# Supplementary material for: A productive clash of perspectives? The interplay between articles’ and authors’ perspectives and their impact on Wikipedia edits in a controversial domain
Source: PLoS One. 2017 Jun 2;12(6):e0178985. doi: 10.1371/journal.pone.0178985 (PMC5456356; doi:10.1371/journal.pone.0178985)
Supplement: S1 File — (DAT) [file pone.0178985.s006.dat]

_______________________________________________________________
_______________________________________________________________
S2 File. Modifications which were annotated by both raters.
( NOTE: Empty cells are coded as ~[empty]~ )
_______________________________________________________________
_______________________________________________________________

V01	wikipedia_revision_ID
V02	edit_timestamp [UTC]
V03	wikipedia_article_name
V04	author_code_number [file-specific and arbitrary but unique for each author]
V05	IP_address_dummy [unregistered or not logged in: 1 = yes, 0 = no]
V06	paragraph_before_the_change
V07	paragraph_after_the_change
v08	coding_from_rater_A [a = alternative, c = conventional, n = neutral]
v09	coding_from_rater_B [a = alternative, c = conventional, n = neutral]


_______________________________________________________________
_______________________________________________________________
S3 File. Automatic annotations by the machine learner.
( NOTE: Start edits were coded manually;
  for weighting: any zero in v09 should be replaced by 0.50 )
_______________________________________________________________
_______________________________________________________________


V01	wikipedia_revision_ID
V02	start_edit [1 = yes, 0 = no]
V03	edit_timestamp [UTC]
V04	wikipedia_article_name
V05	modification number
V06	author_code_number [file-specific and arbitrary but unique for each author]
V07	IP_address_dummy [unregistered or not logged in: 1 = yes, 0 = no]
V08	annotation
v09	weight_variable [amount of change]
v10	relevance_for_S5_File [1 = yes, 0 = no]


_______________________________________________________________
_______________________________________________________________
S4 File. Comparison between a human rater and the machine.
( NOTE: Empty cells are coded as ~[empty]~ )
_______________________________________________________________
_______________________________________________________________

V01	wikipedia_revision_ID
V02	edit_timestamp [UTC]
V03	wikipedia_article_name
V04	author_code_number [file-specific and arbitrary but unique for each author]
V05	IP_address_dummy [unregistered or not logged in: 1 = yes, 0 = no]
V06	paragraph_before_the_change
V07	paragraph_after_the_change
v08	human_rater [a = alternative, c = conventional, n = neutral]
v09	machine [a = alternative, c = conventional, n = neutral]


_______________________________________________________________
_______________________________________________________________
S5 File. Data for the main analyses: Edit level (H1–H3).
( NOTE: Missing values are coded as -999 )
_______________________________________________________________
_______________________________________________________________

V01	wikipedia_revision_ID
V02	start_edit [1 = yes, 0 = no]
V03	edit_timestamp [UTC]
V04	wikipedia_article_name
V05	edit_numeric_code
V06	edit_polarity [from 0.00 to 1.00]
V07	edit_change [proxy for the amount of change per edit]
V08	author_numeric_code [file-specific and arbitrary but unique for each author]
v09	IP_address_dummy [unregistered or not logged in: 1 = yes, 0 = no]
V10	author_edit_number [chronological for each author]
V11	author_edit_max [number of edits per author]
V12	author_diff_articles [numeric codes for the different articles per author]
V13	author_diff_articles_max [number of different articles per author]
V14	author_polarity_tx [author’s polarity at time point x]
V15	author_polarity_txm1 [author’s polarity at time point x minus 1]
V16	article_numeric_code  [arbitrary but unique for each article]
V17	article_edit_number [chronological]
V18	article_edit_max [number of edits per article]
V19	article_diff_authors [numeric codes for the different authors per article]
V20	article_diff_authors_max [number of different authors per article]
V21	article_polarity_tx [article’s polarity at time point x]
V22	article_polarity_txm1 [article’s polarity at time point x minus 1]
V23	article_imbalance_tx [article’s imbalance at time point x]
V24	article_imbalance_txm1 [article’s imbalance at time point x minus 1]
V25	incongruity_txm1 [based on the values before the edit was made]
V26	incongruity_txm1_cat [categorized incongruity values: 1 to 100]
V27	author_polarity_txm1_cat [categorized values: 1 to 5]
V28	article_polarity_txm1_cat [categorized values: 1 to 5]
V29	author_polarity_txm1_cent [centered at 0.50]
V30	article_polarity_txm1_cent [centered at 0.50]
V31	interaction [product of V28 and V29]


_______________________________________________________________
_______________________________________________________________
S6 File. Data for the main analyses: Article level A (H4).
_______________________________________________________________
_______________________________________________________________

V01	article_numeric_code  [arbitrary but unique for each article]
V02	wikipedia_article_name
V03	article_polarity_tl [polarity after the last non-neutral edit]
V04	article_imbalance_tl [imbalance after the last non-neutral edit]
V05	article_diff_authors_max [number of different authors per article]
V06	article_edit_max [number of edits per article]
V07	ln_article_edit_max [number of edits per article: log-transformed]


_______________________________________________________________
_______________________________________________________________
S7 File. Data for the main analyses: Article level B (H5–H7).
_______________________________________________________________
_______________________________________________________________

V01	article_numeric_code  [arbitrary but unique for each article]
V02	wikipedia_article_name
V03	article_polarity_50 [polarity after the 50th non-neutral edit]
V04	article_imbalance_50 [imbalance after the 50th non-neutral edit
V05	ln_article_imbalance_50 [log-transformed]
V06	sqrt_article_imbalance_50 [square-root-transformed]
V07	direction_0a1c_50 [direction of polarity: 0 = alternative; 1 = conventional]
V08	direction_0c1a_50 [direction of polarity: 0 = conventional; 1 = alternative]
V09	number_50 [number of different authors per article]
V10	incongruity_50 [average incongruity between authors and an article]
V11	heterogeneity_50 [heterogeneity of authors]
V12	number_50_mcent [mean centered]
V13	incongruity_50_mcent [mean centered]
V14	heterogeneity_50_mcent [mean centered]
V15	inter_v07_v12 [interaction between v07 and v12]
V16	inter_v07_v13 [interaction between v07 and v13]
V17	inter_v07_v14 [interaction between v07 and v14]
V18	inter_v08_v12 [interaction between v08 and v12]
V19	inter_v08_v13 [interaction between v08 and v13]
V20	inter_v08_v14 [interaction between v08 and v14]
V21	inter_v12_v13 [interaction between v12 and v13]
V22	inter_v12_v14 [interaction between v12 and v14]
V23	inter_v13_v14 [interaction between v13 and v14]
V24	inter_v12_v13_v14 [interaction among v12, v13, and v14]
V25	inter_v07_v12_v13 [interaction among v07, v12, and v13]
V26	inter_v07_v12_v14 [interaction among v07, v12, and v14]
V27	inter_v07_v13_v14 [interaction among v07, v13, and v14]
V28	inter_v07_v12_v13_v14 [interaction among v07, v12, v13, and v14]
