# Supplementary material for: A productive clash of perspectives? The interplay between articles’ and authors’ perspectives and their impact on Wikipedia edits in a controversial domain
Source: PLoS One. 2017 Jun 2;12(6):e0178985. doi: 10.1371/journal.pone.0178985 (PMC5456356; doi:10.1371/journal.pone.0178985)
Supplement: S2 File — (CSV) [file pone.0178985.s007.csv]

V01	V02	V03	V04	V05	V06	V07	V08	V09
28886729	2007-03-09 T 07:32:32 UTC	5_am_Tag	1978	0	Der Verein stellt seinen Mitgliedern Informationsmaterial, Plakate, Werbematerial (teilweise kostenlos, teilweise gegen einen Beitrag) für Veranstaltungen (z. B. Schulfeste, Infostände, [[Tag der offenen Tür]] usw.) zur Verfügung. Außerdem dürfen die Mitglieder das [[Firmenlogo|Logo]] von ''5 am Tag'' verwenden.	Der Verein stellt seinen Mitgliedern Informationsmaterial, Plakate, Werbematerial (teilweise kostenlos, teilweise gegen einen Beitrag) für Veranstaltungen (z. B. Schulfeste, Infostände, [[Tag der offenen Tür]] usw.) zur Verfügung. Außerdem dürfen die Mitglieder das [[Firmenlogo|Logo]] von ''5 am Tag'' verwenden.	~[empty]~	~[empty]~
28886729	2007-03-09 T 07:32:32 UTC	5_am_Tag	1978	0	Im englischsprachigen Raum läuft diese [[Kampagne]] für den Verzehr von fünf Portionen Obst und Gemüse täglich unter dem Namen ''5 A Day''. Initator war laut DGE in den 1990er Jahren das nationale Krebsforschungsinstitut der USA, da medizinische Studien Hinweise darauf geben, dass der regelmäßge Verzehr von Obst und Gemüse dazu beitragen kann, [[Krebs (Medizin)|Krebserkrankungen]] vorzubeugen. Am…	Im englischsprachigen Raum läuft diese [[Kampagne]] für den Verzehr von fünf Portionen Obst und Gemüse täglich unter dem Namen ''5 A Day''. Initiator war laut DGE in den 1990er Jahren das nationale Krebsforschungsinstitut der USA, da medizinische Studien Hinweise darauf geben, dass der regelmäßige Verzehr von Obst und Gemüse dazu beitragen kann, [[Krebs (Medizin)|Krebserkrankungen]] vorzubeugen. …	n	n
28886729	2007-03-09 T 07:32:32 UTC	5_am_Tag	1978	0	Einen wissenschaftlichen Nachweis für die tatsächliche Senkung des Krebsrisikos durch Obst und Gemüse gibt es bislang nicht. Dennoch sei „von den vielen Ernährungsfaktoren, die potentiell für die Krebsprävention in Frage kommen, der Einfluss von Gemüse und Obst wissenschaftlich am besten abgesichert“, heißt es in einer Veröffentlichung der DGE.	Einen wissenschaftlichen Nachweis für die tatsächliche Senkung des Krebsrisikos durch Obst und Gemüse gibt es bislang nicht. Dennoch sei „von den vielen Ernährungsfaktoren, die potentiell für die Krebsprävention in Frage kommen, der Einfluss von Gemüse und Obst wissenschaftlich am besten abgesichert“, heißt es in einer Veröffentlichung der DGE.	~[empty]~	~[empty]~
57602048	2009-03-08 T 13:34:06 UTC	5_am_Tag	1830	0	Der Verein stellt seinen Mitgliedern Informationsmaterial, Plakate, Werbematerial (teilweise kostenlos, teilweise gegen einen Beitrag) für Veranstaltungen (z. B. Schulfeste, Infostände, [[Tag der offenen Tür]], usw.) zur Verfügung. Außerdem dürfen die Mitglieder das [[Firmenlogo|Logo]] von ''5 am Tag'' verwenden.	Der Verein stellt seinen Mitgliedern Informationsmaterial, Plakate, Werbematerial (teilweise kostenlos, teilweise gegen einen Beitrag) für Veranstaltungen (z. B. Schulfeste, Infostände, [[Tag der offenen Tür]], usw.) zur Verfügung. Außerdem dürfen die Mitglieder das [[Firmenlogo|Logo]] von ''5 am Tag'' verwenden.	~[empty]~	~[empty]~
57602048	2009-03-08 T 13:34:06 UTC	5_am_Tag	1830	0	Im englischsprachigen Raum läuft diese [[Kampagne]] für den Verzehr von fünf Portionen Obst und Gemüse täglich unter dem Namen ''5 A Day''. Initiator war laut DGE in den 1990er Jahren das nationale Krebsforschungsinstitut der USA, da medizinische Studien Hinweise darauf geben, dass der regelmäßige Verzehr von Obst und Gemüse dazu beitragen kann, [[Krebs (Medizin)|Krebserkrankungen]] vorzubeugen. …	Im englischsprachigen Raum läuft diese [[Kampagne]] für den Verzehr von fünf Portionen Obst und Gemüse täglich unter dem Namen ''5 A Day''. Initiator war laut DGE in den 1990er Jahren das nationale Krebsforschungsinstitut der USA, da medizinische Studien Hinweise darauf geben, dass der regelmäßige Verzehr von Obst und Gemüse dazu beitragen kann, [[Krebs (Medizin)|Krebserkrankungen]] vorzubeugen. …	n	n
57602048	2009-03-08 T 13:34:06 UTC	5_am_Tag	1830	0	Einen wissenschaftlichen Nachweis für die tatsächliche Senkung des Krebsrisikos durch Obst und Gemüse gibt es bislang nicht. Dennoch sei „von den vielen Ernährungsfaktoren, die potentiell für die Krebsprävention in Frage kommen, der Einfluss von Gemüse und Obst wissenschaftlich am besten abgesichert“, heißt es in einer Veröffentlichung der DGE.	Einen wissenschaftlichen Nachweis für die tatsächliche Senkung des Krebsrisikos durch Obst und Gemüse gibt es bislang nicht. Dennoch sei „von den vielen Ernährungsfaktoren, die potentiell für die Krebsprävention in Frage kommen, der Einfluss von Gemüse und Obst wissenschaftlich am besten abgesichert“, heißt es in einer Veröffentlichung der DGE.	~[empty]~	~[empty]~
86009745	2011-03-03 T 18:46:42 UTC	5_am_Tag	2223	0	~[empty]~	~[empty]~	~[empty]~	~[empty]~
86009745	2011-03-03 T 18:46:42 UTC	5_am_Tag	2223	0	Einen wissenschaftlichen Nachweis für die tatsächliche Senkung des Krebsrisikos durch Obst und Gemüse gibt es bislang nicht. Dennoch sei „von den vielen Ernährungsfaktoren, die potenziell für die [[Krebsprävention]] in Frage kommen, der Einfluss von Gemüse und Obst wissenschaftlich am besten abgesichert“, heißt es in einer Veröffentlichung der DGE.{{cite web|url=http://www.dge.de/modules.php?name…	Einen wissenschaftlichen Nachweis für die tatsächliche Senkung des Krebsrisikos durch Obst und Gemüse gibt es bislang nicht. Dennoch sei „von den vielen Ernährungsfaktoren, die potenziell für die [[Krebsprävention]] in Frage kommen, der Einfluss von Gemüse und Obst wissenschaftlich am besten abgesichert“, heißt es in einer Veröffentlichung der DGE.{{cite web|url=http://www.dge.de/modules.php?name…	n	n
86009745	2011-03-03 T 18:46:42 UTC	5_am_Tag	2223	0	Auch ist bislang der Erfolg dieser Kampagne im Hinblick auf das Ernährungsverhalten der Bevölkerung eher mäßig. Im Ernährungsbericht 2004 gab die DGE an, dass die empfohlene Menge von 650 Gramm Obst und Gemüse von den meisten Deutschen nicht erreicht wird.	Auch ist bislang der Erfolg dieser Kampagne im Hinblick auf das Ernährungsverhalten der Bevölkerung eher mäßig. Im Ernährungsbericht 2004 gab die DGE an, dass die empfohlene Menge von 650 Gramm Obst und Gemüse von den meisten Deutschen nicht erreicht wird.	~[empty]~	~[empty]~
87050118	2011-03-29 T 14:14:11 UTC	5_am_Tag	1591	0	* [[Ministerium|Ministerien]]	* [[Ministerium|Ministerien]]	~[empty]~	~[empty]~
87050118	2011-03-29 T 14:14:11 UTC	5_am_Tag	1591	0	* [[Krebs (Medizin)|Krebsgesellschaften]]	* [[Krebs (Medizin)|Krebsgesellschaften]]	~[empty]~	~[empty]~
87050118	2011-03-29 T 14:14:11 UTC	5_am_Tag	1591	0	* [[Gemeinschaft zur Förderung der Interessen der deutschen Großmärkte|Gemeinschaft der Großmärkte]]	* [[Gemeinschaft zur Förderung der Interessen der deutschen Frischemärkte]]	n	n
87050118	2011-03-29 T 14:14:11 UTC	5_am_Tag	1591	0	* [[Fruchthandel]]sfirmen	* [[Fruchthandel]]sfirmen	~[empty]~	~[empty]~
60077700	2009-05-15 T 08:07:18 UTC	Abstillen	2231	0	'''Abstillen''' ist das Entwöhnen des [[Säugling]]s von der [[Stillen|Brustnahrung]] bei möglichst gleichzeitigem Unterbinden der [[Sekretion|Milchsekretion]] der Mutter.	'''Abstillen''' ist das Entwöhnen des [[Säugling]]s von der [[Stillen|Brustnahrung]] bei möglichst gleichzeitigem Unterbinden der [[Sekretion|Milchsekretion]] der Mutter.	~[empty]~	~[empty]~
60077700	2009-05-15 T 08:07:18 UTC	Abstillen	2231	0	~[empty]~	~[empty]~	n	n
60077700	2009-05-15 T 08:07:18 UTC	Abstillen	2231	0	~[empty]~	Mit zunehmendem Alter des Säuglings, meist zwischen dem sechsten und neunten Monat, wird sich die steigende Bereitschaft zur Aufnahme von Beikost zeigen. Ein Baby ist bereit für [[Babynahrung|Beikost]], wenn:	n	a
60077700	2009-05-15 T 08:07:18 UTC	Abstillen	2231	0	~[empty]~	* der Zungenstoßreflex, durch den feste Nahrung automatisch aus dem Mund befördert wird, verschwunden ist	n	c
60077700	2009-05-15 T 08:07:18 UTC	Abstillen	2231	0	~[empty]~	* es Interesse an der Nahrung hat und diese selbst zum Mund befördern kann	n	a
60077700	2009-05-15 T 08:07:18 UTC	Abstillen	2231	0	~[empty]~	* es alleine sitzen kann	n	a
60077700	2009-05-15 T 08:07:18 UTC	Abstillen	2231	0	~[empty]~	* es ein gesteigertes Stillbedürfnis zeigt, das sich nicht nach wenigen Tagen wieder normalisiert und nicht auf andere Gründe, wie z.&nbsp;B. [[Milchgebiss#Zahnen|Zahnen]], [[Erkrankung]], [[Stress]], Wachstum zurückzuführen ist.	n	a
60077700	2009-05-15 T 08:07:18 UTC	Abstillen	2231	0	~[empty]~	Die Einführung von ''Bei''kost (also nicht ''Anstatt''kost) ist jedoch kein Grund abzustillen, denn das Stillen bietet weit über die ersten 6 Monate hinaus viele Vorteile.	n	a
60077700	2009-05-15 T 08:07:18 UTC	Abstillen	2231	0	~[empty]~	Wird der Säugling nach Bedarf gestillt und darf er den Zeitpunkt des Abstillens selbst bestimmen, so liegt der Zeitpunkt des Abstillens häufig erst nach dem zweiten oder dritten Geburtstag. Ein echtes Abstillen von Seiten des Kindes im ersten Jahr kommt so gut wie nie vor. Betrachtet man das Säugeverhalten von Säugetieren und passt die Daten an den Menschen an, so würde sich ein Abstillalter zwis…	n	a
60077700	2009-05-15 T 08:07:18 UTC	Abstillen	2231	0	~[empty]~	Die WHO empfiehlt momentan 6 Monate voll zu stillen und das Teilstillen bis mindestens zum 2. Geburtstag und darüber hinaus, so lange Mutter und Kind es wollen.	n	c
60077700	2009-05-15 T 08:07:18 UTC	Abstillen	2231	0	~[empty]~	In jedem Fall sollte ein sanftes, d.&nbsp;h. ausschleichendes Abstillen angestrebt werden, gleichgültig, ob dies vom Kind oder von der Mutter ausgeht. Dadurch werden Verlustängste beim Säugling und gesundheitliche Probleme &ndash; wie Milchstau bei der Mutter &ndash; vermieden.	n	a
60077700	2009-05-15 T 08:07:18 UTC	Abstillen	2231	0	~[empty]~	Beim natürlichen Abstillen nach Bedarf des Kindes wird das Kind mit steigender Entwicklung und Reife immer weniger und seltener gestillt werden wollen. Bei einem von der Mutter eingeleiteten Abstillen sollte nur langsam, über Wochen hinweg, eine Stillmahlzeit nach der anderen durch eine Beikostmahlzeit ersetzt werden.	n	~[empty]~
60077700	2009-05-15 T 08:07:18 UTC	Abstillen	2231	0	~[empty]~	~[empty]~	~[empty]~	~[empty]~
109362077	2012-10-15 T 17:42:07 UTC	Aderlass	2287	0	Im [[Mittelalter]] war der Aderlass durch Ärzte und [[Bader]] gängige Praxis.	Im [[Mittelalter]] war der Aderlass durch Ärzte und [[Bader]] gängige Praxis.	~[empty]~	~[empty]~
109362077	2012-10-15 T 17:42:07 UTC	Aderlass	2287	0	Eine weite Palette von Krankheiten wurde durch den Aderlass behandelt; man kann fast von einer universellen Methode sprechen. Die Zeiten für den Aderlass und die entsprechenden Stellen am Körper wurden nach astrologischen Kriterien festgelegt. Davon zeugen die zahlreichen Darstellungen von sogenannten „Aderlass-Männchen“.	Eine weite Palette von Krankheiten wurde durch den Aderlass behandelt; man kann fast von einer universellen Methode sprechen. Die Zeiten für den Aderlass und die entsprechenden Stellen am Körper wurden nach astrologischen Kriterien festgelegt. Davon zeugen die zahlreichen Darstellungen von sogenannten „Aderlass-Männchen“. Die ''Lasstafel'' oder ''Lasszettel'' genannten Aderlasskalender gehören zu…	n	c
109362077	2012-10-15 T 17:42:07 UTC	Aderlass	2287	0	[[Datei:James_Gillray_-_Der_Aderlass_(um_1805)_London.jpg|miniatur|hochkant|[[James Gillray]]: Der Aderlass (um 1805)]]	[[Datei:James_Gillray_-_Der_Aderlass_(um_1805)_London.jpg|miniatur|hochkant|[[James Gillray]]: Der Aderlass (um 1805)]]	~[empty]~	~[empty]~
109495516	2012-10-19 T 08:08:27 UTC	Aderlass	140	1	* Bei der [[Hämochromatose]], einer Erkrankung des Eisenstoffwechsels, werden lebenslang Aderlässe zur Senkung des Eisengehaltes im Körper durchgeführt.	* Bei der [[Hämochromatose]], einer Erkrankung des Eisenstoffwechsels, werden lebenslang Aderlässe zur Senkung des Eisengehaltes im Körper durchgeführt.	~[empty]~	~[empty]~
109495516	2012-10-19 T 08:08:27 UTC	Aderlass	140	1	* Bei einer [[Polyglobulie]] kann eine Verbesserung der Fließeigenschaften des Blutes durch Aderlass erforderlich werden, wenn beispielsweise eine Zentralvenenthrombose im Auge droht oder bereits aufgetreten ist.	* Bei einer [[Polyglobulie]] kann eine Verbesserung der Fließeigenschaften des Blutes durch Aderlass erforderlich werden, wenn beispielsweise eine Zentralvenenthrombose im Auge droht oder bereits aufgetreten ist.	~[empty]~	~[empty]~
109495516	2012-10-19 T 08:08:27 UTC	Aderlass	140	1	~[empty]~	*Bei einer [[Porphyria cutanea tarda]], einer Störung der Synthese des roten Blutfarbstoffs Häm, wird dem Körper durch Aderlässe Eisen entzogen, das sich sonst in der Leber sammelt und dort Schäden anrichtet.	a	c
109495516	2012-10-19 T 08:08:27 UTC	Aderlass	140	1	* Alle Erkrankungen mit venöser [[Stase (Medizin)|Stase]], besonders der gesamte [[Variköser Syndromkomplex|variköse Symptomenkomplex]]. Hier wird vor allem der lokale Aderlass eingesetzt.	* Alle Erkrankungen mit venöser [[Stase (Medizin)|Stase]], besonders der gesamte [[Variköser Syndromkomplex|variköse Symptomenkomplex]]. Hier wird vor allem der lokale Aderlass eingesetzt.	~[empty]~	~[empty]~
110043289	2012-11-02 T 21:23:35 UTC	Aderlass	2295	0	[[Datei:Bloodletting.jpg|miniatur|hochkant|Aderlasspunkte aus [[Hans von Gersdorff (Arzt)|Hans von Gersdorff]] „Feldbuch der Wundarznei“ (1517)]]	[[Datei:Bloodletting.jpg|miniatur|hochkant|Aderlasspunkte aus [[Hans von Gersdorff (Arzt)|Hans von Gersdorff]] „Feldbuch der Wundarznei“ (1517)]]	~[empty]~	~[empty]~
110043289	2012-11-02 T 21:23:35 UTC	Aderlass	2295	0	[[Datei:Aderlasspest.jpg|miniatur|Behandlung der Pest durch Aderlass (1555, [[Michael Ostendorfer]])]]	[[Datei:Aderlasspest.jpg|miniatur|Behandlung der Pest durch Aderlass (1555, [[Michael Ostendorfer]])]]	~[empty]~	~[empty]~
110043289	2012-11-02 T 21:23:35 UTC	Aderlass	2295	0	Der Aderlass ist eine der ältesten medizinischen Behandlungsformen.	Der Aderlass ist eine der ältesten medizinischen Behandlungsformen. Er war seit der Zeit des [[Hippokrates von Kos|Hippokrates]] bekannt und galt bis ins 17.&nbsp;Jahrhundert als eine der wichtigsten medizinischen Therapieformen.	n	~[empty]~
110043289	2012-11-02 T 21:23:35 UTC	Aderlass	2295	0	In Griechenland war er seit der Zeit des [[Hippokrates von Kos|Hippokrates]] bekannt.	~[empty]~	~[empty]~	~[empty]~
110043289	2012-11-02 T 21:23:35 UTC	Aderlass	2295	0	Bis ins 17.&nbsp;Jahrhundert galt er als eine der wichtigsten medizinischen Therapieformen in der [[Galenos|galenischen]] Medizin.	~[empty]~	~[empty]~	~[empty]~
110043289	2012-11-02 T 21:23:35 UTC	Aderlass	2295	0	Der Nutzen des Aderlasses beruhte auf zwei Vorstellungen:	Der Nutzen des Aderlasses beruhte auf zwei Vorstellungen:	~[empty]~	~[empty]~
110043289	2012-11-02 T 21:23:35 UTC	Aderlass	2295	0	* Zum einen wurde angenommen, Blut könne sich in den Gliedern stauen und verderben. „Schlechtes Blut“ müsse entfernt werden.	* Zum einen wurde angenommen, Blut könne sich in den Gliedern stauen und verderben. „Schlechtes Blut“ müsse entfernt werden.	~[empty]~	~[empty]~
110043289	2012-11-02 T 21:23:35 UTC	Aderlass	2295	0	* Zum anderen wurden Krankheiten auf ein Ungleichgewicht der vier Säfte (Blut, gelbe Galle, schwarze Galle, Schleim, siehe [[Humoralpathologie|Viersäftelehre]]) zurückgeführt. Durch Ausleitung bei [[Plethora|Blutfülle]] und [[Fieber]] konnte nach dieser Vorstellung das Gleichgewicht wiederhergestellt werden.	* Zum anderen wurden Krankheiten auf ein Ungleichgewicht der [[Humoralpathologie|Körpersäfte]] (Blut, gelbe Galle, schwarze Galle, Schleim) zurückgeführt. Durch Ausleitung bei [[Plethora|Blutfülle]] und [[Fieber]] konnte nach dieser Vorstellung das Gleichgewicht wiederhergestellt werden.	n	n
110043289	2012-11-02 T 21:23:35 UTC	Aderlass	2295	0	Das Blut wurde mittels genauer Inspektion ([[Hämatoskopie]], [[Blutschau]]) des Aderlassblutes im Mittelalter bereits zu diagnostischen Zwecken benutzt Friedrich Lenhardt: ''Blutschau. Untersuchungen zur Entwicklung der Hämatoskopie'', Würzburg 1986 (= Würzburger medizinhistorische Forschungen, 22) [[Johannes Gottfried Mayer]]: ''Die Blutschau in der spätmittelalterlichen deutschen Diagnostik'', …	~[empty]~	n	~[empty]~
110043289	2012-11-02 T 21:23:35 UTC	Aderlass	2295	0	[[Galenos]] glaubte, Blut sei der dominante Saft und müsse besonders kontrolliert werden. Er stellte ein umfassendes System auf, das die Menge des zu entnehmenden Blutes aus dem Alter des Patienten, seinem Zustand sowie aus Jahreszeit und Wetterbedingungen ableitete.	[[Galenos]] glaubte, Blut sei der dominante Saft und müsse besonders kontrolliert werden. Er stellte ein umfassendes System auf, das die Menge des zu entnehmenden Blutes aus dem Alter des Patienten, seinem Zustand sowie aus Jahreszeit und Wetterbedingungen ableitete.	~[empty]~	~[empty]~
110043289	2012-11-02 T 21:23:35 UTC	Aderlass	2295	0	Im [[Mittelalter]] war der Aderlass durch Ärzte und [[Bader]] gängige Praxis.	Im [[Mittelalter]] war der Aderlass durch Ärzte und [[Bader]] gängige Praxis.	~[empty]~	~[empty]~
110043289	2012-11-02 T 21:23:35 UTC	Aderlass	2295	0	~[empty]~	Das Blut wurde mittels genauer Inspektion ([[Hämatoskopie]], [[Blutschau]]) zu diagnostischen Zwecken benutzt Friedrich Lenhardt: ''Blutschau. Untersuchungen zur Entwicklung der Hämatoskopie'', Würzburg 1986 (= Würzburger medizinhistorische Forschungen, 22) [[Johannes Gottfried Mayer]]: ''Die Blutschau in der spätmittelalterlichen deutschen Diagnostik'', Sudhoffs Archiv 72 (1988), S. 225-233 .	n	~[empty]~
110043289	2012-11-02 T 21:23:35 UTC	Aderlass	2295	0	Eine weite Palette von Krankheiten wurde durch den Aderlass behandelt; man kann fast von einer universellen Methode sprechen. Die Zeiten für den Aderlass und die entsprechenden Stellen am Körper wurden nach astrologischen Kriterien festgelegt. Davon zeugen die zahlreichen Darstellungen von sogenannten „Aderlass-Männchen“. Die ''Lasstafel'' oder ''Lasszettel'' genannten Aderlasskalender gehören zu…	Eine weite Palette von Krankheiten wurde durch den Aderlass behandelt; man kann fast von einer universellen Methode sprechen. Die Zeiten für den Aderlass und die entsprechenden Stellen am Körper wurden nach astrologischen Kriterien festgelegt. Davon zeugen die zahlreichen Darstellungen von sogenannten „Aderlass-Männchen“. Die ''Lasstafel'' oder ''Lasszettel'' genannten Aderlasskalender gehören zu…	~[empty]~	~[empty]~
112937953	2013-01-14 T 10:09:59 UTC	Aderlass	2145	0	~[empty]~	~[empty]~	~[empty]~	~[empty]~
112937953	2013-01-14 T 10:09:59 UTC	Aderlass	2145	0	* In früheren Jahrhunderten trug der [[Januar]] die Bezeichnung ''Lassmonat''. Dies rührte daher, dass dieser Zeitraum von den [[Bader]]n als der geeignetste Monat für den Aderlass angesehen wurde. [http://www.ulmer.de/Januar,QUlEPTE5ODEyMjYmTUlEPTMyMTA.html Ulmer-Verlag ''Bauern- und Wetterregeln''] aufgerufen am 14. Januar 2013	* In früheren Jahrhunderten trug der [[Januar]] die Bezeichnung ''Lassmonat''. Dies rührte daher, dass dieser Zeitraum von den [[Bader]]n als der geeignetste Monat für den Aderlass angesehen wurde. [http://www.ulmer.de/Januar,QUlEPTE5ODEyMjYmTUlEPTMyMTA.html Ulmer-Verlag ''Bauern- und Wetterregeln''] aufgerufen am 14. Januar 2013	~[empty]~	~[empty]~
112937953	2013-01-14 T 10:09:59 UTC	Aderlass	2145	0	* Der sogenannte ''[[Hildegard von Bingen]]-Aderlass'' soll den Körper durch die Entnahme von ''schlechtem Blut'' von Giften befreien, die durch übermäßiges Essen, Diätfehler, Stress, Sorgen, Angst und Enttäuschungen entstanden sind. Das Blut soll dadurch von krankmachenden Schlacken und Fäulnisstoffen gereinigt werden. Diese ''Leistung'' bieten einige Heilpraktiker an. [http://www.bayerischerbau…	* Der sogenannte ''[[Hildegard von Bingen]]-Aderlass'' soll den Körper durch die Entnahme von ''schlechtem Blut'' von Giften befreien, die durch übermäßiges Essen, Diätfehler, Stress, Sorgen, Angst und Enttäuschungen entstanden sind. Das Blut soll dadurch von krankmachenden Schlacken und Fäulnisstoffen gereinigt werden. Diese ''Leistung'' bieten einige Heilpraktiker an. [http://www.welt.de/gesund…	n	a
112937953	2013-01-14 T 10:09:59 UTC	Aderlass	2145	0	~[empty]~	~[empty]~	~[empty]~	~[empty]~
114996818	2013-03-05 T 11:55:44 UTC	Aderlass	517	1	In den [[USA]] favorisierte der Arzt [[Benjamin Rush]] ein extensives Aderlassen.	In den [[USA]] favorisierte der Arzt [[Benjamin Rush]] ein extensives Aderlassen.	~[empty]~	~[empty]~
114996818	2013-03-05 T 11:55:44 UTC	Aderlass	517	1	[[George Washington]] wurden wegen einer Kehlkopfinfektion mehr als 1,5&nbsp;Liter Blut entnommen; dieser Verlust kann zu seinem Tode beigetragen haben. Auch beim Tod des Kaisers [[Leopold II. (HRR)|Leopold&nbsp;II.]] beschleunigte, so die Kritik [[Samuel Hahnemann]]s, ein vierfacher Aderlass innerhalb von 24&nbsp;Stunden durch seinen Leibarzt [[Johann Georg Hasenöhrl von Lagusius|Lagusius]] das …	[[George Washington]] wurden wegen einer Kehlkopfinfektion mehr als 1,5&nbsp;Liter Blut entnommen; dieser Verlust kann zu seinem Tode beigetragen haben. Auch beim Tod des Kaisers [[Leopold II. (HRR)|Leopold&nbsp;II.]] beschleunigte, so die Kritik [[Samuel Hahnemann]]s, ein vierfacher Aderlass innerhalb von 24&nbsp;Stunden durch seinen Leibarzt [[Johann Georg Hasenöhrl von Lagusius|Lagusius]] das …	n	n
114996818	2013-03-05 T 11:55:44 UTC	Aderlass	517	1	~[empty]~	~[empty]~	~[empty]~	~[empty]~
21094789	2006-09-05 T 12:56:43 UTC	Aderlass	155	1	Umgangssprachlich wird gelegentlich auch die [[Blutspende]] oder die Entnahme geringer Blutmengen zu Untersuchungszwecken als ''Aderlass'' bezeichnet.	Umgangssprachlich wird gelegentlich auch die [[Blutspende]] oder die Entnahme geringer Blutmengen zu Untersuchungszwecken als ''Aderlass'' bezeichnet.	~[empty]~	~[empty]~
21094789	2006-09-05 T 12:56:43 UTC	Aderlass	155	1	~[empty]~	~[empty]~	n	n
21094789	2006-09-05 T 12:56:43 UTC	Aderlass	155	1	[[Bild:Aderlaßmännlein.jpg|thumb|Aderlassmännlein aus [[Konrad von Megenberg]] „Buch der Natur“]]	~[empty]~	n	n
21094789	2006-09-05 T 12:56:43 UTC	Aderlass	155	1	[[Bild:Bloodletting.jpg|thumb|Aderlaßpunkte aus [[Hans von Gersdorff]] „Feldbuch der Wundarznei“ (1517)]]	~[empty]~	n	n
21094789	2006-09-05 T 12:56:43 UTC	Aderlass	155	1	Der Aderlass ist eine der ältesten medizinischen Behandlungsformen.	~[empty]~	n	c
21094789	2006-09-05 T 12:56:43 UTC	Aderlass	155	1	In Griechenland war er seit der Zeit des [[Hippokrates von Kós|Hippokrates]] bekannt.	~[empty]~	n	n
21094789	2006-09-05 T 12:56:43 UTC	Aderlass	155	1	Bis ins [[17. Jahrhundert]] galt er als eine der wichtigsten medizinischen Therapieformen.	~[empty]~	n	c
21094789	2006-09-05 T 12:56:43 UTC	Aderlass	155	1	Der Nutzen des Aderlasses beruhte auf zwei Vorstellungen:	~[empty]~	n	n
21094789	2006-09-05 T 12:56:43 UTC	Aderlass	155	1	Zum einen wurde angenommen, Blut könne sich in den Gliedern stauen und verderben. „Schlechtes Blut“ müsse entfernt werden.	~[empty]~	n	c
21094789	2006-09-05 T 12:56:43 UTC	Aderlass	155	1	Zum anderen wurden Krankheiten auf ein Ungleichgewicht der vier Säfte (Blut, gelbe Galle, schwarze Galle, Schleim, siehe [[Humoralpathologie|Viersäftelehre]]) zurückgeführt. Durch Ausleitung bei [[Plethora|Blutfülle]] und [[Fieber]] konnte nach dieser Vorstellung das Gleichgewicht wiederhergestellt werden.	~[empty]~	n	c
21094789	2006-09-05 T 12:56:43 UTC	Aderlass	155	1	[[Galen|Galen]] glaubte, Blut sei der dominante Saft und müsse besonders kontrolliert werden.	~[empty]~	n	c
21094789	2006-09-05 T 12:56:43 UTC	Aderlass	155	1	Er stellte ein umfassendes System auf, das die Menge des zu entnehmenden Blutes aus dem Alter des Patienten, seinem Zustand sowie aus Jahreszeit und Wetterbedingungen ableitete.	~[empty]~	n	c
21094789	2006-09-05 T 12:56:43 UTC	Aderlass	155	1	Auch in der [[Islamische Medizin|islamischen Medizin]] war der Aderlass bekannt, wahrscheinlich durch die griechischen Autoren.	~[empty]~	n	c
21094789	2006-09-05 T 12:56:43 UTC	Aderlass	155	1	Die historisch wichtigen medizinischen Schriften ''Kitab al-Qanun'' von ''Ibn Sina'' ([[Avicenna]]) und insbesondere ''Al-Tasrif li-man 'ajaza 'an al-ta'lif'' empfehlen den Aderlass.	~[empty]~	n	c
21094789	2006-09-05 T 12:56:43 UTC	Aderlass	155	1	Die ayurvedische Medizin kannte den Aderlass ebenfalls, wie in der ''Susrata Samhita'' dargestellt ist.	~[empty]~	n	c
21094789	2006-09-05 T 12:56:43 UTC	Aderlass	155	1	Im [[Mittelalter]] war der Aderlass durch Ärzte und [[Bader]] gängige Praxis.	~[empty]~	n	c
21094789	2006-09-05 T 12:56:43 UTC	Aderlass	155	1	Eine weite Palette von Krankheiten wurde durch den Aderlass behandelt; man kann fast von einer universellen Methode sprechen. Die Zeiten für den Aderlaß und die entsprechenden Stellen am Körper wurden nach astrologischen Kriterien festgelegt. Davon zeugen die zahlreichen Darstellungen von sogenannten „Aderlass-Männchen“.	~[empty]~	n	c
21094789	2006-09-05 T 12:56:43 UTC	Aderlass	155	1	Auch nachdem [[William Harvey]] durch die Entdeckung des [[Blutkreislauf]]s im Jahre [[1628]] die Grundlagen des Aderlasses widerlegt hatte und erste Schritte zu einer auf wissenschaftlichen Methoden basierenden Medizin gemacht waren (''la méthode numérique''), blieb der Aderlass eine verbreitete Behandlungsmethode. Selbst der berühmte Arzt [[Christoph Wilhelm Hufeland]] empfahl noch im frühen 19…	~[empty]~	n	c
21094789	2006-09-05 T 12:56:43 UTC	Aderlass	155	1	Der Nachweis [[Pierre Louis]] um [[1800]], dass der Aderlass bei [[Lungenentzündung]] und verschiedenen Fiebererkrankungen unwirksam sei, hatte kaum Einfluss auf die allgemeine Anwendung.	~[empty]~	n	c
21094789	2006-09-05 T 12:56:43 UTC	Aderlass	155	1	In den [[USA]] favorisierte der Arzt [[Benjamin Rush]] ein extensives Aderlassen.	~[empty]~	n	c
21094789	2006-09-05 T 12:56:43 UTC	Aderlass	155	1	[[George Washington]] wurden nach einem Reitunfall mehr als 1,5 Liter Blut entnommen; dieser Verlust kann zu seinem Tode beigetragen haben. Auch beim Tod des Kaisers [[Leopold II. (HRR)|Leopold II.]] beschleunigte, so die Kritik [[Samuel Hahnemann|Samuel Hahnemanns]], ein vierfacher Aderlass innerhalb von 24 Stunden durch seinen Leibarzt Lagusius das Ableben des Herrschers.	~[empty]~	n	n
21094789	2006-09-05 T 12:56:43 UTC	Aderlass	155	1	~[empty]~	~[empty]~	~[empty]~	~[empty]~
27569676	2007-02-09 T 04:18:02 UTC	Aderlass	2509	0	[[Bild:Aderlaßmännlein.jpg|thumb|Aderlassmännlein aus [[Konrad von Megenberg]] „Buch der Natur“]]	[[Bild:Aderlaßmännlein.jpg|thumb|Aderlassmännlein aus [[Konrad von Megenberg]] „Buch der Natur“]]	~[empty]~	~[empty]~
27569676	2007-02-09 T 04:18:02 UTC	Aderlass	2509	0	[[Bild:Bloodletting.jpg|thumb|Aderlasspunkte aus [[Hans von Gersdorff]] „Feldbuch der Wundarznei“ (1517)]]	[[Bild:Bloodletting.jpg|thumb|Aderlasspunkte aus [[Hans von Gersdorff]] „Feldbuch der Wundarznei“ (1517)]]	~[empty]~	~[empty]~
27569676	2007-02-09 T 04:18:02 UTC	Aderlass	2509	0	Der Aderlass ist eine der ältesten medizinischen Behandlungsformen.	Der Aderlass ist eine der ältesten medizinischen Behandlungsformen.	~[empty]~	~[empty]~
27569676	2007-02-09 T 04:18:02 UTC	Aderlass	2509	0	In Griechenland war er seit der Zeit des [[Hippokrates von Kós|Hippokrates]] bekannt.	In Griechenland war er seit der Zeit des [[Hippokrates von Kós|Hippokrates]] bekannt.	~[empty]~	~[empty]~
27569676	2007-02-09 T 04:18:02 UTC	Aderlass	2509	0	Bis ins [[17. Jahrhundert]] galt er als eine der wichtigsten medizinischen Therapieformen.	Bis ins [[17. Jahrhundert]] galt er als eine der wichtigsten medizinischen Therapieformen.	~[empty]~	~[empty]~
27569676	2007-02-09 T 04:18:02 UTC	Aderlass	2509	0	Der Nutzen des Aderlasses beruhte auf zwei Vorstellungen:	Der Nutzen des Aderlasses beruhte auf zwei Vorstellungen:	~[empty]~	~[empty]~
27569676	2007-02-09 T 04:18:02 UTC	Aderlass	2509	0	Zum einen wurde angenommen, Blut könne sich in den Gliedern stauen und verderben. „Schlechtes Blut“ müsse entfernt werden.	Zum einen wurde angenommen, Blut könne sich in den Gliedern stauen und verderben. „Schlechtes Blut“ müsse entfernt werden.	~[empty]~	~[empty]~
27569676	2007-02-09 T 04:18:02 UTC	Aderlass	2509	0	Zum anderen wurden Krankheiten auf ein Ungleichgewicht der vier Säfte (Blut, gelbe Galle, schwarze Galle, Schleim, siehe [[Humoralpathologie|Viersäftelehre]]) zurückgeführt. Durch Ausleitung bei [[Plethora|Blutfülle]] und [[Fieber]] konnte nach dieser Vorstellung das Gleichgewicht wiederhergestellt werden.	Zum anderen wurden Krankheiten auf ein Ungleichgewicht der vier Säfte (Blut, gelbe Galle, schwarze Galle, Schleim, siehe [[Humoralpathologie|Viersäftelehre]]) zurückgeführt. Durch Ausleitung bei [[Plethora|Blutfülle]] und [[Fieber]] konnte nach dieser Vorstellung das Gleichgewicht wiederhergestellt werden.	~[empty]~	~[empty]~
27569676	2007-02-09 T 04:18:02 UTC	Aderlass	2509	0	[[Galen|Galen]] glaubte, Blut sei der dominante Saft und müsse besonders kontrolliert werden.	[[Galen]] glaubte, Blut sei der dominante Saft und müsse besonders kontrolliert werden.	~[empty]~	n
27569676	2007-02-09 T 04:18:02 UTC	Aderlass	2509	0	Er stellte ein umfassendes System auf, das die Menge des zu entnehmenden Blutes aus dem Alter des Patienten, seinem Zustand sowie aus Jahreszeit und Wetterbedingungen ableitete.	Er stellte ein umfassendes System auf, das die Menge des zu entnehmenden Blutes aus dem Alter des Patienten, seinem Zustand sowie aus Jahreszeit und Wetterbedingungen ableitete.	~[empty]~	~[empty]~
27569676	2007-02-09 T 04:18:02 UTC	Aderlass	2509	0	Auch in der [[Islamische Medizin|islamischen Medizin]] war der Aderlass bekannt, wahrscheinlich durch die griechischen Autoren.	Auch in der [[Islamische Medizin|islamischen Medizin]] war der Aderlass bekannt, wahrscheinlich durch die griechischen Autoren.	~[empty]~	~[empty]~
27569676	2007-02-09 T 04:18:02 UTC	Aderlass	2509	0	Die historisch wichtigen medizinischen Schriften ''Kitab al-Qanun'' von ''Ibn Sina'' ([[Avicenna]]) und insbesondere ''Al-Tasrif li-man 'ajaza 'an al-ta'lif'' empfehlen den Aderlass.	Die historisch wichtigen medizinischen Schriften ''Kitab al-Qanun'' von ''Ibn Sina'' ([[Avicenna]]) und insbesondere ''Al-Tasrif li-man 'ajaza 'an al-ta'lif'' empfehlen den Aderlass.	~[empty]~	~[empty]~
27569676	2007-02-09 T 04:18:02 UTC	Aderlass	2509	0	Die ayurvedische Medizin kannte den Aderlass ebenfalls, wie in der ''Susrata Samhita'' dargestellt ist.	Die ayurvedische Medizin kannte den Aderlass ebenfalls, wie in der ''Susrata Samhita'' dargestellt ist.	~[empty]~	~[empty]~
27569676	2007-02-09 T 04:18:02 UTC	Aderlass	2509	0	In den [[USA]] favorisierte der Arzt [[Benjamin Rush]] ein extensives Aderlassen.	In den [[USA]] favorisierte der Arzt [[Benjamin Rush]] ein extensives Aderlassen.	~[empty]~	~[empty]~
27569676	2007-02-09 T 04:18:02 UTC	Aderlass	2509	0	[[George Washington]] wurden nach einem Reitunfall mehr als 1,5 Liter Blut entnommen; dieser Verlust kann zu seinem Tode beigetragen haben. Auch beim Tod des Kaisers [[Leopold II. (HRR)|Leopold II.]] beschleunigte, so die Kritik [[Samuel Hahnemann|Samuel Hahnemanns]], ein vierfacher Aderlass innerhalb von 24 Stunden durch seinen Leibarzt Lagusius das Ableben des Herrschers.	[[George Washington]] wurden nach einem Reitunfall mehr als 1,5 Liter Blut entnommen; dieser Verlust kann zu seinem Tode beigetragen haben. Auch beim Tod des Kaisers [[Leopold II. (HRR)|Leopold II.]] beschleunigte, so die Kritik [[Samuel Hahnemann]]s, ein vierfacher Aderlass innerhalb von 24 Stunden durch seinen Leibarzt Lagusius das Ableben des Herrschers.	n	n
27569676	2007-02-09 T 04:18:02 UTC	Aderlass	2509	0	~[empty]~	~[empty]~	~[empty]~	~[empty]~
27569676	2007-02-09 T 04:18:02 UTC	Aderlass	2509	0	~[empty]~	~[empty]~	~[empty]~	~[empty]~
27569676	2007-02-09 T 04:18:02 UTC	Aderlass	2509	0	Der Aderlass spielt heute bei einzelnen Erkrankungen eine wichtige Rolle:	Der Aderlass spielt heute bei einzelnen Erkrankungen eine wichtige Rolle:	~[empty]~	~[empty]~
27569676	2007-02-09 T 04:18:02 UTC	Aderlass	2509	0	*Bei der [[Polycythaemia vera]], einer Erkrankung, die zu einer krankhaft vermehrter Bildung von [[Erythrozyten]] (roten Blutkörperchen) und damit zu einer Erhöhung der [[Viskosität|Blutviskosität]] führt.	*Bei der [[Polycythaemia vera]], einer Erkrankung, die zu einer krankhaft vermehrter Bildung von [[Erythrozyten]] (roten Blutkörperchen) und damit zu einer Erhöhung der [[Viskosität|Blutviskosität]] führt.	~[empty]~	~[empty]~
27569676	2007-02-09 T 04:18:02 UTC	Aderlass	2509	0	*Bei der [[Hämochromatose]], einer Erkrankung des Eisenstoffwechsels, werden lebenslange Aderlässe zur Senkung des Eisengehaltes im Körper durchgeführt.	*Bei der [[Hämochromatose]], einer Erkrankung des Eisenstoffwechsels, werden lebenslange Aderlässe zur Senkung des Eisengehaltes im Körper durchgeführt.	~[empty]~	~[empty]~
27569676	2007-02-09 T 04:18:02 UTC	Aderlass	2509	0	*Bei einer [[Polyglobulie]] kann eine Verbesserung der Fließeigenschaften des Blutes durch Aderlass erforderlich werden, wenn beispielsweise eine Zentralvenenthrombose im Auge droht oder bereits aufgetreten ist.	*Bei einer [[Polyglobulie]] kann eine Verbesserung der Fließeigenschaften des Blutes durch Aderlass erforderlich werden, wenn beispielsweise eine Zentralvenenthrombose im Auge droht oder bereits aufgetreten ist.	~[empty]~	~[empty]~
27569676	2007-02-09 T 04:18:02 UTC	Aderlass	2509	0	~[empty]~	~[empty]~	~[empty]~	~[empty]~
27569676	2007-02-09 T 04:18:02 UTC	Aderlass	2509	0	im '''Japanischen Aderlass''' (auch '''Mikroaderlass''' oder '''Shiraku''') werden [[Krampfader]]n oder [[Besenreiser]] mit einem Messer oder einer [[Lanzette]] aufgestochen. Behandelt wird der Unterschenkel. Die Anwendung erfolgt bei Blutstauungen, die mit einer Dehnung von Blutgefäßen einhergehen. [[Aderlass|Aderlässe]] zählen zu den [[Naturheilverfahren]].	im '''Japanischen Aderlass''' (auch '''Mikroaderlass''' oder '''Shiraku''') werden [[Krampfader]]n oder [[Besenreiser]] mit einem Messer oder einer [[Lanzette]] aufgestochen. Behandelt wird der Unterschenkel. Die Anwendung erfolgt bei Blutstauungen, die mit einer Dehnung von Blutgefäßen einhergehen. Aderlässe zählen zu den [[Naturheilverfahren]].	n	n
27569676	2007-02-09 T 04:18:02 UTC	Aderlass	2509	0	~[empty]~	~[empty]~	~[empty]~	~[empty]~
43478048	2008-03-09 T 06:44:45 UTC	Aderlass	758	1	Die historisch wichtigen medizinischen Schriften ''Kitab al-Qanun'' von ''Ibn Sina'' ([[Avicenna]]) und insbesondere ''Al-Tasrif li-man 'ajaza 'an al-ta'lif'' empfehlen den Aderlass.	Die historisch wichtigen medizinischen Schriften ''Kitab al-Qanun'' von ''Ibn Sina'' ([[Avicenna]]) und insbesondere ''Al-Tasrif li-man 'ajaza 'an al-ta'lif'' empfehlen den Aderlass.	~[empty]~	~[empty]~
43478048	2008-03-09 T 06:44:45 UTC	Aderlass	758	1	Die [[Ayurveda|ayurvedische]] Medizin kannte den Aderlass ebenfalls, wie in der ''Susrata Samhita'' dargestellt ist.	Die [[Ayurveda|ayurvedische]] Medizin kannte den Aderlass ebenfalls, wie in der ''Sushruta-Samhitâ'' dargestellt ist.	n	n
43478048	2008-03-09 T 06:44:45 UTC	Aderlass	758	1	Im [[Mittelalter]] war der Aderlass durch Ärzte und [[Bader]] gängige Praxis.	Im [[Mittelalter]] war der Aderlass durch Ärzte und [[Bader]] gängige Praxis.	~[empty]~	~[empty]~
48590809	2008-07-20 T 07:49:37 UTC	Aderlass	1693	0	[[en:Bloodletting]]	[[en:Bloodletting]]	~[empty]~	~[empty]~
48590809	2008-07-20 T 07:49:37 UTC	Aderlass	1693	0	[[es:Sangría (sanguínea)]]	[[es:Sangría (sanguínea)]]	~[empty]~	~[empty]~
48590809	2008-07-20 T 07:49:37 UTC	Aderlass	1693	0	~[empty]~	[[et:Aadrilaskmine]]	n	n
48590809	2008-07-20 T 07:49:37 UTC	Aderlass	1693	0	[[fi:Suoneniskentä]]	[[fi:Suoneniskentä]]	~[empty]~	~[empty]~
48590809	2008-07-20 T 07:49:37 UTC	Aderlass	1693	0	[[fr:Saignée (médecine)]]	[[fr:Saignée (médecine)]]	~[empty]~	~[empty]~
48676416	2008-07-22 T 11:14:59 UTC	Aderlass	1492	0	~[empty]~	~[empty]~	~[empty]~	~[empty]~
48676416	2008-07-22 T 11:14:59 UTC	Aderlass	1492	0	[[Bild:Aderlaßmännlein.jpg|thumb|Aderlassmännlein aus [[Konrad von Megenberg]] „Buch der Natur“]]	[[Bild:Aderlaßmännlein.jpg|thumb|Aderlassmännlein aus [[Konrad von Megenberg]] „Buch der Natur“]]	~[empty]~	~[empty]~
48676416	2008-07-22 T 11:14:59 UTC	Aderlass	1492	0	[[Bild:Bloodletting.jpg|thumb|Aderlasspunkte aus [[Hans von Gersdorff]] „Feldbuch der Wundarznei“ (1517)]]	[[Bild:Bloodletting.jpg|thumb|Aderlasspunkte aus [[Hans von Gersdorff (Arzt)|Hans von Gersdorff]] „Feldbuch der Wundarznei“ (1517)]]	n	n
48676416	2008-07-22 T 11:14:59 UTC	Aderlass	1492	0	Der Aderlass ist eine der ältesten medizinischen Behandlungsformen.	Der Aderlass ist eine der ältesten medizinischen Behandlungsformen.	~[empty]~	~[empty]~
48676416	2008-07-22 T 11:14:59 UTC	Aderlass	1492	0	In Griechenland war er seit der Zeit des [[Hippokrates von Kós|Hippokrates]] bekannt.	In Griechenland war er seit der Zeit des [[Hippokrates von Kós|Hippokrates]] bekannt.	~[empty]~	~[empty]~
48676416	2008-07-22 T 11:14:59 UTC	Aderlass	1492	0	Zum einen wurde angenommen, Blut könne sich in den Gliedern stauen und verderben. „Schlechtes Blut“ müsse entfernt werden.	Zum einen wurde angenommen, Blut könne sich in den Gliedern stauen und verderben. „Schlechtes Blut“ müsse entfernt werden.	~[empty]~	~[empty]~
48676416	2008-07-22 T 11:14:59 UTC	Aderlass	1492	0	Zum anderen wurden Krankheiten auf ein Ungleichgewicht der vier Säfte (Blut, gelbe Galle, schwarze Galle, Schleim, siehe [[Humoralpathologie|Viersäftelehre]]) zurückgeführt. Durch Ausleitung bei [[Plethora|Blutfülle]] und [[Fieber]] konnte nach dieser Vorstellung das Gleichgewicht wiederhergestellt werden.	Zum anderen wurden Krankheiten auf ein Ungleichgewicht der vier Säfte (Blut, gelbe Galle, schwarze Galle, Schleim, siehe [[Humoralpathologie|Viersäftelehre]]) zurückgeführt. Durch Ausleitung bei [[Plethora|Blutfülle]] und [[Fieber]] konnte nach dieser Vorstellung das Gleichgewicht wiederhergestellt werden.	~[empty]~	~[empty]~
48676416	2008-07-22 T 11:14:59 UTC	Aderlass	1492	0	Das Blut wurde mittels genauer Inspektion ([[Hämatoskopie]], [[Blutschau]]) des Aderlaßblutes im Mittelalter bereits zu diagnostischen Zwecken benutzt Friedrich Lenhardt: ''Blutschau. Untersuchungen zur Entwicklung der Hämatoskopie'', Würzburg 1986 (= Würzburger medizinhistorische Forschungen, 22) .	Das Blut wurde mittels genauer Inspektion ([[Hämatoskopie]], [[Blutschau]]) des Aderlassblutes im Mittelalter bereits zu diagnostischen Zwecken benutzt Friedrich Lenhardt: ''Blutschau. Untersuchungen zur Entwicklung der Hämatoskopie'', Würzburg 1986 (= Würzburger medizinhistorische Forschungen, 22) .	n	n
48676416	2008-07-22 T 11:14:59 UTC	Aderlass	1492	0	[[Galenos]] glaubte, Blut sei der dominante Saft und müsse besonders kontrolliert werden.	[[Galenos]] glaubte, Blut sei der dominante Saft und müsse besonders kontrolliert werden.	~[empty]~	~[empty]~
51165313	2008-09-26 T 06:59:12 UTC	Aderlass	1540	0	[[Image:Pratique d'une saignée.jpg|thumb|Aderlass am Unterarm, mittelalterlich]]	[[Bild:Pratique d'une saignée.jpg|thumb|Aderlass am Unterarm, mittelalterlich]]	n	n
51165313	2008-09-26 T 06:59:12 UTC	Aderlass	1540	0	Der '''Aderlass''' (medizinisch auch '''Phlebotomie''') ist ein seit der [[Antike]] bekanntes und bis ins 19.&nbsp;Jahrhundert verbreitet angewandtes [[Heilverfahren]]. Beim Aderlass wird dem Patienten eine teilweise nicht unerhebliche Menge [[Blut]] entnommen. Heute ist belegt, dass der Aderlass nur bei wenigen Krankheitsbildern eine positive Wirkung hat, sodass er weitgehend aus dem medizinisch…	Der '''Aderlass''' (medizinisch auch '''Phlebotomie''') ist ein seit der [[Antike]] bekanntes und bis ins 19.&nbsp;Jahrhundert verbreitet angewandtes [[Heilverfahren]]. Beim Aderlass wird dem Patienten eine teilweise nicht unerhebliche Menge [[Blut]] entnommen. Heute ist belegt, dass der Aderlass nur bei wenigen Krankheitsbildern eine positive Wirkung hat, sodass er weitgehend aus dem medizinisch…	~[empty]~	~[empty]~
51165313	2008-09-26 T 06:59:12 UTC	Aderlass	1540	0	[[Bild:Aderlaßmännlein.jpg|thumb|Aderlassmännlein aus [[Konrad von Megenberg]] „Buch der Natur“]]	[[Bild:Aderlaßmännlein.jpg|thumb|Aderlassmännlein aus [[Konrad von Megenberg]] „Buch der Natur“]]	~[empty]~	~[empty]~
51165313	2008-09-26 T 06:59:12 UTC	Aderlass	1540	0	[[Bild:Bloodletting.jpg|thumb|Aderlasspunkte aus [[Hans von Gersdorff (Arzt)|Hans von Gersdorff]] „Feldbuch der Wundarznei“ (1517)]]	[[Bild:Bloodletting.jpg|thumb|Aderlasspunkte aus [[Hans von Gersdorff (Arzt)|Hans von Gersdorff]] „Feldbuch der Wundarznei“ (1517)]]	~[empty]~	~[empty]~
51165313	2008-09-26 T 06:59:12 UTC	Aderlass	1540	0	[[Image:Aderlasspest.jpg|thumb|Behandlung der Pest durch Aderlass (1555, [[Michael Ostendorfer]])]]	[[Bild:Aderlasspest.jpg|thumb|Behandlung der Pest durch Aderlass (1555, [[Michael Ostendorfer]])]]	n	n
51165313	2008-09-26 T 06:59:12 UTC	Aderlass	1540	0	Der Aderlass ist eine der ältesten medizinischen Behandlungsformen.	Der Aderlass ist eine der ältesten medizinischen Behandlungsformen.	~[empty]~	~[empty]~
51165313	2008-09-26 T 06:59:12 UTC	Aderlass	1540	0	In Griechenland war er seit der Zeit des [[Hippokrates von Kós|Hippokrates]] bekannt.	In Griechenland war er seit der Zeit des [[Hippokrates von Kós|Hippokrates]] bekannt.	~[empty]~	~[empty]~
51165313	2008-09-26 T 06:59:12 UTC	Aderlass	1540	0	* Zum einen wurde angenommen, Blut könne sich in den Gliedern stauen und verderben. „Schlechtes Blut“ müsse entfernt werden.	* Zum einen wurde angenommen, Blut könne sich in den Gliedern stauen und verderben. „Schlechtes Blut“ müsse entfernt werden.	~[empty]~	~[empty]~
51165313	2008-09-26 T 06:59:12 UTC	Aderlass	1540	0	* Zum anderen wurden Krankheiten auf ein Ungleichgewicht der vier Säfte (Blut, gelbe Galle, schwarze Galle, Schleim, siehe [[Humoralpathologie|Viersäftelehre]]) zurückgeführt. Durch Ausleitung bei [[Plethora|Blutfülle]] und [[Fieber]] konnte nach dieser Vorstellung das Gleichgewicht wiederhergestellt werden.	* Zum anderen wurden Krankheiten auf ein Ungleichgewicht der vier Säfte (Blut, gelbe Galle, schwarze Galle, Schleim, siehe [[Humoralpathologie|Viersäftelehre]]) zurückgeführt. Durch Ausleitung bei [[Plethora|Blutfülle]] und [[Fieber]] konnte nach dieser Vorstellung das Gleichgewicht wiederhergestellt werden.	~[empty]~	~[empty]~
51165313	2008-09-26 T 06:59:12 UTC	Aderlass	1540	0	Das Blut wurde mittels genauer Inspektion ([[Hämatoskopie]], [[Blutschau]]) des Aderlassblutes im Mittelalter bereits zu diagnostischen Zwecken benutzt Friedrich Lenhardt: ''Blutschau. Untersuchungen zur Entwicklung der Hämatoskopie'', Würzburg 1986 (= Würzburger medizinhistorische Forschungen, 22) .	Das Blut wurde mittels genauer Inspektion ([[Hämatoskopie]], [[Blutschau]]) des Aderlassblutes im Mittelalter bereits zu diagnostischen Zwecken benutzt Friedrich Lenhardt: ''Blutschau. Untersuchungen zur Entwicklung der Hämatoskopie'', Würzburg 1986 (= Würzburger medizinhistorische Forschungen, 22)	~[empty]~	~[empty]~
51165313	2008-09-26 T 06:59:12 UTC	Aderlass	1540	0	Galenos glaubte, Blut sei der dominante Saft und müsse besonders kontrolliert werden.	Galenos glaubte, Blut sei der dominante Saft und müsse besonders kontrolliert werden. Er stellte ein umfassendes System auf, das die Menge des zu entnehmenden Blutes aus dem Alter des Patienten, seinem Zustand sowie aus Jahreszeit und Wetterbedingungen ableitete.	n	~[empty]~
51165313	2008-09-26 T 06:59:12 UTC	Aderlass	1540	0	Er stellte ein umfassendes System auf, das die Menge des zu entnehmenden Blutes aus dem Alter des Patienten, seinem Zustand sowie aus Jahreszeit und Wetterbedingungen ableitete.	~[empty]~	n	~[empty]~
51165313	2008-09-26 T 06:59:12 UTC	Aderlass	1540	0	Auch in der [[Islamische Medizin|islamischen Medizin]] war der Aderlass bekannt, wahrscheinlich durch die griechischen Autoren (siehe [[Hellenismus]]).	Auch in der [[Islamische Medizin|islamischen Medizin]] war der Aderlass bekannt, wahrscheinlich durch die griechischen Autoren (siehe [[Hellenismus]]).	~[empty]~	~[empty]~
51165313	2008-09-26 T 06:59:12 UTC	Aderlass	1540	0	Der [[Bader]] des [[Mittelalter]]s verwendete Aderlass-Messer, sogenannte [[Flieten]], oder ab dem 15.&nbsp;Jahrhundert ein Gerät, dessen spezielles Messer nach dem Anritzen der Ader zurückschnappt, den [[Schröpfschnepper]].	Der [[Bader]] des [[Mittelalter]]s verwendete Aderlass-Messer, sogenannte [[Flieten]], oder ab dem 15.&nbsp;Jahrhundert ein Gerät, dessen spezielles Messer nach dem Anritzen der Ader zurückschnappt, den [[Schröpfschnepper]].	~[empty]~	~[empty]~
51165313	2008-09-26 T 06:59:12 UTC	Aderlass	1540	0	Heutzutage wird [[Vene]]nblut mit einer größeren [[Kanüle]] abgenommen.	Heutzutage wird [[Vene]]nblut mit einer größeren [[Kanüle]] abgenommen. Die Menge des abgenommenen Blutes liegt zwischen 50 und 500&nbsp;[[Liter|ml]].	n	~[empty]~
51165313	2008-09-26 T 06:59:12 UTC	Aderlass	1540	0	Die Menge des abgenommenen Blutes liegt zwischen 50 und 500&nbsp;[[Liter|ml]].	~[empty]~	n	~[empty]~
51165313	2008-09-26 T 06:59:12 UTC	Aderlass	1540	0	Eine weitere Methode der Blutentziehung ist der Einsatz von [[Blutegel]]n. Die spezielle Zusammensetzung des [[Speichel]]s des Blutegels verhindert die [[Blutgerinnung|Gerinnung]] des Blutes. Hier wie beim [[Schröpfen]] ist die entnommene Blutmenge so gering, dass man nicht von einem „Aderlass“ sprechen kann.	Eine weitere Methode der Blutentziehung ist der Einsatz von [[Blutegel]]n. Die spezielle Zusammensetzung des [[Speichel]]s des Blutegels verhindert die [[Blutgerinnung|Gerinnung]] des Blutes. Hier wie beim [[Schröpfen]] ist die entnommene Blutmenge so gering, dass man nicht von einem „Aderlass“ sprechen kann.	~[empty]~	~[empty]~
51165313	2008-09-26 T 06:59:12 UTC	Aderlass	1540	0	*Bei der [[Hämochromatose]], einer Erkrankung des Eisenstoffwechsels, werden lebenslange Aderlässe zur Senkung des Eisengehaltes im Körper durchgeführt.	*Bei der [[Hämochromatose]], einer Erkrankung des Eisenstoffwechsels, werden lebenslange Aderlässe zur Senkung des Eisengehaltes im Körper durchgeführt.	~[empty]~	~[empty]~
51165313	2008-09-26 T 06:59:12 UTC	Aderlass	1540	0	*Bei einer [[Polyglobulie]] kann eine Verbesserung der Fließeigenschaften des Blutes durch Aderlass erforderlich werden, wenn beispielsweise eine Zentralvenenthrombose im Auge droht oder bereits aufgetreten ist.	*Bei einer [[Polyglobulie]] kann eine Verbesserung der Fließeigenschaften des Blutes durch Aderlass erforderlich werden, wenn beispielsweise eine Zentralvenenthrombose im Auge droht oder bereits aufgetreten ist.	~[empty]~	~[empty]~
51165313	2008-09-26 T 06:59:12 UTC	Aderlass	1540	0	*Alle Erkrankungen mit venöser [[Stase (Medizin)|Stase]] , besonders der gesamte [[Variköser Syndromkomplex|variköse Symptomenkomplex]]. Hier wird vor allem der lokale Aderlass eingesetzt.	*Alle Erkrankungen mit venöser [[Stase (Medizin)|Stase]], besonders der gesamte [[Variköser Syndromkomplex|variköse Symptomenkomplex]]. Hier wird vor allem der lokale Aderlass eingesetzt.	~[empty]~	~[empty]~
51165313	2008-09-26 T 06:59:12 UTC	Aderlass	1540	0	In der [[Alternativmedizin]] zählt der Aderlass zu den [[Ausleitende Verfahren|Ausleitenden Verfahren]].	In der [[Alternativmedizin]] zählt der Aderlass zu den [[Ausleitende Verfahren|Ausleitenden Verfahren]].	~[empty]~	~[empty]~
51165313	2008-09-26 T 06:59:12 UTC	Aderlass	1540	0	Im ''Japanischen Aderlass'' (auch ''Mikroaderlass'' oder ''Shiraku'') werden [[Krampfader]]n oder [[Besenreiser]] mit einem Messer oder einer [[Lanzette]] aufgestochen. Behandelt wird der Unterschenkel. Die Anwendung erfolgt bei Blutstauungen, die mit einer Dehnung von Blutgefäßen einhergehen. Aderlässe zählen zu den [[Naturheilverfahren]].	Im ''Japanischen Aderlass'' (auch ''Mikroaderlass'' oder ''Shiraku'') werden [[Krampfader]]n oder [[Besenreiser]] mit einem Messer oder einer [[Lanzette]] aufgestochen. Behandelt wird der Unterschenkel. Die Anwendung erfolgt bei Blutstauungen, die mit einer Dehnung von Blutgefäßen einhergehen. Aderlässe zählen zu den [[Naturheilverfahren]].	~[empty]~	~[empty]~
51165313	2008-09-26 T 06:59:12 UTC	Aderlass	1540	0	~[empty]~	~[empty]~	~[empty]~	~[empty]~
51165313	2008-09-26 T 06:59:12 UTC	Aderlass	1540	0	* Dagegen der [[unblutiger Aderlass|unblutige Aderlass]] als [[Erste Hilfe|Erste-Hilfe-]]Methode bei akuter [[Linksherzinsuffizienz]]	* Dagegen der [[unblutiger Aderlass|unblutige Aderlass]] als [[Erste Hilfe|Erste-Hilfe]]-Methode bei akuter [[Linksherzinsuffizienz]]	~[empty]~	~[empty]~
51165313	2008-09-26 T 06:59:12 UTC	Aderlass	1540	0	~[empty]~	~[empty]~	~[empty]~	~[empty]~
51165313	2008-09-26 T 06:59:12 UTC	Aderlass	1540	0	* [http://www.zum.de/Faecher/G/BW/Landeskunde/rhein/geschichte/spaetma/ka/aderlass.htm Aderlass in der Mittelalterlichen Medizin]	* [http://www.zum.de/Faecher/G/BW/Landeskunde/rhein/geschichte/spaetma/ka/aderlass.htm Aderlass in der Mittelalterlichen Medizin]	~[empty]~	~[empty]~
51165313	2008-09-26 T 06:59:12 UTC	Aderlass	1540	0	* [http://staatsbibliothek-berlin.de/deutsch/ausstellungen/aderlass/aderlass.html Aderlass-Männchen aus einem astrologisch-medizinischen Lehrbuch]	* [http://staatsbibliothek-berlin.de/deutsch/ausstellungen/aderlass/aderlass.html Aderlass-Männchen aus einem astrologisch-medizinischen Lehrbuch]	~[empty]~	~[empty]~
51165313	2008-09-26 T 06:59:12 UTC	Aderlass	1540	0	{{Gesundheitshinweis}}	{{Gesundheitshinweis}}	~[empty]~	~[empty]~
5616304	2005-04-23 T 23:29:11 UTC	Aderlass	1946	0	~[empty]~	~[empty]~	~[empty]~	~[empty]~
5616304	2005-04-23 T 23:29:11 UTC	Aderlass	1946	0	[[Bild:Bloodletting.jpg|thumb|Aderlasspunkte. Hans von Gersdorff, "Feldbuch der Wundarznei", 1517.]]	[[Bild:Aderlaßmännlein.jpg|thumb|Aderlaßmännlein aus [[Konrad von Megenberg]] „Buch der Natur“]]	n	n
5616304	2005-04-23 T 23:29:11 UTC	Aderlass	1946	0	Der Aderlass war seit der Zeit des [[Hippokrates]] bekannt, und wurde auch von [[Galen]] befürwortet, nachdem dieser entdeckte, dass die Adern mit Blut gefüllt waren, und nicht mit Luft, wie vielfach angenommen wurde.	Der Aderlass war seit der Zeit des [[Hippokrates]] bekannt, und wurde auch von [[Galen]] befürwortet, nachdem dieser entdeckte, dass die Adern mit Blut gefüllt waren, und nicht mit Luft, wie vielfach angenommen wurde.	~[empty]~	~[empty]~
73956698	2010-05-04 T 14:20:59 UTC	Aderlass	1817	0	Heutzutage wird [[Vene]]nblut mit einer größeren [[Kanüle]] abgenommen. Die Menge des abgenommenen Blutes liegt zwischen 50 und 500&nbsp;[[Liter|ml]].	Heutzutage wird [[Vene]]nblut mit einer größeren [[Kanüle]] abgenommen. Die Menge des abgenommenen Blutes liegt zwischen 50 und 500&nbsp;[[Liter|ml]].	~[empty]~	~[empty]~
73956698	2010-05-04 T 14:20:59 UTC	Aderlass	1817	0	Eine weitere Methode der Blutentziehung ist der Einsatz von [[Blutegel]]n. Die spezielle Zusammensetzung des [[Speichel]]s des Blutegels verhindert die [[Blutgerinnung|Gerinnung]] des Blutes. Hier wie beim [[Schröpfen]] ist die entnommene Blutmenge so gering, dass man nicht von einem „Aderlass“ sprechen kann.	Eine weitere Methode der Blutentziehung ist der Einsatz von [[Blutegel]]n. Die spezielle Zusammensetzung des [[Speichel]]s des Blutegels verhindert die [[Blutgerinnung|Gerinnung]] des Blutes. Hier ist die entnommene Blutmenge so gering, dass man nicht von einem „Aderlass“ sprechen kann.	n	c
73956698	2010-05-04 T 14:20:59 UTC	Aderlass	1817	0	~[empty]~	~[empty]~	~[empty]~	~[empty]~
93971294	2011-09-23 T 12:26:36 UTC	Aderlass	2145	0	Der Aderlass spielt heute nur bei wenigen Erkrankungen eine wichtige Rolle:	Der Aderlass spielt heute nur bei wenigen Erkrankungen eine wichtige Rolle:	~[empty]~	~[empty]~
93971294	2011-09-23 T 12:26:36 UTC	Aderlass	2145	0	* Bei der [[Polycythaemia vera]], einer Erkrankung, die zu einer krankhaft vermehrten Bildung von [[Erythrozyt]]en (rote Blutkörperchen) und damit zu einer Erhöhung der [[Viskosität|Blutviskosität]] führt.	* Bei der [[Polycythaemia vera]], einer Erkrankung, die zu einer krankhaft vermehrten Bildung von [[Erythrozyt]]en (rote Blutkörperchen) und damit zu einer Erhöhung der [[Viskosität|Blutviskosität]] führt. Zur Behandlung der Erkrankung werden anfänglich häufig 6 bis 8 Aderlässe durchgeführt um den lebensgerfährlich hohen [[Hämatokrit]]wert auf einen Normalwert abzusenken. Danach erfolgt diese Maß…	a	a
93971294	2011-09-23 T 12:26:36 UTC	Aderlass	2145	0	* Bei der [[Hämochromatose]], einer Erkrankung des Eisenstoffwechsels, werden lebenslange Aderlässe zur Senkung des Eisengehaltes im Körper durchgeführt.	* Bei der [[Hämochromatose]], einer Erkrankung des Eisenstoffwechsels, werden lebenslange Aderlässe zur Senkung des Eisengehaltes im Körper durchgeführt.	~[empty]~	~[empty]~
93971294	2011-09-23 T 12:26:36 UTC	Aderlass	2145	0	* Bei einer [[Polyglobulie]] kann eine Verbesserung der Fließeigenschaften des Blutes durch Aderlass erforderlich werden, wenn beispielsweise eine Zentralvenenthrombose im Auge droht oder bereits aufgetreten ist.	* Bei einer [[Polyglobulie]] kann eine Verbesserung der Fließeigenschaften des Blutes durch Aderlass erforderlich werden, wenn beispielsweise eine Zentralvenenthrombose im Auge droht oder bereits aufgetreten ist.	~[empty]~	~[empty]~
96092472	2011-11-17 T 10:00:24 UTC	Aderlass	2145	0	~[empty]~	~[empty]~	~[empty]~	~[empty]~
96092472	2011-11-17 T 10:00:24 UTC	Aderlass	2145	0	[[Datei:Aderlaßmännlein.jpg|thumb|Aderlassmännlein aus [[Konrad von Megenberg]] „Buch der Natur“]]	[[Datei:Aderlaßmännlein.jpg|miniatur|hochkant|Aderlassmännlein aus [[Konrad von Megenberg]] „Buch der Natur“]]	n	n
96092472	2011-11-17 T 10:00:24 UTC	Aderlass	2145	0	[[Datei:Bloodletting.jpg|thumb|Aderlasspunkte aus [[Hans von Gersdorff (Arzt)|Hans von Gersdorff]] „Feldbuch der Wundarznei“ (1517)]]	[[Datei:Bloodletting.jpg|miniatur|hochkant|Aderlasspunkte aus [[Hans von Gersdorff (Arzt)|Hans von Gersdorff]] „Feldbuch der Wundarznei“ (1517)]]	n	n
96092472	2011-11-17 T 10:00:24 UTC	Aderlass	2145	0	[[Datei:Aderlasspest.jpg|thumb|Behandlung der Pest durch Aderlass (1555, [[Michael Ostendorfer]])]]	[[Datei:Aderlasspest.jpg|miniatur|Behandlung der Pest durch Aderlass (1555, [[Michael Ostendorfer]])]]	n	n
96092472	2011-11-17 T 10:00:24 UTC	Aderlass	2145	0	Der Aderlass ist eine der ältesten medizinischen Behandlungsformen.	Der Aderlass ist eine der ältesten medizinischen Behandlungsformen.	~[empty]~	~[empty]~
96092472	2011-11-17 T 10:00:24 UTC	Aderlass	2145	0	In Griechenland war er seit der Zeit des [[Hippokrates von Kós|Hippokrates]] bekannt.	In Griechenland war er seit der Zeit des [[Hippokrates von Kós|Hippokrates]] bekannt.	~[empty]~	~[empty]~
96092472	2011-11-17 T 10:00:24 UTC	Aderlass	2145	0	Im [[Mittelalter]] war der Aderlass durch Ärzte und [[Bader]] gängige Praxis.	Im [[Mittelalter]] war der Aderlass durch Ärzte und [[Bader]] gängige Praxis.	~[empty]~	~[empty]~
96092472	2011-11-17 T 10:00:24 UTC	Aderlass	2145	0	Eine weite Palette von Krankheiten wurde durch den Aderlass behandelt; man kann fast von einer universellen Methode sprechen. Die Zeiten für den Aderlass und die entsprechenden Stellen am Körper wurden nach astrologischen Kriterien festgelegt. Davon zeugen die zahlreichen Darstellungen von sogenannten „Aderlass-Männchen“.	Eine weite Palette von Krankheiten wurde durch den Aderlass behandelt; man kann fast von einer universellen Methode sprechen. Die Zeiten für den Aderlass und die entsprechenden Stellen am Körper wurden nach astrologischen Kriterien festgelegt. Davon zeugen die zahlreichen Darstellungen von sogenannten „Aderlass-Männchen“.	~[empty]~	~[empty]~
96092472	2011-11-17 T 10:00:24 UTC	Aderlass	2145	0	~[empty]~	[[Datei:James_Gillray_-_Der_Aderlass_(um_1805)_London.jpg|miniatur|hochkant|James Gillray: Der Aderlass (um 1805)]]	n	n
96092472	2011-11-17 T 10:00:24 UTC	Aderlass	2145	0	Auch nachdem [[William Harvey]] durch die Entdeckung des [[Blutkreislauf]]s im Jahre 1628 die Grundlagen des Aderlasses widerlegt hatte und erste Schritte zu einer auf wissenschaftlichen Methoden basierenden Medizin gemacht waren (''la méthode numérique''), blieb der Aderlass eine verbreitete Behandlungsmethode. Selbst der berühmte Arzt [[Christoph Wilhelm Hufeland]] empfahl noch im frühen 19.&nb…	Auch nachdem [[William Harvey]] durch die Entdeckung des [[Blutkreislauf]]s im Jahre 1628 die Grundlagen des Aderlasses widerlegt hatte und erste Schritte zu einer auf wissenschaftlichen Methoden basierenden Medizin gemacht waren (''la méthode numérique''), blieb der Aderlass eine verbreitete Behandlungsmethode. Selbst der berühmte Arzt [[Christoph Wilhelm Hufeland]] empfahl noch im frühen 19.&nb…	~[empty]~	~[empty]~
105231150	2012-07-05 T 21:06:11 UTC	Adipositas	1581	0	Übergewicht tritt gehäuft in industrialisierten Ländern auf – insbesondere unter Lebensbedingungen, die durch wenig körperliche Arbeit und Nahrungsüberfluss geprägt sind. In den letzten Jahren sind aber auch [[Schwellenland|Schwellenländer]] zunehmend betroffen.	Übergewicht tritt gehäuft in industrialisierten Ländern auf – insbesondere unter Lebensbedingungen, die durch wenig körperliche Arbeit und Nahrungsüberfluss geprägt sind. In den letzten Jahren sind aber auch [[Schwellenland|Schwellenländer]] zunehmend betroffen.	~[empty]~	~[empty]~
105231150	2012-07-05 T 21:06:11 UTC	Adipositas	1581	0	Zahlreiche Studien haben den Zusammenhang zwischen BMI und Nahrungsaufnahme untersucht. Das Ergebnis der VERA Studie VERA-Schriftenreihe: ''Lebensmittel- und Nährstoffaufnahme in der BRD (1985–1989)'', Band XII, Wissenschaftlicher Fachverlag, Niederkleen, 1994. war überraschend: Es gab keinen Zusammenhang zwischen den aufgenommenen Kalorien und dem beobachteten BMI. Es gab allerdings klare Hinwei…	Zahlreiche Studien haben den Zusammenhang zwischen BMI und Nahrungsaufnahme untersucht. Das Ergebnis der VERA Studie VERA-Schriftenreihe: ''Lebensmittel- und Nährstoffaufnahme in der BRD (1985–1989)'', Band XII, Wissenschaftlicher Fachverlag, Niederkleen, 1994. war überraschend: Es gab keinen Zusammenhang zwischen den aufgenommenen Kalorien und dem beobachteten BMI. Es gab allerdings klare Hinwei…	a	a
105231150	2012-07-05 T 21:06:11 UTC	Adipositas	1581	0	Die wichtigsten Ursachen sind:	Die wichtigsten Ursachen sind:	~[empty]~	~[empty]~
10611922	2005-11-07 T 11:30:14 UTC	Adipositas	687	1	Diese generalisierende Einteilung erfolgt, um jene Personen zu identifizieren, die einer besonderen Gefährdung ausgesetzt sind, die bereits oben erwähnten Erkrankungen zu entwickeln. Es ist allerdings zu beachten, dass der BMI nicht uneingeschränkt für alle Personen verwendet werden kann: Da [[Muskel]]n eine höhere [[Dichte]] als Fett aufweisen, haben sehr aktive [[Sportler]] häufig ein hohes Kör…	Diese generalisierende Einteilung erfolgt, um jene Personen zu identifizieren, die einer besonderen Gefährdung ausgesetzt sind, die bereits oben erwähnten Erkrankungen zu entwickeln. Es ist allerdings zu beachten, dass der BMI nicht uneingeschränkt für alle Personen verwendet werden kann: Da [[Muskel]]n eine höhere [[Dichte]] als Fett aufweisen, haben sehr aktive [[Sportler]] häufig ein hohes Kör…	~[empty]~	~[empty]~
10611922	2005-11-07 T 11:30:14 UTC	Adipositas	687	1	~[empty]~	~[empty]~	n	n
10611922	2005-11-07 T 11:30:14 UTC	Adipositas	687	1	Eine veraltete Formel zur Bestimmung und Einteilung des Körpergewichts ist die [[Broca-Index|Broca-Formel]] (nach dem französischen Arzt [[Paul Broca]]):	Eine veraltete Formel zur Bestimmung und Einteilung des Körpergewichts ist die [[Broca-Index|Broca-Formel]] (nach dem französischen Arzt [[Paul Broca]]):	~[empty]~	~[empty]~
1178097	2004-04-28 T 11:38:36 UTC	Adipositas	1986	0	~[empty]~	~[empty]~	~[empty]~	~[empty]~
1178097	2004-04-28 T 11:38:36 UTC	Adipositas	1986	0	Vergleicht man die grösstenteils armen Menschenmassen von Asien, Afrika und Lateinamerika mit der zahlenmässig kleineren und reicheren Bevölkerung von Europa, Nordamerika und Australien so wird sichtbar, daß Überernährung nur einen relativ kleinen Teil der gesamten Weltbevölkerung betrifft.	Vergleicht man die größtenteils armen Menschenmassen von Asien, Afrika und Lateinamerika mit der zahlenmässig kleineren und reicheren Bevölkerung von Europa, Nordamerika und Australien, so wird sichtbar, dass Überernährung nur einen relativ kleinen Teil der gesamten Weltbevölkerung betrifft.	n	n
1178097	2004-04-28 T 11:38:36 UTC	Adipositas	1986	0	Die Verteilung von Übergewichtigen in der Bevölkerung ist nicht gleichmäßig, sie konzentriert sich vor allem auf Europa und Nordamerika.	Die Verteilung von Übergewichtigen in der Bevölkerung ist nicht gleichmäßig, sie konzentriert sich vor allem auf Europa und Nordamerika.	~[empty]~	~[empty]~
1178097	2004-04-28 T 11:38:36 UTC	Adipositas	1986	0	~[empty]~	~[empty]~	~[empty]~	~[empty]~
1178097	2004-04-28 T 11:38:36 UTC	Adipositas	1986	0	Üblicherweise werden folgende Gründe für das vermehrte Auftreten einer Adipositas verantwortlich geamacht:	Üblicherweise werden folgende Gründe für das vermehrte Auftreten einer Adipositas verantwortlich gemacht:	n	n
1178097	2004-04-28 T 11:38:36 UTC	Adipositas	1986	0	#Fehl- und Überernährung	#Fehl- und Überernährung	~[empty]~	~[empty]~
1178097	2004-04-28 T 11:38:36 UTC	Adipositas	1986	0	#Bewegungsmangel	#Bewegungsmangel	~[empty]~	~[empty]~
1178097	2004-04-28 T 11:38:36 UTC	Adipositas	1986	0	Wie die epidemiologischen Daten zeigen, ist die Adipositas in allen Ländern im Steigen begriffen, wo ein ausreichendes Nahrungsangebot zumindest für Teile der Bevölkerung vorhanden ist.	Wie die epidemiologischen Daten zeigen, ist die Adipositas in allen Ländern im Steigen begriffen, wo ein ausreichendes Nahrungsangebot zumindest für Teile der Bevölkerung vorhanden ist.	~[empty]~	~[empty]~
1178097	2004-04-28 T 11:38:36 UTC	Adipositas	1986	0	Mögliche genetischer Ursachen werden verneint mit dem Argument, daß sich der Genpool der Bevölkerung in den vergangenen ein bis zwei Jahrzehnten nicht signifikant geändert habe. Dies wird von anderer Seite in Frage gestellt mit dem Hinweis auf einen über Jahrmillionen wirksamer Selektionsdruck:	Mögliche genetischer Ursachen werden verneint mit dem Argument, dass sich der Genpool der Bevölkerung in den vergangenen ein bis zwei Jahrzehnten nicht signifikant geändert habe. Dies wird von anderer Seite in Frage gestellt mit dem Hinweis auf einen über Jahrmillionen wirksamer Selektionsdruck:	n	n
1178097	2004-04-28 T 11:38:36 UTC	Adipositas	1986	0	Der Überlebenskampf machte den Menschen zum Meister im Energiesparen. Schon vor Jahrtausenden wurde er dort sesshaft, wo eine günstige Umgebung Ackerbau und bequemere Ernährung zuließ. Im Wesentlichen geschieht heute nichts anderes. Die Sesshaftigkeit bezieht sich auf die eigenen vier Wände, zu denen auch das Auto gezählt werden kann. So sei es kein Wunder, dass keine der zahlreichen angebotenen …	Der Überlebenskampf machte den Menschen zum Meister im Energiesparen. Schon vor Jahrtausenden wurde er dort sesshaft, wo eine günstige Umgebung Ackerbau und bequemere Ernährung zuließ. Im Wesentlichen geschieht heute nichts anderes. Die Sesshaftigkeit bezieht sich auf die eigenen vier Wände, zu denen auch das Auto gezählt werden kann. So sei es kein Wunder, dass keine der zahlreichen angebotenen …	~[empty]~	~[empty]~
1178097	2004-04-28 T 11:38:36 UTC	Adipositas	1986	0	In Betracht gezogen werden sollten auch psychologische Zusammenhänge im Hinblich auf das in Europa und Nordamerika übliche attraktive Waren-Überangebot und der verbreiteten Unterbeschäftigung. Letztere entsteht teils durch Arbeitslosigkeit, teils durch Verschiebungen von körperlicher hin zu mehr administrativer und geistiger Tätigkeit.	In Betracht gezogen werden sollten auch psychologische Zusammenhänge im Hinblick auf das in Europa und Nordamerika übliche attraktive Waren-Überangebot und der verbreiteten Unterbeschäftigung. Letztere entsteht teils durch Arbeitslosigkeit, teils durch Verschiebungen von körperlicher hin zu mehr administrativer und geistiger Tätigkeit.	n	n
1178097	2004-04-28 T 11:38:36 UTC	Adipositas	1986	0	~[empty]~	~[empty]~	~[empty]~	~[empty]~
12036826	2005-12-28 T 02:48:16 UTC	Adipositas	2158	0	[[en:Obesity]]	[[en:Obesity]]	~[empty]~	~[empty]~
12036826	2005-12-28 T 02:48:16 UTC	Adipositas	2158	0	[[eo:Trodiki?o]]	[[eo:Trodiki?o]]	~[empty]~	~[empty]~
12036826	2005-12-28 T 02:48:16 UTC	Adipositas	2158	0	~[empty]~	[[es:Obesidad]]	n	n
12036826	2005-12-28 T 02:48:16 UTC	Adipositas	2158	0	[[fi:Liikalihavuus]]	[[fi:Liikalihavuus]]	~[empty]~	~[empty]~
12036826	2005-12-28 T 02:48:16 UTC	Adipositas	2158	0	[[fr:Obésité]]	[[fr:Obésité]]	~[empty]~	~[empty]~
14264173	2006-03-04 T 08:53:12 UTC	Adipositas	668	1	~[empty]~	~[empty]~	~[empty]~	~[empty]~
14264173	2006-03-04 T 08:53:12 UTC	Adipositas	668	1	Wenn es stimmt, dass es eine genetische Disposition zur Adipositas gibt, würde es der Betroffene naturgemäß schwer haben, schlank zu bleiben. Doch immerhin ist [[Ernährung]] in hohem Maße eine Gewohnheitssache. Für Patienten ohne psychische Krankheitselemente kann insofern eine einfache Information zur gesünderen Ernährung und zu mehr Bewegung durchaus Erfolg haben. Es ist allerdings wissenschaft…	Wenn es stimmt, dass es eine genetische Disposition zur Adipositas gibt, würde es der Betroffene naturgemäß schwer haben, schlank zu bleiben. Doch immerhin ist [[Ernährung]] in hohem Maße eine Gewohnheitssache. Für Patienten ohne psychische Krankheitselemente kann insofern eine einfache Information zur gesünderen Ernährung und zu mehr Bewegung durchaus Erfolg haben. Es ist allerdings wissenschaft…	n	n
14264173	2006-03-04 T 08:53:12 UTC	Adipositas	668	1	Natürlich helfen Ratschläge zu besserer Ernährung und Bewegung auch den psychisch Kranken. Falsche Ernährungsgewohnheiten, die allerdings eher psychisch bedingt sind (falsch essen aus Trauer, Frustration oder Versagensangst, zu wenig Bewegung aus Scham, Angst- und Panikstörungen oder sozialer Isolation), lassen sich allerdings durch genügend langes Einüben von neuem Ernährungsverhalten ([[Ernähru…	Natürlich helfen Ratschläge zu besserer Ernährung und Bewegung auch den psychisch Kranken. Falsche Ernährungsgewohnheiten, die allerdings eher psychisch bedingt sind (falsch essen aus Trauer, Frustration oder Versagensangst, zu wenig Bewegung aus Scham, Angst- und Panikstörungen oder sozialer Isolation), lassen sich allerdings durch genügend langes Einüben von neuem Ernährungsverhalten ([[Ernähru…	~[empty]~	~[empty]~
16192294	2006-04-30 T 15:42:56 UTC	Adipositas	645	1	Die Adipositas kann mitverantwortlich sein für ein gehäuftes Auftreten vieler [[Zivilisationskrankheit]]en. Sie erhöht das Risiko für [[Hypertonie]] (Bluthochdruck), [[Diabetes mellitus]] Typ 2 (Altersdiabetes, Zuckerkrankheit), [[Herzinfarkt]]e, [[Schlaganfall|Schlaganfälle]], [[Brustkrebs]], [[Gallenblasenerkrankungen]] und [[Gicht]] und kann das Obstruktive [[Schlafapnoe-Syndrom]] verursachen.…	Die Adipositas kann mitverantwortlich sein für ein gehäuftes Auftreten vieler [[Zivilisationskrankheit]]en. Sie erhöht das Risiko für [[Hypertonie]] (Bluthochdruck), [[Diabetes mellitus]] Typ 2 (Altersdiabetes, Zuckerkrankheit), [[Herzinfarkt]]e, [[Schlaganfall|Schlaganfälle]], [[Brustkrebs]], [[Gallenblasenerkrankungen]] und [[Gicht]] und kann das Obstruktive [[Schlafapnoe-Syndrom]] verursachen.…	~[empty]~	~[empty]~
16192294	2006-04-30 T 15:42:56 UTC	Adipositas	645	1	Auch die seelischen Folgen der Adipositas sind gravierend; es treten oft psychische und sogar wirtschaftliche Schäden für die Betroffenen auf, weil Fettleibigkeit in unserer Gesellschaft nicht toleriert wird. Eine amerikanische Statistik besagt, dass Übergewichtige im Durchschnitt weniger verdienen und eine geringere Chance haben, jemals geheiratet zu werden.	Auch die seelischen Folgen der Adipositas sind gravierend; es treten oft psychische und sogar wirtschaftliche Schäden für die Betroffenen auf, weil Fettleibigkeit in unserer Gesellschaft nicht toleriert wird. Eine amerikanische Statistik besagt, dass Übergewichtige im Durchschnitt weniger verdienen und eine geringere Chance haben, jemals geheiratet zu werden. Bestes Beispiel für ein von der Gesel…	n	n
16192294	2006-04-30 T 15:42:56 UTC	Adipositas	645	1	~[empty]~	~[empty]~	~[empty]~	~[empty]~
16653165	2006-05-14 T 04:39:57 UTC	Adipositas	359	1	Wenn alle konservativen Behandlungsmethoden versagen, kommt die [[Adipositaschirurgie]] in Frage.	Wenn alle konservativen Behandlungsmethoden versagen, kommt die [[Adipositaschirurgie]] in Frage.	~[empty]~	~[empty]~
16653165	2006-05-14 T 04:39:57 UTC	Adipositas	359	1	~[empty]~	~[empty]~	~[empty]~	n
16653165	2006-05-14 T 04:39:57 UTC	Adipositas	359	1	'''Vorurteil''': „Wenn Dicke sich nur richtig anstrengen würden, würden sie auch abnehmen“	~[empty]~	n	n
16653165	2006-05-14 T 04:39:57 UTC	Adipositas	359	1	'''Tatsache''': Dauerhaft abzunehmen ist für die meisten Dicken unmöglich. 98% aller Versuche abzunehmen scheitern schon in dern ersten fünf Jahren. Bei 90 % ist das Gewicht dann sogar höher als das Ausgangsgewicht. Diäten machen dick!	~[empty]~	n	a
16653165	2006-05-14 T 04:39:57 UTC	Adipositas	359	1	'''Vorurteil''':“Dicke essen mehr als Dünne“	~[empty]~	n	n
16653165	2006-05-14 T 04:39:57 UTC	Adipositas	359	1	'''Tatsache''':Alle Studien die nachweisen wollten, dass Dicke mehr essen als Dünne sind gescheitert. Es stellte sich sogar heraus, das Dicke weniger essen als Dünne.	~[empty]~	n	a
16653165	2006-05-14 T 04:39:57 UTC	Adipositas	359	1	'''Vorurteil''':“Normalgewichtige(BMI zwischen 18,5 und 24,9 ) leben länger als Übergewichtige“	~[empty]~	n	n
16653165	2006-05-14 T 04:39:57 UTC	Adipositas	359	1	'''Tatsache''':Das Sterberisiko ist für übergewichtige Männer und „Adipositas Grad 1“ Frauen am geringsten. Erst ab einem BMI von 35 sterben Dicke eher. Ab einem BMI von 25 abzunehmen ist wissenschaftlich nicht begründet.	~[empty]~	n	a
16653165	2006-05-14 T 04:39:57 UTC	Adipositas	359	1	~[empty]~	~[empty]~	~[empty]~	~[empty]~
16863278	2006-05-19 T 13:19:46 UTC	Adipositas	1287	0	~[empty]~	~[empty]~	~[empty]~	~[empty]~
16863278	2006-05-19 T 13:19:46 UTC	Adipositas	1287	0	Es gibt keine Behandlung mit der man ohne Operation langfristig mehr als 10% abnehmen kann.	[[Ernährung]] ist in hohem Maße eine Gewohnheitssache. Für Patienten ohne psychische Krankheitselemente kann insofern eine einfache Information zur gesünderen Ernährung und zu mehr Bewegung durchaus Erfolg haben. Es ist allerdings wissenschaftlich nicht ganz gesichert, welche Ernährungsform am ehesten Abhilfe schafft. Meist wird zu '''mehr Ballaststoffen''' (s.&nbsp;a. [[Vollwertkost]]) geraten, …	n	n
16863278	2006-05-19 T 13:19:46 UTC	Adipositas	1287	0	Wenn es stimmt, dass es eine genetische Disposition zur Adipositas gibt, würde es der Betroffene naturgemäß schwer haben, schlank zu bleiben. Doch immerhin ist [[Ernährung]] in hohem Maße eine Gewohnheitssache. Für Patienten ohne psychische Krankheitselemente kann insofern eine einfache Information zur gesünderen Ernährung und zu mehr Bewegung durchaus Erfolg haben. Ist aber eher die Ausnahme. Es…	~[empty]~	n	~[empty]~
16863278	2006-05-19 T 13:19:46 UTC	Adipositas	1287	0	Natürlich helfen Ratschläge zu besserer Ernährung und Bewegung auch den psychisch Kranken. Falsche Ernährungsgewohnheiten, die allerdings eher psychisch bedingt sind (falsch essen aus Trauer, Frustration oder Versagensangst, zu wenig Bewegung aus Scham, Angst- und Panikstörungen oder sozialer Isolation), lassen sich allerdings durch genügend langes Einüben von neuem Ernährungsverhalten ([[Ernähru…	Natürlich helfen Ratschläge zu besserer Ernährung und Bewegung auch den psychisch Kranken. Falsche Ernährungsgewohnheiten, die allerdings eher psychisch bedingt sind (falsch essen aus Trauer, Frustration oder Versagensangst, zu wenig Bewegung aus Scham, Angst- und Panikstörungen oder sozialer Isolation), lassen sich allerdings durch genügend langes Einüben von neuem Ernährungsverhalten ([[Ernähru…	~[empty]~	~[empty]~
16952960	2006-05-21 T 20:15:10 UTC	Adipositas	850	1	~[empty]~	~[empty]~	~[empty]~	~[empty]~
16952960	2006-05-21 T 20:15:10 UTC	Adipositas	850	1	Studien haben gezeigt, dass bei Adipositas Gewichtsreduktion nicht die optimale Behandlung ist. Viel erfolgreicher können die Gesundheitsprobleme von Dicken behandelt werden, wenn die Dicken es schaffen ihr Gewicht zu akzeptieren und ihr Verhalten ändern. Gesunde Ernährung, die nicht zu Gewichtsverlust führt, Sport und Selbstakzeptanz sind sinnvoller als Gewichtsverlust und haben eine viel höhere…	Studien haben gezeigt, dass bei Adipositas Gewichtsreduktion nicht die optimale Behandlung ist. Viel erfolgreicher können die Gesundheitsprobleme von Dicken behandelt werden, wenn die Dicken es schaffen ihr Gewicht zu akzeptieren und ihr Verhalten ändern. Gesunde Ernährung, die nicht zu Gewichtsverlust führt, Sport und Selbstakzeptanz sind sinnvoller als Gewichtsverlust und haben eine viel höhere…	n	n
16952960	2006-05-21 T 20:15:10 UTC	Adipositas	850	1	[[Ernährung]] ist in hohem Maße eine Gewohnheitssache. Für Patienten ohne psychische Krankheitselemente kann insofern eine einfache Information zur gesünderen Ernährung und zu mehr Bewegung durchaus Erfolg haben. Es ist allerdings wissenschaftlich nicht ganz gesichert, welche Ernährungsform am ehesten Abhilfe schafft. Meist wird zu '''mehr Ballaststoffen''' (s.&nbsp;a. [[Vollwertkost]]) geraten, …	[[Ernährung]] ist in hohem Maße eine Gewohnheitssache. Für Patienten ohne psychische Krankheitselemente kann insofern eine einfache Information zur gesünderen Ernährung und zu mehr Bewegung durchaus Erfolg haben. Es ist allerdings wissenschaftlich nicht ganz gesichert, welche Ernährungsform am ehesten Abhilfe schafft. Meist wird zu '''mehr Ballaststoffen''' (s.&nbsp;a. [[Vollwertkost]]) geraten, …	~[empty]~	~[empty]~
17340530	2006-06-01 T 08:40:12 UTC	Adipositas	2473	0	Eine [[Therapie]] ist hier regelmäßig angeraten. Selbsthilfegruppen können hier unterstützend wirken. Das Ziel einer Therapie muss es sein, die individuellen Ursachen für die Essstörung zu identifizieren und alternative Verhaltensweisen anzubieten, ohne weitere Schuldgefühle zuzuweisen bzw. dem Patienten einfach nur [[Fehlernährung]] oder mangelnde [[Selbstkontrolle]] vorzuwerfen.	Eine [[Therapie]] ist hier regelmäßig angeraten. Selbsthilfegruppen können hier unterstützend wirken. Das Ziel einer Therapie muss es sein, die individuellen Ursachen für die Essstörung zu identifizieren und alternative Verhaltensweisen anzubieten, ohne weitere Schuldgefühle zuzuweisen bzw. dem Patienten einfach nur [[Fehlernährung]] oder mangelnde [[Selbstkontrolle]] vorzuwerfen.	~[empty]~	~[empty]~
17340530	2006-06-01 T 08:40:12 UTC	Adipositas	2473	0	Eine Möglichkeit besteht auch bei einer ambulanten oder stationären [[Rehabilitation]], welche von der Kranken- oder Rentenversicherung i.d.R. auch finanziert wird, einen Anstoss für die Verhaltens- und Lebensstiländerung zu erhalten.	Eine Möglichkeit besteht auch bei einer ambulanten oder stationären [[Rehabilitation]], welche von der Kranken- oder Rentenversicherung i.d.R. auch finanziert wird, einen Anstoß für die Verhaltens- und Lebensstiländerung zu erhalten.	n	n
17340530	2006-06-01 T 08:40:12 UTC	Adipositas	2473	0	Angesichts der vielfachen Ursachen für die Entstehung von Übergewicht und Adipositas gibt es keine einzelne Maßnahme, die allein die Entgleisung des Gewichts nachhaltig beendet. Vielen Anbietern von Diäten gelingt es immer wieder, Betroffene von ihrem besonderen Weg zu überzeugen, so dass es diesen gelingt, ihr Essverhalten für die Dauer der Diät ganz nach den Diätregeln auszurichten. Es kommt so…	Angesichts der vielfachen Ursachen für die Entstehung von Übergewicht und Adipositas gibt es keine einzelne Maßnahme, die allein die Entgleisung des Gewichts nachhaltig beendet. Vielen Anbietern von Diäten gelingt es immer wieder, Betroffene von ihrem besonderen Weg zu überzeugen, so dass es diesen gelingt, ihr Essverhalten für die Dauer der Diät ganz nach den Diätregeln auszurichten. Es kommt so…	~[empty]~	~[empty]~
18416600	2006-06-29 T 08:29:07 UTC	Adipositas	1287	0	Die '''Adipositas''' bzw. '''Fettleibigkeit''' ist eine Bezeichnung für schweres [[Übergewicht]] (auch: ''Fettsucht'', ''Obesitas'' (selten auch ''Obesität''). Unter Übergewicht und Adipositas wird eine über das normale Maß hinausgehende Vermehrung des Körperfettes verstanden. Die Abgrenzung dazwischen erfolgt meist über den [[Körpermasseindex]] BMI, ein Wert ab 30 Kilogramm pro Quadratmeter gilt…	Die '''Adipositas''' bzw. '''Fettleibigkeit''' ist eine Bezeichnung für schweres [[Übergewicht]] (auch: ''Fettsucht'', ''Obesitas'' (selten auch ''Obesität''). Unter Übergewicht und Adipositas wird eine über das normale Maß hinausgehende Vermehrung des Körperfettes verstanden. Die Abgrenzung dazwischen erfolgt meist über den [[Körpermasseindex]] BMI, ein Wert ab 30 Kilogramm pro Quadratmeter gilt…	~[empty]~	~[empty]~
18416600	2006-06-29 T 08:29:07 UTC	Adipositas	1287	0	Adipositas stellt ein weltweit zunehmendes Problem dar. So sprechen die [http://www.who.int/nutrition/topics/obesity/en/ WHO] und die [[Centers for Disease Control and Prevention|CDC]] inzwischen von einer globalen [[Epidemie]] bzw. [[Pandemie]], die ebenso ernst genommen werden sollte wie jede zum Tode führende [[Infektionskrankheit]].	Adipositas stellt ein weltweit zunehmendes Problem dar. So sprechen die [[Weltgesundheitsorganisation]] und die [[Centers for Disease Control and Prevention|CDC]] inzwischen von einer globalen [[Epidemie]] bzw. [[Pandemie]], die ebenso ernst genommen werden sollte wie jede zum Tode führende [[Infektionskrankheit]].	n	n
18416600	2006-06-29 T 08:29:07 UTC	Adipositas	1287	0	~[empty]~	~[empty]~	~[empty]~	~[empty]~
18416600	2006-06-29 T 08:29:07 UTC	Adipositas	1287	0	~[empty]~	~[empty]~	n	~[empty]~
18416600	2006-06-29 T 08:29:07 UTC	Adipositas	1287	0	~[empty]~	* [http://www.who.int/nutrition/topics/obesity/en/ Informationen der Weltgesundheitsorganisation zu Adipositas, englisch]	n	~[empty]~
18416600	2006-06-29 T 08:29:07 UTC	Adipositas	1287	0	* [http://www.herzfaktoren.de Risikofaktor Übergwicht]	* [http://www.herzfaktoren.de Risikofaktor Übergwicht]	~[empty]~	~[empty]~
18416600	2006-06-29 T 08:29:07 UTC	Adipositas	1287	0	* [http://www.zytologie-online.net/cholesterin.php Adipositas und Cholesterin, natürliche Fette / einfacher wissenschaftlicher Text] - Graphiken	* [http://www.zytologie-online.net/cholesterin.php Adipositas und Cholesterin, natürliche Fette / einfacher wissenschaftlicher Text] - Graphiken	~[empty]~	~[empty]~
18443285	2006-06-29 T 19:24:54 UTC	Adipositas	405	1	Adipositas stellt ein weltweit zunehmendes Problem dar. So sprechen die [[Weltgesundheitsorganisation]] und die [[Centers for Disease Control and Prevention|CDC]] inzwischen von einer globalen [[Epidemie]] bzw. [[Pandemie]], die ebenso ernst genommen werden sollte wie jede zum Tode führende [[Infektionskrankheit]].	Adipositas stellt ein weltweit zunehmendes Problem dar. So sprechen die [[Weltgesundheitsorganisation]] und die [[Centers for Disease Control and Prevention|CDC]] inzwischen von einer globalen [[Epidemie]] bzw. [[Pandemie]], die ebenso ernst genommen werden sollte wie jede zum Tode führende [[Infektionskrankheit]].	~[empty]~	~[empty]~
18443285	2006-06-29 T 19:24:54 UTC	Adipositas	405	1	Auch die Adipositashysterie stellt ein weltweit zunehmendes Problem dar. So sprechen Experten von einem globalen Aberglauben, der im Verdacht steht mehr zu schaden als die Adipositas selbst.	~[empty]~	n	n
18443285	2006-06-29 T 19:24:54 UTC	Adipositas	405	1	~[empty]~	~[empty]~	~[empty]~	~[empty]~
18443285	2006-06-29 T 19:24:54 UTC	Adipositas	405	1	Diskutiert werden als Hauptursachen Lebensweise (Ernährung und Bewegung), [[Erbanlage]]n und sozio-kulturelle Faktoren. Allerdings können auch einige Stoffwechselkrankheiten wie [[Schilddrüsenunterfunktion]] und Störungen des [[Kortison]]haushaltes ([[Cushing-Syndrom]]) sowie einige Medikamente wie [[Hormone]], [[Antidepressiva]], [[Neuroleptika]] und [[Kortikoid|Kortikosteroide]] zu einer Gewich…	Diskutiert werden als Hauptursachen Lebensweise (Ernährung und Bewegung), [[Erbanlage]]n und sozio-kulturelle Faktoren. Allerdings können auch einige Stoffwechselkrankheiten wie [[Schilddrüsenunterfunktion]] und Störungen des [[Kortison]]haushaltes ([[Cushing-Syndrom]]) sowie einige Medikamente wie [[Hormone]], [[Antidepressiva]], [[Neuroleptika]] und [[Kortikoid|Kortikosteroide]] zu einer Gewich…	~[empty]~	~[empty]~
18443285	2006-06-29 T 19:24:54 UTC	Adipositas	405	1	~[empty]~	~[empty]~	n	n
18443285	2006-06-29 T 19:24:54 UTC	Adipositas	405	1	Im "Lexikon der poppulären Ernährungirtümer" sind zahlreiche Studien, die sich mit den Ernährunggewohnheiten von Dicken und Dünnen beschäftigen. Überraschenderweise essen Dicke weniger als Dünne.	~[empty]~	n	n
18443285	2006-06-29 T 19:24:54 UTC	Adipositas	405	1	{| {{Prettytable}}	~[empty]~	n	n
18443285	2006-06-29 T 19:24:54 UTC	Adipositas	405	1	| Autoren der Studie	~[empty]~	n	n
18443285	2006-06-29 T 19:24:54 UTC	Adipositas	405	1	| Dicke	~[empty]~	n	n
18443285	2006-06-29 T 19:24:54 UTC	Adipositas	405	1	| [kcal pro Tag]	~[empty]~	n	n
18443285	2006-06-29 T 19:24:54 UTC	Adipositas	405	1	| Dünne	~[empty]~	n	n
18443285	2006-06-29 T 19:24:54 UTC	Adipositas	405	1	| [kcal pro Tag]	~[empty]~	n	n
18443285	2006-06-29 T 19:24:54 UTC	Adipositas	405	1	|-	~[empty]~	n	n
18443285	2006-06-29 T 19:24:54 UTC	Adipositas	405	1	| Beaudoin und Meyer	~[empty]~	n	n
18443285	2006-06-29 T 19:24:54 UTC	Adipositas	405	1	| 59 übergewichtige Frauen	~[empty]~	n	n
18443285	2006-06-29 T 19:24:54 UTC	Adipositas	405	1	| 1964	~[empty]~	n	n
18443285	2006-06-29 T 19:24:54 UTC	Adipositas	405	1	| 58 dünne Frauen	~[empty]~	n	n
18443285	2006-06-29 T 19:24:54 UTC	Adipositas	405	1	| 2198	~[empty]~	n	n
18443285	2006-06-29 T 19:24:54 UTC	Adipositas	405	1	|-	~[empty]~	n	n
18443285	2006-06-29 T 19:24:54 UTC	Adipositas	405	1	| Lincoln	~[empty]~	n	n
18443285	2006-06-29 T 19:24:54 UTC	Adipositas	405	1	| 101 übergewichtige Männer und Frauen	~[empty]~	n	n
18443285	2006-06-29 T 19:24:54 UTC	Adipositas	405	1	| 3144	~[empty]~	n	n
18443285	2006-06-29 T 19:24:54 UTC	Adipositas	405	1	| 98 schlanke Männer und Frauen	~[empty]~	n	n
18443285	2006-06-29 T 19:24:54 UTC	Adipositas	405	1	| 3319	~[empty]~	n	n
18443285	2006-06-29 T 19:24:54 UTC	Adipositas	405	1	|}	~[empty]~	n	n
18443285	2006-06-29 T 19:24:54 UTC	Adipositas	405	1	'''Individuelle Gründe'''	'''Individuelle Gründe'''	~[empty]~	~[empty]~
18443285	2006-06-29 T 19:24:54 UTC	Adipositas	405	1	* [[Ernährung]]	* [[Ernährung]]	~[empty]~	~[empty]~
18443285	2006-06-29 T 19:24:54 UTC	Adipositas	405	1	** [[Diät]]en nach einer gescheiterten Diät ist Gewicht oft höher als vorher.	** [[Diät]]en nach einer gescheiterten Diät ist Gewicht oft höher als vorher, siehe [[Jojo-Effekt]].	n	a
18443285	2006-06-29 T 19:24:54 UTC	Adipositas	405	1	** [[Fehlernährung]] bzw. [[Überernährung]] bei gleichzeitigem [[Bewegungsmangel]] (siehe auch: [[Energiebilanz (Ernährung)]])	** [[Fehlernährung]] bzw. [[Überernährung]] bei gleichzeitigem [[Bewegungsmangel]] (siehe auch: [[Energiebilanz (Ernährung)]])	~[empty]~	~[empty]~
18443285	2006-06-29 T 19:24:54 UTC	Adipositas	405	1	** Essen als Ersatz für [[Emotion|emotionale]] und persönliche Zuwendung bis hin zur [[Sucht]]	** Essen als Ersatz für [[Emotion|emotionale]] und persönliche Zuwendung bis hin zur [[Sucht]]	~[empty]~	~[empty]~
18443285	2006-06-29 T 19:24:54 UTC	Adipositas	405	1	Je nach Ursache sind unterschiedliche Therapien angesagt.	Je nach Ursache sind unterschiedliche Therapien angesagt.	~[empty]~	~[empty]~
18443285	2006-06-29 T 19:24:54 UTC	Adipositas	405	1	Eine Gewichtsreduktion führt nicht nur zu einer Verringerung des Risikofaktors Adipositas, sondern hat weiterhin positive Effekte auf alle Herz- und Kreislauf-Risikofaktoren – also Risikofaktor Diabetes, Risikofaktor, Fettstoffwechselstörungen und Risikofaktor Bluthochdruck. Jedoch fällt das Abnehmen häufig schwer: Sind die Fett-Reserven auf den Hüften und am Bauch erst einmal angelegt, baut der …	Eine Gewichtsreduktion führt nicht nur zu einer Verringerung des Risikofaktors Adipositas, sondern hat weiterhin positive Effekte auf alle Herz- und Kreislauf-Risikofaktoren – also Risikofaktor Diabetes, Risikofaktor, Fettstoffwechselstörungen und Risikofaktor Bluthochdruck. Jedoch fällt das Abnehmen häufig schwer: Sind die Fett-Reserven auf den Hüften und am Bauch erst einmal angelegt, baut der …	n	a
18443285	2006-06-29 T 19:24:54 UTC	Adipositas	405	1	Eine Gewichtsreduktion ist nicht die optimale Behandlung. Viel erfolgreicher können die Gesundheitsprobleme von Dicken behandelt werden, wenn die Dicken es schaffen ihr Gewicht zu akzeptieren und ihr Verhalten ändern. Gesunde Ernährung, die nicht zu Gewichtsverlust führt, Sport und Selbstakzeptanz sind sinnvoller als Gewichtsverlust und haben eine viel höhere Erfolgsquote. Eine dauerhafte Gewicht…	Eine Gewichtsreduktion ist nicht die optimale Behandlung. Viel erfolgreicher können die Gesundheitsprobleme von Dicken behandelt werden, wenn die Dicken es schaffen ihr Gewicht zu akzeptieren und ihr Verhalten ändern. Gesunde Ernährung, die nicht zu Gewichtsverlust führt, Sport und Selbstakzeptanz sind sinnvoller als Gewichtsverlust und haben eine viel höhere Erfolgsquote. Eine dauerhafte Gewicht…	~[empty]~	~[empty]~
18445960	2006-06-29 T 20:34:46 UTC	Adipositas	1889	0	~[empty]~	~[empty]~	~[empty]~	~[empty]~
18445960	2006-06-29 T 20:34:46 UTC	Adipositas	1889	0	[[Ernährung]] und Bewegungsverhalten sind in hohem Maße eine Gewohnheitssache. [[Bild:0k9093-1i.jpg|thumb|left|Ernährungsumstellung]] Für Patienten ohne psychische Krankheitselemente kann eine einfache Information zur gesünderen Ernährung und Unterstützung bei der [[Ernährungsumstellung]] und zu mehr Bewegung durchaus Erfolg haben. Es ist allerdings wissenschaftlich nicht ganz gesichert, welche E…	[[Ernährung]] und Bewegungsverhalten sind in hohem Maße eine Gewohnheitssache. [[Bild:0k9093-1i.jpg|thumb|left|Ernährungsumstellung]] Für Patienten ohne psychische Krankheitselemente kann eine einfache Information zur gesünderen Ernährung und Unterstützung bei der '''[[Ernährungsumstellung]]''' und zu mehr Bewegung durchaus Erfolg haben. Es ist allerdings wissenschaftlich nicht ganz gesichert, we…	n	n
18445960	2006-06-29 T 20:34:46 UTC	Adipositas	1889	0	~[empty]~	~[empty]~	~[empty]~	~[empty]~
18446127	2006-06-29 T 20:39:11 UTC	Adipositas	1914	0	~[empty]~	~[empty]~	~[empty]~	~[empty]~
18446127	2006-06-29 T 20:39:11 UTC	Adipositas	1914	0	[[Ernährung]] und Bewegungsverhalten sind in hohem Maße eine Gewohnheitssache. [[Bild:0k9093-1i.jpg|thumb|left|Ernährungsumstellung]] Für Patienten ohne psychische Krankheitselemente kann eine einfache Information zur gesünderen Ernährung und Unterstützung bei der '''[[Ernährungsumstellung]]''' und zu mehr Bewegung durchaus Erfolg haben. Es ist allerdings wissenschaftlich nicht ganz gesichert, we…	[[Ernährung]] und Bewegungsverhalten sind in hohem Maße eine Gewohnheitssache. [[Bild:0k9093-1i.jpg|thumb|left|Ernährungsumstellung]] Für Patienten ohne psychische Krankheitselemente kann eine einfache Information zur gesünderen Ernährung und Unterstützung bei der [[Ernährungsumstellung]] und zu mehr Bewegung durchaus Erfolg haben. Es ist allerdings wissenschaftlich nicht ganz gesichert, welche E…	n	n
18446127	2006-06-29 T 20:39:11 UTC	Adipositas	1914	0	~[empty]~	~[empty]~	~[empty]~	~[empty]~
18463304	2006-06-30 T 11:07:34 UTC	Adipositas	1287	0	|}	|}	~[empty]~	~[empty]~
18463304	2006-06-30 T 11:07:34 UTC	Adipositas	1287	0	Beim Bauchumfang besteht ein erhöhtes Erkrankungsrisiko bei Frauen ab 88 cm, bei Männern ab 102 cm.	Beim Bauchumfang besteht ein erhöhtes Erkrankungsrisiko bei Frauen ab 88 cm, bei Männern ab 102 cm. Das [[Taille-Hüft-Verhältnis]] dient als Indikator für die Verteilung des Körpergewichts auf Muskel- und Fettgewebe.	n	~[empty]~
18463304	2006-06-30 T 11:07:34 UTC	Adipositas	1287	0	Sportlich hochtrainierte Menschen haben viel Muskelgewege von hoher Dichte und können damit einen hohen BMI erreichen, ohne zu viel Fettgewebe zu haben oder übergewichtig zu sein.	Sportlich hochtrainierte Menschen haben viel Muskelgewege von hoher Dichte und können damit einen hohen BMI erreichen, ohne zu viel Fettgewebe zu haben oder übergewichtig zu sein.	~[empty]~	~[empty]~
18463304	2006-06-30 T 11:07:34 UTC	Adipositas	1287	0	----	----	n	~[empty]~
18463304	2006-06-30 T 11:07:34 UTC	Adipositas	1287	0	~[empty]~	~[empty]~	n	n
18463304	2006-06-30 T 11:07:34 UTC	Adipositas	1287	0	''Hauptartikel:'' [[Körpermasseindex]]	~[empty]~	n	n
18463304	2006-06-30 T 11:07:34 UTC	Adipositas	1287	0	Der Körmermasseindex errechnet sich aus dem Körpergewicht in Kilogramm, geteilt durch die Körperlänge in Metern zum Quadrat.	~[empty]~	n	n
18463304	2006-06-30 T 11:07:34 UTC	Adipositas	1287	0	''Beispiel:'' Für eine 70 Kilogramm schwere und 1,70 m große Person wird das Körpergewicht durch das Quadrat von 1,70 m geteilt: BMI = 70 kg : (1,70 m)² = 24,22 kg/m²	~[empty]~	n	n
18463304	2006-06-30 T 11:07:34 UTC	Adipositas	1287	0	Als Kenngrößen dienen folgende Bezeichnungen:	~[empty]~	n	n
18463304	2006-06-30 T 11:07:34 UTC	Adipositas	1287	0	{| {{Prettytable}}	~[empty]~	n	n
18463304	2006-06-30 T 11:07:34 UTC	Adipositas	1287	0	! width="30 %" | Kategorie	~[empty]~	n	n
18463304	2006-06-30 T 11:07:34 UTC	Adipositas	1287	0	! width="20 %" | BMI (kg/m²)	~[empty]~	n	n
18463304	2006-06-30 T 11:07:34 UTC	Adipositas	1287	0	! width="25 %" | Risiko für Begleiterkrankungen	~[empty]~	n	n
18463304	2006-06-30 T 11:07:34 UTC	Adipositas	1287	0	! width="25 %" | Relatives Sterberisiko	~[empty]~	n	n
18463304	2006-06-30 T 11:07:34 UTC	Adipositas	1287	0	|-	~[empty]~	n	n
18463304	2006-06-30 T 11:07:34 UTC	Adipositas	1287	0	|'''Untergewicht'''	~[empty]~	n	n
18463304	2006-06-30 T 11:07:34 UTC	Adipositas	1287	0	|'''< 18,5	~[empty]~	n	n
18463304	2006-06-30 T 11:07:34 UTC	Adipositas	1287	0	|'''niedrig'''	~[empty]~	n	n
18463304	2006-06-30 T 11:07:34 UTC	Adipositas	1287	0	|'''1,5'''	~[empty]~	n	n
18463304	2006-06-30 T 11:07:34 UTC	Adipositas	1287	0	|-	~[empty]~	n	n
18463304	2006-06-30 T 11:07:34 UTC	Adipositas	1287	0	|'''Normalgewicht'''	~[empty]~	n	n
18463304	2006-06-30 T 11:07:34 UTC	Adipositas	1287	0	|'''18,5 - 24,9	~[empty]~	n	n
18463304	2006-06-30 T 11:07:34 UTC	Adipositas	1287	0	|'''durchschnittlich'''	~[empty]~	n	n
18463304	2006-06-30 T 11:07:34 UTC	Adipositas	1287	0	|'''1'''	~[empty]~	n	n
18463304	2006-06-30 T 11:07:34 UTC	Adipositas	1287	0	|-	~[empty]~	n	n
18463304	2006-06-30 T 11:07:34 UTC	Adipositas	1287	0	|'''Prä-Adipositas (Übergewicht)'''	~[empty]~	n	n
18463304	2006-06-30 T 11:07:34 UTC	Adipositas	1287	0	|'''25,0 - 29,9	~[empty]~	n	n
18463304	2006-06-30 T 11:07:34 UTC	Adipositas	1287	0	|'''gering erhöht'''	~[empty]~	n	n
18463304	2006-06-30 T 11:07:34 UTC	Adipositas	1287	0	|'''0,9 (bester Wert)'''	~[empty]~	n	n
18463304	2006-06-30 T 11:07:34 UTC	Adipositas	1287	0	|-	~[empty]~	n	n
18463304	2006-06-30 T 11:07:34 UTC	Adipositas	1287	0	|'''Adipositas Grad 1 (engl. Obesity)'''	~[empty]~	n	n
18463304	2006-06-30 T 11:07:34 UTC	Adipositas	1287	0	|'''30,0 - 34,9	~[empty]~	n	n
18463304	2006-06-30 T 11:07:34 UTC	Adipositas	1287	0	|'''erhöht'''	~[empty]~	n	n
18463304	2006-06-30 T 11:07:34 UTC	Adipositas	1287	0	|'''1,1'''	~[empty]~	n	n
18463304	2006-06-30 T 11:07:34 UTC	Adipositas	1287	0	|-	~[empty]~	n	n
18463304	2006-06-30 T 11:07:34 UTC	Adipositas	1287	0	|'''Adipositas Grad 2'''	~[empty]~	n	n
18463304	2006-06-30 T 11:07:34 UTC	Adipositas	1287	0	|'''35,0 - 39,9	~[empty]~	n	n
18463304	2006-06-30 T 11:07:34 UTC	Adipositas	1287	0	|'''hoch'''	~[empty]~	n	n
18463304	2006-06-30 T 11:07:34 UTC	Adipositas	1287	0	|'''1,5'''	~[empty]~	n	n
18463304	2006-06-30 T 11:07:34 UTC	Adipositas	1287	0	|-	~[empty]~	n	n
18463304	2006-06-30 T 11:07:34 UTC	Adipositas	1287	0	|'''Adipositas Grad 3'''	~[empty]~	n	n
18463304	2006-06-30 T 11:07:34 UTC	Adipositas	1287	0	|'''40,0 - 49,9	~[empty]~	n	n
18463304	2006-06-30 T 11:07:34 UTC	Adipositas	1287	0	|'''sehr hoch'''	~[empty]~	n	n
18463304	2006-06-30 T 11:07:34 UTC	Adipositas	1287	0	|-	~[empty]~	n	n
18463304	2006-06-30 T 11:07:34 UTC	Adipositas	1287	0	|'''Adipositas Grad 4 (engl. Super Obesity)'''	~[empty]~	n	n
18463304	2006-06-30 T 11:07:34 UTC	Adipositas	1287	0	|'''> 50	~[empty]~	n	n
18463304	2006-06-30 T 11:07:34 UTC	Adipositas	1287	0	|'''extrem hoch'''	~[empty]~	n	n
18463304	2006-06-30 T 11:07:34 UTC	Adipositas	1287	0	|}	~[empty]~	n	n
18463304	2006-06-30 T 11:07:34 UTC	Adipositas	1287	0	[[Bild:BMI.png|thumb|400px|Gewichtsklassen in Abhängigkeit von Körpergewicht und Körpergröße (nach obenstehenden BMI-Angaben)]]	~[empty]~	n	n
18463304	2006-06-30 T 11:07:34 UTC	Adipositas	1287	0	Über einem BMI von 30 kg/m² steigt das Krankheitsrisiko an, siehe dazu den Abschnitt "Folgen" weiter unten. Dabei ist zu beachten, dass dieser Zahlenwert eine willkürlich gezogene Grenze im Bereich eines fließenden Übergangs ist und daher nur einen groben Richtwert darstellen kann. Die recht schematische Einteilung dient dazu, jene Personen zu identifizieren, die aufgrund umfangreicher Fetteinlag…	~[empty]~	n	a
18463304	2006-06-30 T 11:07:34 UTC	Adipositas	1287	0	Eine Expertenkommission der WHO stellte fest, dass bei bestimmten Bevölkerungsgruppen in Asien ein messbares Risiko für Herz-Kreislauf-Erkrankungen bereits ab einem BMI von 22 kg/m² und ein erhöhtes ab 27 kg/m² auftritt, dasselbe für ganz Asien aber nicht feststellbar ist. Es wurden daher keine weiteren Grenzwerte eingeführt, aber den einzelnen Staaten empfohlen, bei Statistiken auch die Zwischen…	~[empty]~	n	a
18463304	2006-06-30 T 11:07:34 UTC	Adipositas	1287	0	~[empty]~	~[empty]~	n	n
18463304	2006-06-30 T 11:07:34 UTC	Adipositas	1287	0	''Hauptartikel:'' [[Broca-Index]]	~[empty]~	n	n
18463304	2006-06-30 T 11:07:34 UTC	Adipositas	1287	0	Eine veraltete Formel zur Bestimmung und Einteilung des Körpergewichts ist die [[Broca-Index|Broca-Formel]] (nach dem französischen Arzt [[Paul Broca]]) Ihr zufolge ergibt sich das Sollgewicht in kg aus der Körperlänge in Zentimetern - 100 Zentimeter. Das Idealgewicht beträgt Broca zufolge für Frauen 85%, für Männer 90% des Sollgewichtes, ab 120% des Sollgewichtes spricht man von Fettsucht. Eine …	~[empty]~	n	n
18463304	2006-06-30 T 11:07:34 UTC	Adipositas	1287	0	~[empty]~	~[empty]~	n	n
18463304	2006-06-30 T 11:07:34 UTC	Adipositas	1287	0	Körpergewicht und BMI alleine sagen nichts aus über das Risiko, eine Herz-Kreislauf-Erkrankung als Folgeerscheinung des Übergewichts zu erleiden. Für das kardiovaskuläre Risiko ist weniger das Ausmaß des Übergewichts als vielmehr das Fettverteilungsmuster entscheidend: Besonders nachteilig wirken sich hier Fettdepots im Bauchraum und an den inneren Organen aus. Dieses innere Bauchfett, Fachleute …	~[empty]~	n	a
18463304	2006-06-30 T 11:07:34 UTC	Adipositas	1287	0	Eine erste Selbstdiagnose ist einfach: Bauchumfang messen. Ein erhöhtes Risiko liegt für Frauen ab 88 cm vor. Bei Männern beginnt der Risikobereich ab 102 cm. Einen Online-Test kann man unter [http://www.herzfaktoren.de/d4u/index.php?ID=211&MID=211 www.herzfaktoren.de]durchführen.	~[empty]~	n	n
18463304	2006-06-30 T 11:07:34 UTC	Adipositas	1287	0	Das [[Taille-Hüft-Verhältnis]] dient als Indikator für die Verteilung des Körpergewichts auf Muskel- und Fettgewebe.	~[empty]~	n	~[empty]~
18463304	2006-06-30 T 11:07:34 UTC	Adipositas	1287	0	~[empty]~	~[empty]~	~[empty]~	~[empty]~
18563616	2006-07-03 T 11:17:16 UTC	Adipositas	1889	0	Adipositas stellt ein weltweit zunehmendes Problem dar. So sprechen die [[Weltgesundheitsorganisation]] und die [[Centers for Disease Control and Prevention|CDC]] inzwischen von einer globalen [[Epidemie]] bzw. [[Pandemie]], die ebenso ernst genommen werden sollte wie jede zum Tode führende [[Infektionskrankheit]].	Adipositas stellt ein weltweit zunehmendes Problem dar. So sprechen die [[Weltgesundheitsorganisation]] und die [[Centers for Disease Control and Prevention|CDC]] inzwischen von einer globalen [[Epidemie]] bzw. [[Pandemie]], die ebenso ernst genommen werden sollte wie jede zum Tode führende [[Infektionskrankheit]].	~[empty]~	~[empty]~
18563616	2006-07-03 T 11:17:16 UTC	Adipositas	1889	0	~[empty]~	[[Bild:VenusWillendorf.jpg|thumb|Fettleibige Venus]]	n	~[empty]~
18563616	2006-07-03 T 11:17:16 UTC	Adipositas	1889	0	~[empty]~	~[empty]~	~[empty]~	~[empty]~
18563616	2006-07-03 T 11:17:16 UTC	Adipositas	1889	0	Übergewicht tritt gehäuft in industrialisierten Ländern auf, wo nur noch wenige Menschen harte körperliche Arbeit verrichten und Nahrung im Überfluss vorhanden ist, und wo Menschen oft unter "Sinnkrisen" leiden. Die Schwellenländer sind aber ebenfalls zunehmend betroffen.	Übergewicht tritt gehäuft in industrialisierten Ländern auf, wo nur noch wenige Menschen harte körperliche Arbeit verrichten und Nahrung im Überfluss vorhanden ist, und wo Menschen oft unter "Sinnkrisen" leiden. Die Schwellenländer sind aber ebenfalls zunehmend betroffen.	~[empty]~	~[empty]~
18563616	2006-07-03 T 11:17:16 UTC	Adipositas	1889	0	'''Genetische Faktoren''' ([[Erbanlage]]) prägen den Grundumsatz, die Nahrungsverwertung und das Fettverteilungsmuster. Die ''Nahrungsverwertung'' war zu Zeiten der "Jäger und Sammler" ein wichtiges [[Selektion|Überlebensmerkmal]]: wer den Überschuss eines Fanges als Fettzellen abspeichern konnte, konnte in Zeiten des Mangels davon zehren. Heute gibt es Kühlschränke, Gefriertruhen und Konserven. …	'''Genetische Faktoren''' ([[Erbanlage]]) prägen den Grundumsatz, die Nahrungsverwertung und das Fettverteilungsmuster. Die ''Nahrungsverwertung'' war zu Zeiten der "Jäger und Sammler" ein wichtiges [[Selektion|Überlebensmerkmal]]: wer den Überschuss eines Fanges als Fettzellen abspeichern konnte, konnte in Zeiten des Mangels davon zehren. Das galt für alle Mangelzeiten. Heute gibt es Kühlschränk…	n	a
18563616	2006-07-03 T 11:17:16 UTC	Adipositas	1889	0	:{| {{Bausteindesign3}}	:{| {{Bausteindesign3}}	~[empty]~	~[empty]~
18563616	2006-07-03 T 11:17:16 UTC	Adipositas	1889	0	Angesichts der vielfachen Ursachen für die Entstehung von Übergewicht und Adipositas gibt es keine einzelne Maßnahme, die allein die Entgleisung des Gewichts nachhaltig beendet. Vielen Anbietern von Diäten gelingt es immer wieder, Betroffene von ihrem besonderen Weg zu überzeugen, so dass es diesen gelingt, ihr Essverhalten für die Dauer der Diät ganz nach den Diätregeln auszurichten. Es kommt so…	Angesichts der vielfachen Ursachen für die Entstehung von Übergewicht und Adipositas gibt es keine einzelne Maßnahme, die allein die Entgleisung des Gewichts nachhaltig beendet. Vielen Anbietern von Diäten gelingt es immer wieder, Betroffene von ihrem besonderen Weg zu überzeugen, so dass es diesen gelingt, ihr Essverhalten für die Dauer der Diät ganz nach den Diätregeln auszurichten. Es kommt so…	~[empty]~	~[empty]~
18563616	2006-07-03 T 11:17:16 UTC	Adipositas	1889	0	~[empty]~	'''Folgen von Diäten'''	~[empty]~	n
18563616	2006-07-03 T 11:17:16 UTC	Adipositas	1889	0	Obwohl die meisten Diäten und Ernährungsumstellungen das Gewicht nicht dauerhaft verringern, können sie dauerhafte Gesundheitsschäden verursachen. Bei einer Diät baut der Körper nicht nur Fettgewebe ab, sondern auch Muskeln und Knochen.	Obwohl die meisten Diäten und Ernährungsumstellungen das Gewicht nicht dauerhaft verringern, können sie dauerhafte Gesundheitsschäden verursachen. Bei einer Diät baut der Körper nicht nur Fettgewebe ab, sondern auch Muskeln und Knochen.	~[empty]~	~[empty]~
18563616	2006-07-03 T 11:17:16 UTC	Adipositas	1889	0	~[empty]~	~[empty]~	~[empty]~	~[empty]~
18563616	2006-07-03 T 11:17:16 UTC	Adipositas	1889	0	Wenn die Umstellung des Ess- und Bewegungsverhaltens schwierig ist, muss die Ursache dafür gefunden und behoben werden. In besonders schwierigen Fällen kann eine dauerhafte Befreiung von den Zwängen des Hungers eine wertvolle Hilfe sein. Pharmakologische Therapie soll aber ausschließlich vom Arzt durchgeführt werden. In den U.S.A. wird vielfach das dort frei verkäufliche 5-Hydroxy-Tryptophan (5-H…	Wenn die Umstellung des Ess- und Bewegungsverhaltens schwierig ist, muss die Ursache dafür gefunden und behoben werden. In besonders schwierigen Fällen kann eine dauerhafte Befreiung von den Zwängen des Hungers eine wertvolle Hilfe sein. Pharmakologische Therapie soll aber ausschließlich vom Arzt durchgeführt werden. In den U.S.A. wird vielfach das dort frei verkäufliche 5-Hydroxy-Tryptophan (5-H…	n	c
18563616	2006-07-03 T 11:17:16 UTC	Adipositas	1889	0	Der Gewichtsverlust durch Medikamente liegt bei unter 10 %.	Der Gewichtsverlust durch Medikamente liegt bei unter 10 %.	~[empty]~	~[empty]~
18563616	2006-07-03 T 11:17:16 UTC	Adipositas	1889	0	* Kochbuch "Ihr Weg zum gesunden Abnehmen" aus der praktischen Arbeit einer Rehaklinik, ISBN 3-87302-108-0	* Kochbuch "Ihr Weg zum gesunden Abnehmen" aus der praktischen Arbeit einer Rehaklinik, ISBN 3-87302-108-0	~[empty]~	~[empty]~
18563616	2006-07-03 T 11:17:16 UTC	Adipositas	1889	0	~[empty]~	'''kritische Literatur'''	n	n
18563616	2006-07-03 T 11:17:16 UTC	Adipositas	1889	0	* Udo Pollmer: ''Esst endlich normal'' (2005) Piper, ISBN-10: 3-492-04791-2	* Udo Pollmer: ''Esst endlich normal'' (2005) Piper, ISBN-10: 3-492-04791-2	~[empty]~	~[empty]~
18563616	2006-07-03 T 11:17:16 UTC	Adipositas	1889	0	* Lexikon der populären Ernährungsirrtümer. Udo Pollmer, Susanne Warmuth, ISBN: 3-492-24023-2	* Lexikon der populären Ernährungsirrtümer. Udo Pollmer, Susanne Warmuth, ISBN: 3-492-24023-2	~[empty]~	~[empty]~
18563616	2006-07-03 T 11:17:16 UTC	Adipositas	1889	0	*[http://www.das-eule.de/eulenspiegel0304realsatire.html Wegen Übergewicht gefeuert: eine Realsatire zur Menschenwürde]	*[http://www.das-eule.de/eulenspiegel0304realsatire.html Wegen Übergewicht gefeuert: eine Realsatire zur Menschenwürde]	~[empty]~	~[empty]~
18563616	2006-07-03 T 11:17:16 UTC	Adipositas	1889	0	~[empty]~	'''Organisationen und Hintergrundinformationen'''	n	n
18563616	2006-07-03 T 11:17:16 UTC	Adipositas	1889	0	* [http://www.das-eule.de/ Europäisches Institut für Lebensmittel- und Ernährungswissenschaften ]	* [http://www.das-eule.de/ Europäisches Institut für Lebensmittel- und Ernährungswissenschaften ]	~[empty]~	~[empty]~
18563616	2006-07-03 T 11:17:16 UTC	Adipositas	1889	0	* [http://www.adipositas-gesellschaft.de/ Deutsche Adipositas Gesellschaft (DAG)]	* [http://www.adipositas-gesellschaft.de/ Deutsche Adipositas Gesellschaft (DAG)]	~[empty]~	~[empty]~
18662627	2006-07-06 T 06:29:24 UTC	Adipositas	335	1	~[empty]~	~[empty]~	~[empty]~	~[empty]~
18662627	2006-07-06 T 06:29:24 UTC	Adipositas	335	1	* [http://www.who.int/nutrition/topics/obesity/en/ Informationen der Weltgesundheitsorganisation zu Adipositas, englisch]	* [http://www.who.int/nutrition/topics/obesity/en/ Informationen der Weltgesundheitsorganisation zu Adipositas, englisch]	~[empty]~	~[empty]~
18662627	2006-07-06 T 06:29:24 UTC	Adipositas	335	1	* [http://www.herzfaktoren.de/d4u/index.php?ID=211&MID=211 Online-Test bezüglich Bauchumfang bei www.herzfaktoren.de]	~[empty]~	n	n
18662627	2006-07-06 T 06:29:24 UTC	Adipositas	335	1	* [http://www.zytologie-online.net/cholesterin.php Adipositas und Cholesterin, natürliche Fette / einfacher wissenschaftlicher Text] - Graphiken / Animation	* [http://www.zytologie-online.net/cholesterin.php Adipositas und Cholesterin, natürliche Fette / einfacher wissenschaftlicher Text] - Graphiken / Animation	~[empty]~	~[empty]~
18662627	2006-07-06 T 06:29:24 UTC	Adipositas	335	1	* [http://www.overeatersanonymous.de/ Overeaters Anonymous] ([[Selbsthilfegruppe]]n in Deutschland)	* [http://www.overeatersanonymous.de/ Overeaters Anonymous] ([[Selbsthilfegruppe]]n in Deutschland)	~[empty]~	~[empty]~
18775951	2006-07-09 T 08:18:57 UTC	Adipositas	804	1	~[empty]~	~[empty]~	~[empty]~	~[empty]~
18775951	2006-07-09 T 08:18:57 UTC	Adipositas	804	1	In den Medien wird ständig von neuen Methoden bereichtet mit, mit dennen man ganz leicht abnehmen kann. Es wird der Eindruck vermittelt, dass wenn Dicke sich nur richtig anstrengen würden, sie auch abnehmen könnten. Dies entspricht nicht den Tatsachen.'''Dauerhaft abzunehmen ist für die meisten Dicken unmöglich.''' Garner, D. M., & Wooley, S. C. (1991). Confronting the failure of behavioral and d…	In den Medien wird ständig von neuen Methoden bereichtet mit, mit denen man ganz leicht abnehmen kann. Es wird der Eindruck vermittelt, dass wenn Dicke sich nur richtig anstrengen würden, sie auch abnehmen könnten. Dies entspricht nicht den Tatsachen.'''Dauerhaft abzunehmen ist für die meisten Dicken unmöglich.''' Garner, D. M., & Wooley, S. C. (1991). Confronting the failure of behavioral and di…	n	n
18775951	2006-07-09 T 08:18:57 UTC	Adipositas	804	1	Selbst Adipositas-Bekämpfungs-Aktivisten wie die Deutsche Gesellschaft für Ernährung e.V. raten mitlerweile: "Dabei sollte eine Stabilisierung des Gewichts bzw. eine mäßige Gewichtssenkung um 5 bis 10 % dem Streben nach Ideal- oder Normalgewicht vorgezogen werden" Prävention und Therapie der Adipositas http://www.uni-duesseldorf.de/WWW/AWMF/ll/050-001.pdf	Selbst Adipositas-Bekämpfungs-Aktivisten wie die Deutsche Gesellschaft für Ernährung e.V. raten mitlerweile: "Dabei sollte eine Stabilisierung des Gewichts bzw. eine mäßige Gewichtssenkung um 5 bis 10 % dem Streben nach Ideal- oder Normalgewicht vorgezogen werden" Prävention und Therapie der Adipositas http://www.uni-duesseldorf.de/WWW/AWMF/ll/050-001.pdf	~[empty]~	~[empty]~
18775951	2006-07-09 T 08:18:57 UTC	Adipositas	804	1	| 2,8 kg	| 2,8 kg	~[empty]~	~[empty]~
18775951	2006-07-09 T 08:18:57 UTC	Adipositas	804	1	|}	|}	~[empty]~	~[empty]~
18775951	2006-07-09 T 08:18:57 UTC	Adipositas	804	1	~[empty]~	~[empty]~	~[empty]~	~[empty]~
18787965	2006-07-09 T 14:26:22 UTC	Adipositas	2224	0	~[empty]~	~[empty]~	~[empty]~	~[empty]~
18787965	2006-07-09 T 14:26:22 UTC	Adipositas	2224	0	Bis zur Entdeckung des Hormons [[Leptin]] im Jahre 1994, war unbekannt, dass Fettzellen nicht nur Fett speichern sondern auch Nachrichten an das Gehirn senden. Seitdem wurden zahlreiche Hormone entdeckt, die die Nahrungsaufnahme, den Appetit, den Grundumsatz und den Energieverbrauch beeinflussen. Seit der Entdeckung von Leptin wurden noch [[ghrelin]], [[orexin]], [[PYY 3-36]], [[cholecystokinin]]…	Bis zur Entdeckung des Hormons [[Leptin]] im Jahre 1994, war unbekannt, dass Fettzellen nicht nur Fett speichern, sondern auch Nachrichten an das Gehirn senden. Seitdem wurden zahlreiche Hormone entdeckt, die die Nahrungsaufnahme, den Appetit, den Grundumsatz und den Energieverbrauch beeinflussen. Seit der Entdeckung von Leptin wurden noch [[Ghrelin]], [[Orexin]], [[PYY 3-36]], [[Cholecystokinin]…	n	n
18787965	2006-07-09 T 14:26:22 UTC	Adipositas	2224	0	Insgesamt haben Forscher über 250 Gene und 40 Botenstoffe entdeckt, die unseren Appetit regulieren	Insgesamt haben Forscher über 250 Gene und 40 Botenstoffe entdeckt, die unseren Appetit regulieren.	~[empty]~	~[empty]~
18787965	2006-07-09 T 14:26:22 UTC	Adipositas	2224	0	Leptin und Gherlin haben entgegengestzte Effekte. Leptin reduziert den Hunger und wurde lange als Waffe gegen Adipositas gehandelt. Es stellte sich jedoch heraus, das Dicke meistens zwar genug Leptin produzieren, aber nicht darauf reagieren. Gherlin ist ein potentieller Grund, warum es nach einer Diät so schwer fällt, das Gewicht zu halten. Der Gherlinspiegel steigt und steigert den Hunger.	Leptin und Gherlin haben entgegengesetzte Effekte. Leptin reduziert den Hunger und wurde lange als Waffe gegen Adipositas gehandelt. Es stellte sich jedoch heraus, das dicke Menschen meistens zwar genug Leptin produzieren, aber nicht darauf reagieren. Gherlin ist ein potentieller Grund, warum es nach einer Diät so schwer fällt, das Gewicht zu halten. Der Gherlinspiegel steigt und steigert den Hun…	n	n
18787965	2006-07-09 T 14:26:22 UTC	Adipositas	2224	0	Die meisten Menschen scheinen ein individuelles Gewicht zu haben, dass ihr Körper auf jeden Fall erreichen will [[Set-Point]] genannt. Stark vereinfacht handelt es sich beim Gewicht um einen Regelkreis, der so funktioniert:,	Die meisten Menschen scheinen ein individuelles Gewicht zu haben, dass ihr Körper auf jeden Fall erreichen will, [[Set-Point]] genannt. Stark vereinfacht handelt es sich beim Gewicht um einen [[Regelkreis]], der so funktioniert:	~[empty]~	n
18787965	2006-07-09 T 14:26:22 UTC	Adipositas	2224	0	* Gewicht größer Set-Point: Hunger runter, unbewusste Bewegungen rauf	* Gewicht grösser als Set-Point: Hunger runter, unbewusste Bewegungen rauf	n	n
18787965	2006-07-09 T 14:26:22 UTC	Adipositas	2224	0	* Gewicht kleiner Set-Point: Hunger rauf, unbewusste Bewegungen runter, Gewebe abbauen, Temperatur senken	* Gewicht kleiner als Set-Point: Hunger rauf, unbewusste Bewegungen runter, Gewebe abbauen, Temperatur senken	n	n
18787965	2006-07-09 T 14:26:22 UTC	Adipositas	2224	0	In der Realität handelt es sich um mehrere Regelkreis, die [[unbewußt]] ablaufen und äußerst kompliziert sind. Greift man an einer Stelle ein, wird dies an einer anderen kompensiert. Dies macht die Behandlung von Adipositas so schwierig.	In der Realität handelt es sich um mehrere Regelkreise, die [[unbewusst]] ablaufen und äußerst kompliziert sind. Greift man an einer Stelle ein, wird dies an einer anderen kompensiert. Dies macht die Behandlung von Adipositas so schwierig.	n	n
18787965	2006-07-09 T 14:26:22 UTC	Adipositas	2224	0	~[empty]~	~[empty]~	~[empty]~	~[empty]~
18919502	2006-07-13 T 05:26:40 UTC	Adipositas	1503	0	[[Kategorie:Psychische Störung]]	[[Kategorie:Psychische Störung]]	~[empty]~	~[empty]~
18919502	2006-07-13 T 05:26:40 UTC	Adipositas	1503	0	[[bg:????????????]]	[[bg:????????????]]	n	n
18919502	2006-07-13 T 05:26:40 UTC	Adipositas	1503	0	[[cs:Obezita]]	[[cs:Obezita]]	~[empty]~	~[empty]~
18919502	2006-07-13 T 05:26:40 UTC	Adipositas	1503	0	[[da:Overvægt]]	[[da:Overvægt]]	~[empty]~	~[empty]~
18919502	2006-07-13 T 05:26:40 UTC	Adipositas	1503	0	[[en:Obesity]]	[[en:Obesity]]	~[empty]~	~[empty]~
18919502	2006-07-13 T 05:26:40 UTC	Adipositas	1503	0	[[eo:Trodikigo]]	[[eo:Trodiki?o]]	n	n
18919502	2006-07-13 T 05:26:40 UTC	Adipositas	1503	0	[[es:Obesidad]]	[[es:Obesidad]]	~[empty]~	~[empty]~
18919502	2006-07-13 T 05:26:40 UTC	Adipositas	1503	0	[[eu:Loditasun]]	[[eu:Loditasun]]	~[empty]~	~[empty]~
18919502	2006-07-13 T 05:26:40 UTC	Adipositas	1503	0	[[fr:Obésité]]	[[fr:Obésité]]	~[empty]~	~[empty]~
18919502	2006-07-13 T 05:26:40 UTC	Adipositas	1503	0	[[gl:Obesidade]]	[[gl:Obesidade]]	~[empty]~	~[empty]~
18919502	2006-07-13 T 05:26:40 UTC	Adipositas	1503	0	[[he:?????]]	[[he:?????]]	n	n
18919502	2006-07-13 T 05:26:40 UTC	Adipositas	1503	0	[[it:Obesità]]	[[it:Obesità]]	~[empty]~	~[empty]~
18919502	2006-07-13 T 05:26:40 UTC	Adipositas	1503	0	[[ja:??]]	[[ja:??]]	n	n
18919502	2006-07-13 T 05:26:40 UTC	Adipositas	1503	0	[[jv:Obesitas]]	[[jv:Obesitas]]	~[empty]~	~[empty]~
18919502	2006-07-13 T 05:26:40 UTC	Adipositas	1503	0	[[ko:???]]	[[ko:???]]	n	n
18919502	2006-07-13 T 05:26:40 UTC	Adipositas	1503	0	[[ms:Obesiti]]	[[ms:Obesiti]]	~[empty]~	~[empty]~
18919502	2006-07-13 T 05:26:40 UTC	Adipositas	1503	0	[[nl:Obesitas]]	[[nl:Obesitas]]	~[empty]~	~[empty]~
18919502	2006-07-13 T 05:26:40 UTC	Adipositas	1503	0	[[no:Fedme]]	[[no:Fedme]]	~[empty]~	~[empty]~
18919502	2006-07-13 T 05:26:40 UTC	Adipositas	1503	0	[[pl:Otylosc]]	[[pl:Oty?o??]]	n	n
18919502	2006-07-13 T 05:26:40 UTC	Adipositas	1503	0	[[pt:Obesidade]]	[[pt:Obesidade]]	~[empty]~	~[empty]~
18919502	2006-07-13 T 05:26:40 UTC	Adipositas	1503	0	[[ru:????????]]	[[ru:????????]]	n	n
18919502	2006-07-13 T 05:26:40 UTC	Adipositas	1503	0	[[simple:Obesity]]	[[simple:Obesity]]	~[empty]~	~[empty]~
18919502	2006-07-13 T 05:26:40 UTC	Adipositas	1503	0	[[sk:Obezita]]	[[sk:Obezita]]	~[empty]~	~[empty]~
18919502	2006-07-13 T 05:26:40 UTC	Adipositas	1503	0	[[vi:Béo phì]]	[[vi:Béo phì]]	~[empty]~	~[empty]~
18919502	2006-07-13 T 05:26:40 UTC	Adipositas	1503	0	[[wa:Fornourixhaedje]]	[[wa:Fornourixhaedje]]	~[empty]~	~[empty]~
18919502	2006-07-13 T 05:26:40 UTC	Adipositas	1503	0	[[zh:???]]	[[zh:???]]	n	n
20610230	2006-08-24 T 20:47:33 UTC	Adipositas	851	1	~[empty]~	~[empty]~	~[empty]~	~[empty]~
20610230	2006-08-24 T 20:47:33 UTC	Adipositas	851	1	*[http://www.adipositasgemeinschaft.de Die Adipositasgemeinschaft im Internet! Forum für Betroffene mit und ohne Operation]	~[empty]~	n	~[empty]~
20610230	2006-08-24 T 20:47:33 UTC	Adipositas	851	1	* [http://www.who.int/nutrition/topics/obesity/en/ Informationen der Weltgesundheitsorganisation zu Adipositas, englisch]	* [http://www.who.int/nutrition/topics/obesity/en/ Informationen der Weltgesundheitsorganisation zu Adipositas, englisch]	~[empty]~	~[empty]~
20610230	2006-08-24 T 20:47:33 UTC	Adipositas	851	1	* [http://www.zytologie-online.net/cholesterin.php Adipositas und Cholesterin, natürliche Fette / einfacher wissenschaftlicher Text] - Graphiken / Animation	* [http://www.zytologie-online.net/cholesterin.php Adipositas und Cholesterin, natürliche Fette / einfacher wissenschaftlicher Text] - Graphiken / Animation	~[empty]~	~[empty]~
20610230	2006-08-24 T 20:47:33 UTC	Adipositas	851	1	~[empty]~	~[empty]~	~[empty]~	~[empty]~
20610230	2006-08-24 T 20:47:33 UTC	Adipositas	851	1	*[http://www.adipositasgemeinschaft.de Die Adipositasgemeinschaft im Internet! Forum für Betroffene mit und ohne Operation]	~[empty]~	n	~[empty]~
20610230	2006-08-24 T 20:47:33 UTC	Adipositas	851	1	* [http://www.das-eule.de/ Europäisches Institut für Lebensmittel- und Ernährungswissenschaften ]	~[empty]~	n	~[empty]~
20610230	2006-08-24 T 20:47:33 UTC	Adipositas	851	1	* [http://www.adipositas-gesellschaft.de/ Deutsche Adipositas Gesellschaft (DAG)]	* [http://www.adipositas-gesellschaft.de/ Deutsche Adipositas Gesellschaft (DAG)]	~[empty]~	~[empty]~
20610230	2006-08-24 T 20:47:33 UTC	Adipositas	851	1	* [http://web4health.info/de/answers/life-obesity-menu.htm Therapie bei Adipositas ]	* [http://web4health.info/de/answers/life-obesity-menu.htm Therapie bei Adipositas ]	~[empty]~	~[empty]~
20610230	2006-08-24 T 20:47:33 UTC	Adipositas	851	1	* [http://www.adipositas-hessen.de Das Adipositas-Netzwerk Hessen]	~[empty]~	n	~[empty]~
20610230	2006-08-24 T 20:47:33 UTC	Adipositas	851	1	* [http://www.adipositas-online.de/inhaltsverzeichnis-diaet.htm Darstellung der Therapie bei Adipositas]	* [http://www.adipositas-online.de/inhaltsverzeichnis-diaet.htm Darstellung der Therapie bei Adipositas]	~[empty]~	~[empty]~
20610230	2006-08-24 T 20:47:33 UTC	Adipositas	851	1	* [http://www.adipositas-verband-deutschland.de/ Adipositas-Verband-Deutschland e.V. - Bundesweite Selbsthilfegruppen]	* [http://www.adipositas-verband-deutschland.de/ Adipositas-Verband-Deutschland e.V. - Bundesweite Selbsthilfegruppen]	~[empty]~	~[empty]~
20610230	2006-08-24 T 20:47:33 UTC	Adipositas	851	1	~[empty]~	*[http://www.adipositasgemeinschaft.de Die Adipositasgemeinschaft im Internet! Forum für Betroffene mit und ohne Operation]	n	~[empty]~
20610230	2006-08-24 T 20:47:33 UTC	Adipositas	851	1	~[empty]~	* [http://www.das-eule.de/ Europäisches Institut für Lebensmittel- und Ernährungswissenschaften ]	n	~[empty]~
20610230	2006-08-24 T 20:47:33 UTC	Adipositas	851	1	~[empty]~	* [http://www.adipositas-hessen.de Das Adipositas-Netzwerk Hessen]	n	~[empty]~
20610230	2006-08-24 T 20:47:33 UTC	Adipositas	851	1	~[empty]~	~[empty]~	~[empty]~	~[empty]~
21156741	2006-09-06 T 15:14:21 UTC	Adipositas	708	1	Adipositas ist mitverantwortlich für ein gehäuftes Auftreten vieler [[Zivilisationskrankheit]]en. Sie erhöht das Risiko für [[Hypertonie]] (Bluthochdruck), [[Diabetes mellitus]] Typ 2 (Altersdiabetes, Zuckerkrankheit), [[Herzinfarkt]]e, [[Arteriosklerose]], [[Schlaganfall|Schlaganfälle]], [[Brustkrebs]], [[Arthritis]] und [[Arthrose]], Gelenkschmerzen, Fuß[[deformität]]en ([[Stempelfuß]]), [[Gall…	Adipositas ist mitverantwortlich für ein gehäuftes Auftreten vieler [[Zivilisationskrankheit]]en. Sie erhöht das Risiko für [[Hypertonie]] (Bluthochdruck), [[Diabetes mellitus]] Typ 2 (Altersdiabetes, Zuckerkrankheit), [[Herzinfarkt]]e, [[Arteriosklerose]], [[Schlaganfall|Schlaganfälle]], [[Brustkrebs]], [[Arthritis]] und [[Arthrose]], Gelenkschmerzen, Fuß[[deformität]]en ([[Stempelfuß]]), [[Gall…	~[empty]~	~[empty]~
21156741	2006-09-06 T 15:14:21 UTC	Adipositas	708	1	Auch die seelischen Folgen der Adipositas sind gravierend. Die Betroffenen fühlen sich als Versager und Außenseiter. Oft treten psychische und sogar wirtschaftliche Schäden für die Betroffenen auf, weil Fettleibigkeit gesellschaftlich nicht toleriert wird und Betroffene oft ausgegrenzt werden.	Übergewicht mindert die [[Zeugungsfähigkeit]]. 9 kg Gewichtszunahme erhöht die Wahrscheinlichkeit von Unfruchtbarkeit um 10%. <!-- Quelle: National Institutr of Environmental Health Sciences -->	n	c
21156741	2006-09-06 T 15:14:21 UTC	Adipositas	708	1	~[empty]~		~[empty]~	~[empty]~
21156741	2006-09-06 T 15:14:21 UTC	Adipositas	708	1	~[empty]~	Auch die seelischen Folgen der Adipositas sind gravierend. Die Betroffenen fühlen sich oft als Versager und Außenseiter. Oft treten psychische und sogar wirtschaftliche Schäden für die Betroffenen auf, weil Fettleibigkeit gesellschaftlich nicht toleriert wird und Betroffene oft ausgegrenzt werden.	n	~[empty]~
21156741	2006-09-06 T 15:14:21 UTC	Adipositas	708	1	Die durchaus auch finanziellen und sozialwirtschaftlichen Folgen von Übergewicht sind enorm. Ernsthafte Schäden am [[Stütz- und Bewegungsapparat]] (Gelenkschäden, Muskelverspannungen, Knochendeformation, Schäden an Bändern, Sehnen und Schleimbeuteln, Wirbelsäulenverkrümmung und Bandscheibenvorfall, sowie Knochenwachstumsstörungen bei Kindern und Jugendlichen) führen zu unzähligen Sekundär-Therapi…	Die durchaus auch finanziellen und sozialwirtschaftlichen Folgen von Übergewicht sind enorm. Ernsthafte Schäden am [[Stütz- und Bewegungsapparat]] (Gelenkschäden, Muskelverspannungen, Knochendeformation, Schäden an Bändern, Sehnen und Schleimbeuteln, Wirbelsäulenverkrümmung und Bandscheibenvorfall, sowie Knochenwachstumsstörungen bei Kindern und Jugendlichen) führen zu unzähligen Sekundär-Therapi…	~[empty]~	~[empty]~
2229433	2004-08-20 T 20:57:54 UTC	Adipositas	76	1	~[empty]~	~[empty]~	~[empty]~	~[empty]~
2229433	2004-08-20 T 20:57:54 UTC	Adipositas	76	1	Als Übergewicht wird eine über das normale Maß hinausgehende Vermehrung des Körperfettes verstanden. Als Berechnungsgrundlage dient der [[Body Mass Index]] (BMI), der das Körpergewicht (Masse in [[Kilogramm]]) in Relation zur Körpergröße (Quadrat der Körperlänge in [[Meter]]n) setzt.	Als Übergewicht wird eine über das normale Maß hinausgehende Vermehrung des Körperfettes verstanden. Als Berechnungsgrundlage dient der [[Body Mass Index]] (BMI), der das Körpergewicht (Masse in [[Kilogramm]]) in Relation zur Körpergröße (Quadrat der Körperlänge in [[Meter]]n) setzt.	~[empty]~	~[empty]~
2229433	2004-08-20 T 20:57:54 UTC	Adipositas	76	1	~[empty]~	Für die Beurteilung des Erkrankungsrisikos wird außerdem der Bauchumfang gemessen. Bei Frauen sollte er unter 80 Zentimeter, bei Männern unter 90 Zentimeter liegen.	~[empty]~	a
2229433	2004-08-20 T 20:57:54 UTC	Adipositas	76	1	''Beispiel:''	''Beispiel:''	~[empty]~	~[empty]~
2229433	2004-08-20 T 20:57:54 UTC	Adipositas	76	1	Als Kenngrößen dienen folgende Bezeichnungen:	Als Kenngrößen dienen folgende Bezeichnungen:	~[empty]~	~[empty]~
2229433	2004-08-20 T 20:57:54 UTC	Adipositas	76	1	#'''Idealgewicht''': Bei Frauen ein BMI von 22, bei Männern von 24	#'''Untergewicht''': Ein BMI unter 18,5; niedriger Risikofaktor	n	c
2229433	2004-08-20 T 20:57:54 UTC	Adipositas	76	1	#'''Normalgewicht''': Ein BMI zwischen 18,5 und 24,9	#'''Normalgewicht''': Ein BMI zwischen 18,5 und 24,9; durchschnittlicher Risikofaktor	n	c
2229433	2004-08-20 T 20:57:54 UTC	Adipositas	76	1	#'''Übergewicht''': ein BMI von 25 bis 29,9	#'''Prä-Adipositas (Übergewicht)''': ein BMI von 25 bis 29,9, gering erhöhter Risikofaktor	n	c
2229433	2004-08-20 T 20:57:54 UTC	Adipositas	76	1	#'''Adipositas (engl. Obesity)''': ein BMI von 30 bis 39,9	#'''Adipositas Grad 1 (engl. Obesity)''': ein BMI von 30 bis 34,5; erhöhter Risikofaktor	n	c
2229433	2004-08-20 T 20:57:54 UTC	Adipositas	76	1	#'''Adipositas permagna''': ein BMI über 40	#'''Adipositas Grad 2''': BMI von 35 bis 39,9; hoher Risikofaktor	n	c
2229433	2004-08-20 T 20:57:54 UTC	Adipositas	76	1	~[empty]~	# '''Adipositas Grad 3''': Ein BMI von 40 und höher; sehr hoher Risikofaktor	n	c
2229433	2004-08-20 T 20:57:54 UTC	Adipositas	76	1	~[empty]~	#'''Idealgewicht''': Bei Frauen ein BMI von 22, bei Männern ein BMI von 24	n	~[empty]~
2229433	2004-08-20 T 20:57:54 UTC	Adipositas	76	1	~[empty]~	Seit einiger Zeit wird das Idealgewicht nicht mehr als unbedingt notwendig angesehen. Es genügt ein subjektives "Wohlfühlgewicht", das allerdings im Rahmen des Normalgewichts liegen sollte.	n	n
2229433	2004-08-20 T 20:57:54 UTC	Adipositas	76	1	Diese Einteilung erfolgt, um jene Personen zu identifizieren, die einer besonderen Gefährdung ausgesetzt sind, die bereits oben erwähnten Erkrankungen zu entwickeln. Es ist allerdings zu beachten, dass der BMI nicht uneingeschränkt für alle Personen verwendet werden kann: Da [[Muskel]]n schwerer sind als Fett, haben [[Bodybuilder]] häufig ein hohes Körpergewicht und damit einen BMI, der Übergewic…	Diese Einteilung erfolgt, um jene Personen zu identifizieren, die einer besonderen Gefährdung ausgesetzt sind, die bereits oben erwähnten Erkrankungen zu entwickeln. Es ist allerdings zu beachten, dass der BMI nicht uneingeschränkt für alle Personen verwendet werden kann: Da [[Muskel]]n schwerer sind als Fett, haben [[Bodybuilder]] häufig ein hohes Körpergewicht und damit einen BMI, der Übergewic…	~[empty]~	~[empty]~
2229433	2004-08-20 T 20:57:54 UTC	Adipositas	76	1	~[empty]~	Studien zufolge sind untergewichtige Frauen gefährdet, im späteren Lebensalter Osteoporose zu entwickeln. So gesehen sind ''ein paar'' Pfunde mehr auf den Rippen durchaus gesund, weil sie die Knochen stärken.	n	c
2229433	2004-08-20 T 20:57:54 UTC	Adipositas	76	1	~[empty]~	~[empty]~	~[empty]~	~[empty]~
23016526	2006-10-25 T 18:18:04 UTC	Adipositas	1177	0	~[empty]~	~[empty]~	~[empty]~	~[empty]~
23016526	2006-10-25 T 18:18:04 UTC	Adipositas	1177	0	Übergewicht und Fettleibigkeit (Adipositas) sind hohe Risikofaktoren für die Entwicklung von [[Herz-Kreislauf-Erkrankung|Herz-Kreislauf-Erkrankungen]]. Kommen noch zwei der Risikofaktoren [[Diabetes]] (Zuckerkrankheit), [[Fettstoffwechselstörung|Fettstoffwechselstörungen]] (erhöhtes Cholesterin, bzw. LDL) oder [[Bluthochdruck]] hinzu, wird die Gefahr einer Herz-Kreislauf-Erkrankung (kardiometabol…	Übergewicht und Fettleibigkeit (Adipositas) sind hohe Risikofaktoren für die Entwicklung von [[Herz-Kreislauf-Erkrankung|Herz-Kreislauf-Erkrankungen]]. Kommen noch zwei der Risikofaktoren [[Diabetes]] (Zuckerkrankheit), [[Fettstoffwechselstörung|Fettstoffwechselstörungen]] (erhöhtes Cholesterin, bzw. LDL) oder [[Bluthochdruck]] hinzu, wird die Gefahr einer Herz-Kreislauf-Erkrankung (kardiometabol…	n	n
23016526	2006-10-25 T 18:18:04 UTC	Adipositas	1177	0	Rauchen und Stress erhöhen zusätzlich das Risiko von Verschluss der Herz- und Gehirnversorgenden Gefäße.	Rauchen und Stress erhöhen zusätzlich das Risiko von Verschluss der Herz- und Gehirnversorgenden Gefäße.	~[empty]~	~[empty]~
23057709	2006-10-26 T 19:23:13 UTC	Adipositas	1328	0	|}	|}	~[empty]~	~[empty]~
23057709	2006-10-26 T 19:23:13 UTC	Adipositas	1328	0	Anhand des Körpergewichts und auch des BMI können über das Risiko von Begleiterkrankungen wie Herz-Kreislauf-Erkrankung nur bedingt Aussagen getroffen werden. Für das kardiovaskuläre Risiko ist weniger das Ausmaß des Übergewichts als vielmehr das Fettverteilungsmuster entscheidend. Besonders nachteilig wirken sich hier Fettdepots im Bauchraum (speziell dem [[Omentum majus]]) und an den inneren Or…	Anhand des Körpergewichts und auch des BMI können über das Risiko von Begleiterkrankungen wie Herz-Kreislauf-Erkrankung nur bedingt Aussagen getroffen werden. Für das kardiovaskuläre Risiko ist weniger das Ausmaß des Übergewichts als vielmehr das Fettverteilungsmuster entscheidend. Besonders nachteilig wirken sich hier Fettdepots im Bauchraum (speziell dem [[Omentum majus]]) und an den inneren Or…	n	n
23057709	2006-10-26 T 19:23:13 UTC	Adipositas	1328	0	Eine erste Selbstdiagnose ist einfach: Bauchumfang messen. Ein erhöhtes Risiko liegt für Frauen ab 88 cm vor, bei Männern beginnt der Risikobereich ab 102 cm.	Eine erste Selbstdiagnose ist einfach: Bauchumfang messen. Ein erhöhtes Risiko liegt für Frauen ab 88 cm vor, bei Männern beginnt der Risikobereich ab 102 cm.	~[empty]~	~[empty]~
24257522	2006-11-25 T 04:26:21 UTC	Adipositas	2439	0	* Übergewicht als Schönheitsideal in manchen Kulturen	* Übergewicht als Schönheitsideal in manchen Kulturen	~[empty]~	~[empty]~
24257522	2006-11-25 T 04:26:21 UTC	Adipositas	2439	0	* Informationsmangel, fehlende Aufklärung, Mangel an alternativen Produkten, z.B. Wurstwaren deren Fettgehalt reduziert ist und gleichzeitig das tierische Fett durch Pflanzenöl ausgetauscht ist.	* Informationsmangel, fehlende Aufklärung, Mangel an alternativen Produkten, z.B. Wurstwaren deren Fettgehalt reduziert ist und gleichzeitig das tierische Fett durch Pflanzenöl ausgetauscht ist.	~[empty]~	~[empty]~
24257522	2006-11-25 T 04:26:21 UTC	Adipositas	2439	0	* Die zunehmende Verbreitung der Adipositas in westlichen Ländern korreliert auch mit der Verkürzung der Nachtruhe, der höheren durchschnittlichen Temperatur in Häusern, der Abnahme der Zahl gerauchter Zigaretten und der Zunahme des Gewichtes der Vorfahren. Menschen mit höherem Körpergewicht haben mehr Kinder und Adipositas wird auch durch genetische Faktoren hervorgerufen, mithin nimmt auch dadu…	* Die zunehmende Verbreitung der Adipositas in westlichen Ländern korreliert auch mit der Verkürzung der Nachtruhe, der höheren durchschnittlichen Temperatur in Häusern, der Abnahme der Zahl gerauchter Zigaretten und der Zunahme des Gewichtes der Vorfahren. Menschen mit höherem Körpergewicht haben mehr Kinder und Adipositas wird auch durch genetische Faktoren hervorgerufen, mithin nimmt auch dadu…	n	n
24257522	2006-11-25 T 04:26:21 UTC	Adipositas	2439	0	Alle diese Faktoren sind lediglich „Verführungen“. Entscheidend ist immer das persönliche Verhalten. Und das unterliegt dem [[Freier Wille|freien Willen]]. Deshalb kann man jederzeit die Energiebilanz zu seinen Gunsten verbessern (solange keine psychische Störung oder Sucht vorliegt).	Alle diese Faktoren sind lediglich „Verführungen“. Entscheidend ist immer das persönliche Verhalten. Und das unterliegt dem [[Freier Wille|freien Willen]]. Deshalb kann man jederzeit die Energiebilanz zu seinen Gunsten verbessern (solange keine psychische Störung oder Sucht vorliegt).	~[empty]~	~[empty]~
24630754	2006-12-03 T 18:28:55 UTC	Adipositas	1446	0	* [http://www.medizin.de/gesundheit/deutsch/1209.htm Artikel auf www.medizin.de: Zauberformel Meal replacement?]	* [http://www.medizin.de/gesundheit/deutsch/1209.htm Artikel auf www.medizin.de: Zauberformel Meal replacement?]	~[empty]~	~[empty]~
24630754	2006-12-03 T 18:28:55 UTC	Adipositas	1446	0	* [http://www.adipositas-online.de Täglich aktuelle Nachrichten zum Thema Adipositas]	* [http://www.adipositas-online.de Täglich aktuelle Nachrichten zum Thema Adipositas]	~[empty]~	~[empty]~
24630754	2006-12-03 T 18:28:55 UTC	Adipositas	1446	0	* [http://web4health.info/de/answers/life-obesity-menu.htm Adipositas Behandlung, Ursachen, Psychotherapie] [http://www.medicoconsult.de/Gastrobook/Ern-adip Adipositas und Ernähung]	* [http://www.medicoconsult.de/Gastrobook/Ern-adip Adipositas und Ernähung]	n	n
24630754	2006-12-03 T 18:28:55 UTC	Adipositas	1446	0	*[http://www.heise.de/tp/r4/artikel/16/16930/1.html Die Mitglieder der Informationsgesellschaft sterben zunehmend an Verfettung] [[Telepolis]]	*[http://www.heise.de/tp/r4/artikel/16/16930/1.html Die Mitglieder der Informationsgesellschaft sterben zunehmend an Verfettung] [[Telepolis]]	~[empty]~	~[empty]~
24630754	2006-12-03 T 18:28:55 UTC	Adipositas	1446	0	* [http://www.heise.de/tp/r4/artikel/23/23344/1.html Von der allmählichen Verfettung der Menschheit - Erstmals soll nun mehr übergewichtige und fette Menschen als unterernährte geben] [[Telepolis]]	* [http://www.heise.de/tp/r4/artikel/23/23344/1.html Von der allmählichen Verfettung der Menschheit - Erstmals soll nun mehr übergewichtige und fette Menschen als unterernährte geben] [[Telepolis]]	~[empty]~	~[empty]~
24744658	2006-12-06 T 10:59:50 UTC	Adipositas	2312	0	[[Kategorie:Psychische Störung]]	[[Kategorie:Psychische Störung]]	~[empty]~	~[empty]~
24744658	2006-12-06 T 10:59:50 UTC	Adipositas	2312	0	~[empty]~	[[ar:????]]	n	n
24744658	2006-12-06 T 10:59:50 UTC	Adipositas	2312	0	[[bg:????????????]]	[[bg:????????????]]	~[empty]~	~[empty]~
24744658	2006-12-06 T 10:59:50 UTC	Adipositas	2312	0	[[ca:Obesitat]]	[[ca:Obesitat]]	~[empty]~	~[empty]~
24879212	2006-12-09 T 10:08:49 UTC	Adipositas	849	1	Ambulante oder stationäre Rehabilitation in einer Fachklinik für [[Essstörung]]en bzw. [[Psychosomatische Klinik| psychosomatischen Klinik]] ist ein ausgezeichneter Start auf dem Weg zur Veränderung von Verhalten und Lebensstil. Sie wird in der Regel von der Kranken- oder Rentenversicherung finanziert.	Ambulante oder stationäre Rehabilitation in einer Fachklinik für [[Essstörung]]en bzw. [[Psychosomatische Klinik| psychosomatischen Klinik]] ist ein ausgezeichneter Start auf dem Weg zur Veränderung von Verhalten und Lebensstil. Sie wird in der Regel von der Kranken- oder Rentenversicherung finanziert.	~[empty]~	~[empty]~
24879212	2006-12-09 T 10:08:49 UTC	Adipositas	849	1	~[empty]~	~[empty]~	n	n
24879212	2006-12-09 T 10:08:49 UTC	Adipositas	849	1	~[empty]~	Da die meisten Patienten sehr unter ihrer Krankheit leiden möchten Sie möglichst schnell möglichst viel Gewicht verlieren und erwarten eine starke Verbesserung ihrer Gesundheit. So ist es nicht verwunderlich, dass 95% aller Diäten scheitern. Es ist die Aufgabe eines gewissenhaften Therapeuten beim Patienten realistische Ziele und Erwartungen zu wecken. Heute weiß man, dass die meisten Menschen du…	n	c
24879212	2006-12-09 T 10:08:49 UTC	Adipositas	849	1	~[empty]~	Leider überschätzen Patienten auch die gesundheitlichen Vorteile einer Gewichtsreduktion. Bis auf wenige Krankheiten gibt es bis heute keinen wissenschaftlichen Nachweis, dass eine Gewichtsreduktion die Gesundheit verbessert Bacon, L., Stern, J. S., van Loan, M. D., Keim, N. L. (2005). Size acceptance and intuitive eating improve health for obese, female chronic dieters. Journal of the American D…	n	c
24879212	2006-12-09 T 10:08:49 UTC	Adipositas	849	1	~[empty]~	~[empty]~	~[empty]~	~[empty]~
24885226	2006-12-09 T 12:44:24 UTC	Adipositas	1424	0	Je nach Ursache sind unterschiedliche Therapien angezeigt.	Je nach Ursache sind unterschiedliche Therapien angezeigt.	~[empty]~	~[empty]~
24885226	2006-12-09 T 12:44:24 UTC	Adipositas	1424	0	~[empty]~	~[empty]~	n	n
24885226	2006-12-09 T 12:44:24 UTC	Adipositas	1424	0	Da die meisten Patienten sehr unter ihrer Krankheit leiden möchten Sie möglichst schnell möglichst viel Gewicht verlieren und erwarten eine starke Verbesserung ihrer Gesundheit. So ist es nicht verwunderlich, dass 95% aller Diäten scheitern. Es ist die Aufgabe eines gewissenhaften Therapeuten beim Patienten realistische Ziele und Erwartungen zu wecken. Heute weiß man, dass die meisten Menschen du…	~[empty]~	n	a
24885226	2006-12-09 T 12:44:24 UTC	Adipositas	1424	0	Leider überschätzen Patienten auch die gesundheitlichen Vorteile einer Gewichtsreduktion. Bis auf wenige Krankheiten gibt es bis heute keinen wissenschaftlichen Nachweis, dass eine Gewichtsreduktion die Gesundheit verbessert Bacon, L., Stern, J. S., van Loan, M. D., Keim, N. L. (2005). Size acceptance and intuitive eating improve health for obese, female chronic dieters. Journal of the American D…	~[empty]~	n	a
24885226	2006-12-09 T 12:44:24 UTC	Adipositas	1424	0	~[empty]~	~[empty]~	~[empty]~	~[empty]~
24885226	2006-12-09 T 12:44:24 UTC	Adipositas	1424	0	Ambulante oder stationäre Rehabilitation in einer Fachklinik für [[Essstörung]]en bzw. [[Psychosomatische Klinik| psychosomatischen Klinik]] ist ein ausgezeichneter Start auf dem Weg zur Veränderung von Verhalten und Lebensstil. Sie wird in der Regel von der Kranken- oder Rentenversicherung finanziert.	Ambulante oder stationäre Rehabilitation in einer Fachklinik für [[Essstörung]]en bzw. [[Psychosomatische Klinik| psychosomatischen Klinik]] ist ein ausgezeichneter Start auf dem Weg zur Veränderung von Verhalten und Lebensstil. Sie wird in der Regel von der Kranken- oder Rentenversicherung finanziert.	~[empty]~	~[empty]~
24885226	2006-12-09 T 12:44:24 UTC	Adipositas	1424	0	~[empty]~	~[empty]~	~[empty]~	~[empty]~
25043960	2006-12-12 T 19:37:21 UTC	Adipositas	1446	0	Wenn eine Verhaltensänderung bei Ernährung und Bewegung schwierig ist, dann wird klar, dass Adipositas nicht nur eine Zivilisationserscheinung ist, sondern dahinter ernsthafte und ursächliche psychosoziale Probleme stehen. Um diese zu bewältigen, ist eine speziell ausgerichtete [[Psychotherapie]] erforderlich. Ziel ist, die individuellen Ursachen für die Essstörung zu identifizieren und alternati…	Wenn eine Verhaltensänderung bei Ernährung und Bewegung schwierig ist, dann wird klar, dass Adipositas nicht nur eine Zivilisationserscheinung ist, sondern dahinter ernsthafte und ursächliche psychosoziale Probleme stehen. Um diese zu bewältigen, ist eine speziell ausgerichtete [[Psychotherapie]] erforderlich. Ziel ist, die individuellen Ursachen für die Essstörung zu identifizieren und alternati…	~[empty]~	~[empty]~
25043960	2006-12-12 T 19:37:21 UTC	Adipositas	1446	0	Ambulante oder stationäre Rehabilitation in einer Fachklinik für [[Essstörung]]en bzw. [[Psychosomatische Klinik| psychosomatischen Klinik]] ist ein ausgezeichneter Start auf dem Weg zur Veränderung von Verhalten und Lebensstil. Sie wird in der Regel von der Kranken- oder Rentenversicherung finanziert. In der Schweiz müssen Kranke selber für Ihre Kosten aufkommen, da die Krankenkasse seit 2004 ni…	Ambulante oder stationäre Rehabilitation in einer Fachklinik für [[Essstörung]]en bzw. [[Psychosomatische Klinik| psychosomatischen Klinik]] ist ein ausgezeichneter Start auf dem Weg zur Veränderung von Verhalten und Lebensstil. Sie wird in der Regel von der Kranken- oder Rentenversicherung finanziert.	n	c
25043960	2006-12-12 T 19:37:21 UTC	Adipositas	1446	0	~[empty]~	~[empty]~	~[empty]~	~[empty]~
25279026	2006-12-18 T 15:06:36 UTC	Adipositas	1841	0	~[empty]~	~[empty]~	n	~[empty]~
25279026	2006-12-18 T 15:06:36 UTC	Adipositas	1841	0	macht der benni nicht, er hat schon mehr falten als ein Mops.	~[empty]~	~[empty]~	n
25279026	2006-12-18 T 15:06:36 UTC	Adipositas	1841	0	http://kim.fuller.name/photos/2005/mops.jpg	~[empty]~	n	n
25279026	2006-12-18 T 15:06:36 UTC	Adipositas	1841	0	Angesichts der vielfachen Ursachen für die Entstehung von Übergewicht und Adipositas gibt es keine einzelne Maßnahme, die allein die Entgleisung des Gewichts nachhaltig beendet. Vielen Anbietern von Diäten gelingt es immer wieder, Betroffene von ihrem besonderen Weg zu überzeugen, so dass es diesen gelingt, ihr Essverhalten für die Dauer der Diät ganz nach den Diätregeln auszurichten. Es kommt so…	Angesichts der vielfachen Ursachen für die Entstehung von Übergewicht und Adipositas gibt es keine einzelne Maßnahme, die allein die Entgleisung des Gewichts nachhaltig beendet. Vielen Anbietern von Diäten gelingt es immer wieder, Betroffene von ihrem besonderen Weg zu überzeugen, so dass es diesen gelingt, ihr Essverhalten für die Dauer der Diät ganz nach den Diätregeln auszurichten. Es kommt so…	~[empty]~	~[empty]~
25279026	2006-12-18 T 15:06:36 UTC	Adipositas	1841	0	~[empty]~	~[empty]~	~[empty]~	~[empty]~
25279026	2006-12-18 T 15:06:36 UTC	Adipositas	1841	0	'''beim Benni sind es ca 150 kg'''Wie die epidemiologischen Daten zeigen, nimmt die Adipositas in allen Ländern zu, in denen ein ausreichendes Nahrungsangebot zumindest für Teile der Bevölkerung vorhanden ist. Mögliche [[Genetik|genetische]] Ursachen werden mit dem Argument verneint, dass sich der [[Genpool]] der Bevölkerung in den vergangenen ein bis zwei Jahrzehnten nicht signifikant geändert h…	~[empty]~	n	n
25279026	2006-12-18 T 15:06:36 UTC	Adipositas	1841	0	~[empty]~	Wie die epidemiologischen Daten zeigen, nimmt die Adipositas in allen Ländern zu, in denen ein ausreichendes Nahrungsangebot zumindest für Teile der Bevölkerung vorhanden ist. Mögliche [[Genetik|genetische]] Ursachen werden mit dem Argument verneint, dass sich der [[Genpool]] der Bevölkerung in den vergangenen ein bis zwei Jahrzehnten nicht signifikant geändert habe. Dies wird von anderer Seite m…	n	a
25279026	2006-12-18 T 15:06:36 UTC	Adipositas	1841	0	Die Adipositas als komplexes Krankheitsbild betrifft alle Bevölkerungsschichten und Altersgruppen (jedoch nicht im jeweils gleichen Maße) und beschränkt sich keineswegs auf die Industrieländer. Waren im Jahre 1995 weltweit noch 200 Millionen Erwachsene adipös, so waren es im Jahre 2000 schon 300 Millionen, davon 115 Millionen in Entwicklungsländern. Waren in Österreich 1991 noch 8,5&nbsp;% der Er…	Die Adipositas als komplexes Krankheitsbild betrifft alle Bevölkerungsschichten und Altersgruppen (jedoch nicht im jeweils gleichen Maße) und beschränkt sich keineswegs auf die Industrieländer. Waren im Jahre 1995 weltweit noch 200 Millionen Erwachsene adipös, so waren es im Jahre 2000 schon 300 Millionen, davon 115 Millionen in Entwicklungsländern. Waren in Österreich 1991 noch 8,5&nbsp;% der Er…	~[empty]~	~[empty]~
25834388	2007-01-01 T 21:57:41 UTC	Adipositas	1207	0	~[empty]~	~[empty]~	~[empty]~	~[empty]~
25834388	2007-01-01 T 21:57:41 UTC	Adipositas	1207	0	Wenn die Umstellung des Ess- und Bewegungsverhaltens schwierig ist, muss die Ursache dafür gefunden und behoben werden. In besonders schwierigen Fällen kann eine dauerhafte Befreiung von den Zwängen des Hungers eine wertvolle Hilfe sein. Pharmakologische Therapie soll aber ausschließlich vom Arzt durchgeführt werden. In den USA wird vielfach das dort frei verkäufliche 5-Hydroxy-Tryptophan (5-HTP)…	Wenn die Umstellung des Ess- und Bewegungsverhaltens schwierig ist, muss die Ursache dafür gefunden und behoben werden. In besonders schwierigen Fällen kann eine dauerhafte Befreiung von den Zwängen des Hungers eine wertvolle Hilfe sein. Pharmakologische Therapie soll aber ausschließlich vom Arzt durchgeführt werden. In den USA wird vielfach das dort frei verkäufliche 5-Hydroxy-Tryptophan (5-HTP)…	~[empty]~	~[empty]~
25834388	2007-01-01 T 21:57:41 UTC	Adipositas	1207	0	{| {{Prettytable}}	{| {{Prettytable}}	~[empty]~	~[empty]~
25834388	2007-01-01 T 21:57:41 UTC	Adipositas	1207	0	|-	|-	~[empty]~	~[empty]~
25834388	2007-01-01 T 21:57:41 UTC	Adipositas	1207	0	| [[Sibutramin]] Padwal R, Li SK, Lau DCW. Long-term pharmacotherapy for obesity and overweight. The Cochrane Database of Systematic Reviews 2003, Issue 4. Art. No. CD004094.pub2. DOI: 10.102/14651858.CD004094.pub.2	| [[Sibutramin]] Padwal R, Li SK, Lau DCW. Long-term pharmacotherapy for obesity and overweight. The Cochrane Database of Systematic Reviews 2003, Issue 4. Art. No. CD004094.pub2. DOI: 10.102/14651858.CD004094.pub.2	~[empty]~	~[empty]~
25834388	2007-01-01 T 21:57:41 UTC	Adipositas	1207	0	| 2,8-4,4kg	| 2,8–4,4&nbsp;kg	n	n
25834388	2007-01-01 T 21:57:41 UTC	Adipositas	1207	0	|-	|-	~[empty]~	~[empty]~
25834388	2007-01-01 T 21:57:41 UTC	Adipositas	1207	0	| [[Orlistat]] Padwal R, Li SK, Lau DCW. Long-term pharmacotherapy for obesity and overweight. The Cochrane Database of Systematic Reviews 2003, Issue 4. Art. No. CD004094.pub2. DOI: 10.102/14651858.CD004094.pub.2	| [[Orlistat]] Padwal R, Li SK, Lau DCW. Long-term pharmacotherapy for obesity and overweight. The Cochrane Database of Systematic Reviews 2003, Issue 4. Art. No. CD004094.pub2. DOI: 10.102/14651858.CD004094.pub.2	~[empty]~	~[empty]~
25834388	2007-01-01 T 21:57:41 UTC	Adipositas	1207	0	| 2,8 kg	| 2,8&nbsp;kg	n	n
25834388	2007-01-01 T 21:57:41 UTC	Adipositas	1207	0	|-	|-	~[empty]~	~[empty]~
25834388	2007-01-01 T 21:57:41 UTC	Adipositas	1207	0	| [[Rimonabant ]] http://www.aerztezeitung.de/docs/2006/06/13/107a1201.asp?cat=/medizin/adipositas	| [[Rimonabant]] http://www.aerztezeitung.de/docs/2006/06/13/107a1201.asp?cat=/medizin/adipositas	~[empty]~	~[empty]~
25834388	2007-01-01 T 21:57:41 UTC	Adipositas	1207	0	| 4,5 kg	| 4,5&nbsp;kg	n	n
25834388	2007-01-01 T 21:57:41 UTC	Adipositas	1207	0	|}	|}	~[empty]~	~[empty]~
25851047	2007-01-02 T 11:21:50 UTC	Adipositas	1176	0	[[Bild:VenusWillendorf.jpg|thumb|[[Venus von Willendorf|fettleibige Steinzeitstatuette]]]]	[[Bild:VenusWillendorf.jpg|thumb|[[Venus von Willendorf|fettleibige Steinzeitstatuette]]]]	~[empty]~	~[empty]~
25851047	2007-01-02 T 11:21:50 UTC	Adipositas	1176	0	[[Image:adipoes1.jpg|thumb|200px|Adipöser Mensch]]	~[empty]~	n	n
25851047	2007-01-02 T 11:21:50 UTC	Adipositas	1176	0	~[empty]~	~[empty]~	~[empty]~	~[empty]~
2643293	2004-09-22 T 21:11:50 UTC	Adipositas	2157	0	Seit einiger Zeit wird das Idealgewicht nicht mehr als unbedingt notwendig angesehen. Es genügt ein subjektives "Wohlfühlgewicht", das allerdings im Rahmen des Normalgewichts liegen sollte.	Seit einiger Zeit wird das Idealgewicht nicht mehr als unbedingt notwendig angesehen. Es genügt ein subjektives "Wohlfühlgewicht", das allerdings im Rahmen des Normalgewichts liegen sollte.	~[empty]~	~[empty]~
2643293	2004-09-22 T 21:11:50 UTC	Adipositas	2157	0	Diese Einteilung erfolgt, um jene Personen zu identifizieren, die einer besonderen Gefährdung ausgesetzt sind, die bereits oben erwähnten Erkrankungen zu entwickeln. Es ist allerdings zu beachten, dass der BMI nicht uneingeschränkt für alle Personen verwendet werden kann: Da [[Muskel]]n schwerer sind als Fett, haben [[Bodybuilder]] häufig ein hohes Körpergewicht und damit einen BMI, der Übergewic…	Diese Einteilung erfolgt, um jene Personen zu identifizieren, die einer besonderen Gefährdung ausgesetzt sind, die bereits oben erwähnten Erkrankungen zu entwickeln. Es ist allerdings zu beachten, dass der BMI nicht uneingeschränkt für alle Personen verwendet werden kann: Da [[Muskel]]n schwerer sind als Fett, haben [[Bodybuilder]] häufig ein hohes Körpergewicht und damit einen BMI, der Übergewic…	n	n
26517154	2007-01-16 T 20:59:52 UTC	Adipositas	92	1	* Werbung für Süßes und Fettes	* Werbung für Süßes und Fettes	~[empty]~	~[empty]~
26517154	2007-01-16 T 20:59:52 UTC	Adipositas	92	1	* Geschmacksprägung durch Zuckerzusatz (Softdrinks, Baby-Nahrung, gesüßter Tee; selbst Würste (!) enthalten Zuckerstoffe)	* Geschmacksprägung durch Zuckerzusatz (Softdrinks, Baby-Nahrung, gesüßter Tee; selbst Würste (!) enthalten Zuckerstoffe)	~[empty]~	~[empty]~
26517154	2007-01-16 T 20:59:52 UTC	Adipositas	92	1	* [[Jojo-Effekt]] bei Diät	* [[Jojo-Effekt]] bei Diät (durch Rückfall in alte essgewohnheiten nach Diätende)	n	a
26517154	2007-01-16 T 20:59:52 UTC	Adipositas	92	1	* Übergewicht als Schönheitsideal in manchen Kulturen	* Übergewicht als Schönheitsideal in manchen Kulturen	~[empty]~	~[empty]~
26517154	2007-01-16 T 20:59:52 UTC	Adipositas	92	1	* Informationsmangel, fehlende Aufklärung, Mangel an alternativen Produkten, z.&nbsp;B. Wurstwaren deren Fettgehalt reduziert ist und gleichzeitig das tierische Fett durch Pflanzenöl ausgetauscht ist.	* Informationsmangel, fehlende Aufklärung, Mangel an alternativen Produkten, z.&nbsp;B. Wurstwaren deren Fettgehalt reduziert ist und gleichzeitig das tierische Fett durch Pflanzenöl ausgetauscht ist.	~[empty]~	~[empty]~
26517319	2007-01-16 T 21:03:45 UTC	Adipositas	92	1	* Werbung für Süßes und Fettes	* Werbung für Süßes und Fettes	~[empty]~	~[empty]~
26517319	2007-01-16 T 21:03:45 UTC	Adipositas	92	1	* Geschmacksprägung durch Zuckerzusatz (Softdrinks, Baby-Nahrung, gesüßter Tee; selbst Würste (!) enthalten Zuckerstoffe)	* Geschmacksprägung durch Zuckerzusatz (Softdrinks, Baby-Nahrung, gesüßter Tee; selbst Würste (!) enthalten Zuckerstoffe)	~[empty]~	~[empty]~
26517319	2007-01-16 T 21:03:45 UTC	Adipositas	92	1	* [[Jojo-Effekt]] nach Diät (durch Rückfall in alte Essgewohnheiten)	* [[Jojo-Effekt]] nach einer Diät (durch Rückfall in alte Essgewohnheiten)	n	n
26517319	2007-01-16 T 21:03:45 UTC	Adipositas	92	1	* Übergewicht als Schönheitsideal in manchen Kulturen	* Übergewicht als Schönheitsideal in manchen Kulturen	~[empty]~	~[empty]~
26517319	2007-01-16 T 21:03:45 UTC	Adipositas	92	1	* Informationsmangel, fehlende Aufklärung, Mangel an alternativen Produkten, z.&nbsp;B. Wurstwaren deren Fettgehalt reduziert ist und gleichzeitig das tierische Fett durch Pflanzenöl ausgetauscht ist.	* Informationsmangel, fehlende Aufklärung, Mangel an alternativen Produkten, z.&nbsp;B. Wurstwaren deren Fettgehalt reduziert ist und gleichzeitig das tierische Fett durch Pflanzenöl ausgetauscht ist.	~[empty]~	~[empty]~
26518805	2007-01-16 T 21:35:05 UTC	Adipositas	92	1	Weltweit leben lt. WHO über 300 Millionen Menschen mit Adipositas. Nachdem das Problem jahrzehntelang auf die wohlhabenden Industrieländer beschränkt war, beobachtet man in jüngster Zeit einen Anstieg der ernährungsbedingten Krankheiten auch in Schwellenländern wie Indien oder China. Zur Zeit wird bei Übergewicht eine jährliche Verdoppelung beobachtet.	Weltweit leben lt. WHO über 300 Millionen Menschen mit Adipositas. Nachdem das Problem jahrzehntelang auf die wohlhabenden Industrieländer beschränkt war, beobachtet man in jüngster Zeit einen Anstieg der ernährungsbedingten Krankheiten auch in Schwellenländern wie Indien oder China. Zur Zeit wird bei Übergewicht eine jährliche Verdoppelung beobachtet.	~[empty]~	~[empty]~
26518805	2007-01-16 T 21:35:05 UTC	Adipositas	92	1	In den [[USA]] sind Schätzungen des [[Centers for Disease Control and Prevention|CDC]] zufolge 30&nbsp;% der Einwohner mit einem BMI von über 30&nbsp;kg/m² adipös.	In den [[USA]] haben - Schätzungen des [[Centers for Disease Control and Prevention|CDC]] zufolge - 30&nbsp;% der Einwohner einen BMI von über 30&nbsp;kg/m² und gelten damit als adipös.	n	n
26518805	2007-01-16 T 21:35:05 UTC	Adipositas	92	1	{{Literatur	{{Literatur	~[empty]~	~[empty]~
26518805	2007-01-16 T 21:35:05 UTC	Adipositas	92	1	| Autor = CL Odgen, MD Carroll, LR Curtin, MA McDowell, CJ Tabak, KM Flegal	| Autor = CL Odgen, MD Carroll, LR Curtin, MA McDowell, CJ Tabak, KM Flegal	~[empty]~	~[empty]~
26775038	2007-01-22 T 17:15:33 UTC	Adipositas	388	1	~[empty]~	~[empty]~	~[empty]~	~[empty]~
26775038	2007-01-22 T 17:15:33 UTC	Adipositas	388	1	Je nach Ursache sind unterschiedliche Therapien angezeigt. Realistische Ziele sind eine leichte Gewichtabnahme oder eine Stabilisierung des Gewichts. http://www.aerztezeitung.de/docs/2006/12/08/222a1201.asp?cat=/medizin/adipositas	Je nach Ursache sind unterschiedliche Therapien angezeigt. Realistische Ziele sind eine leichte Gewichtabnahme oder eine Stabilisierung des Gewichts. http://www.aerztezeitung.de/docs/2006/12/08/222a1201.asp?cat=/medizin/adipositas	~[empty]~	~[empty]~
26775038	2007-01-22 T 17:15:33 UTC	Adipositas	388	1	~[empty]~	Langfristige Behandlungserfolge sind bis heute nicht nachgewiesen worden. Auch eine Kombination mit Ernährungs-, Verhaltens- sowie Bewegungstherapie ändert daran nichts. Wabitsch, Hebebrand, Kiess, Zwiauer: Adipositas bei Kindern und Jugendlichen. Grundlagen und Klinik. Springer, 2004	n	c
26775038	2007-01-22 T 17:15:33 UTC	Adipositas	388	1	~[empty]~	~[empty]~	~[empty]~	~[empty]~
26931219	2007-01-26 T 05:01:19 UTC	Adipositas	2341	0	* [http://www.gesundheits-lexikon.com/adipositas Patienteninformationen über die Diagnostik und Therapie der Adipositas] - Aktualisierung unter Aufsicht eines wissenschaftlichen Kuratoriums	* [http://www.gesundheits-lexikon.com/adipositas Patienteninformationen über die Diagnostik und Therapie der Adipositas] - Aktualisierung unter Aufsicht eines wissenschaftlichen Kuratoriums	~[empty]~	~[empty]~
26931219	2007-01-26 T 05:01:19 UTC	Adipositas	2341	0	* [http://www.zytologie-online.net/cholesterin.php Adipositas und Cholesterin, natürliche Fette / einfacher wissenschaftlicher Text] - Graphiken / Animation	* [http://www.zytologie-online.net/cholesterin.php Adipositas und Cholesterin, natürliche Fette / einfacher wissenschaftlicher Text] - Graphiken / Animation	~[empty]~	~[empty]~
26931219	2007-01-26 T 05:01:19 UTC	Adipositas	2341	0	* [http://www.overeatersanonymous.de/ Overeaters Anonymous] ([[Selbsthilfegruppe]]n in Deutschla nd)	* [http://www.overeatersanonymous.de/ Overeaters Anonymous] ([[Selbsthilfegruppe]]n in Deutschland)	n	n
26931219	2007-01-26 T 05:01:19 UTC	Adipositas	2341	0	* [http://www.medizin.de/gesundheit/deutsch/1209.htm Artikel auf www.medizin.de: Zauberformel Meal replacement?]	* [http://www.medizin.de/gesundheit/deutsch/1209.htm Artikel auf www.medizin.de: Zauberformel Meal replacement?]	~[empty]~	~[empty]~
26931219	2007-01-26 T 05:01:19 UTC	Adipositas	2341	0	* [http://www.adipositas-online.de Täglich aktuelle Nachrichten zum Thema Adipositas]	* [http://www.adipositas-online.de Täglich aktuelle Nachrichten zum Thema Adipositas]	~[empty]~	~[empty]~
27842051	2007-02-14 T 23:18:53 UTC	Adipositas	1527	0	~[empty]~	~[empty]~	~[empty]~	~[empty]~
27842051	2007-02-14 T 23:18:53 UTC	Adipositas	1527	0	Aus der Tatsache, dass sich mit dem BMI auch das Mortalitätsrisiko erhöht, kann aber nicht geschlossen werden, dass abnehmen das Mortalitätsrisiko verringert. Es ist einfach nicht klar, ob jemand der 10 kg abgenommen hat, dann genau so gesund ist, wie jemand der immer ein geringeres Gewicht hatte. Die Studien, die sich mit beabsichtigtem Gewichtsverlust und Sterblichkeit beschäftigten, lieferten …	Aus der Tatsache, dass sich mit dem BMI auch das Mortalitätsrisiko erhöht, kann aber nicht geschlossen werden, dass abnehmen das Mortalitätsrisiko verringert. Es ist einfach nicht klar, ob jemand der 10 kg abgenommen hat, dann genau so gesund ist, wie jemand der immer ein geringeres Gewicht hatte. Die Studien, die sich mit beabsichtigtem Gewichtsverlust und Sterblichkeit beschäftigten, lieferten …	n	a
27842051	2007-02-14 T 23:18:53 UTC	Adipositas	1527	0	RT, Campbell MK, Grant AM: Systematic review of the long-term effects and economic	~[empty]~	n	n
27842051	2007-02-14 T 23:18:53 UTC	Adipositas	1527	0	consequences of treatments for obesity and implications for health improvement.	~[empty]~	n	n
27842051	2007-02-14 T 23:18:53 UTC	Adipositas	1527	0	Health Technol Assess. 2004; 8: 163 Wirth A, Krause J: Long-term weight loss with sibutramine: a randomized controlled trial. JAMA 2001; 286: 1331-1339 Steffen R, Biertho L, Ricklin T, Piec G, Horber FF: Laparoscopic Swedish adjustable gastric banding: a five-year prospective study. Obes Surg 2003; 13: 404-411 Wiesner, S: Vergleich von Gewichtsreduktion und Glucosestoffwechsel chirurgischer und k…	~[empty]~	n	a
27842051	2007-02-14 T 23:18:53 UTC	Adipositas	1527	0	Es gibt Hinweise, dass nach einem Herzinfarkt eine Diät die Überlebensrate der Patienten verschlechtern kann http://www.innovations-report.de/html/berichte/medizin_gesundheit/bericht-66413.html .	Es gibt Hinweise, dass nach einem Herzinfarkt eine Diät die Überlebensrate der Patienten verschlechtern kann http://www.innovations-report.de/html/berichte/medizin_gesundheit/bericht-66413.html .	~[empty]~	~[empty]~
27842051	2007-02-14 T 23:18:53 UTC	Adipositas	1527	0	Dass Abnehmen das Krebs-Risiko verringert, ist nicht belegt http://www.cancer.gov/cancertopics/factsheet/Risk/obesity	Dass Abnehmen das Krebs-Risiko verringert, ist nicht belegt http://www.cancer.gov/cancertopics/factsheet/Risk/obesity	~[empty]~	~[empty]~
28169841	2007-02-22 T 10:01:05 UTC	Adipositas	681	1	~[empty]~	~[empty]~	~[empty]~	~[empty]~
28169841	2007-02-22 T 10:01:05 UTC	Adipositas	681	1	Angesichts der vielfachen Ursachen für die Entstehung von Übergewicht und Adipositas gibt es keine einzelne Maßnahme, die allein die Entgleisung des Gewichts nachhaltig beendet. Vielen Anbietern von [[Diät]]en gelingt es immer wieder, Betroffene von ihrem besonderen Weg zu überzeugen, so dass es diesen gelingt, ihr Essverhalten für die Dauer der Diät ganz nach den Diätregeln auszurichten. Es komm…	Angesichts der vielfachen Ursachen für die Entstehung von Übergewicht und Adipositas gibt es keine einzelne Maßnahme, die allein die Entgleisung des Gewichts nachhaltig beendet. Vielen Anbietern von [[Diät]]en gelingt es immer wieder, Betroffene von ihrem besonderen Weg zu überzeugen, so dass es diesen gelingt, ihr Essverhalten für die Dauer der Diät ganz nach den Diätregeln auszurichten. Es komm…	~[empty]~	~[empty]~
28169841	2007-02-22 T 10:01:05 UTC	Adipositas	681	1	~[empty]~	Ihr Hoden!!! ;-))))	n	n
28169841	2007-02-22 T 10:01:05 UTC	Adipositas	681	1	~[empty]~	~[empty]~	~[empty]~	~[empty]~
29079490	2007-03-13 T 12:33:54 UTC	Adipositas	2237	0	Sportlich hochtrainierte Menschen haben viel Muskelgewebe von hoher Dichte und können damit einen hohen BMI erreichen, ohne zu viel Fettgewebe zu haben oder übergewichtig zu sein. Jedoch kommen sie damit nicht in den Bereich der ''Adipositas'' die relativ eindeutig als [[Risikofaktor#Risikofaktor_fettreiche_Nahrung.2C_erh.C3.B6htes_LDL-Cholesterin|Risikofaktor für Herz-Kreislauferkrankungen]] ide…	Sportlich hochtrainierte Menschen haben viel Muskelgewebe von hoher Dichte und können damit einen hohen BMI erreichen, ohne zu viel Fettgewebe zu haben oder übergewichtig zu sein. Jedoch kommen sie damit nicht in den Bereich der ''Adipositas'' die relativ eindeutig als [[Risikofaktor#Risikofaktor_fettreiche_Nahrung.2C_erh.C3.B6htes_LDL-Cholesterin|Risikofaktor für Herz-Kreislauferkrankungen]] ide…	~[empty]~	~[empty]~
29079490	2007-03-13 T 12:33:54 UTC	Adipositas	2237	0	Der obige Grenzwert von 30 kg/m² gilt übrigens nur für Erwachsene, und nicht für Asiaten - aufgrund von Risikobewertungen schlägt die WHO hier Grenzwerte des BMI von 23 kg/m² für Übergewicht, und 25 kg/m² für Adipositas vor. Steering Committee of the Western Pacific Region of the World Health Organization, The International Association for the Study of Obesity and the International Obesity Task F…	Der obige Grenzwert von 30 kg/m² gilt übrigens nur für Erwachsene, und nicht für Asiaten - aufgrund von Risikobewertungen schlägt die WHO hier Grenzwerte des BMI von 23 kg/m² für Übergewicht, und 25 kg/m² für Adipositas vor. Steering Committee of the Western Pacific Region of the World Health Organization, The International Association for the Study of Obesity and the International Obesity Task F…	n	n
29079490	2007-03-13 T 12:33:54 UTC	Adipositas	2237	0	~[empty]~	~[empty]~	~[empty]~	~[empty]~
29079490	2007-03-13 T 12:33:54 UTC	Adipositas	2237	0	Folgende Ursachen müssen unterschieden werden:	Folgende Ursachen müssen unterschieden werden:	~[empty]~	~[empty]~
29079490	2007-03-13 T 12:33:54 UTC	Adipositas	2237	0	# genetische Faktoren (NILS IST DICK)	# genetische Faktoren	~[empty]~	n
29079490	2007-03-13 T 12:33:54 UTC	Adipositas	2237	0	# sozio-kulturelle Faktoren - [[Überernährung| zu viel]] und [[Fehlernährung| falsche Ernährung]] einerseits – [[Bewegungsmangel| zu wenig Bewegung]] ([[Energiebilanz (Ernährung)|Energieverbrauch]]) andererseits	# sozio-kulturelle Faktoren - [[Überernährung| zu viel]] und [[Fehlernährung| falsche Ernährung]] einerseits – [[Bewegungsmangel| zu wenig Bewegung]] ([[Energiebilanz (Ernährung)|Energieverbrauch]]) andererseits	~[empty]~	~[empty]~
29079490	2007-03-13 T 12:33:54 UTC	Adipositas	2237	0	# krankhafte Ursachen	# krankhafte Ursachen	~[empty]~	~[empty]~
29079490	2007-03-13 T 12:33:54 UTC	Adipositas	2237	0	# ökologische und pränatale Ursachen	# ökologische und pränatale Ursachen	~[empty]~	~[empty]~
29079490	2007-03-13 T 12:33:54 UTC	Adipositas	2237	0	Übergewicht tritt gehäuft bei Nils aufauf - insbesondere unter Lebensbedingungen, die durch wenig körperliche Arbeit und Nahrungsüberfluss geprägt sind. In den letzten Jahren sind aber auch so genannte [[Schwellenländer]] zunehmend betroffen.	Übergewicht tritt gehäuft in industrialisierten Ländern auf - insbesondere unter Lebensbedingungen, die durch wenig körperliche Arbeit und Nahrungsüberfluss geprägt sind. In den letzten Jahren sind aber auch so genannte [[Schwellenländer]] zunehmend betroffen.	n	n
29079490	2007-03-13 T 12:33:54 UTC	Adipositas	2237	0	Zahlreiche Studien haben den Zusammenhang zwischen BMI und Nahrungsaufnahme untersucht. Das Ergebnis der VERA Studie VERA-Schriftenreihe: "Lebensmittel- und Nährstoffaufnahme in der BRD (1985-1989)", Band XII, Wissenschaftlicher Fachverlag, Niederkleen, 1994. war überraschend - es gab keinen Zusammenhang zwischen den aufgenommenen Kalorien und dem beobachteten BMI. Es gab allerdings klare Hinweis…	Zahlreiche Studien haben den Zusammenhang zwischen BMI und Nahrungsaufnahme untersucht. Das Ergebnis der VERA Studie VERA-Schriftenreihe: "Lebensmittel- und Nährstoffaufnahme in der BRD (1985-1989)", Band XII, Wissenschaftlicher Fachverlag, Niederkleen, 1994. war überraschend - es gab keinen Zusammenhang zwischen den aufgenommenen Kalorien und dem beobachteten BMI. Es gab allerdings klare Hinweis…	~[empty]~	~[empty]~
29102402	2007-03-13 T 19:46:24 UTC	Adipositas	1446	0	Die '''Adipositas''' bzw. '''Fettleibigkeit''', '''Fettsucht''', '''Obesitas''' (selten ''Obesität''; im engl. aber fast nur „Obesity") ist eine Bezeichnung für starkes [[Übergewicht]] durch eine über das normale Maß hinausgehende Vermehrung des Körperfettes mit [[Krankheit|krankhaften]] Auswirkungen. Es werden drei Schweregrade unterschieden. Die Abgrenzung zwischen den verschiedenen Schweregrad…	Die '''Adipositas''' bzw. '''Fettleibigkeit''', '''Fettsucht''', '''Obesitas''' (selten ''Obesität''; im engl. aber fast nur „Obesity") ist eine Bezeichnung für starkes [[Übergewicht]] durch eine über das normale Maß hinausgehende Vermehrung des Körperfettes mit [[Krankheit|krankhaften]] Auswirkungen. Es werden drei Schweregrade unterschieden. Die Abgrenzung zwischen den verschiedenen Schweregrad…	~[empty]~	~[empty]~
29102402	2007-03-13 T 19:46:24 UTC	Adipositas	1446	0	{|-	~[empty]~	n	n
29102402	2007-03-13 T 19:46:24 UTC	Adipositas	1446	0	~[empty]~	Adipositas bedeutet ''starkes Übergewicht'' und ''zu viel Körperfett''. Übergewicht wird mittels [[Körpermasseindex]] (BMI) gemessen und klassifiziert. Besonders nachteilig sind Fettdepots im Bauchraum und an den inneren Organen. Indikatoren für den Anteil von Körperfett und dessen Verteilung sind der ''[[Bauchumfang]]'' und das [[Taille-Hüft-Verhältnis]].	n	n
29102402	2007-03-13 T 19:46:24 UTC	Adipositas	1446	0	~[empty]~	[[Image:BodyMassIndex.png|thumb|500px|BMI zur ersten Selbsteinschätzung]]	n	n
29102402	2007-03-13 T 19:46:24 UTC	Adipositas	1446	0	~[empty]~	{| {{prettytable}}	n	n
29102402	2007-03-13 T 19:46:24 UTC	Adipositas	1446	0	~[empty]~	! Kategorie (nach {{Literatur	n	n
29102402	2007-03-13 T 19:46:24 UTC	Adipositas	1446	0	~[empty]~	| Herausgeber = WHO	n	n
29102402	2007-03-13 T 19:46:24 UTC	Adipositas	1446	0	~[empty]~	| Titel = Obesity: preventing and managing the global epidemic. Report of a WHO Consultation.	n	n
29102402	2007-03-13 T 19:46:24 UTC	Adipositas	1446	0	~[empty]~	| Sammelwerk = WHO Technical Report Series	n	n
29102402	2007-03-13 T 19:46:24 UTC	Adipositas	1446	0	~[empty]~	| Band = 894	n	n
29102402	2007-03-13 T 19:46:24 UTC	Adipositas	1446	0	~[empty]~	| Jahr = 2000	n	n
29102402	2007-03-13 T 19:46:24 UTC	Adipositas	1446	0	~[empty]~	}} )	n	n
29102402	2007-03-13 T 19:46:24 UTC	Adipositas	1446	0	~[empty]~	! BMI (kg/m²)	n	n
29102402	2007-03-13 T 19:46:24 UTC	Adipositas	1446	0	~[empty]~	|-	n	n
29102402	2007-03-13 T 19:46:24 UTC	Adipositas	1446	0	~[empty]~	|[[Untergewicht]]	n	n
29102402	2007-03-13 T 19:46:24 UTC	Adipositas	1446	0	~[empty]~	|style="text-align:center"| <&nbsp;18,5	n	n
29102402	2007-03-13 T 19:46:24 UTC	Adipositas	1446	0	~[empty]~	|-	n	n
29102402	2007-03-13 T 19:46:24 UTC	Adipositas	1446	0	~[empty]~	|[[Normalgewicht]]	n	n
29102402	2007-03-13 T 19:46:24 UTC	Adipositas	1446	0	~[empty]~	|style="text-align:center"| 18,5–24,9	n	n
29102402	2007-03-13 T 19:46:24 UTC	Adipositas	1446	0	~[empty]~	|-	n	n
29102402	2007-03-13 T 19:46:24 UTC	Adipositas	1446	0	~[empty]~	|[[Übergewicht]]	n	n
29102402	2007-03-13 T 19:46:24 UTC	Adipositas	1446	0	~[empty]~	|style="text-align:center"| 25–29,9	n	n
29102402	2007-03-13 T 19:46:24 UTC	Adipositas	1446	0	~[empty]~	|-	n	n
29102402	2007-03-13 T 19:46:24 UTC	Adipositas	1446	0	|Adipositas Grad I	|Adipositas Grad I	~[empty]~	~[empty]~
29102402	2007-03-13 T 19:46:24 UTC	Adipositas	1446	0	|style="text-align:center"| 30–34,9	|style="text-align:center"| 30–34,9	~[empty]~	~[empty]~
29728202	2007-03-27 T 06:13:33 UTC	Adipositas	1719	0	~[empty]~	~[empty]~	~[empty]~	~[empty]~
29728202	2007-03-27 T 06:13:33 UTC	Adipositas	1719	0	Wie die epidemiologischen Daten zeigen, nimmt die Adipositas in allen Ländern zu, in denen ein ausreichendes Nahrungsangebot zumindest für Teile der Bevölkerung vorhanden ist. Mögliche [[Genetik|genetische]] Ursachen werden mit dem Argument verneint, dass sich der [[Genpool]] der Bevölkerung in den vergangenen ein bis zwei Jahrzehnten nicht signifikant geändert habe. Dies wird von anderer Seite m…	Wie die epidemiologischen Daten zeigen, nimmt die Adipositas in allen Ländern zu, in denen ein ausreichendes Nahrungsangebot zumindest für Teile der Bevölkerung vorhanden ist. Mögliche [[Genetik|genetische]] Ursachen werden mit dem Argument verneint, dass sich der [[Genpool]] der Bevölkerung in den vergangenen ein bis zwei Jahrzehnten nicht signifikant geändert habe. Wenn Ernährung bequem erreich…	n	a
29728202	2007-03-27 T 06:13:33 UTC	Adipositas	1719	0	Die Adipositas als komplexes Krankheitsbild betrifft alle Bevölkerungsschichten und Altersgruppen (jedoch nicht im jeweils gleichen Maße) und beschränkt sich keineswegs auf die Industrieländer. Waren im Jahre 1995 weltweit noch 200 Millionen Erwachsene adipös, so waren es im Jahre 2000 schon 300 Millionen, davon 115 Millionen in Entwicklungsländern. Waren in Österreich 1991 noch 8,5&nbsp;% der Er…	Die Adipositas als komplexes Krankheitsbild betrifft alle Bevölkerungsschichten und Altersgruppen (jedoch nicht im jeweils gleichen Maße) und beschränkt sich keineswegs auf die Industrieländer. Waren im Jahre 1995 weltweit noch 200 Millionen Erwachsene adipös, so waren es im Jahre 2000 schon 300 Millionen, davon 115 Millionen in Entwicklungsländern. Waren in Österreich 1991 noch 8,5&nbsp;% der Er…	n	n
29728202	2007-03-27 T 06:13:33 UTC	Adipositas	1719	0	In Deutschland wird seit Jahrzehnten ein Anstieg der [[Prävalenz]] beobachtet. So wies im Jahre 1999 nur noch die Hälfte bis ein Drittel der Bevölkerung einen medizinisch gewünschten BMI bis 24,9 auf. Gemäß Mikrozensus-Zusatzerhebung aus dem Jahre 2003 waren 12,3&nbsp;% der Männer und 11,3&nbsp;% der Frauen ab 18 Jahren adipös (d.&nbsp;h. BMI 30 oder höher).	In Deutschland wird seit Jahrzehnten ein Anstieg der [[Prävalenz]] beobachtet. So wies im Jahre 1999 nur noch die Hälfte bis ein Drittel der Bevölkerung einen medizinisch gewünschten BMI bis 24,9 auf. Gemäß Mikrozensus-Zusatzerhebung aus dem Jahre 2003 waren 12,3&nbsp;% der Männer und 11,3&nbsp;% der Frauen ab 18 Jahren adipös (d.&nbsp;h. BMI 30 oder höher).	~[empty]~	~[empty]~
29855388	2007-03-29 T 19:49:54 UTC	Adipositas	1147	0	Wenn alle konservativen Behandlungsmethoden versagen, kommt die [[Adipositaschirurgie]] zum Einsatz.	Wenn alle konservativen Behandlungsmethoden versagen, kommt die [[Adipositaschirurgie]] zum Einsatz.	~[empty]~	~[empty]~
29855388	2007-03-29 T 19:49:54 UTC	Adipositas	1147	0	~[empty]~	~[empty]~	n	n
29855388	2007-03-29 T 19:49:54 UTC	Adipositas	1147	0	~[empty]~	Wie die epidemiologischen Daten zeigen, nimmt die Adipositas in allen Ländern zu, in denen ein ausreichendes Nahrungsangebot zumindest für Teile der Bevölkerung vorhanden ist. Wenn Ernährung bequem erreichbar ist, dann neigen Menschen zur Sesshaftigkeit und wenig Bewegung und nehmen daher zu.	n	n
29855388	2007-03-29 T 19:49:54 UTC	Adipositas	1147	0	~[empty]~	Die Adipositas als komplexes Krankheitsbild betrifft alle Bevölkerungsschichten und Altersgruppen (jedoch nicht im jeweils gleichen Maße) und beschränkt sich keineswegs auf die Industrieländer. Waren im Jahre 1995 weltweit noch 200 Millionen Erwachsene adipös, so waren es im Jahre 2000 schon 300 Millionen, davon 115 Millionen in Entwicklungsländern. Waren in Österreich 1991 noch 8,5&nbsp;% der Er…	n	n
29855388	2007-03-29 T 19:49:54 UTC	Adipositas	1147	0	~[empty]~	In Deutschland wird seit Jahrzehnten ein Anstieg der [[Prävalenz]] beobachtet. So wies im Jahre 1999 nur noch die Hälfte bis ein Drittel der Bevölkerung einen medizinisch gewünschten BMI bis 24,9 auf. Gemäß Mikrozensus-Zusatzerhebung aus dem Jahre 2003 waren 12,3&nbsp;% der Männer und 11,3&nbsp;% der Frauen ab 18 Jahren adipös (d.&nbsp;h. BMI 30 oder höher).	n	n
29855388	2007-03-29 T 19:49:54 UTC	Adipositas	1147	0	~[empty]~	{{Literatur	n	n
29855388	2007-03-29 T 19:49:54 UTC	Adipositas	1147	0	~[empty]~	| Herausgeber = Statistisches Bundesamt	n	n
29855388	2007-03-29 T 19:49:54 UTC	Adipositas	1147	0	~[empty]~	| Titel = Statistisches Jahrbuch 2005	n	n
29855388	2007-03-29 T 19:49:54 UTC	Adipositas	1147	0	~[empty]~	| Seiten = 240	n	n
29855388	2007-03-29 T 19:49:54 UTC	Adipositas	1147	0	~[empty]~	}} http://www.destatis.de/jahrbuch/	n	n
29855388	2007-03-29 T 19:49:54 UTC	Adipositas	1147	0	~[empty]~	Weltweit leben lt. WHO über 300 Millionen Menschen mit Adipositas. Nachdem das Problem jahrzehntelang auf die wohlhabenden Industrieländer beschränkt war, beobachtet man in jüngster Zeit einen Anstieg der ernährungsbedingten Krankheiten auch in Schwellenländern wie Indien oder China.	n	n
29855388	2007-03-29 T 19:49:54 UTC	Adipositas	1147	0	~[empty]~	In den [[USA]] haben nach Schätzungen des [[Centers for Disease Control and Prevention|CDC]] 30&nbsp;% der Einwohner einen BMI von über 30&nbsp;kg/m² und gelten damit als adipös.	n	n
29855388	2007-03-29 T 19:49:54 UTC	Adipositas	1147	0	~[empty]~	In den [[USA]] zeigt sich, daß sozial Schwächere (Ungebildetere, Ärmere) sowie benachteiligte Minderheiten ([[Indianer]], Schwarze) sehr viel stärker von Übergewicht betroffen sind als andere, privilegiertere Bevölkerungsgruppen, und auch eine niedrigere [[Lebenserwartung]] besitzen.	n	n
29855388	2007-03-29 T 19:49:54 UTC	Adipositas	1147	0	~[empty]~		n	~[empty]~
29855388	2007-03-29 T 19:49:54 UTC	Adipositas	1147	0	~[empty]~	{{Literatur	n	~[empty]~
29855388	2007-03-29 T 19:49:54 UTC	Adipositas	1147	0	~[empty]~	| Autor = CL Odgen, MD Carroll, LR Curtin, MA McDowell, CJ Tabak, KM Flegal	n	~[empty]~
29855388	2007-03-29 T 19:49:54 UTC	Adipositas	1147	0	~[empty]~	| Titel = Prevalence of overweight and obesity in the United States, 1999–2004	n	~[empty]~
29855388	2007-03-29 T 19:49:54 UTC	Adipositas	1147	0	~[empty]~	| Sammelwerk = JAMA	n	~[empty]~
29855388	2007-03-29 T 19:49:54 UTC	Adipositas	1147	0	~[empty]~	| Band = 295	n	~[empty]~
29855388	2007-03-29 T 19:49:54 UTC	Adipositas	1147	0	~[empty]~	| Nummer = 13	n	~[empty]~
29855388	2007-03-29 T 19:49:54 UTC	Adipositas	1147	0	~[empty]~	| Seiten = 1549–1555	n	~[empty]~
29855388	2007-03-29 T 19:49:54 UTC	Adipositas	1147	0	~[empty]~	| Jahr = 2006	n	~[empty]~
29855388	2007-03-29 T 19:49:54 UTC	Adipositas	1147	0	~[empty]~	| Monat = April	n	~[empty]~
29855388	2007-03-29 T 19:49:54 UTC	Adipositas	1147	0	~[empty]~	}}	n	~[empty]~
29855388	2007-03-29 T 19:49:54 UTC	Adipositas	1147	0	~[empty]~	~[empty]~	~[empty]~	~[empty]~
30257412	2007-04-08 T 17:02:32 UTC	Adipositas	1889	0	~[empty]~	~[empty]~	~[empty]~	~[empty]~
30257412	2007-04-08 T 17:02:32 UTC	Adipositas	1889	0	'''Folgende Ursachen können unterschieden werden:'''	Adipositas ist fast immer das Ergebnis einer unausgeglichenen [[Energiebilanz]]. Übersteigt die Energieaufnahme (Essen und Trinken) den Energieverbrauch (Bewegung, Grundumsatz, Wärme), kann das über einen hinreichend langen Zeitraum zu Adipositas führen.	n	c
30257412	2007-04-08 T 17:02:32 UTC	Adipositas	1889	0	~[empty]~	Die wichtigsten Ursachen sind:	n	n
30257412	2007-04-08 T 17:02:32 UTC	Adipositas	1889	0	~[empty]~	# [[Überernährung| zu viel]] und [[Fehlernährung| falsche Ernährung]] einerseits – [[Bewegungsmangel| zu wenig Bewegung]] ([[Energiebilanz (Ernährung)|Energieverbrauch]]) andererseits	n	~[empty]~
30257412	2007-04-08 T 17:02:32 UTC	Adipositas	1889	0	~[empty]~	# [[Essstörung| gestörtes Essverhalten]] als [[Sucht]]	n	c
30257412	2007-04-08 T 17:02:32 UTC	Adipositas	1889	0	# genetische Faktoren	# genetische Faktoren	~[empty]~	~[empty]~
30257412	2007-04-08 T 17:02:32 UTC	Adipositas	1889	0	# sozio-kulturelle Faktoren - [[Überernährung| zu viel]] und [[Fehlernährung| falsche Ernährung]] einerseits – [[Bewegungsmangel| zu wenig Bewegung]] ([[Energiebilanz (Ernährung)|Energieverbrauch]]) andererseits	~[empty]~	~[empty]~	~[empty]~
30257412	2007-04-08 T 17:02:32 UTC	Adipositas	1889	0	# krankhafte Ursachen	~[empty]~	n	a
30257412	2007-04-08 T 17:02:32 UTC	Adipositas	1889	0	# ökologische und pränatale Ursachen	~[empty]~	n	a
30257412	2007-04-08 T 17:02:32 UTC	Adipositas	1889	0	# Nahrungsqualität	~[empty]~	~[empty]~	a
30257412	2007-04-08 T 17:02:32 UTC	Adipositas	1889	0	Übergewicht tritt gehäuft in industrialisierten Ländern auf - insbesondere unter Lebensbedingungen, die durch wenig körperliche Arbeit und Nahrungsüberfluss geprägt sind. In den letzten Jahren sind aber auch so genannte [[Schwellenländer]] zunehmend betroffen.	Übergewicht tritt gehäuft in industrialisierten Ländern auf - insbesondere unter Lebensbedingungen, die durch wenig körperliche Arbeit und Nahrungsüberfluss geprägt sind. In den letzten Jahren sind aber auch so genannte [[Schwellenländer]] zunehmend betroffen.	~[empty]~	~[empty]~
30257412	2007-04-08 T 17:02:32 UTC	Adipositas	1889	0	Zahlreiche Studien haben den Zusammenhang zwischen BMI und Nahrungsaufnahme untersucht. Das Ergebnis der VERA Studie VERA-Schriftenreihe: "Lebensmittel- und Nährstoffaufnahme in der BRD (1985-1989)", Band XII, Wissenschaftlicher Fachverlag, Niederkleen, 1994. war überraschend - es gab keinen Zusammenhang zwischen den aufgenommenen Kalorien und dem beobachteten BMI. Es gab allerdings klare Hinweis…	~[empty]~	n	a
30257412	2007-04-08 T 17:02:32 UTC	Adipositas	1889	0	~[empty]~	<!-- Wesentlich ist die Energiebilanz (die "Nahrungsaufnahme allein hat keine isolierte Bedeutung) Zahlreiche Studien haben den Zusammenhang zwischen BMI und Nahrungsaufnahme untersucht. Das Ergebnis der VERA Studie VERA-Schriftenreihe: "Lebensmittel- und Nährstoffaufnahme in der BRD (1985-1989)", Band XII, Wissenschaftlicher Fachverlag, Niederkleen, 1994. war überraschend - es gab keinen Zusamme…	n	~[empty]~
30257412	2007-04-08 T 17:02:32 UTC	Adipositas	1889	0	~[empty]~	~[empty]~	~[empty]~	~[empty]~
30257412	2007-04-08 T 17:02:32 UTC	Adipositas	1889	0	~[empty]~	~[empty]~	~[empty]~	~[empty]~
30257412	2007-04-08 T 17:02:32 UTC	Adipositas	1889	0	Genetische Faktoren ([[Erbanlage]]) prägen den Grundumsatz, die Nahrungsverwertung und das Fettverteilungsmuster. Die ''Nahrungsverwertung'' war zu Zeiten der "Jäger und Sammler" ein wichtiges [[Selektion_(Evolution)|Überlebensmerkmal]]: wer den Überschuss in Fettzellen abspeichern konnte, konnte in Zeiten des Mangels davon zehren.	Genetische Faktoren ([[Erbanlage]]) prägen den Grundumsatz, die Nahrungsverwertung und das Fettverteilungsmuster. Die ''Nahrungsverwertung'' war zu Zeiten der "Jäger und Sammler" ein wichtiges [[Selektion_(Evolution)|Überlebensmerkmal]]: wer den Überschuss in Fettzellen abspeichern konnte, konnte in Zeiten des Mangels davon zehren.	~[empty]~	~[empty]~
30257412	2007-04-08 T 17:02:32 UTC	Adipositas	1889	0	Zwillingsstudien haben gezeigt, dass Übergewicht eine starke genetische Komponente hat.	Zwillingsstudien weisen darauf hin, dass Übergewicht auch eine genetische Komponente hat.	n	c
30257412	2007-04-08 T 17:02:32 UTC	Adipositas	1889	0	~[empty]~	~[empty]~	~[empty]~	~[empty]~
30505329	2007-04-14 T 15:06:21 UTC	Adipositas	1889	0	~[empty]~	~[empty]~	~[empty]~	~[empty]~
30505329	2007-04-14 T 15:06:21 UTC	Adipositas	1889	0	{{unverständlich}}	Durch Fortschritte im Bereich der Molekular- und Neurobiologie beginnt man heute zu verstehen, wie der komplexe Regelkreis zur Steuerung der Nahrungsaufnahme und des [[Energiebilanz|Energiegleichgewichts]] funktionieren könnte. Noch steht man dabei ganz am Anfang. Die wenigen Erkenntnisse sind meist aus Tierversuchen gewonnen und lassen sich nicht einfach auf Menschen übertagen. Bezogen auf Adipo…	n	a
30505329	2007-04-14 T 15:06:21 UTC	Adipositas	1889	0	Warum schaffen es die meisten Menschen nicht dauerhaft abzunehmen, obwohl sie unter enormen gesellschaftlickem Druck stehen, Ärzte eindringlich dazu raten, und sie jede Menge Zeit, Energie und Geld aufwenden? Das alte [[Energiebilanz]]-Model, welches nur die Energieaufnahme und den Energieverbrauch sah, war nicht in der Lage dies zu erklären. Die meisten Menschen scheinen einen relativ stabilen S…	Einige Ergebnisse über Informationsquellen und Regelmechanismen:	n	a
30505329	2007-04-14 T 15:06:21 UTC	Adipositas	1889	0	Durch Fortschritte im Bereich der Molekularbiologie beginnt man heute zu verstehen, wie dieser Regelkreis funktionieren könnte Obesity Wars - Molecular Progress Confronts an Expanding Epidemic; Jeffrey S. Flier M.D. http://www.sciencedirect.com/science?_ob=ArticleURL&_udi=B6WSN-4BJK582-K&_user=10&_coverDate=01%2F23%2F2004&_rdoc=1&_fmt=&_orig=search&_sort=d&view=c&_acct=C000050221&_version=1&_urlV…	~[empty]~	n	a
30505329	2007-04-14 T 15:06:21 UTC	Adipositas	1889	0	Um ein Energiegleichgewicht zu erreichen hat der Gewichtsregelkreis unterschiedliche Informationsquellen:	~[empty]~	n	n
30505329	2007-04-14 T 15:06:21 UTC	Adipositas	1889	0	* [[Leptin]] ist ein Hormon das in den Fettzellen gebildet wird. Je mehr Fett sich in den Fettzellen befindet, desto höher ist auch die Leptinkonzentration. Primär informiert es das ZNS ob der Körper gerade verhungert. Es hemmt auch das Hungergefühl. Die meisten Dicken scheinen an einer Leptinresitenz zu leiden. Dafür gibt es heute zwei Erklärungen: Einen Defekt im Leptin Transport über die Blut-…	* [[Leptin]] ist ein Hormon das in den Fettzellen gebildet wird. Je mehr Fett sich in den Fettzellen befindet, desto höher ist auch die Leptinkonzentration. Primär informiert es das ZNS ob der Körper gerade verhungert. Es hemmt auch das Hungergefühl. Die meisten Dicken scheinen an einer Leptinresitenz zu leiden. Dafür gibt es heute zwei Erklärungen: Einen Defekt im Leptin Transport über die Blut-…	~[empty]~	~[empty]~
30505329	2007-04-14 T 15:06:21 UTC	Adipositas	1889	0	* Insulin wird in der [[Bauchspeicheldrüse]] gebildet. Es reguliert die [[Glukose]]konzentration im Blut. Mäuse deren Neuronen keine Insulin-Rezeptoren besitzen leiden unter mildem Übergewicht.	* Insulin wird in der [[Bauchspeicheldrüse]] gebildet. Es reguliert die [[Glukose]]konzentration im Blut. Mäuse deren Neuronen keine Insulin-Rezeptoren besitzen leiden unter mildem Übergewicht.	~[empty]~	~[empty]~
30505329	2007-04-14 T 15:06:21 UTC	Adipositas	1889	0		~[empty]~	~[empty]~	~[empty]~
30505329	2007-04-14 T 15:06:21 UTC	Adipositas	1889	0	* [[PYY]],[[GLP-1]],[[Oxyntomodulin]] und [[CCK]], werden im Darm produziert und verringern das Hungergefühl.	* [[PYY]],[[GLP-1]],[[Oxyntomodulin]] und [[CCK]], werden im Darm produziert und verringern das Hungergefühl.	~[empty]~	~[empty]~
30505329	2007-04-14 T 15:06:21 UTC	Adipositas	1889	0	* [[Ghrelin]] ist ein Peptid, das im Magen gebildet wird. Es wirkt Appetit anregend.	* [[Ghrelin]] ist ein Peptid, das im Magen gebildet wird. Es wirkt Appetit anregend.	~[empty]~	~[empty]~
30505329	2007-04-14 T 15:06:21 UTC	Adipositas	1889	0	Alle diese Informationen werden im Zentralnervensystem verarbeitet und regulieren den Appetit, den Energieverbrauch, den Hormonspiegel und das Wachstum.	Alle diese Informationen werden im Zentralnervensystem verarbeitet und regulieren den Appetit, den Energieverbrauch, den Hormonspiegel und das Wachstum.	~[empty]~	~[empty]~
30505329	2007-04-14 T 15:06:21 UTC	Adipositas	1889	0	~[empty]~	~[empty]~	~[empty]~	~[empty]~
30508343	2007-04-14 T 16:30:16 UTC	Adipositas	1889	0	~[empty]~	~[empty]~	~[empty]~	~[empty]~
30508343	2007-04-14 T 16:30:16 UTC	Adipositas	1889	0	{{unverständlich}}	Durch Fortschritte im Bereich der Molekular- und Neurobiologie beginnt man heute zu verstehen, wie der komplexe Regelkreis zur Steuerung der Nahrungsaufnahme und des [[Energiebilanz|Energiegleichgewichts]] funktionieren könnte. Noch steht man dabei ganz am Anfang. Die wenigen Erkenntnisse sind meist aus Tierversuchen gewonnen und lassen sich nicht einfach auf Menschen übertagen. Bezogen auf Adipo…	n	c
30508343	2007-04-14 T 16:30:16 UTC	Adipositas	1889	0	Warum schaffen es die meisten Menschen nicht dauerhaft abzunehmen, obwohl sie unter enormen gesellschaftlickem Druck stehen, Ärzte eindringlich dazu raten, und sie jede Menge Zeit, Energie und Geld aufwenden? Das alte [[Energiebilanz]]-Model, welches nur die Energieaufnahme und den Energieverbrauch sah, war nicht in der Lage dies zu erklären. Die meisten Menschen scheinen einen relativ stabilen S…	Einige Ergebnisse über Informationsquellen und Regelmechanismen:	n	a
30508343	2007-04-14 T 16:30:16 UTC	Adipositas	1889	0	Durch Fortschritte im Bereich der Molekularbiologie beginnt man heute zu verstehen, wie dieser Regelkreis funktionieren könnte Obesity Wars - Molecular Progress Confronts an Expanding Epidemic; Jeffrey S. Flier M.D. http://www.sciencedirect.com/science?_ob=ArticleURL&_udi=B6WSN-4BJK582-K&_user=10&_coverDate=01%2F23%2F2004&_rdoc=1&_fmt=&_orig=search&_sort=d&view=c&_acct=C000050221&_version=1&_urlV…	~[empty]~	n	a
30508343	2007-04-14 T 16:30:16 UTC	Adipositas	1889	0	Um ein Energiegleichgewicht zu erreichen hat der Gewichtsregelkreis unterschiedliche Informationsquellen:	~[empty]~	n	n
30508343	2007-04-14 T 16:30:16 UTC	Adipositas	1889	0	* [[Leptin]] ist ein Hormon das in den Fettzellen gebildet wird. Je mehr Fett sich in den Fettzellen befindet, desto höher ist auch die Leptinkonzentration. Primär informiert es das ZNS ob der Körper gerade verhungert. Es hemmt auch das Hungergefühl. Die meisten Dicken scheinen an einer Leptinresitenz zu leiden. Dafür gibt es heute zwei Erklärungen: Einen Defekt im Leptin Transport über die Blut-…	* [[Leptin]] ist ein Hormon das in den Fettzellen gebildet wird. Je mehr Fett sich in den Fettzellen befindet, desto höher ist auch die Leptinkonzentration. Primär informiert es das ZNS ob der Körper gerade verhungert. Es hemmt auch das Hungergefühl. Die meisten Dicken scheinen an einer Leptinresitenz zu leiden. Dafür gibt es heute zwei Erklärungen: Einen Defekt im Leptin Transport über die Blut-…	~[empty]~	~[empty]~
30508343	2007-04-14 T 16:30:16 UTC	Adipositas	1889	0	* Insulin wird in der [[Bauchspeicheldrüse]] gebildet. Es reguliert die [[Glukose]]konzentration im Blut. Mäuse deren Neuronen keine Insulin-Rezeptoren besitzen leiden unter mildem Übergewicht.	* Insulin wird in der [[Bauchspeicheldrüse]] gebildet. Es reguliert die [[Glukose]]konzentration im Blut. Mäuse deren Neuronen keine Insulin-Rezeptoren besitzen leiden unter mildem Übergewicht.	~[empty]~	~[empty]~
30508343	2007-04-14 T 16:30:16 UTC	Adipositas	1889	0		~[empty]~	~[empty]~	~[empty]~
30508343	2007-04-14 T 16:30:16 UTC	Adipositas	1889	0	* [[PYY]],[[GLP-1]],[[Oxyntomodulin]] und [[CCK]], werden im Darm produziert und verringern das Hungergefühl.	* [[PYY]],[[GLP-1]],[[Oxyntomodulin]] und [[CCK]], werden im Darm produziert und verringern das Hungergefühl.	~[empty]~	~[empty]~
30508343	2007-04-14 T 16:30:16 UTC	Adipositas	1889	0	* [[Ghrelin]] ist ein Peptid, das im Magen gebildet wird. Es wirkt Appetit anregend.	* [[Ghrelin]] ist ein Peptid, das im Magen gebildet wird. Es wirkt Appetit anregend.	~[empty]~	~[empty]~
30508343	2007-04-14 T 16:30:16 UTC	Adipositas	1889	0	Alle diese Informationen werden im Zentralnervensystem verarbeitet und regulieren den Appetit, den Energieverbrauch, den Hormonspiegel und das Wachstum.	Alle diese Informationen werden im Zentralnervensystem verarbeitet und regulieren den Appetit, den Energieverbrauch, den Hormonspiegel und das Wachstum.	~[empty]~	~[empty]~
30508343	2007-04-14 T 16:30:16 UTC	Adipositas	1889	0	~[empty]~	~[empty]~	~[empty]~	~[empty]~
31150221	2007-04-29 T 21:17:40 UTC	Adipositas	844	1	~[empty]~	~[empty]~	~[empty]~	~[empty]~
31150221	2007-04-29 T 21:17:40 UTC	Adipositas	844	1	Wenn die Umstellung des Ess- und Bewegungsverhaltens schwierig ist, muss die Ursache dafür gefunden und behoben werden. In besonders schwierigen Fällen kann eine dauerhafte Befreiung von den Zwängen des Hungers eine wertvolle Hilfe sein. Pharmakologische Therapie soll aber ausschließlich vom Arzt durchgeführt werden. In den USA wird vielfach das dort frei verkäufliche 5-Hydroxy-Tryptophan (5-HTP)…	Wenn die Umstellung des Ess- und Bewegungsverhaltens schwierig ist, muss die Ursache dafür gefunden und behoben werden. In besonders schwierigen Fällen kann eine dauerhafte Befreiung von den Zwängen des Hungers eine wertvolle Hilfe sein. Pharmakologische Therapie sollte ausschließlich vom Arzt durchgeführt werden. In den USA wird vielfach das dort frei verkäufliche 5-Hydroxy-Tryptophan (5-HTP) au…	n	n
31150221	2007-04-29 T 21:17:40 UTC	Adipositas	844	1	~[empty]~	~[empty]~	~[empty]~	~[empty]~
31658306	2007-05-10 T 21:13:48 UTC	Adipositas	1224	0	}}	}}	~[empty]~	~[empty]~
31658306	2007-05-10 T 21:13:48 UTC	Adipositas	1224	0	[[Image:Central Obesity 008.jpg|thumb|250px|Typisches Erscheinungsbild bei Fettleibigkeit]]	[[Image:Central Obesity 008.jpg|thumb|250px|Typisches Erscheinungsbild bei Fettleibigkeit]]	~[empty]~	~[empty]~
31658306	2007-05-10 T 21:13:48 UTC	Adipositas	1224	0	Die '''Adipositas''' bzw. '''Fettleibigkeit''', '''Fettsucht''', '''Obesitas''' (selten ''Obesität''; im engl. aber fast nur „Obesity") ist eine Bezeichnung für starkes [[Übergewicht]] durch eine über das normale Maß hinausgehende Vermehrung des Körperfettes mit [[Krankheit|krankhaften]] Auswirkungen. Es werden drei Schweregrade unterschieden. Die Abgrenzung zwischen den verschiedenen Schweregrad…	Die '''Adipositas''' bzw. '''Fettleibigkeit''', '''Fettsucht''', '''Obesitas''' (selten ''Obesität''; im engl. aber fast nur „Obesity") ist eine Bezeichnung für starkes [[Übergewicht]] durch eine über das normale Maß hinausgehende Vermehrung des Körperfettes mit [[Krankheit|krankhaften]] Auswirkungen. Es werden drei Schweregrade unterschieden. Die Abgrenzung zwischen den verschiedenen Schweregrad…	n	n
31658306	2007-05-10 T 21:13:48 UTC	Adipositas	1224	0	~[empty]~	~[empty]~	~[empty]~	~[empty]~
34071155	2007-07-06 T 15:06:58 UTC	Adipositas	1446	0	}} http://www.destatis.de/jetspeed/portal/cms/Sites/destatis/Internet/DE/Content/Publikationen/Querschnittsveroeffentlichungen/StatistischesJahrbuch/Downloads/Jahrbuch2006Inland,property=file.pdf	}} http://www.destatis.de/jetspeed/portal/cms/Sites/destatis/Internet/DE/Content/Publikationen/Querschnittsveroeffentlichungen/StatistischesJahrbuch/Downloads/Jahrbuch2006Inland,property=file.pdf	~[empty]~	~[empty]~
34071155	2007-07-06 T 15:06:58 UTC	Adipositas	1446	0	Das Gesundheitsministerium hat 2007 mit [[Gesunde Ernährung und Bewegung]] einen nationalen Aktionsplan zur Prävention von Fehlernährung, Bewegungsmangel, Übergewicht und damit zusammenhängenden Krankheiten gestartet. Nach neuesten Untersuchungen sind 37 Millionen Erwachsene und 2 Millionen Kinder übergewichtig oder adipös, jedes fünfte Kind und jeder fünfte Jugendliche leidet an einer [[Essstöru…	Das Gesundheitsministerium hat 2007 mit [[Gesunde Ernährung und Bewegung]] einen nationalen Aktionsplan zur Prävention von Fehlernährung, Bewegungsmangel, Übergewicht und damit zusammenhängenden Krankheiten gestartet. Nach neuesten Untersuchungen sind 37 Millionen Erwachsene und 2 Millionen Kinder übergewichtig oder adipös, jedes fünfte Kind und jeder fünfte Jugendliche leidet an einer [[Essstöru…	~[empty]~	n
34071155	2007-07-06 T 15:06:58 UTC	Adipositas	1446	0	~[empty]~	~[empty]~	~[empty]~	~[empty]~
34071155	2007-07-06 T 15:06:58 UTC	Adipositas	1446	0	~[empty]~	~[empty]~	~[empty]~	~[empty]~
34071155	2007-07-06 T 15:06:58 UTC	Adipositas	1446	0	* [http://www.who.int/nutrition/topics/obesity/en/ Informationen der Weltgesundheitsorganisation zu Adipositas] englisch	* [http://www.who.int/nutrition/topics/obesity/en/ Informationen der Weltgesundheitsorganisation zu Adipositas] englisch	~[empty]~	~[empty]~
34071155	2007-07-06 T 15:06:58 UTC	Adipositas	1446	0	* [http://www.mydearbody.com/de/bmi-rechner.html Körpermasseindex Rechner]	~[empty]~	n	n
34071155	2007-07-06 T 15:06:58 UTC	Adipositas	1446	0	{{Gesundheitshinweis}}	{{Gesundheitshinweis}}	~[empty]~	~[empty]~
38105549	2007-10-21 T 23:37:18 UTC	Adipositas	673	1	~[empty]~	~[empty]~	~[empty]~	~[empty]~
38105549	2007-10-21 T 23:37:18 UTC	Adipositas	673	1	[[Essstörung]] und [[Missbrauch und Abhängigkeit|Sucht]] sind immer dann anzunehmen, wenn oft und ohne Hungergefühl zwanghaft große Mengen von Nahrungsmitteln verzehrt werden.	Alle krank die fetten!!!!	n	n
38105549	2007-10-21 T 23:37:18 UTC	Adipositas	673	1	Zu den Ursachen von Essstörung und Sucht siehe dort.	~[empty]~	n	n
38105549	2007-10-21 T 23:37:18 UTC	Adipositas	673	1	Stoffwechselkrankheiten sind nur in etwa 2 % aller Fälle ursächlich für Übergewicht: [[Schilddrüsenunterfunktion]], Störungen des [[Kortison]]haushaltes ([[Cushing-Syndrom]]). Vermutet wird auch ein Zusammenhang mit einer [[Infektion]] durch das [[Humane Adenoviren|Adenovirus]] des Typ HAdV-36 Whigham LD, Israel BA, Atkinson RL.; „Adipogenic potential of multiple human adenoviruses in vivo and in…	~[empty]~	n	n
38105549	2007-10-21 T 23:37:18 UTC	Adipositas	673	1	~[empty]~	~[empty]~	~[empty]~	~[empty]~
40414346	2007-12-25 T 05:27:17 UTC	Adipositas	1088	1	Wenn eine Verhaltensänderung bei Ernährung und Bewegung schwierig ist (und das ist meistens so), dann wird klar, dass Adipositas nicht nur eine Zivilisationserscheinung ist, sondern dahinter ernsthafte und ursächliche psychosoziale Probleme stehen. Um diese zu bewältigen, ist eine speziell ausgerichtete [[Psychotherapie]] erforderlich. Ziel ist, die individuellen Ursachen für die Essstörung zu id…	Wenn eine Verhaltensänderung bei Ernährung und Bewegung schwierig ist (und das ist meistens so), dann wird klar, dass Adipositas nicht nur eine Zivilisationserscheinung ist, sondern dahinter ernsthafte und ursächliche psychosoziale Probleme stehen. Um diese zu bewältigen, ist eine speziell ausgerichtete [[Psychotherapie]] erforderlich. Ziel ist, die individuellen Ursachen für die Essstörung zu id…	~[empty]~	~[empty]~
40414346	2007-12-25 T 05:27:17 UTC	Adipositas	1088	1	Ambulante oder stationäre Rehabilitation in einer Fachklinik für [[Essstörung]]en bzw. [[Psychosomatische Klinik| psychosomatischen Klinik]] ist ein ausgezeichneter Start auf dem Weg zur Veränderung von Verhalten und Lebensstil. Sie wird in der Regel von der Kranken- oder Rentenversicherung finanziert.	Therapie und Rehabilitation	n	n
40414346	2007-12-25 T 05:27:17 UTC	Adipositas	1088	1	~[empty]~	Ambulante oder stationäre Rehabilitation in einer Fachklinik für [[Essstörung]]en bzw. [[Psychosomatische Klinik| psychosomatischen Klinik]] ist ein ausgezeichneter Start auf dem Weg zur Veränderung von Verhalten und Lebensstil. Sie wird in der Regel von der Kranken- oder Rentenversicherung finanziert. Der begründete Antrag muss über einen niedergelassenen Arzt bei der Sozialversicherung eingerei…	n	n
40414346	2007-12-25 T 05:27:17 UTC	Adipositas	1088	1	~[empty]~	~[empty]~	~[empty]~	~[empty]~
4548918	2005-01-29 T 10:05:09 UTC	Adipositas	2091	0	~[empty]~	~[empty]~	~[empty]~	~[empty]~
4548918	2005-01-29 T 10:05:09 UTC	Adipositas	2091	0	Wenn es stimmt, dass es eine genetische Disposition zur Adipositas gibt, würde es der Betroffene naturgemäß schwer haben, schlank zu bleiben. Doch immerhin ist [[Ernährung]] in hohem Maße eine Gewohnheitssache. Für Patienten ohne psychische Krankheitselemente kann insofern eine einfache Information zur gesünderen Ernährung und zu mehr Bewegung durchaus Erfolg haben.	Wenn es stimmt, dass es eine genetische Disposition zur Adipositas gibt, würde es der Betroffene naturgemäß schwer haben, schlank zu bleiben. Doch immerhin ist [[Ernährung]] in hohem Maße eine Gewohnheitssache. Für Patienten ohne psychische Krankheitselemente kann insofern eine einfache Information zur gesünderen Ernährung und zu mehr Bewegung durchaus Erfolg haben. Es ist allerdings wissenschaft…	n	a
4548918	2005-01-29 T 10:05:09 UTC	Adipositas	2091	0	Natürlich helfen Ratschläge zu besserer Ernährung und Bewegung auch den psychisch Kranken. Falsche Ernährungsgewohnheiten, die allerdings eher psychisch bedingt sind (falsch essen aus Trauer, Frustration oder Versagenserleben, zu wenig Bewegung wegen Scham, Angst- und Panikstörungen oder soziale Isolation), lassen sich allerdings durch genügend langes Einüben von neuem Ernährungsverhalten ([[Ernä…	Natürlich helfen Ratschläge zu besserer Ernährung und Bewegung auch den psychisch Kranken. Falsche Ernährungsgewohnheiten, die allerdings eher psychisch bedingt sind (falsch essen aus Trauer, Frustration oder Versagenserleben, zu wenig Bewegung wegen Scham, Angst- und Panikstörungen oder soziale Isolation), lassen sich allerdings durch genügend langes Einüben von neuem Ernährungsverhalten ([[Ernä…	n	n
4548918	2005-01-29 T 10:05:09 UTC	Adipositas	2091	0	Eine [[Therapie]] ist hier regelmäßig [[Psychoanalyse|psychoanalytisch]] oder [[Tiefenpsychologie|tiefenpsychologisch]], häufig auch [[Verhaltenstherapie|verhaltenstherapeutisch]] angeraten. Selbsthilfegruppen können hier unterstützend wirken. Das Ziel einer Therapie muss es sein, die individuellen Ursachen für die Essstörung zu identifizieren und alternative Verhaltensweisen anzubieten, ohne wei…	Eine [[Therapie]] ist hier regelmäßig [[Psychoanalyse|psychoanalytisch]] oder [[Tiefenpsychologie|tiefenpsychologisch]], häufig auch [[Verhaltenstherapie|verhaltenstherapeutisch]] angeraten. Selbsthilfegruppen können hier unterstützend wirken. Das Ziel einer Therapie muss es sein, die individuellen Ursachen für die Essstörung zu identifizieren und alternative Verhaltensweisen anzubieten, ohne wei…	~[empty]~	~[empty]~
42679310	2008-02-18 T 15:42:19 UTC	Adipositas	1446	0	Zwillingsstudien haben gezeigt, dass Übergewicht auch eine genetische Komponente hat. Sie liegt bei 70%. Stunkard AJ, Harris JR, Pedersen NL, McClearn GE. The body-mass index of twins who have been reared apart. N Engl J Med 1990;322:1483-1487 Abstract unter http://content.nejm.org/cgi/content/abstract/322/21/1483?ijkey=5dfd0b8b9240514a5fdb2db30f3ba06d8f4cc6f0&keytype2=tf_ipsecsha So fand man bei…	Zwillingsstudien haben gezeigt, dass Übergewicht auch eine genetische Komponente hat. Sie liegt bei 70%. Stunkard AJ, Harris JR, Pedersen NL, McClearn GE. The body-mass index of twins who have been reared apart. N Engl J Med 1990;322:1483-1487 Abstract unter http://content.nejm.org/cgi/content/abstract/322/21/1483?ijkey=5dfd0b8b9240514a5fdb2db30f3ba06d8f4cc6f0&keytype2=tf_ipsecsha So fand man bei…	~[empty]~	~[empty]~
42679310	2008-02-18 T 15:42:19 UTC	Adipositas	1446	0	Europäische Forscher haben 2007 veröffentlicht, dass sie bei 1/5 der übergewichtigen Testpersonen eine Veränderung im FTO (fat mass and obesity associated /Fettmasse und Übergewichtsgen) festgestellt haben. Dieses Gen wurde auf 16 lokalisiert und vermutlich verantwortlich für Übergewicht sein könnte. Welche Funktion dieses Gen genau hat, ist noch nicht bekannt, man vermutet, dass die Fettzellen m…	~[empty]~	n	a
42679310	2008-02-18 T 15:42:19 UTC	Adipositas	1446	0	Bei Genträger die das FTO auf beiden Genen trägt erhöht sich das Risiko an Übergewicht zu erkranken um 70%. Träger einer Kopie liegt das Risiko immerhin noch bei 30%.	~[empty]~	n	a
42679310	2008-02-18 T 15:42:19 UTC	Adipositas	1446	0	1/5 der Übergewichtigen Testpersonen trugen eine Veränderung im FTO-Gen.	~[empty]~	n	a
42679310	2008-02-18 T 15:42:19 UTC	Adipositas	1446	0	~[empty]~	~[empty]~	~[empty]~	~[empty]~
45224810	2008-04-23 T 16:14:30 UTC	Adipositas	1888	0	| 05-BEZEICHNUNG = Adipositas, nicht näher bezeichnet	| 05-BEZEICHNUNG = Adipositas, nicht näher bezeichnet	~[empty]~	~[empty]~
45224810	2008-04-23 T 16:14:30 UTC	Adipositas	1888	0	}}	}}	~[empty]~	~[empty]~
45224810	2008-04-23 T 16:14:30 UTC	Adipositas	1888	0	[[Bild:Central Obesity 008.jpg|thumb|250px|Fischers Mudda]]	[[Bild:Central Obesity 008.jpg|thumb|250px|Typisches Erscheinungsbild bei Fettleibigkeit]]	n	n
45224810	2008-04-23 T 16:14:30 UTC	Adipositas	1888	0	Bei der '''Adipositas''' (lat. ''adeps'' = fett) bzw. '''Fettleibigkeit''', '''Fettsucht''', '''Obesitas''' (selten ''Obesität''; im engl. aber fast nur „obesity“) handelt es sich um ein starkes, übertriebenes, ekeliges, anmaßendes [[Übergewicht]], das durch eine über das normale Maß hinausgehende Vermehrung des Körperfettes mit [[Krankheit|krankhaften]] Auswirkungen gekennzeichnet ist. Eine Adip…	Bei der '''Adipositas''' (lat. ''adeps'' = fett) bzw. '''Fettleibigkeit''', '''Fettsucht''', '''Obesitas''' (selten ''Obesität''; im engl. aber fast nur „obesity“) handelt es sich um ein starkes [[Übergewicht]], das durch eine über das normale Maß hinausgehende Vermehrung des Körperfettes mit [[Krankheit|krankhaften]] Auswirkungen gekennzeichnet ist. Eine Adipositas liegt ab einem [[Body-Mass-Ind…	n	n
45408118	2008-04-28 T 14:45:38 UTC	Adipositas	1841	0	| BREITE =	| BREITE =	~[empty]~	~[empty]~
45408118	2008-04-28 T 14:45:38 UTC	Adipositas	1841	0	| 01-CODE = E66.0	| 01-CODE = E66.0	~[empty]~	~[empty]~
45408118	2008-04-28 T 14:45:38 UTC	Adipositas	1841	0	| 01-BEZEICHNUNG = Adipositas durch übermäßiges Fressen	| 01-BEZEICHNUNG = Adipositas durch übermäßige Kalorienzufuhr	n	c
45408118	2008-04-28 T 14:45:38 UTC	Adipositas	1841	0	| 02-CODE = E66.1	| 02-CODE = E66.1	~[empty]~	~[empty]~
45408118	2008-04-28 T 14:45:38 UTC	Adipositas	1841	0	| 02-BEZEICHNUNG = Arzneimittelinduzierte Adipositas	| 02-BEZEICHNUNG = Arzneimittelinduzierte Adipositas	~[empty]~	~[empty]~
45408118	2008-04-28 T 14:45:38 UTC	Adipositas	1841	0	| 05-BEZEICHNUNG = Adipositas, nicht näher bezeichnet	| 05-BEZEICHNUNG = Adipositas, nicht näher bezeichnet	~[empty]~	~[empty]~
45408118	2008-04-28 T 14:45:38 UTC	Adipositas	1841	0	}}	}}	~[empty]~	~[empty]~
45408118	2008-04-28 T 14:45:38 UTC	Adipositas	1841	0	[[Bild:Central Obesity 008.jpg|thumb|250px|Fischers Mudda]]	[[Bild:Central Obesity 008.jpg|thumb|250px|Typisches Erscheinungsbild bei Fettleibigkeit]]	n	n
45408118	2008-04-28 T 14:45:38 UTC	Adipositas	1841	0	Bei der '''Adipositas''' (lat. ''adeps'' = fett) bzw. '''Fettleibigkeit''', '''Fettsucht''', '''Obesitas''' (selten ''Obesität''; im engl. aber fast nur „obesity“) handelt es sich um ein starkes [[Übergewicht]], das durch eine über das normale Maß hinausgehende Exponentiale Zunahme des Körperfettes mit [[Krankheit|krankhaften]] Auswirkungen gekennzeichnet ist. Eine Adipositas liegt ab einem [[Bod…	Bei der '''Adipositas''' (lat. ''adeps'' = fett) bzw. '''Fettleibigkeit''', '''Fettsucht''', '''Obesitas''' (selten ''Obesität''; im engl. aber fast nur „obesity“) handelt es sich um ein starkes [[Übergewicht]], das durch eine über das normale Maß hinausgehende Vermehrung des Körperfettes mit [[Krankheit|krankhaften]] Auswirkungen gekennzeichnet ist. Eine Adipositas liegt ab einem [[Body-Mass-Ind…	n	c
45408118	2008-04-28 T 14:45:38 UTC	Adipositas	1841	0	Entscheidend für das Risiko einer Herz-Kreislauf-Erkrankung ist aber nicht der BMI, sondern das ''Fettverteilungsmuster''. Besonders nachteilig wirken sich Fettdepots im [[Omentum majus|Bauchraum]] und an den inneren Organen aus. Dieses innere Bauchfett („intraabdominales Fett“, „[[Viszeralfett|viszerales Fettgewebe]]“) beeinflusst den Fett- und Kohlenhydratstoffwechsel (Zuckerstoffwechsel), und …	Entscheidend für das Risiko einer Herz-Kreislauf-Erkrankung ist aber nicht der BMI, sondern das ''Fettverteilungsmuster''. Besonders nachteilig wirken sich Fettdepots im [[Omentum majus|Bauchraum]] und an den inneren Organen aus. Dieses innere Bauchfett („intraabdominales Fett“, „[[Viszeralfett|viszerales Fettgewebe]]“) beeinflusst den Fett- und Kohlenhydratstoffwechsel (Zuckerstoffwechsel), und …	~[empty]~	~[empty]~
45408118	2008-04-28 T 14:45:38 UTC	Adipositas	1841	0	Der [[Bauchumfang]] ist leicht zu messen,ausser man ist zu fett. als Maß für die Fettverteilung. Ein erhöhtes Risiko besteht für Frauen ab 80&nbsp;cm, für Männer ab 92&nbsp;cm. Lean et al.: Waist circumference as a measure for indicating need for weight management. BMJ 1995; 311: 158-161, 1995 EK III	Der [[Bauchumfang]] ist leicht zu messen als Maß für die Fettverteilung. Ein erhöhtes Risiko besteht für Frauen ab 80&nbsp;cm, für Männer ab 92&nbsp;cm. Lean et al.: Waist circumference as a measure for indicating need for weight management. BMJ 1995; 311: 158-161, 1995 EK III	n	n
45408118	2008-04-28 T 14:45:38 UTC	Adipositas	1841	0	Adipositas bei Kindern wird unter Berücksichtigung von Entwicklungsstand und Alter bestimmt. [http://www.a-g-a.de/ ''Arbeitsgemeinschaft Adipositas im Kindes- und Jugendalter (AGA)''] Der BMI-Grenzwert von 30 gilt nur für erwachsene Europäer. Für Asiaten liegt er deutlich niedriger.	Adipositas bei Kindern wird unter Berücksichtigung von Entwicklungsstand und Alter bestimmt. [http://www.a-g-a.de/ ''Arbeitsgemeinschaft Adipositas im Kindes- und Jugendalter (AGA)''] Der BMI-Grenzwert von 30 gilt nur für erwachsene Europäer. Für Asiaten liegt er deutlich niedriger.	~[empty]~	~[empty]~
45455453	2008-04-29 T 17:26:48 UTC	Adipositas	561	1	~[empty]~	~[empty]~	~[empty]~	~[empty]~
45455453	2008-04-29 T 17:26:48 UTC	Adipositas	561	1	Viele [[Zivilisationskrankheit]]en hängen direkt mit Übergewicht zusammen. Bei anderen ist der Zusammenhang ein statistischer, aber noch kein Wirkmechanismus bekannt. Durch Adipositas vermehrtes inneres Bauchfett verursacht Entzündungen, Diabetes, Herzinfarkt und Krebs.	Viele [[Zivilisationskrankheit]]en hängen direkt mit Übergewicht zusammen. Bei anderen ist der Zusammenhang ein statistischer, aber noch kein Wirkmechanismus bekannt. Durch Adipositas vermehrtes inneres Bauchfett verursacht Entzündungen, Diabetes, Herzinfarkt und Krebs.	~[empty]~	~[empty]~
45455453	2008-04-29 T 17:26:48 UTC	Adipositas	561	1	Übergewicht und Fettleibigkeit (Adipositas) sind hohe Risikofaktoren für die Entwicklung von [[Herz-Kreislauf-Erkrankung]]en. Kommen noch zwei der Risikofaktoren [[Diabetes mellitus]] (Zuckerkrankheit), [[Fettstoffwechselstörung]]en (erhöhtes Cholesterin, bzw. LDL) oder [[Bluthochdruck]] hinzu, wird die Gefahr einer Herz-Kreislauf-Erkrankung (kardiometabolischen Risikofaktoren) nochmals deutlich …	~[empty]~	n	a
45455453	2008-04-29 T 17:26:48 UTC	Adipositas	561	1	Adipositas erhöht das Risiko für [[arterielle Hypertonie]] (Bluthochdruck), [[Diabetes mellitus]] Typ 2 (Altersdiabetes, Zuckerkrankheit), Reflux, [[Herzinfarkt]]e, [[Arteriosklerose]], [[Schlaganfall|Schlaganfälle]], [[Brustkrebs]], [[Arthritis]] und [[Arthrose]], Gelenkschmerzen, Fuß[[deformität]]en ([[Stempelfuß]]), [[Gallenblasenerkrankungen]], [[Gicht]] und das Obstruktive [[Schlafapnoe-Synd…	~[empty]~	n	a
45455453	2008-04-29 T 17:26:48 UTC	Adipositas	561	1	Auch die seelischen Folgen der Adipositas sind gravierend. Die Betroffenen fühlen sich oft als Versager und Außenseiter. Oft treten psychische und sogar wirtschaftliche Schäden für die Betroffenen auf, weil Fettleibigkeit gesellschaftlich nicht toleriert wird und Betroffene oft beruflich ausgegrenzt werden.	~[empty]~	n	~[empty]~
45455453	2008-04-29 T 17:26:48 UTC	Adipositas	561	1	Die durchaus auch finanziellen und sozialwirtschaftlichen Folgen von Übergewicht sind enorm. Ernsthafte Schäden am [[Stütz- und Bewegungsapparat]] (Gelenkschäden, Muskelverspannungen, Knochendeformation, Schäden an Bändern, Sehnen und Schleimbeuteln, Wirbelsäulenverkrümmung und Bandscheibenvorfall, sowie Knochenwachstumsstörungen bei Kindern und Jugendlichen) führen zu unzähligen Sekundär-Therapi…	~[empty]~	n	a
45455453	2008-04-29 T 17:26:48 UTC	Adipositas	561	1	Extreme Fettsucht ist kardioprotektiv: Wer sehr dick ist, reduziert sein kardiovaskuläres Risiko. Denn extrem Dicke, so zeigt eine Studie aus Rom, haben günstigere Blutdruck- und Blutfettwerte als weniger extrem Dicke, und damit ein geringes Herzinfarktrisiko. Ursache sind im Fettgewebe gebildete [[Östrogen]]e. Normalerweise haben Männer und Frauen - hormonbedingt - unterschiedliche kardiovaskulä…	~[empty]~	n	a
45455453	2008-04-29 T 17:26:48 UTC	Adipositas	561	1	~[empty]~	~[empty]~	~[empty]~	~[empty]~
45455472	2008-04-29 T 17:27:12 UTC	Adipositas	2120	0	~[empty]~	~[empty]~	~[empty]~	~[empty]~
45455472	2008-04-29 T 17:27:12 UTC	Adipositas	2120	0	Viele [[Zivilisationskrankheit]]en hängen direkt mit Übergewicht zusammen. Bei anderen ist der Zusammenhang ein statistischer, aber noch kein Wirkmechanismus bekannt. Durch Adipositas vermehrtes inneres Bauchfett verursacht Entzündungen, Diabetes, Herzinfarkt und Krebs.	Viele [[Zivilisationskrankheit]]en hängen direkt mit Übergewicht zusammen. Bei anderen ist der Zusammenhang ein statistischer, aber noch kein Wirkmechanismus bekannt. Durch Adipositas vermehrtes inneres Bauchfett verursacht Entzündungen, Diabetes, Herzinfarkt und Krebs.	~[empty]~	~[empty]~
45455472	2008-04-29 T 17:27:12 UTC	Adipositas	2120	0	~[empty]~	Übergewicht und Fettleibigkeit (Adipositas) sind hohe Risikofaktoren für die Entwicklung von [[Herz-Kreislauf-Erkrankung]]en. Kommen noch zwei der Risikofaktoren [[Diabetes mellitus]] (Zuckerkrankheit), [[Fettstoffwechselstörung]]en (erhöhtes Cholesterin, bzw. LDL) oder [[Bluthochdruck]] hinzu, wird die Gefahr einer Herz-Kreislauf-Erkrankung (kardiometabolischen Risikofaktoren) nochmals deutlich …	n	c
45455472	2008-04-29 T 17:27:12 UTC	Adipositas	2120	0	~[empty]~	Adipositas erhöht das Risiko für [[arterielle Hypertonie]] (Bluthochdruck), [[Diabetes mellitus]] Typ 2 (Altersdiabetes, Zuckerkrankheit), Reflux, [[Herzinfarkt]]e, [[Arteriosklerose]], [[Schlaganfall|Schlaganfälle]], [[Brustkrebs]], [[Arthritis]] und [[Arthrose]], Gelenkschmerzen, Fuß[[deformität]]en ([[Stempelfuß]]), [[Gallenblasenerkrankungen]], [[Gicht]] und das Obstruktive [[Schlafapnoe-Synd…	n	c
45455472	2008-04-29 T 17:27:12 UTC	Adipositas	2120	0	~[empty]~	Auch die seelischen Folgen der Adipositas sind gravierend. Die Betroffenen fühlen sich oft als Versager und Außenseiter. Oft treten psychische und sogar wirtschaftliche Schäden für die Betroffenen auf, weil Fettleibigkeit gesellschaftlich nicht toleriert wird und Betroffene oft beruflich ausgegrenzt werden.	n	c
45455472	2008-04-29 T 17:27:12 UTC	Adipositas	2120	0	~[empty]~	Die durchaus auch finanziellen und sozialwirtschaftlichen Folgen von Übergewicht sind enorm. Ernsthafte Schäden am [[Stütz- und Bewegungsapparat]] (Gelenkschäden, Muskelverspannungen, Knochendeformation, Schäden an Bändern, Sehnen und Schleimbeuteln, Wirbelsäulenverkrümmung und Bandscheibenvorfall, sowie Knochenwachstumsstörungen bei Kindern und Jugendlichen) führen zu unzähligen Sekundär-Therapi…	n	c
45455472	2008-04-29 T 17:27:12 UTC	Adipositas	2120	0	~[empty]~	Extreme Fettsucht ist kardioprotektiv: Wer sehr dick ist, reduziert sein kardiovaskuläres Risiko. Denn extrem Dicke, so zeigt eine Studie aus Rom, haben günstigere Blutdruck- und Blutfettwerte als weniger extrem Dicke, und damit ein geringes Herzinfarktrisiko. Ursache sind im Fettgewebe gebildete [[Östrogen]]e. Normalerweise haben Männer und Frauen - hormonbedingt - unterschiedliche kardiovaskulä…	n	c
45455472	2008-04-29 T 17:27:12 UTC	Adipositas	2120	0	~[empty]~	~[empty]~	~[empty]~	~[empty]~
46147247	2008-05-17 T 12:35:14 UTC	Adipositas	1561	0	: ''„Da sich die genetische Ausstattung des Menschen in den letzten Jahrzehnten praktisch nicht verändert hat, ist die starke Zunahme von Adipositas in erster Linie das Ergebnis veränderter Lebensumstände.“'' (Schauder/Ollenschläger)	: ''„Da sich die genetische Ausstattung des Menschen in den letzten Jahrzehnten praktisch nicht verändert hat, ist die starke Zunahme von Adipositas in erster Linie das Ergebnis veränderter Lebensumstände.“'' (Schauder/Ollenschläger)	~[empty]~	~[empty]~
46147247	2008-05-17 T 12:35:14 UTC	Adipositas	1561	0	Zwillingsstudien haben gezeigt, dass Übergewicht auch eine genetische Komponente hat. Sie liegt bei 70 %. Stunkard AJ, Harris JR, Pedersen NL, McClearn GE. The body-mass index of twins who have been reared apart. N Engl J Med 1990;322:1483-1487 Abstract unter http://content.nejm.org/cgi/content/abstract/322/21/1483?ijkey=5dfd0b8b9240514a5fdb2db30f3ba06d8f4cc6f0&keytype2=tf_ipsecsha So fand man be…	Zwillingsstudien haben gezeigt, dass Übergewicht auch eine genetische Komponente hat. Sie liegt bei 70 %. Stunkard AJ, Harris JR, Pedersen NL, McClearn GE. The body-mass index of twins who have been reared apart. N Engl J Med 1990;322:1483-1487 Abstract unter http://content.nejm.org/cgi/content/abstract/322/21/1483?ijkey=5dfd0b8b9240514a5fdb2db30f3ba06d8f4cc6f0&keytype2=tf_ipsecsha So fand man be…	c	c
46147247	2008-05-17 T 12:35:14 UTC	Adipositas	1561	0	~[empty]~	~[empty]~	~[empty]~	~[empty]~
46433121	2008-05-24 T 11:30:54 UTC	Adipositas	1635	0	[[Bild:BMIAge.png|thumb|Im Laufe des Lebens wird ein Mensch meistens schwerer]]	[[Bild:BMIAge.png|thumb|Im Laufe des Lebens wird ein Mensch meistens schwerer]]	~[empty]~	~[empty]~
46433121	2008-05-24 T 11:30:54 UTC	Adipositas	1635	0	Dies ist ein ganz natürlicher Vorgang. Will man untersuchen wie sich das Gewicht eines Landes entwickelt hat, so muss man diesen Effekt heraus rechnen. Für die USA ergibt sich folgendes Bild.	Dies ist ein ganz natürlicher Vorgang. Will man untersuchen wie sich das Gewicht eines Landes entwickelt hat, so muss man diesen Effekt heraus rechnen. Für die USA ergibt sich folgendes Bild.	~[empty]~	~[empty]~
46433121	2008-05-24 T 11:30:54 UTC	Adipositas	1635	0	Vom Jahr 1960 bis zum Jahr 1980 war der durchschnittliche [[BMI]] fast konstant. Erst ab ca. 1980 ist ein Anstieg des BMI um ca. 10 % zu beobachten. Warum das Gewicht in den USA lange Zeit konstant war um anzusteigen ist unbekannt. Seit Anfang der 80er stieg das durchschnittliche Gewicht in den USA um 7kg. Source:Katherine M Flegal, Commentary: The epidemic of obesity—what's in a name? http://ije…	Vom Jahr 1960 bis zum Jahr 1980 war der durchschnittliche [[BMI]] fast konstant. Erst ab ca. 1980 ist ein Anstieg des BMI um ca. 10 % zu beobachten. Warum das Gewicht in den USA lange Zeit konstant war um dann anzusteigen ist unbekannt. Seit Anfang der 80er stieg das durchschnittliche Gewicht in den USA um 7kg. Source:Katherine M Flegal, Commentary: The epidemic of obesity—what's in a name? http:…	n	n
46433121	2008-05-24 T 11:30:54 UTC	Adipositas	1635	0	Die Gewichtszunahme war aber um so größer je größer der BMI war. Source:Flegal et al Changes in the distribution of body mass index of adults and children in the US population http://www.nature.com/ijo/journal/v24/n7/pdf/0801232a.pdf	Die Gewichtszunahme war aber um so größer je größer der BMI war. Source:Flegal et al Changes in the distribution of body mass index of adults and children in the US population http://www.nature.com/ijo/journal/v24/n7/pdf/0801232a.pdf	~[empty]~	~[empty]~
46932993	2008-06-05 T 22:42:56 UTC	Adipositas	1933	0	* Natürliche Auslese. Es gibt eine positive Korrelation zwischen der Zahl der Kinder einer Frau und dem BMI.	* Natürliche Auslese. Es gibt eine positive Korrelation zwischen der Zahl der Kinder einer Frau und dem BMI.	~[empty]~	~[empty]~
46932993	2008-06-05 T 22:42:56 UTC	Adipositas	1933	0	* Assortative Paarung. Dicke paaren sich mit vermehrt mit Dicken.	* Assortative Paarung. Dicke paaren sich mit vermehrt mit Dicken.	~[empty]~	~[empty]~
46932993	2008-06-05 T 22:42:56 UTC	Adipositas	1933	0		~[empty]~	~[empty]~	~[empty]~
46932993	2008-06-05 T 22:42:56 UTC	Adipositas	1933	0	~[empty]~	~[empty]~	n	n
46932993	2008-06-05 T 22:42:56 UTC	Adipositas	1933	0	Die Gesundheitlichen Folgen des Anstiegs sind noch unklar. Die Lebenserwartung in den USA steigt und die Zahl der Herztoten sinkt Source:Katherine M Flegal, Commentary: The epidemic of obesity—what's in a name? http://ije.oxfordjournals.org/cgi/content/full/35/1/72 Ein Grund dafür könnte sein, Menschen mit einem BMI zwischen 25 und 30 die geringste Mortalität haben. Übergewicht also der Gesundhei…	~[empty]~	n	a
46932993	2008-06-05 T 22:42:56 UTC	Adipositas	1933	0	[[Bild:BMIDeathrisk.png|thumb|Realtives Sterberisiko und BMI. Gerade im Alter verlängern ein paar Extrapfunde das Leben]]	~[empty]~	n	n
46932993	2008-06-05 T 22:42:56 UTC	Adipositas	1933	0	~[empty]~	~[empty]~	n	n
46932993	2008-06-05 T 22:42:56 UTC	Adipositas	1933	0	Der Entdecker des Hormons Leptin Dr. [[Friedman]] verweist darauf, dass wenn es um Übergewicht geht Desinformation normal ist :“''is so political, so rife with misinformation and disinformation"''. Friedman bringt folgendes Beispiel: 5% der Bevölkerung haben IQ von 140 oder größer. Ab einem IQ von 140 ist man ein Genie. Wenn es durch eine Verbesserung des Bildungssystems gelingen würde den IQ um …	~[empty]~	n	a
46932993	2008-06-05 T 22:42:56 UTC	Adipositas	1933	0	Zwischen 1991 und 2004 stieg das durchschnittliche Gewicht der Amerikaner um 3,5 kg. Dadurch steig die Zahl der adipösen (BMI>30) Amerikaner von 23% auf 31%. Dies ist eine Steigerung von über 30%. Friedman hält die Adipositas Epidemie für eine Illusion.	~[empty]~	n	a
46932993	2008-06-05 T 22:42:56 UTC	Adipositas	1933	0	~[empty]~	~[empty]~	~[empty]~	~[empty]~
47006574	2008-06-08 T 04:58:10 UTC	Adipositas	1890	0	Zu den Ursachen von Essstörung und Sucht siehe dort.	Zu den Ursachen von Essstörung und Sucht siehe dort.	~[empty]~	~[empty]~
47006574	2008-06-08 T 04:58:10 UTC	Adipositas	1890	0	Stoffwechselkrankheiten kommen in etwa bei 2 % der Gesamtbevölkerung vor. Wie hoch der Anteil der Fälle ist, in denen Stoffwechselkrankheiten ursächlich für Übergewicht sind, ist noch nicht belegt. Typische Stoffwechselkrankheiten, die Adiposatas verursachen ''können'', sind [[Schilddrüsenunterfunktion]] (einschließlich [[Hashimoto-Thyreoiditis]]), Störungen des [[Kortison]]haushaltes ([[Cushing-…	Stoffwechselkrankheiten kommen in Etwa bei 2 % der Gesamtbevölkerung vor. Wie hoch der Anteil der Fälle ist, in denen Stoffwechselkrankheiten ursächlich für Übergewicht sind, ist noch nicht belegt. Typische Stoffwechselkrankheiten, die Adiposatas verursachen ''können'', sind [[Schilddrüsenunterfunktion]] (einschließlich [[Hashimoto-Thyreoiditis]]), Störungen des [[Kortison]]haushaltes ([[Cushing-…	n	n
47006574	2008-06-08 T 04:58:10 UTC	Adipositas	1890	0	~[empty]~	~[empty]~	~[empty]~	~[empty]~
47219629	2008-06-13 T 22:01:36 UTC	Adipositas	1294	0	[[ar:????]]	[[ar:????]]	~[empty]~	~[empty]~
47219629	2008-06-13 T 22:01:36 UTC	Adipositas	1294	0	[[bg:????????????]]	[[bg:????????????]]	~[empty]~	~[empty]~
47219629	2008-06-13 T 22:01:36 UTC	Adipositas	1294	0	~[empty]~	[[bs:Gojaznost]]	n	n
47219629	2008-06-13 T 22:01:36 UTC	Adipositas	1294	0	[[ca:Obesitat]]	[[ca:Obesitat]]	~[empty]~	~[empty]~
47219629	2008-06-13 T 22:01:36 UTC	Adipositas	1294	0	[[cs:Obezita]]	[[cs:Obezita]]	~[empty]~	~[empty]~
47523192	2008-06-22 T 09:05:56 UTC	Adipositas	2402	0	* H. Biesalski, P. Fürst, H. Kasper: ''Ernährungsmedizin'', 2004, ISBN 313100293X	* H. Biesalski, P. Fürst, H. Kasper: ''Ernährungsmedizin'', 2004, ISBN 313100293X	~[empty]~	~[empty]~
47523192	2008-06-22 T 09:05:56 UTC	Adipositas	2402	0	* G. Reich, M. Cierpka: ''Psychotherapie der Eßstörungen'', 2001, ISBN 313108782X	* G. Reich, M. Cierpka: ''Psychotherapie der Eßstörungen'', 2001, ISBN 313108782X	~[empty]~	~[empty]~
47523192	2008-06-22 T 09:05:56 UTC	Adipositas	2402	0	~[empty]~	* Fritz Schorb, ''Henning Schmidt-Semisch,Kreuzzug gegen Fette: Sozialwissenschaftliche Aspekte des gesellschaftlichen Umgangs mit Übergewicht und Adipositas'', 2007, ISBN-10: 3531154311, ISBN-13: 978-3531154312	n	n
47523192	2008-06-22 T 09:05:56 UTC	Adipositas	2402	0	~[empty]~	~[empty]~	~[empty]~	~[empty]~
49772707	2008-08-20 T 14:23:54 UTC	Adipositas	12	1	* Übergewicht als Schönheitsideal bzw. Zeichen für Wohlstand in manchen Kulturen	* Übergewicht als Schönheitsideal bzw. Zeichen für Wohlstand in manchen Kulturen	~[empty]~	~[empty]~
49772707	2008-08-20 T 14:23:54 UTC	Adipositas	12	1	* fehlende Aufklärung, Mangel an alternativen Produkten	* fehlende Aufklärung, Mangel an alternativen Produkten	~[empty]~	~[empty]~
49772707	2008-08-20 T 14:23:54 UTC	Adipositas	12	1	* Zunehmender Verzehr von frischem, gekühltem oder tiefgefrorenem Fleisch, statt dem traditionellen Verzehr von gepökeltem und geräuchertem Fleisch (verminderte Nitritzufuhr).	~[empty]~	a	c
49772707	2008-08-20 T 14:23:54 UTC	Adipositas	12	1	~[empty]~	~[empty]~	~[empty]~	~[empty]~
50790986	2008-09-15 T 21:44:55 UTC	Adipositas	2423	0	}}	}}	~[empty]~	~[empty]~
50790986	2008-09-15 T 21:44:55 UTC	Adipositas	2423	0	[[Bild:Central Obesity 008.jpg|thumb|250px|Typisches Erscheinungsbild bei Fettleibigkeit]]	[[Bild:Central Obesity 008.jpg|thumb|250px|Typisches Erscheinungsbild bei Fettleibigkeit]]	~[empty]~	~[empty]~
50790986	2008-09-15 T 21:44:55 UTC	Adipositas	2423	0	Bei der '''Adipositas''' (lat. ''adeps'' = fett) bzw. '''Fettleibigkeit''', '''Fettsucht''', '''Obesitas''' (selten ''Obesität''; im engl. aber fast nur „obesity“) handelt es sich um ein starkes [[Übergewicht]], das durch eine über das normale Maß hinausgehende Vermehrung des Körperfettes mit [[Krankheit|krankhaften]] Auswirkungen gekennzeichnet ist. Eine Adipositas liegt, nach [[Weltgesundheitso…	Bei der '''Adipositas''' (lat. ''adeps'' = fett) bzw. '''Fettleibigkeit''', '''Fettsucht''', '''Obesitas''' (selten ''Obesität''; im engl. aber fast nur „obesity“) handelt es sich um ein starkes [[Übergewicht]], das durch eine über das normale Maß hinausgehende Vermehrung des Körperfettes mit [[Krankheit|krankhaften]] Auswirkungen gekennzeichnet ist. Eine Adipositas liegt, nach [[Weltgesundheitso…	n	n
50790986	2008-09-15 T 21:44:55 UTC	Adipositas	2423	0	~[empty]~	~[empty]~	~[empty]~	~[empty]~
50835122	2008-09-17 T 07:20:54 UTC	Adipositas	1788	0	~[empty]~	~[empty]~	~[empty]~	~[empty]~
50835122	2008-09-17 T 07:20:54 UTC	Adipositas	1788	0	Waren in Österreich 1991 noch 8,5 % der Erwachsenen adipös, so waren es im Jahre 2000 schon 11 %. Europaweit sind 10–20 % der Männer und 15–25 % der Frauen adipös, tendenziell ist ein Anstieg der Adipositasprävalenz Richtung Süden und Osten zu beobachten. Dies gilt auch für Österreich – mit dem höchsten Anteil an Übergewichtigen im Osten des Landes und dem niedrigsten Anteil in Tirol und Vorarlbe…	Waren in Österreich 1991 noch 8,5 % der Erwachsenen adipös, so waren es im Jahre 2000 schon 11 %. Europaweit sind 10–20 % der Männer und 15–25 % der Frauen adipös, tendenziell ist ein Anstieg der Adipositasprävalenz Richtung Süden und Osten zu beobachten. Dies gilt auch für Österreich – mit dem höchsten Anteil an Übergewichtigen im Osten des Landes und dem niedrigsten Anteil in Tirol und Vorarlbe…	~[empty]~	~[empty]~
50835122	2008-09-17 T 07:20:54 UTC	Adipositas	1788	0	bild rechts zeigt herr lehnert	~[empty]~	n	n
50835122	2008-09-17 T 07:20:54 UTC	Adipositas	1788	0	~[empty]~	~[empty]~	~[empty]~	~[empty]~
52233737	2008-10-25 T 17:39:28 UTC	Adipositas	1734	0	~[empty]~	~[empty]~	~[empty]~	~[empty]~
52233737	2008-10-25 T 17:39:28 UTC	Adipositas	1734	0	Bei einer [[Essstörung]] ist meist eine mehrwöchige Therapie in einer Spezialklinik erforderlich (siehe: [[Psychosomatische Klinik]]), ergänzt durch regelmäßige langjährige Mitarbeit in einer [[Selbsthilfegruppe]] (z.&nbsp;B.	Bei einer [[Essstörung]] ist meist eine mehrwöchige Therapie in einer Spezialklinik erforderlich (siehe: [[Psychosomatische Klinik]]), ergänzt durch regelmäßige langjährige Mitarbeit in einer [[Selbsthilfegruppe]] (z.&nbsp;B. [[Overeaters Anonymous]]).	n	n
52233737	2008-10-25 T 17:39:28 UTC	Adipositas	1734	0	~[empty]~	~[empty]~	~[empty]~	~[empty]~
52341830	2008-10-28 T 12:14:58 UTC	Adipositas	1578	0	~[empty]~	~[empty]~	~[empty]~	~[empty]~
52341830	2008-10-28 T 12:14:58 UTC	Adipositas	1578	0	Wenn die Umstellung des Ess- und Bewegungsverhaltens schwierig ist, muss die Ursache dafür gefunden und behoben werden. Pharmakologische Therapie sollte ausschließlich vom Arzt durchgeführt werden. In den USA wird vielfach das dort frei verkäufliche 5-Hydroxy-Tryptophan (5-HTP) außer für die Verbesserung des Wach- und Schlafverhaltens auch als Prodrug von Serotonin für die Reduzierung des Körperg…	Wenn die Umstellung des Ess- und Bewegungsverhaltens schwierig ist, muss die Ursache dafür gefunden und behoben werden. Pharmakologische Therapie sollte ausschließlich vom Arzt durchgeführt werden. In den USA wird vielfach das dort frei verkäufliche 5-Hydroxy-Tryptophan (5-HTP) außer für die Verbesserung des Wach- und Schlafverhaltens auch als Gegenspieler von Serotonin für die Reduzierung des Kö…	n	n
52341830	2008-10-28 T 12:14:58 UTC	Adipositas	1578	0	Die dauernde Einnahme des Vorhormons 5-HTP bedarf aber der ärztlichen Kontrolle, da es einerseits durch [[systemische Aufnahme]] in den Blutkreislauf übergeht, andererseits die [[Blut-Hirn-Schranke]] überwinden kann und somit auch im [[Liquor cerebrospinalis|Liquor]] des Gehirns ankommt. Bei der Hungerkontrolle durch Serotonin-Wiederaufnahmehemmer wie auch bei dem einzigen in Deutschland noch zug…	Die dauernde Einnahme des Vorhormons 5-HTP bedarf aber der ärztlichen Kontrolle, da es einerseits durch [[systemische Aufnahme]] in den Blutkreislauf übergeht, andererseits die [[Blut-Hirn-Schranke]] überwinden kann und somit auch im [[Liquor cerebrospinalis|Liquor]] des Gehirns ankommt. Bei der Hungerkontrolle durch Serotonin-Wiederaufnahmehemmer wie auch bei dem einzigen in Deutschland noch zug…	~[empty]~	~[empty]~
52925476	2008-11-12 T 20:41:22 UTC	Adipositas	1007	1	~[empty]~	~[empty]~	~[empty]~	~[empty]~
52925476	2008-11-12 T 20:41:22 UTC	Adipositas	1007	1	[[Bild:Overweight biker.jpg|thumb|300px|Bewegungsmangel gilt als eine Ursache von Übergewicht]]	[[Bild:Overweight biker.jpg|thumb|300px|Bewegungsmangel gilt als eine Ursache von hohem Gewicht]]	n	n
52925476	2008-11-12 T 20:41:22 UTC	Adipositas	1007	1	Die wichtigsten Ursachen sind laut Annahme der Allgemeinheit:	Die wichtigsten Ursachen sind laut Annahme der Allgemeinheit:	~[empty]~	~[empty]~
52925476	2008-11-12 T 20:41:22 UTC	Adipositas	1007	1	# Fehlverhalten – zu viel und falsche Ernährung einerseits, und zu wenig Bewegung (Verbrauch) andererseits	# Fehlverhalten – zu viel und falsche Ernährung einerseits, und zu wenig Bewegung (Verbrauch) andererseits	~[empty]~	~[empty]~
632029	2004-01-20 T 05:25:09 UTC	Adipositas	615	1	Die Adipositas ist mit- und hauptverantwortlich für ein wesentlich gehäuftes Auftreten von [[Hypertonie]], [[Diabetes mellitus]], [[Herzinfarkt]]en, [[Schlaganfall|Schlaganfällen]], [[Brustkrebs]], [[Gallenblasenerkrankungen]] und [[Gicht]]. Die Adipositas stellt ein weltweit dermaßen zunehmendes Problem dar, dass die WHO ebenso wie die [[Centers for Disease Control and Prevention|CDC]] inzwische…	Die Adipositas ist mit- und hauptverantwortlich für ein wesentlich gehäuftes Auftreten von [[Hypertonie]], [[Diabetes mellitus]], [[Herzinfarkt]]en, [[Schlaganfall|Schlaganfällen]], [[Brustkrebs]], [[Gallenblasenerkrankungen]] und [[Gicht]]. Die Adipositas stellt ein weltweit dermaßen zunehmendes Problem dar, dass die WHO ebenso wie die [[Centers for Disease Control and Prevention|CDC]] inzwische…	~[empty]~	~[empty]~
632029	2004-01-20 T 05:25:09 UTC	Adipositas	615	1	~[empty]~	~[empty]~	n	~[empty]~
632029	2004-01-20 T 05:25:09 UTC	Adipositas	615	1	~[empty]~	~[empty]~	n	~[empty]~
632029	2004-01-20 T 05:25:09 UTC	Adipositas	615	1	Als Übergewicht wird eine über das normale Maß hinausgehende Vermehrung des Körperfettes verstanden. Als Berechnungsgrundlage dient der [[Body mass index]] (BMI), der das Körpergewicht in Relation zur Körpergröße setzt.	Als Übergewicht wird eine über das normale Maß hinausgehende Vermehrung des Körperfettes verstanden. Als Berechnungsgrundlage dient der [[Body mass index]] (BMI), der das Körpergewicht in Relation zur Körpergröße setzt.	~[empty]~	~[empty]~
632029	2004-01-20 T 05:25:09 UTC	Adipositas	615	1	Diese Einteilung erfolgt, um jene Personen zu identifiziern, die einer besonderen Gefährdung ausgesetzt sind, die bereits oben erwähnten Erkrankungen zu entwicklen.	Diese Einteilung erfolgt, um jene Personen zu identifiziern, die einer besonderen Gefährdung ausgesetzt sind, die bereits oben erwähnten Erkrankungen zu entwicklen.	~[empty]~	~[empty]~
632029	2004-01-20 T 05:25:09 UTC	Adipositas	615	1	~[empty]~	~[empty]~	~[empty]~	~[empty]~
632029	2004-01-20 T 05:25:09 UTC	Adipositas	615	1	folgt	folgt	~[empty]~	~[empty]~
632029	2004-01-20 T 05:25:09 UTC	Adipositas	615	1	~[empty]~	~[empty]~	n	~[empty]~
632029	2004-01-20 T 05:25:09 UTC	Adipositas	615	1	~[empty]~	~[empty]~	n	~[empty]~
632029	2004-01-20 T 05:25:09 UTC	Adipositas	615	1	Üblicherweise werden folgende Gründe für das vermehrte Auftreten einer Adipositas verantwortlich geamacht:	Üblicherweise werden folgende Gründe für das vermehrte Auftreten einer Adipositas verantwortlich geamacht:	~[empty]~	~[empty]~
632029	2004-01-20 T 05:25:09 UTC	Adipositas	615	1	#Fehl- und Überernährung	#Fehl- und Überernährung	~[empty]~	~[empty]~
632029	2004-01-20 T 05:25:09 UTC	Adipositas	615	1	#Medikamente	#Medikamente	~[empty]~	~[empty]~
632029	2004-01-20 T 05:25:09 UTC	Adipositas	615	1	Auch wenn auf alle diese Faktoren eingegangen werden soll, ist diese Sichtweise doch wesentlich zu kurz gegriffen. Denn wie die epidemiologischen Daten zeigen, ist die Adipositas in allen Ländern im Steigen begriffen, wo ein ausreichendes Nahrungsangebot zumindest für Teile der Bevölkerung vorhanden ist. So zieht Univ.-Prof. Dr. Michael Kunze vom Institut für Sozialmedizin der Universität Wien an…	Auch wenn auf alle diese Faktoren eingegangen werden soll, ist diese Sichtweise doch wesentlich zu kurz gegriffen. Denn wie die epidemiologischen Daten zeigen, ist die Adipositas in allen Ländern im Steigen begriffen, wo ein ausreichendes Nahrungsangebot zumindest für Teile der Bevölkerung vorhanden ist. So zieht Univ.-Prof. Dr. Michael Kunze vom Institut für Sozialmedizin der Universität Wien an…	~[empty]~	~[empty]~
632029	2004-01-20 T 05:25:09 UTC	Adipositas	615	1	Hier wird der Umstand vernachlässigt, dass sehr wohl ein entscheidender genetischer Faktor äußert, nämlich ein über Jahrmillionen wirksamer Selektionsdruck. Der Mensch als Mängelwesen ist ein Meister im Energiesparen. Schon vor Jahrtausenden wurde er dort sesshaft, wo eine günstige Umgebung Ackerbau zuließ. Im Wesentlichen geschieht heute nichts anderes. Die Sesshaftigkeit bezieht sich halt auf d…	Hier wird der Umstand vernachlässigt, dass sehr wohl ein entscheidender genetischer Faktor äußert, nämlich ein über Jahrmillionen wirksamer Selektionsdruck. Der Mensch als Mängelwesen ist ein Meister im Energiesparen. Schon vor Jahrtausenden wurde er dort sesshaft, wo eine günstige Umgebung Ackerbau zuließ. Im Wesentlichen geschieht heute nichts anderes. Die Sesshaftigkeit bezieht sich halt auf d…	~[empty]~	~[empty]~
632029	2004-01-20 T 05:25:09 UTC	Adipositas	615	1	~[empty]~	{{msg:Gesundheitshinweis}}	n	n
5535790	2005-04-26 T 12:29:04 UTC	Adipositas	1915	0	~[empty]~	~[empty]~	~[empty]~	~[empty]~
5535790	2005-04-26 T 12:29:04 UTC	Adipositas	1915	0	Die Adipositas ist mit- und hauptverantwortlich für ein gehäuftes Auftreten vieler [[Zivilisationskrankheit]]en. Sie erhöht das Risiko für [[Hypertonie]] (Bluthochdruck), [[Diabetes mellitus]] Typ 2 (Altersdiabetes, Zuckerkrankheit), [[Herzinfarkt]]e, [[Schlaganfall|Schlaganfälle]], [[Brustkrebs]], [[Gallenblasenerkrankungen]] und [[Gicht]] und kann das [[Obstruktives Schlafapnoesyndrom|Obstrukti…	Die Adipositas ist mit- und hauptverantwortlich für ein gehäuftes Auftreten vieler [[Zivilisationskrankheit]]en. Sie erhöht das Risiko für [[Hypertonie]] (Bluthochdruck), [[Diabetes mellitus]] Typ 2 (Altersdiabetes, Zuckerkrankheit), [[Herzinfarkt]]e, [[Schlaganfall|Schlaganfälle]], [[Brustkrebs]], [[Gallenblasenerkrankungen]] und [[Gicht]] und kann das Obstruktive [[Schlafapnoe-Syndrom]] verursa…	n	n
5535790	2005-04-26 T 12:29:04 UTC	Adipositas	1915	0	Auch die seelischen Folgen der Adipositas sind gravierend; es treten oft psychische und sogar wirtschaftliche Schäden für die Betroffenen auf, weil Fettleibigkeit in unserer Gesellschaft nicht toleriert wird. Eine amerikanische Statistik besagt, dass Übergewichtige im Durchschnitt weniger verdienen und eine geringere Chance haben, jemals geheiratet zu werden.	Auch die seelischen Folgen der Adipositas sind gravierend; es treten oft psychische und sogar wirtschaftliche Schäden für die Betroffenen auf, weil Fettleibigkeit in unserer Gesellschaft nicht toleriert wird. Eine amerikanische Statistik besagt, dass Übergewichtige im Durchschnitt weniger verdienen und eine geringere Chance haben, jemals geheiratet zu werden.	~[empty]~	~[empty]~
56645327	2009-02-14 T 11:14:55 UTC	Adipositas	1827	0	Übergewicht und Fettleibigkeit (Adipositas) sind hohe Risikofaktoren für die Entwicklung von [[Herz-Kreislauf-Erkrankung]]en. Kommen noch zwei der Risikofaktoren [[Diabetes mellitus]] (Zuckerkrankheit), [[Fettstoffwechselstörung]]en (erhöhtes Cholesterin, bzw. LDL) oder [[Bluthochdruck]] hinzu, wird die Gefahr einer Herz-Kreislauf-Erkrankung (kardiometabolischen Risikofaktoren) nochmals deutlich …	Übergewicht und Fettleibigkeit (Adipositas) sind hohe Risikofaktoren für die Entwicklung von [[Herz-Kreislauf-Erkrankung]]en. Kommen noch zwei der Risikofaktoren [[Diabetes mellitus]] (Zuckerkrankheit), [[Fettstoffwechselstörung]]en (erhöhtes Cholesterin, bzw. LDL) oder [[Bluthochdruck]] hinzu, wird die Gefahr einer Herz-Kreislauf-Erkrankung (kardiometabolischen Risikofaktoren) nochmals deutlich …	~[empty]~	~[empty]~
56645327	2009-02-14 T 11:14:55 UTC	Adipositas	1827	0	Adipositas erhöht das Risiko für [[arterielle Hypertonie]] (Bluthochdruck), [[Diabetes mellitus]] Typ 2 (Altersdiabetes, Zuckerkrankheit), Reflux, [[Herzinfarkt]]e, [[Arteriosklerose]], [[Schlaganfall|Schlaganfälle]], [[Brustkrebs]], [[Arthritis]] und [[Arthrose]], Gelenkschmerzen, Fuß[[deformität]]en ([[Stempelfuß]]), [[Gallenblasenerkrankungen]], [[Gicht]] und das Obstruktive [[Schlafapnoe-Synd…	Adipositas erhöht das Risiko für [[arterielle Hypertonie]] (Bluthochdruck), [[Diabetes mellitus]] Typ 2 (Altersdiabetes, Zuckerkrankheit), Reflux, [[Herzinfarkt]]e, [[Arteriosklerose]], [[Schlaganfall|Schlaganfälle]], [[Brustkrebs]], [[Arthritis]] und [[Arthrose]], Gelenkschmerzen, [[Osteochondrosis intervertebralis|Wirbelsäulenverschleiß]], Fuß[[deformität]]en ([[Stempelfuß]]), [[Gallenblasenerk…	n	c
56645327	2009-02-14 T 11:14:55 UTC	Adipositas	1827	0	Auch die seelischen Folgen der Adipositas sind gravierend. Die Betroffenen fühlen sich oft als Versager und Außenseiter. Oft treten psychische und sogar wirtschaftliche Schäden für die Betroffenen auf, weil Fettleibigkeit gesellschaftlich nicht toleriert wird und Betroffene oft beruflich ausgegrenzt werden. Adipositas kann beispielsweise einer Einstellung in den öffentlichen Dienst oder einer Ver…	Auch die seelischen Folgen der Adipositas sind gravierend. Die Betroffenen fühlen sich oft als Versager und Außenseiter. Oft treten psychische und sogar wirtschaftliche Schäden für die Betroffenen auf, weil Fettleibigkeit gesellschaftlich nicht toleriert wird und Betroffene oft beruflich ausgegrenzt werden. Adipositas kann beispielsweise einer Einstellung in den öffentlichen Dienst oder einer Ver…	~[empty]~	~[empty]~
58371660	2009-03-27 T 12:00:25 UTC	Adipositas	2400	0	Übergewicht und Fettleibigkeit (Adipositas) sind hohe Risikofaktoren für die Entwicklung von [[Herz-Kreislauf-Erkrankung]]en. Kommen noch zwei der Risikofaktoren [[Diabetes mellitus]] (Zuckerkrankheit), [[Fettstoffwechselstörung]]en (erhöhtes Cholesterin, bzw. LDL) oder [[Bluthochdruck]] hinzu, wird die Gefahr einer Herz-Kreislauf-Erkrankung (kardiometabolischen Risikofaktoren) nochmals deutlich …	Übergewicht und Fettleibigkeit (Adipositas) sind hohe Risikofaktoren für die Entwicklung von [[Herz-Kreislauf-Erkrankung]]en. Kommen noch zwei der Risikofaktoren [[Diabetes mellitus]] (Zuckerkrankheit), [[Fettstoffwechselstörung]]en (erhöhtes Cholesterin, bzw. LDL) oder [[Bluthochdruck]] hinzu, wird die Gefahr einer Herz-Kreislauf-Erkrankung (kardiometabolischen Risikofaktoren) nochmals deutlich …	~[empty]~	~[empty]~
58371660	2009-03-27 T 12:00:25 UTC	Adipositas	2400	0	Adipositas erhöht das Risiko für [[arterielle Hypertonie]] (Bluthochdruck), [[Diabetes mellitus]] Typ 2 (Altersdiabetes, Zuckerkrankheit), Reflux, [[Herzinfarkt]]e, [[Arteriosklerose]], [[Schlaganfall|Schlaganfälle]], [[Brustkrebs]], [[Arthritis]] und [[Arthrose]], Gelenkschmerzen, degenerative Wirbelsäulenerkrankungen wie [[Osteochondrosis intervertebralis]], Fuß[[deformität]]en ([[Stempelfuß]])…	Adipositas erhöht das Risiko für [[arterielle Hypertonie]] (Bluthochdruck), [[Diabetes mellitus]] Typ 2 (Altersdiabetes, Zuckerkrankheit), Reflux, [[Herzinfarkt]]e, [[Arteriosklerose]], [[Schlaganfall|Schlaganfälle]], [[Brustkrebs]], [[Arthritis]] und [[Arthrose]], Gelenkschmerzen, degenerative Wirbelsäulenerkrankungen wie [[Osteochondrosis intervertebralis]], Fuß[[deformität]]en ([[Stempelfuß]])…	n	n
58371660	2009-03-27 T 12:00:25 UTC	Adipositas	2400	0	Auch die seelischen Folgen der Adipositas sind gravierend. Die Betroffenen fühlen sich oft als Versager und Außenseiter. Oft treten psychische und sogar wirtschaftliche Schäden für die Betroffenen auf, weil Fettleibigkeit gesellschaftlich nicht toleriert wird und Betroffene oft beruflich ausgegrenzt werden. Adipositas kann beispielsweise einer Einstellung in den öffentlichen Dienst oder einer Ver…	Auch die seelischen Folgen der Adipositas sind gravierend. Die Betroffenen fühlen sich oft als Versager und Außenseiter. Oft treten psychische und sogar wirtschaftliche Schäden für die Betroffenen auf, weil Fettleibigkeit gesellschaftlich nicht toleriert wird und Betroffene oft beruflich ausgegrenzt werden. Adipositas kann beispielsweise einer Einstellung in den öffentlichen Dienst oder einer Ver…	~[empty]~	~[empty]~
59509933	2009-04-28 T 19:05:12 UTC	Adipositas	1097	1	{{Infobox ICD	eibigkeit''', '''Fettsucht''', '''Obesitas''' (selten ''Obesität''; im engl. aber fast nur „obesity“) handelt es Fettsäcke sind Schweine], das durch eine über das normale Maß hinausgehende Vermehrung des Körperfettes mit [[Krankheit|krankhaften]] Auswirkungen gekennzeichnet ist. Eine Adipositas liegt, nach [[Weltgesundheitsorganisation|WHO]]-Definition, ab einem [[Body-Mass-Index|Körpermasseindex…	n	n
59509933	2009-04-28 T 19:05:12 UTC	Adipositas	1097	1	| BREITE =	~[empty]~	n	n
59509933	2009-04-28 T 19:05:12 UTC	Adipositas	1097	1	| 01-CODE = E66.0	~[empty]~	n	n
59509933	2009-04-28 T 19:05:12 UTC	Adipositas	1097	1	| 01-BEZEICHNUNG = Adipositas durch übermäßige Kalorienzufuhr	~[empty]~	n	n
59509933	2009-04-28 T 19:05:12 UTC	Adipositas	1097	1	| 02-CODE = E66.1	~[empty]~	n	n
59509933	2009-04-28 T 19:05:12 UTC	Adipositas	1097	1	| 02-BEZEICHNUNG = Arzneimittelinduzierte Adipositas	~[empty]~	n	n
59509933	2009-04-28 T 19:05:12 UTC	Adipositas	1097	1	| 03-CODE = E66.2	~[empty]~	n	n
59509933	2009-04-28 T 19:05:12 UTC	Adipositas	1097	1	| 03-BEZEICHNUNG = Übermäßige Adipositas mit alveolärer Hypoventilation	~[empty]~	n	n
59509933	2009-04-28 T 19:05:12 UTC	Adipositas	1097	1	| 04-CODE = E66.8	~[empty]~	n	n
59509933	2009-04-28 T 19:05:12 UTC	Adipositas	1097	1	| 04-BEZEICHNUNG = Sonstige Adipositas	~[empty]~	n	n
59509933	2009-04-28 T 19:05:12 UTC	Adipositas	1097	1	| 05-CODE = E66.9	~[empty]~	n	n
59509933	2009-04-28 T 19:05:12 UTC	Adipositas	1097	1	| 05-BEZEICHNUNG = Adipositas, nicht näher bezeichnet	~[empty]~	n	n
59509933	2009-04-28 T 19:05:12 UTC	Adipositas	1097	1	}}	~[empty]~	n	n
59509933	2009-04-28 T 19:05:12 UTC	Adipositas	1097	1	[[Bild:Central Obesity 008.jpg|thumb|250px|Typisches Erscheinungsbild bei Fettleibigkeit]]	~[empty]~	n	n
59509933	2009-04-28 T 19:05:12 UTC	Adipositas	1097	1	Bei der '''Adipositas''' (lat. ''adeps'' = fett) bzw. '''Fettleibigkeit''', '''Fettsucht''', '''Obesitas''' (selten ''Obesität''; im engl. aber fast nur „obesity“) handelt es sich um ein starkes [[Übergewicht]], das durch eine über das normale Maß hinausgehende Vermehrung des Körperfettes mit [[Krankheit|krankhaften]] Auswirkungen gekennzeichnet ist. Eine Adipositas liegt, nach [[Weltgesundheitso…	~[empty]~	n	n
59509933	2009-04-28 T 19:05:12 UTC	Adipositas	1097	1	~[empty]~	~[empty]~	~[empty]~	~[empty]~
60946920	2009-06-09 T 11:30:37 UTC	Adipositas	953	1	| 05-BEZEICHNUNG = Adipositas, nicht näher bezeichnet	| 05-BEZEICHNUNG = Adipositas, nicht näher bezeichnet	~[empty]~	~[empty]~
60946920	2009-06-09 T 11:30:37 UTC	Adipositas	953	1	}}	}}	~[empty]~	~[empty]~
60946920	2009-06-09 T 11:30:37 UTC	Adipositas	953	1	[[Datei:Central Obesity 008.jpg|thumb|upright=1,39|Typisches Erscheinungsbild bei Fettleibigkeit]]	[[Datei:Central Obesity 008.jpg|thumb|upright=1,39|Typisches Erscheinungsbild bei Fettleibigkeit (Foto von Alexander Rusch)]]	n	n
60946920	2009-06-09 T 11:30:37 UTC	Adipositas	953	1	Bei der '''Adipositas''' (lat. ''adeps'' = fett) bzw. '''Fettleibigkeit''', '''Fettsucht''', '''Obesitas''' (selten ''Obesität''; im engl. aber fast nur „obesity“) handelt es sich um ein starkes [[Übergewicht]], das durch eine über das normale Maß hinausgehende Vermehrung des Körperfettes mit [[Krankheit|krankhaften]] Auswirkungen gekennzeichnet ist. Eine Adipositas liegt, nach [[Weltgesundheitso…	Bei der '''Adipositas''' (lat. ''adeps'' = fett) bzw. '''Fettleibigkeit''', '''Fettsucht''', '''Obesitas''' (selten ''Obesität''; im engl. aber fast nur „obesity“) handelt es sich um ein starkes [[Übergewicht]], das durch eine über das normale Maß hinausgehende Vermehrung des Körperfettes mit [[Krankheit|krankhaften]] Auswirkungen gekennzeichnet ist. Eine Adipositas liegt, nach [[Weltgesundheitso…	~[empty]~	~[empty]~
62910356	2009-08-03 T 08:14:08 UTC	Adipositas	245	1	Zu den Ursachen von Essstörung und Sucht siehe dort.	Zu den Ursachen von Essstörung und Sucht siehe dort.	~[empty]~	~[empty]~
62910356	2009-08-03 T 08:14:08 UTC	Adipositas	245	1	Stoffwechselkrankheiten kommen bei etwa 2 % der Gesamtbevölkerung vor. Wie hoch der Anteil der Fälle ist, in denen Stoffwechselkrankheiten ursächlich für Übergewicht sind, ist noch nicht belegt. Typische Stoffwechselkrankheiten, die Adiposatas verursachen ''können'', sind [[Schilddrüsenunterfunktion]] (einschließlich [[Hashimoto-Thyreoiditis]]), Störungen des [[Kortison]]haushaltes ([[Cushing-Syn…	Stoffwechselkrankheiten kommen bei etwa 2 % der Gesamtbevölkerung vor. Wie hoch der Anteil der Fälle ist, in denen Stoffwechselkrankheiten ursächlich für Übergewicht sind, ist noch nicht belegt. Typische Stoffwechselkrankheiten, die Adiposatas verursachen ''können'', sind [[Schilddrüsenunterfunktion]] (einschließlich [[Hashimoto-Thyreoiditis]]), Störungen des [[Kortison]]haushaltes ([[Cushing-Syn…	n	c
62910356	2009-08-03 T 08:14:08 UTC	Adipositas	245	1	~[empty]~	~[empty]~	~[empty]~	~[empty]~
63597484	2009-08-20 T 20:48:59 UTC	Adipositas	485	1	Ziel einer Psychotherapie ist es, die individuellen Ursachen für die Essstörung zu identifizieren und alternative Verhaltensweisen zu erlernen. Bewährt hat sich auch die Therapie in einer Gruppe. Für den langfristigen Erfolg ist es wichtig, dass die Angehörigen mit einbezogen werden. Parallel arbeitet der Betroffene regelmäßig in einer [[Selbsthilfegruppe]] mit Gleichgesinnten.	Ziel einer Psychotherapie ist es, die individuellen Ursachen für die Essstörung zu identifizieren und alternative Verhaltensweisen zu erlernen. Bewährt hat sich auch die Therapie in einer Gruppe. Für den langfristigen Erfolg ist es wichtig, dass die Angehörigen mit einbezogen werden. Parallel arbeitet der Betroffene regelmäßig in einer [[Selbsthilfegruppe]] mit Gleichgesinnten.	~[empty]~	~[empty]~
63597484	2009-08-20 T 20:48:59 UTC	Adipositas	485	1	Ambulante oder stationäre Therapie in einer Fachklinik für [[Essstörung]]en bzw. [[Psychosomatische Klinik|psychosomatischen Klinik]] ist ein guter Start auf dem Weg zur Veränderung von Verhalten und Lebensstil. Sie wird in der Regel von der Kranken- oder Rentenversicherung finanziert. Der begründete Antrag muss über einen niedergelassenen Arzt bei der Sozialversicherung eingereicht werden. Bei A…	Ambulante oder stationäre Therapie in einer Fachklinik für [[Essstörung]]en bzw. [[Psychosomatische Klinik|psychosomatischen Klinik]] ist ein guter Start auf dem Weg zur Veränderung von Verhalten und Lebensstil. Sie wird in der Regel von der Kranken- oder Rentenversicherung finanziert. Der begründete Antrag muss über einen niedergelassenen Arzt bei der Sozialversicherung eingereicht werden. Bei A…	n	a
63597484	2009-08-20 T 20:48:59 UTC	Adipositas	485	1	~[empty]~	~[empty]~	~[empty]~	~[empty]~
64942833	2009-09-26 T 17:01:38 UTC	Adipositas	486	1	~[empty]~	~[empty]~	~[empty]~	~[empty]~
64942833	2009-09-26 T 17:01:38 UTC	Adipositas	486	1	Die Bundesregierung hat 2007 die Aktion „[[Gesunde Ernährung und Bewegung]]“ gestartet. Ziel ist, die 37 Millionen [[Übergewicht|übergewichtigen]] oder adipösen Erwachsenen und 2 Millionen Kinder zu einem gesünderen Ernährungs- und Bewegungsverhalten zu bewegen und dadurch die Verbreitung von Übergewicht nachhaltig zu verringern. Man erhofft sich einen ähnlich großen Erfolg wie mit der [[Trimm-di…	Die Bundesregierung hat 2007 die Aktion „[[Gesunde Ernährung und Bewegung]]“ gestartet. Ziel ist, die 37 Millionen [[Übergewicht|übergewichtigen]] oder adipösen Erwachsenen und 2 Millionen Kinder zu einem gesünderen Ernährungs- und Bewegungsverhalten zu bewegen und dadurch die Verbreitung von Übergewicht nachhaltig zu verringern. Man erhofft sich einen ähnlichen Erfolg wie mit der [[Trimm-dich-Be…	n	c
64942833	2009-09-26 T 17:01:38 UTC	Adipositas	486	1	~[empty]~	~[empty]~	~[empty]~	~[empty]~
65137483	2009-10-02 T 08:54:59 UTC	Adipositas	1841	0	~[empty]~	~[empty]~	~[empty]~	~[empty]~
65137483	2009-10-02 T 08:54:59 UTC	Adipositas	1841	0	Sozio-kulturelle Faktoren ([[Ernährungssoziologie]]) verführen sowohl zu [[Überernährung]], als auch zu Unterernährung und zu Bewegungsmangel:	Sozio-kulturelle Faktoren ([[Ernährungssoziologie]]) verführen sowohl zu [[Überernährung]], als auch zu Unterernährung und zu Bewegungsmangel:	~[empty]~	~[empty]~
65137483	2009-10-02 T 08:54:59 UTC	Adipositas	1841	0	* Sitzende Tätigkeit Hey ihr ich liebe Pizza	* Sitzende Tätigkeit	n	n
65137483	2009-10-02 T 08:54:59 UTC	Adipositas	1841	0	* Geringe Bewegung dank Auto, Fahrstuhl, Rolltreppe	* Geringe Bewegung dank Auto, Fahrstuhl, Rolltreppe	~[empty]~	~[empty]~
65137483	2009-10-02 T 08:54:59 UTC	Adipositas	1841	0	* Passive Freizeit (Fernsehen, Computerspiele)	* Passive Freizeit (Fernsehen, Computerspiele)	~[empty]~	~[empty]~
67153037	2009-11-23 T 08:15:50 UTC	Adipositas	970	1	Die Verwertung von Nahrung erfordert Arbeit. Die Verdauung leicht verdaulicher (gegarter) Nahrung erfordert weniger Energie. Die Verdauung ballaststoffreicher und proteinhaltiger Nahrung hingegen verbraucht mehr Energie.	Die Verwertung von Nahrung erfordert Arbeit. Die Verdauung leicht verdaulicher (gegarter) Nahrung erfordert weniger Energie. Die Verdauung ballaststoffreicher und proteinhaltiger Nahrung hingegen verbraucht mehr Energie.	~[empty]~	~[empty]~
67153037	2009-11-23 T 08:15:50 UTC	Adipositas	970	1	Auch die Qualität der Fette spielt eine Rolle. Bestimmte Fette ([[Cholesterin]], [[Trans-Fettsäuren|''trans''-Fettsäuren]]) können vom Körper bis zu einem bestimmten Grad leicht eingelagert werden (was nicht nur die Bildung von viszeralem Fettgewebe, sondern auch [[Arteriosklerose]] begünstigt). Der Verzicht auf solche Fette ist allerdings keine Lösung – überschüssige Kohlenhydrate kann der Körpe…	Auch die Qualität der Fette spielt eine Rolle. Bestimmte Fette ([[Cholesterin]], [[Trans-Fettsäuren|''trans''-Fettsäuren]]) können vom Körper bis zu einem bestimmten Grad leicht eingelagert werden (was nicht nur die Bildung von viszeralem Fettgewebe, sondern auch [[Arteriosklerose]] begünstigt). Der Verzicht auf solc0,fetten dinise se ist allerdings keine Lösung – überschüssige Kohlenhydrate kann…	n	n
67153037	2009-11-23 T 08:15:50 UTC	Adipositas	970	1	Bestimmte Lebensmittel werden künstlich mit [[Phytosterine]]n angereichert, welche den Transport von Cholesterin im Blut reduzieren sollen. Die Nebenwirkungen (z.&nbsp;B. auf den Hormonspiegel) sind allerdings noch nicht ausreichend erforscht.	Bestimmte Lebensmittel werden künstlich mit [[Phytosterine]]n angereichert, welche den Transport von Cholesterin im Blut reduzieren sollen. Die Nebenwirkungen (z.&nbsp;B. auf den Hormonspiegel) sind allerdings noch nicht ausreichend erforscht.	~[empty]~	~[empty]~
72834030	2010-04-06 T 21:51:42 UTC	Adipositas	1161	0	~[empty]~	~[empty]~	~[empty]~	~[empty]~
72834030	2010-04-06 T 21:51:42 UTC	Adipositas	1161	0	Wenn die Umstellung des Ess- und Bewegungsverhaltens schwierig ist, muss die Ursache dafür gefunden und behoben werden. Pharmakologische Therapie sollte ausschließlich vom Arzt durchgeführt werden. In den USA wird vielfach das dort frei verkäufliche [[5-Hydroxytryptophan]] (5-HTP) außer für die Verbesserung des Wach- und Schlafverhaltens auch als Gegenspieler von Serotonin für die Reduzierung des…	Wenn die Umstellung des Ess- und Bewegungsverhaltens schwierig ist, muss die Ursache dafür gefunden und behoben werden. Pharmakologische Therapie sollte ausschließlich vom Arzt durchgeführt werden. In den USA wird vielfach das dort frei verkäufliche [[5-Hydroxytryptophan]] (5-HTP) außer für die Verbesserung des Wach- und Schlafverhaltens auch für die Reduzierung des Körpergewichts auf Dauer einge…	n	a
72834030	2010-04-06 T 21:51:42 UTC	Adipositas	1161	0	Die dauernde Einnahme des Vorhormons 5-HTP bedarf aber der ärztlichen Kontrolle, da es einerseits durch [[systemische Aufnahme]] in den Blutkreislauf übergeht, andererseits die [[Blut-Hirn-Schranke]] überwinden kann und somit auch im [[Liquor cerebrospinalis|Liquor]] des Gehirns ankommt. Bei der Hungerkontrolle durch Serotonin-Wiederaufnahmehemmer wie auch beim einzigen in Deutschland noch zugela…	Die dauernde Einnahme des Vorhormons 5-HTP bedarf aber der ärztlichen Kontrolle, da es einerseits durch [[systemische Aufnahme]] in den Blutkreislauf übergeht, andererseits die [[Blut-Hirn-Schranke]] überwinden kann und somit auch im [[Liquor cerebrospinalis|Liquor]] des Gehirns ankommt. Bei der Hungerkontrolle durch Serotonin-Wiederaufnahmehemmer wie auch beim einzigen in Deutschland noch zugela…	~[empty]~	~[empty]~
72988598	2010-04-10 T 23:02:46 UTC	Adipositas	1161	0	Zu den Ursachen von Essstörung und Sucht siehe dort.	Zu den Ursachen von Essstörung und Sucht siehe dort.	~[empty]~	~[empty]~
72988598	2010-04-10 T 23:02:46 UTC	Adipositas	1161	0	Stoffwechselkrankheiten kommen bei etwa 2 % der Gesamtbevölkerung vor. Wie hoch der Anteil der Fälle ist, in denen Stoffwechselkrankheiten ursächlich für Übergewicht sind, ist noch nicht belegt. Typische Stoffwechselkrankheiten, die Adipositas verursachen ''können'', sind [[Schilddrüsenunterfunktion]] (einschließlich [[Hashimoto-Thyreoiditis]]), Störungen des [[Kortison]]haushaltes ([[Cushing-Syn…	Stoffwechselkrankheiten kommen bei etwa 2 % der Gesamtbevölkerung vor. Wie hoch der Anteil der Fälle ist, in denen Stoffwechselkrankheiten ursächlich für Übergewicht sind, ist noch nicht belegt. Typische Stoffwechselkrankheiten, die Adipositas verursachen ''können'', sind [[Schilddrüsenunterfunktion]] (einschließlich [[Hashimoto-Thyreoiditis]]), Störungen des [[Kortisol]]haushaltes ([[Cushing-Syn…	n	n
72988598	2010-04-10 T 23:02:46 UTC	Adipositas	1161	0	~[empty]~	~[empty]~	~[empty]~	~[empty]~
73596389	2010-04-25 T 19:37:49 UTC	Adipositas	1150	0	{{commonscat|Obesity}}	{{commonscat|Obesity}}	~[empty]~	~[empty]~
73596389	2010-04-25 T 19:37:49 UTC	Adipositas	1150	0	{{Wiktionary|Adipositas}}	{{Wiktionary|Adipositas}}	~[empty]~	~[empty]~
73596389	2010-04-25 T 19:37:49 UTC	Adipositas	1150	0	~[empty]~	* [[Körpergeschichte]]	n	n
73596389	2010-04-25 T 19:37:49 UTC	Adipositas	1150	0	* [[Untergewicht]]	* [[Untergewicht]]	~[empty]~	~[empty]~
73596389	2010-04-25 T 19:37:49 UTC	Adipositas	1150	0	* [[Lipödem]]	* [[Lipödem]]	~[empty]~	~[empty]~
81101110	2010-11-04 T 12:30:24 UTC	Adipositas	1854	0	{{Link FA|ms}}	{{Link FA|ms}}	~[empty]~	~[empty]~
81101110	2010-11-04 T 12:30:24 UTC	Adipositas	1854	0	{{Link GA|en}}	{{Link GA|en}}	~[empty]~	~[empty]~
81101110	2010-11-04 T 12:30:24 UTC	Adipositas	1854	0	~[empty]~	[[bjn:Awak lamak]]	n	~[empty]~
81101110	2010-11-04 T 12:30:24 UTC	Adipositas	1854	0	[[an:Obesidat]]	[[an:Obesidat]]	~[empty]~	~[empty]~
81101110	2010-11-04 T 12:30:24 UTC	Adipositas	1854	0	[[bar:Iwagwichd]]	[[bar:Iwagwichd]]	~[empty]~	~[empty]~
81101110	2010-11-04 T 12:30:24 UTC	Adipositas	1854	0	[[be:??????????]]	[[be:??????????]]	~[empty]~	~[empty]~
81101110	2010-11-04 T 12:30:24 UTC	Adipositas	1854	0	~[empty]~	[[be-x-old:????????????]]	n	~[empty]~
81101110	2010-11-04 T 12:30:24 UTC	Adipositas	1854	0	[[bg:????????????]]	[[bg:????????????]]	~[empty]~	~[empty]~
81101110	2010-11-04 T 12:30:24 UTC	Adipositas	1854	0	[[bjn:Awak lamak]]	~[empty]~	n	~[empty]~
81101110	2010-11-04 T 12:30:24 UTC	Adipositas	1854	0	[[bs:Gojaznost]]	[[bs:Gojaznost]]	~[empty]~	~[empty]~
81101110	2010-11-04 T 12:30:24 UTC	Adipositas	1854	0	[[ca:Obesitat]]	[[ca:Obesitat]]	~[empty]~	~[empty]~
97271376	2011-12-18 T 13:37:41 UTC	Adipositas	1937	0	~[empty]~	~[empty]~	~[empty]~	~[empty]~
97271376	2011-12-18 T 13:37:41 UTC	Adipositas	1937	0	[[Datei:DickerSchorsch1904.jpg|thumb|Werbung mit Fettleibigem (1904)]]	[[Datei:DickerSchorsch1904.jpg|thumb|Werbung mit Fettleibigem (1904)]]	~[empty]~	~[empty]~
97271376	2011-12-18 T 13:37:41 UTC	Adipositas	1937	0	Die Deutschen nehmen unter den Europäern eine Position im oberen Drittel ein. In [[Deutschland]] wird seit Jahrzehnten ein Anstieg der [[Prävalenz]] beobachtet. So wies im Jahre 1999 nur noch die Hälfte bis ein Drittel der Bevölkerung einen medizinisch gewünschten BMI bis 24,9 auf. Gemäß [[Mikrozensus]]-Zusatzerhebung aus dem Jahre 2003 waren 12,3 % der Männer und 11,3 % der Frauen ab 18 Jahren a…	Die Deutschen nahmen unter den Europäern eine Position im oberen Drittel ein.Mittlerweile sind die Deutschen die dicksten in der Eurozone, sie liegen mit den Briten relativ gleich auf und sind im int. Vergleich, wenn es um große Industrieländer geht, mit den USA gleichauf. [http://www.mensvita.de/deutsche-maenner-sind-in-europa-die-dicksten-18464/ ''Deutsche, dickste nach den Engländern''] In: ''…	n	n
97271376	2011-12-18 T 13:37:41 UTC	Adipositas	1937	0	~[empty]~	Besonders beunruhigend ist, dass die Deutschen Männer mittlerweile mit weitem Abstand die dicksten in Europa sind. http://www.business-on.de/saarlorlux/ernaehrung-deutschland-europaeer-englaendern-deutsche-_id11280.html 'Deutsche, dickste nach den Engländern''] In: ''business-on.'' 23.&nbsp;Januar 2011. In [[Deutschland]] wird seit Jahrzehnten ein Anstieg der [[Prävalenz]] beobachtet. So wies im …	n	n
97271376	2011-12-18 T 13:37:41 UTC	Adipositas	1937	0	{{Literatur	{{Literatur	~[empty]~	~[empty]~
97271376	2011-12-18 T 13:37:41 UTC	Adipositas	1937	0	| Herausgeber = Statistisches Bundesamt	| Herausgeber = Statistisches Bundesamt	~[empty]~	~[empty]~
97271376	2011-12-18 T 13:37:41 UTC	Adipositas	1937	0	Nach den Daten des Telefonischen Gesundheitssurveys 2003 liegt der Anteil der Erwachsenen mit einem BMI größer als 30 kg/m² insgesamt bei 17,1% für Männer und 19,0% für Frauen.	Nach den Daten des Telefonischen Gesundheitssurveys 2003 liegt der Anteil der Erwachsenen mit einem BMI größer als 30 kg/m² insgesamt bei 17,1% für Männer und 19,0% für Frauen.	~[empty]~	~[empty]~
97271376	2011-12-18 T 13:37:41 UTC	Adipositas	1937	0	~[empty]~	Mittlerweile sind in Deutschland 75 % der Männer und 56 % der Frauen zu dick. . http://www.focus.de/gesundheit/ernaehrung/news/uebergewicht_aid_53965.html ''Deutsche, dickste in Europa''] In: ''Focus.de.'' 19.&nbsp;April 2007.	n	~[empty]~
97271376	2011-12-18 T 13:37:41 UTC	Adipositas	1937	0	Das Gesundheitsministerium hat 2007 mit [[Gesunde Ernährung und Bewegung]] einen nationalen Aktionsplan zur Prävention von Fehlernährung, Bewegungsmangel, Übergewicht und damit zusammenhängenden Krankheiten gestartet. Nach neuesten Untersuchungen sind 37 Millionen Erwachsene und 2 Millionen Kinder übergewichtig oder adipös. Jedes fünfte Kind und jeder fünfte Jugendliche leide an einer [[Essstörun…	Das Gesundheitsministerium hat 2007 mit [[Gesunde Ernährung und Bewegung]] einen nationalen Aktionsplan zur Prävention von Fehlernährung, Bewegungsmangel, Übergewicht und damit zusammenhängenden Krankheiten gestartet. Nach neuesten Untersuchungen sind 37 Millionen Erwachsene und 2 Millionen Kinder übergewichtig oder adipös. Jedes fünfte Kind und jeder fünfte Jugendliche leide an einer [[Essstörun…	~[empty]~	~[empty]~
97271376	2011-12-18 T 13:37:41 UTC	Adipositas	1937	0	~[empty]~	Nach neuesten Erhebungen geht der Anteil adipöser Kinder leicht zurück.	n	~[empty]~
97271376	2011-12-18 T 13:37:41 UTC	Adipositas	1937	0	~[empty]~	~[empty]~	~[empty]~	~[empty]~
9816298	2005-10-08 T 11:12:22 UTC	Adipositas	2490	0	* Verschiebungen von körperlicher hin zu mehr administrativer und geistiger Tätigkeit	* Verschiebungen von körperlicher hin zu mehr administrativer und geistiger Tätigkeit	~[empty]~	~[empty]~
9816298	2005-10-08 T 11:12:22 UTC	Adipositas	2490	0	Vor allem [[Psychologie|psychologische]] Zusammenhänge im Hinblick auf das in [[Europa]] und [[Nordamerika]] übliche attraktive Waren-Überangebot und der verbreiteten Unterbeschäftigung in Verbindung mit daraus resultierender [[Freizeit]], der heutzutage hohe Anteil von Alleinstehenden sowie [[Depression|depressive Störungen]] können zu [[Essstörung]]en führen. Die Diagnose ''[[Bewegungsmangel]]'…	Vor allem [[Psychologie|psychologische]] Zusammenhänge im Hinblick auf das in [[Europa]] und [[Nordamerika]] übliche attraktive Waren-Überangebot und der verbreiteten Unterbeschäftigung in Verbindung mit daraus resultierender [[Freizeit]]. Die Diagnose ''[[Bewegungsmangel]]'' oder ''Fehlernähung'' ist somit auch individuell zu hinterfragen.	n	a
9816298	2005-10-08 T 11:12:22 UTC	Adipositas	2490	0	'''[[Nahrungsmittelallergie]] als "Dickmacher"?'''	'''[[Nahrungsmittelallergie]] als "Dickmacher"?'''	~[empty]~	~[empty]~
2365550	2004-08-14 T 11:31:11 UTC	Akupressur	1904	0	[[en:Acupressure]]	[[en:Acupressure]]	~[empty]~	~[empty]~
2365550	2004-08-14 T 11:31:11 UTC	Akupressur	1904	0	~[empty]~	[[pl:Akupresura]]	n	n
30747579	2007-04-20 T 06:27:40 UTC	Akupressur	2310	0	Die '''Akupressur''' (von [[Latein|lateinisch]] ''acus'' = Nadel und ''premere'' = drücken), [[japanische Sprache|japanisch]] ''[[Shiatsu]]'' (??), ist eine der traditionellen chinesischen ([[Traditionelle Chinesische Medizin|TCM]]) und japanischen Medizin entstammende Heilmethode.	Die '''Akupressur''' (von [[Latein|lateinisch]] ''acus'' = Nadel und ''premere'' = drücken), [[japanische Sprache|japanisch]] ''[[Shiatsu]]'' (??), ist eine der traditionellen chinesischen ([[Traditionelle Chinesische Medizin|TCM]]) und japanischen Medizin entstammende Heilmethode.	~[empty]~	~[empty]~
30747579	2007-04-20 T 06:27:40 UTC	Akupressur	2310	0	Wörtlich übersetzt bedeutet Shiatsu so viel wie "Fingerdruck". Es werden wie bei der [[Akupunktur]] [[Meridian (TCM)|Meridiane]] und deren [[Tsubo]], also bestimmte Druckpunkte ausgenutzt. Die Medizin bestreitet jedoch die Existenz von Meridianen und Tsubos, u. a. da ihre Existenz nicht nachgewiesen ist. Es wird angenommen, dass die Akupressur der Vorläufer der Akupunktur war.	Wörtlich übersetzt bedeutet Shiatsu so viel wie "Fingerdruck". Es werden wie bei der [[Akupunktur]] [[Meridian (TCM)|Meridiane]] und deren [[Tsubo]], also bestimmte Druckpunkte ausgenutzt. Im Gegensatz dazu wird beim [[Shiatsu]] der ganze Körper eingesetzt.	n	a
30747579	2007-04-20 T 06:27:40 UTC	Akupressur	2310	0	~[empty]~	Die Medizin bestreitet die Existenz von Meridianen und Tsubos, u. a. da ihre Existenz nicht nachgewiesen ist. Es wird angenommen, dass die Akupressur der Vorläufer der Akupunktur war.	n	~[empty]~
30747579	2007-04-20 T 06:27:40 UTC	Akupressur	2310	0	In letzter Zeit werden abgewandelte und vereinfachte Formen der Akupressur (Klopf-Akupressur, [[Emotional Freedom Techniques]]) auch in der [[Psychotherapie]] und als Selbsthilfestrategien bei Ängsten und anderen [[Psychische Störung|psychischen Störungen]] eingesetzt.	In letzter Zeit werden abgewandelte und vereinfachte Formen der Akupressur (Klopf-Akupressur, [[Emotional Freedom Techniques]]) auch in der [[Psychotherapie]] und als Selbsthilfestrategien bei Ängsten und anderen [[Psychische Störung|psychischen Störungen]] eingesetzt.	~[empty]~	~[empty]~
30747579	2007-04-20 T 06:27:40 UTC	Akupressur	2310	0	~[empty]~	~[empty]~	~[empty]~	~[empty]~
30747579	2007-04-20 T 06:27:40 UTC	Akupressur	2310	0	* [[Qi]]	* [[Qi]]	~[empty]~	~[empty]~
30747579	2007-04-20 T 06:27:40 UTC	Akupressur	2310	0	* [[Emotional Freedom Techniques]] (EFT)	* [[Emotional Freedom Techniques]] (EFT)	~[empty]~	~[empty]~
30747579	2007-04-20 T 06:27:40 UTC	Akupressur	2310	0	~[empty]~	~[empty]~	~[empty]~	~[empty]~
30747579	2007-04-20 T 06:27:40 UTC	Akupressur	2310	0	* Weizhong Sun und Arne Kapner: ''Tuina - Therapie: Atlas zur Behandlung von Erwachsenen und Kindern.'' Hippokrates, Stuttgart 2001, ISBN 3-7773-1808-6	* Weizhong Sun und Arne Kapner: ''Tuina - Therapie: Atlas zur Behandlung von Erwachsenen und Kindern.'' Hippokrates, Stuttgart 2001, ISBN 3-7773-1808-6	~[empty]~	~[empty]~
30747579	2007-04-20 T 06:27:40 UTC	Akupressur	2310	0	~[empty]~	~[empty]~	~[empty]~	~[empty]~
30747579	2007-04-20 T 06:27:40 UTC	Akupressur	2310	0	* [http://www.akupunkturexperten.de/TCM_was_ist_das__Traditionelle/Tuina_-_Massage_/Akupressur_-_TCM_Informationen/akupressur_-_tcm_informationen.html Prof. Fang, Peking, demonstriert Techniken der Akupressur]	* [http://www.akupunkturexperten.de/TCM_was_ist_das__Traditionelle/Tuina_-_Massage_/Akupressur_-_TCM_Informationen/akupressur_-_tcm_informationen.html Prof. Fang, Peking, demonstriert Techniken der Akupressur]	~[empty]~	~[empty]~
30747579	2007-04-20 T 06:27:40 UTC	Akupressur	2310	0	* [http://www.shiatsu-gsd.de/]	* [http://www.shiatsu-gsd.de/]	~[empty]~	~[empty]~
56345386	2009-02-07 T 05:47:09 UTC	Akupressur	1781	0	~[empty]~	~[empty]~	~[empty]~	~[empty]~
56345386	2009-02-07 T 05:47:09 UTC	Akupressur	1781	0	* [http://www.akupunkturexperten.de/TCM_was_ist_das__Traditionelle/Tuina_-_Massage_/Akupressur_-_TCM_Informationen/akupressur_-_tcm_informationen.html Prof. Fang, Peking, demonstriert Techniken der Akupressur]	* [http://www.akupunkturexperten.de/TCM_was_ist_das__Traditionelle/Tuina_-_Massage_/Akupressur_-_TCM_Informationen/akupressur_-_tcm_informationen.html Prof. Fang, Peking, demonstriert Techniken der Akupressur]	~[empty]~	~[empty]~
56345386	2009-02-07 T 05:47:09 UTC	Akupressur	1781	0	{{Gesundheitshinweis}}	~[empty]~	n	a
56345386	2009-02-07 T 05:47:09 UTC	Akupressur	1781	0	[[Kategorie:Traditionelle Chinesische Medizin]]	[[Kategorie:Traditionelle Chinesische Medizin]]	~[empty]~	~[empty]~
15286112	2006-04-02 T 17:15:23 UTC	Akupunktmassage_nach_Penzel	2094	0	Die APM arbeitet mit externem mechanischem Druck, wobei der Therapeut mit einem Metallstäbchen entlang der [[Akupunkturmeridian]]e, der gedachten „Energieleitlinien“ zwischen den Akupunkturpunkten streicht. Wie in der [[Akupressur]] werden darüberhinaus auch die Akupunkturpunkte direkt stimuliert.	Die APM arbeitet mit externem mechanischem Druck, wobei der Therapeut mit einem Metallstäbchen entlang der [[Akupunkturmeridian]]e, der gedachten „Energieleitlinien“ zwischen den Akupunkturpunkten streicht. Wie in der [[Akupressur]] werden darüberhinaus auch die Akupunkturpunkte direkt stimuliert.	~[empty]~	~[empty]~
15286112	2006-04-02 T 17:15:23 UTC	Akupunktmassage_nach_Penzel	2094	0	Die Akupunktmassage wurde ab den 50er Jahren von [[Willy Penzel]], einem deutschen [[Masseur]], entwickelt. Der Erfolg der Methode begründet sich unter anderem darauf, daß sie eine für „westlich denkende“ Therapeuten logische Systematik bildet, welche die der [[Traditionelle Chinesische Medizin|traditionellen chinesischen Medizin]] zugrundeliegende assoziative Philosophie integrieren kann, aber n…	Die Akupunktmassage wurde ab den 50er Jahren von [[Willy Penzel]], einem deutschen [[Masseur]], entwickelt. Der Erfolg der Methode begründet sich unter anderem darauf, dass sie eine für „westlich denkende“ Therapeuten logische Systematik bildet, welche die der [[Traditionelle Chinesische Medizin|traditionellen chinesischen Medizin]] zugrundeliegende assoziative Philosophie integrieren kann, aber …	n	n
15286112	2006-04-02 T 17:15:23 UTC	Akupunktmassage_nach_Penzel	2094	0	Die APM kann ausser am Menschen auch an Tieren erfolgreich angewendet werden, wobei speziell die Arbeit an Pferden praktische Bedeutung erlangt hat.	Die APM kann ausser am Menschen auch an Tieren erfolgreich angewendet werden, wobei speziell die Arbeit an Pferden praktische Bedeutung erlangt hat.	~[empty]~	~[empty]~
16059057	2006-04-26 T 18:11:13 UTC	Akupunktmassage_nach_Penzel	2272	0	'''Akupunktmassage (APM)''' ist eine der chinesischen [[Akupunktur]] angelehnte Behandlungstechnik, die im Gegensatz zur ursprünglichen Akupunktur ohne Nadeln und damit ohne Verletzung der Haut auskommt, wodurch die Anwendung dieser Technik in vielen Ländern auch Nichtmedizinern offensteht.	'''Akupunktmassage (APM)''' ist eine der chinesischen [[Akupunktur]] angelehnte Behandlungstechnik, die im Gegensatz zur ursprünglichen Akupunktur ohne Nadeln und damit ohne Verletzung der Haut auskommt, wodurch die Anwendung dieser Technik in vielen Ländern auch Nichtmedizinern offensteht.	~[empty]~	~[empty]~
16059057	2006-04-26 T 18:11:13 UTC	Akupunktmassage_nach_Penzel	2272	0	Die APM arbeitet mit externem mechanischem Druck, wobei der Therapeut mit einem Metallstäbchen entlang der [[Akupunkturmeridian]]e, der gedachten „Energieleitlinien“ zwischen den Akupunkturpunkten streicht. Wie in der [[Akupressur]] werden darüberhinaus auch die Akupunkturpunkte direkt stimuliert.	Die APM arbeitet mit externem mechanischem Druck, wobei der Therapeut mit einem Metallstäbchen entlang der [[Meridian (TCM)|Akupunkturmeridian]]e, der gedachten „Energieleitlinien“ zwischen den Akupunkturpunkten streicht. Wie in der [[Akupressur]] werden darüberhinaus auch die Akupunkturpunkte direkt stimuliert.	n	n
16059057	2006-04-26 T 18:11:13 UTC	Akupunktmassage_nach_Penzel	2272	0	Die Akupunktmassage wurde ab den 50er Jahren von [[Willy Penzel]], einem deutschen [[Masseur]], entwickelt. Der Erfolg der Methode begründet sich unter anderem darauf, dass sie eine für „westlich denkende“ Therapeuten logische Systematik bildet, welche die der [[Traditionelle Chinesische Medizin|traditionellen chinesischen Medizin]] zugrundeliegende assoziative Philosophie integrieren kann, aber …	Die Akupunktmassage wurde ab den 50er Jahren von [[Willy Penzel]], einem deutschen [[Masseur]], entwickelt. Der Erfolg der Methode begründet sich unter anderem darauf, dass sie eine für „westlich denkende“ Therapeuten logische Systematik bildet, welche die der [[Traditionelle Chinesische Medizin|traditionellen chinesischen Medizin]] zugrundeliegende assoziative Philosophie integrieren kann, aber …	~[empty]~	~[empty]~
16059057	2006-04-26 T 18:11:13 UTC	Akupunktmassage_nach_Penzel	2272	0	Die APM kann ausser am Menschen auch an Tieren erfolgreich angewendet werden, wobei speziell die Arbeit an Pferden praktische Bedeutung erlangt hat.	Die APM kann außer am Menschen auch an Tieren erfolgreich angewendet werden, wobei speziell die Arbeit an Pferden praktische Bedeutung erlangt hat.	n	n
16059057	2006-04-26 T 18:11:13 UTC	Akupunktmassage_nach_Penzel	2272	0	~[empty]~	~[empty]~	~[empty]~	~[empty]~
24130803	2006-11-22 T 11:07:25 UTC	Akupunktmassage_nach_Penzel	1200	0	'''Akupunktmassage (APM)''' ist eine der chinesischen [[Akupunktur]] angelehnte Behandlungstechnik, die im Gegensatz zur ursprünglichen Akupunktur ohne Nadeln und damit ohne Verletzung der Haut auskommt, wodurch die Anwendung dieser Technik in vielen Ländern auch Nichtmedizinern offensteht.	'''Akupunkt-Massage nach Penzel (APM)''' ist eine der chinesischen [[Akupunktur]] angelehnte Behandlungstechnik, die im Gegensatz zur ursprünglichen Akupunktur ohne Nadeln und damit ohne Verletzung der Haut auskommt, wodurch die Anwendung dieser Technik in vielen Ländern auch Nichtmedizinern, insbesondere Physiotherapeuten, Masseuren/med. Bademeistern, Hebammen, Heilpraktikern und dipl. Krankensc…	n	a
24130803	2006-11-22 T 11:07:25 UTC	Akupunktmassage_nach_Penzel	1200	0	Die APM arbeitet mit externem mechanischem Druck, wobei der Therapeut mit einem Metallstäbchen entlang der [[Meridian (TCM)|Akupunkturmeridian]]e, der gedachten „Energieleitlinien“ zwischen den Akupunkturpunkten streicht. Wie in der [[Akupressur]] werden darüberhinaus auch die Akupunkturpunkte direkt stimuliert.	Die APM arbeitet mit externem mechanischem Druck, wobei der Therapeut mit einem Metallstäbchen entlang der [[Meridian (TCM)|Akupunkturmeridian]]e, den wissenschaftlich inzwischen belegten Energieleitlinien zwischen den Akupunkturpunkten streicht. Wie in der [[Akupressur]] werden darüberhinaus auch einzelne Akupunkturpunkte direkt stimuliert.	a	a
24130803	2006-11-22 T 11:07:25 UTC	Akupunktmassage_nach_Penzel	1200	0	Die Akupunktmassage wurde ab den 50er Jahren von [[Willy Penzel]], einem deutschen [[Masseur und medizinischer Bademeister|Masseur]], entwickelt. Der Erfolg der Methode begründet sich unter anderem darauf, dass sie eine für „westlich denkende“ Therapeuten logische Systematik bildet, welche die der [[Traditionelle Chinesische Medizin|traditionellen chinesischen Medizin]] zugrundeliegende assoziati…	Die Akupunktmassage wurde ab den 50er Jahren von [[Willy Penzel]], einem deutschen [[Masseur und medizinischer Bademeister|Masseur]], entwickelt. Der Erfolg der Methode begründet sich unter anderem darauf, dass sie eine für „westlich denkende“ Therapeuten logische Systematik bildet, welche die der [[Traditionelle Chinesische Medizin|traditionellen chinesischen Medizin]] zugrundeliegende assoziati…	a	a
24130803	2006-11-22 T 11:07:25 UTC	Akupunktmassage_nach_Penzel	1200	0	Die APM kann außer am Menschen auch an Tieren erfolgreich angewendet werden, wobei speziell die Arbeit an Pferden praktische Bedeutung erlangt hat.	Die APM kann außer am Menschen auch an Tieren erfolgreich angewendet werden, wobei speziell die Arbeit an Pferden und Hunden praktische Bedeutung erlangt hat.	a	~[empty]~
24130803	2006-11-22 T 11:07:25 UTC	Akupunktmassage_nach_Penzel	1200	0	~[empty]~	~[empty]~	~[empty]~	~[empty]~
83754178	2011-01-11 T 14:46:39 UTC	Akupunktmassage_nach_Penzel	1200	0	'''Akupunkt-Massage nach Penzel''' (''APM'') ist eine an die chinesischen [[Tuina]] im weiteren Sinne angelehnte [[Behandlung]]stechnik, die im Gegensatz zur [[Akupunktur]] ohne Nadeln und damit ohne Verletzung der Haut auskommt, wodurch die Anwendung dieser Technik in vielen Ländern auch Nichtmedizinern, insbesondere [[Physiotherapeut]]en, [[Masseur]]en/[[Masseur und medizinischer Bademeister|me…	Die AKUPUNKT-MASSAGE nach Penzel (APM) ist die älteste europäische Variante der Akupunktur. Sie wird nicht mit Akupunkturnadeln durchgeführt, sondern durch sanfte Streichungen mittels Massagestäbchen entlang der Meridiane. Die APM nach Penzel wurde ab den 50er Jahren von [[Willy Penzel]], einem deutschen [[Masseur und medizinischer Bademeister|Masseur]], entwickelt. Der relativ große Verbreitung …	a	a
83754178	2011-01-11 T 14:46:39 UTC	Akupunktmassage_nach_Penzel	1200	0	Die APM arbeitet mit externem mechanischem Druck, wobei der Therapeut mit einem Metallstäbchen entlang dem festgelegten Verlauf der [[Meridian (TCM)|Akupunkturmeridian]]e streicht. Wie in der [[Akupressur]] werden darüber hinaus auch einzelne Akupunkturpunkte direkt stimuliert.	Auf der Basis eines energetischen Befundes entwickelt der APM-Therapeut ein individuelles Behandlungskonzept, streicht mit dem Massagestäbchen entlang energetisch unzureichende versorgter Meridiane und löst so Blockaden im Energiekreislauf. Bei Bedarf stimuliert er einzelne Akupunkturpunkte mit gezieltem Druck, die als „Schalter“ für den Fluss der Energie verantwortlich sind. Bestandteil einer Be…	a	a
83754178	2011-01-11 T 14:46:39 UTC	Akupunktmassage_nach_Penzel	1200	0	Diese Akupunktmassage wurde ab den 50er Jahren von [[Willy Penzel]], einem deutschen [[Masseur und medizinischer Bademeister|Masseur]], entwickelt. Der relativ große Verbreitung der Methode begründet sich unter anderem darauf, dass sie eine für „westlich denkende“ Therapeuten logische Systematik bildet, die die Theorie der [[Traditionelle Chinesische Medizin|traditionellen chinesischen Medizin]] …	Die AKUPUNKT-MASSAGE nach Penzel steht in Deutschland, Österreich und der Schweiz auch Nichtmedizinern, insbesondere [[Physiotherapeut]]en, [[Masseur]]en/[[Masseur und medizinischer Bademeister|med. Bademeister]]n, [[Hebamme]]n und [[Krankenpflege]]personal offen, wenn die (Privat-)Verordnung eines Arztes oder Heilpraktikers vorliegt. Zur Vorsorge und Gesunderhaltung ist die Durchführung auch ohn…	n	a
83754178	2011-01-11 T 14:46:39 UTC	Akupunktmassage_nach_Penzel	1200	0	Die APM kann auch an Tieren angewendet werden, wobei speziell die Arbeit an Pferden	Die APM kann auch an Tieren angewendet werden, wobei speziell die Arbeit an Pferden	~[empty]~	~[empty]~
83754178	2011-01-11 T 14:46:39 UTC	Akupunktmassage_nach_Penzel	1200	0	''Praxishandbuch zur AKUPUNKT-MASSAGE nach Penzel am Pferd''. Ingrid Uta Krause, 2005. ISBN 978-3-9808835-4-2 und Hunden praktische Bedeutung erlangt hat. ''Akupunktmassage nach Penzel am Pferd. Fitness und Wohlbefinden durch chinesische Heilkunst.'' Dieter Mahlstedt, Franckh-Kosmos Verlag, 1997. ISBN 3440072967	''Praxishandbuch zur AKUPUNKT-MASSAGE nach Penzel am Pferd''. Ingrid Uta Krause, 2005. ISBN 978-3-9808835-4-2 und Hunden praktische Bedeutung erlangt hat. ''Akupunktmassage nach Penzel am Pferd. Fitness und Wohlbefinden durch chinesische Heilkunst.'' Dieter Mahlstedt, Franckh-Kosmos Verlag, 1997. ISBN 3440072967	~[empty]~	~[empty]~
83754178	2011-01-11 T 14:46:39 UTC	Akupunktmassage_nach_Penzel	1200	0	Der 1978 gegründete [http://www.apm-penzel.de/index.php3?current_id=4586&sitegen_id=76 Zur Geschichte und Entwicklung des Internationalen Therapeutenverbandes AKUPUNKT-MASSAGE nach Penzel e.&nbsp;V.]'' Internationale Therapeutenverband für Akupunktmassage nach Penzel, ansässig in [[Heyen]] bei [[Bodenwerder]], zählt aktuell ca. 4.000 Mitglieder ''[http://www.apm-penzel.de/index.php3?current_id=45…	Der 1978 gegründete [http://www.apm-penzel.de/index.php3?current_id=4586&sitegen_id=76 Zur Geschichte und Entwicklung des Internationalen Therapeutenverbandes AKUPUNKT-MASSAGE nach Penzel e.&nbsp;V.]'' Internationale Therapeutenverband für Akupunkt-Massage nach Penzel e. V., ansässig in [[Heyen]] bei [[Bodenwerder]], zählt aktuell ca. 4.000 Mitglieder ''[http://www.apm-penzel.de/index.php3?curren…	n	n
83754178	2011-01-11 T 14:46:39 UTC	Akupunktmassage_nach_Penzel	1200	0	~[empty]~	~[empty]~	~[empty]~	~[empty]~
84432160	2011-01-26 T 13:12:49 UTC	Akupunktmassage_nach_Penzel	1262	0	Die APM arbeitet mit externem mechanischem Druck, wobei der Therapeut mit einem Metallstäbchen entlang dem festgelegten Verlauf der [[Meridian (TCM)|Akupunkturmeridian]]e streicht. Wie in der [[Akupressur]] werden darüber hinaus auch einzelne Akupunkturpunkte direkt stimuliert.	Die APM arbeitet mit externem mechanischem Druck, wobei der Therapeut mit einem Metallstäbchen entlang dem festgelegten Verlauf der [[Meridian (TCM)|Akupunkturmeridian]]e streicht. Wie in der [[Akupressur]] werden darüber hinaus auch einzelne Akupunkturpunkte direkt stimuliert.	~[empty]~	~[empty]~
84432160	2011-01-26 T 13:12:49 UTC	Akupunktmassage_nach_Penzel	1262	0	Diese Akupunktmassage wurde ab den 50er Jahren von [[Willy Penzel]], einem deutschen [[Masseur und medizinischer Bademeister|Masseur]], entwickelt. Der relativ große Verbreitung der Methode begründet sich unter anderem darauf, dass sie eine für „westlich denkende“ Therapeuten logische Systematik bildet, die die Theorie der [[Traditionelle Chinesische Medizin|traditionellen chinesischen Medizin]] …	Diese Akupunktmassage wurde ab den 50er Jahren von [[Willy Penzel]], einem deutschen [[Masseur und medizinischer Bademeister|Masseur]], entwickelt. Die relativ große Verbreitung der Methode begründet sich unter anderem darauf, dass sie eine für „westlich denkende“ Therapeuten logische Systematik bildet, die die Theorie der [[Traditionelle Chinesische Medizin|traditionellen chinesischen Medizin]] …	n	n
84432160	2011-01-26 T 13:12:49 UTC	Akupunktmassage_nach_Penzel	1262	0	Die APM kann auch an Tieren angewendet werden, wobei speziell die Arbeit an Pferden	Die APM kann auch an Tieren angewendet werden, wobei speziell die Arbeit an Pferden	~[empty]~	~[empty]~
103777642	2012-05-29 T 11:22:08 UTC	Akupunktur	942	1	Klinische Studien zeigen eine Wirksamkeit der Akupunktur bei durch [[Kniegelenksarthrose]] bedingten Schmerzen, bei chronischen tiefen Rückenschmerzen und bei der [[Prophylaxe]] von [[Migräne]]attacken. Bei den genannten Beschwerden ist die Wirksamkeit von Akupunktur deutlich höher als die einer schulmedizinischen Behandlung. So trat in den GERAC-Studien (German Acupuncture Trials, 2002 - 2007), …	Klinische Studien zeigen eine Wirksamkeit der Akupunktur bei durch [[Kniegelenksarthrose]] bedingten Schmerzen, bei chronischen tiefen Rückenschmerzen und bei der [[Prophylaxe]] von [[Migräne]]attacken. Bei den genannten Beschwerden ist die Wirksamkeit von Akupunktur deutlich höher als die einer schulmedizinischen Behandlung. So trat in den GERAC-Studien (German Acupuncture Trials, 2002 - 2007), …	~[empty]~	~[empty]~
103777642	2012-05-29 T 11:22:08 UTC	Akupunktur	942	1	~[empty]~	~[empty]~	n	n
103777642	2012-05-29 T 11:22:08 UTC	Akupunktur	942	1	Die älteste bekannte schriftliche Erwähnung der Akupunktur und [[Moxibustion]] ({{zh|t=??|p=zh?n ji?|b=Akupunktur und Moxibustion}}) stammt aus dem zweiten Jahrhundert vor Christus. Der chinesische Historiker [[Sima Qian]] erwähnt in seinen Aufzeichnungen erstmals Steinnadeln.<!--QUELLE Neuere Grabfunde, u.a. von ''[[Homo sapiens balangodensis]]'', enthalten Indizien, dass ähnliche Instrumente be…	Die älteste bekannte schriftliche Erwähnung der Akupunktur und [[Moxibustion]] ({{zh|t=??|p=zh?n ji?|b=Akupunktur und Moxibustion}}) stammt aus dem zweiten Jahrhundert vor Christus. Der chinesische Historiker [[Sima Qian]] erwähnt in seinen Aufzeichnungen erstmals Steinnadeln.<!--QUELLE Neuere Grabfunde, u.a. von ''[[Homo sapiens balangodensis]]'', enthalten Indizien, dass ähnliche Instrumente be…	~[empty]~	~[empty]~
103777642	2012-05-29 T 11:22:08 UTC	Akupunktur	942	1	-->	-->	~[empty]~	~[empty]~
103808056	2012-05-30 T 09:14:08 UTC	Akupunktur	941	1	Klinische Studien zeigen eine Wirksamkeit der Akupunktur bei durch [[Kniegelenksarthrose]] bedingten Schmerzen, bei chronischen tiefen Rückenschmerzen und bei der [[Prophylaxe]] von [[Migräne]]attacken. Bei den genannten Beschwerden ist die Wirksamkeit von Akupunktur deutlich höher als die einer schulmedizinischen Behandlung. So trat in den GERAC-Studien (German Acupuncture Trials, 2002 - 2007), …	Klinische Studien zeigen eine Wirksamkeit der Akupunktur bei durch [[Kniegelenksarthrose]] bedingten Schmerzen, bei chronischen tiefen Rückenschmerzen und bei der [[Prophylaxe]] von [[Migräne]]attacken. Bei den genannten Beschwerden ist die Wirksamkeit von Akupunktur deutlich höher als die einer schulmedizinischen Behandlung. So trat in den GERAC-Studien (German Acupuncture Trials, 2002 - 2007), …	~[empty]~	~[empty]~
103808056	2012-05-30 T 09:14:08 UTC	Akupunktur	941	1	~[empty]~	~[empty]~	n	~[empty]~
103808056	2012-05-30 T 09:14:08 UTC	Akupunktur	941	1	Die älteste bekannte schriftliche Erwähnung der Akupunktur und [[Moxibustion]] ({{zh|t=??|p=zh?n ji?|b=Akupunktur und Moxibustion}}) stammt aus dem zweiten Jahrhundert vor Christus. Der chinesische Historiker [[Sima Qian]] erwähnt in seinen Aufzeichnungen erstmals Steinnadeln.<!--QUELLE Neuere Grabfunde, u.a. von ''[[Homo sapiens balangodensis]]'', enthalten Indizien, dass ähnliche Instrumente be…	Die älteste bekannte schriftliche Erwähnung des männlichen Gliedes und der [[Moxibustion]] ({{zh|t=??|p=zh?n ji?|b=Akupunktur und Moxibustion}}) stammt aus dem zweiten Jahrhundert vor Christus. Der chinesische Historiker [[Sima Qian]] erwähnt in seinen Aufzeichnungen erstmals Steinnadeln.<!--QUELLE Neuere Grabfunde, u.a. von ''[[Homo sapiens balangodensis]]'', enthalten Indizien, dass ähnliche In…	n	n
103808056	2012-05-30 T 09:14:08 UTC	Akupunktur	941	1	-->	-->	~[empty]~	~[empty]~
103808056	2012-05-30 T 09:14:08 UTC	Akupunktur	941	1	[[Datei:Akupunkturnadel_75_ovp.jpg|thumb|Akupunkturnadel 75 mm in Originalverpackung]]	[[Datei:Akupunkturnadel_75_ovp.jpg|thumb|Akupunkturnadel 75 mm in Originalverpackung]]	~[empty]~	~[empty]~
107392477	2012-08-29 T 09:02:36 UTC	Akupunktur	1528	0	Die ''[[Mesotherapie]]'' ist eine Injektionsakupunktur, bei der [[Homöopathie|homöopathische]] oder niedrigdosierte Wirkstoffe appliziert werden.	Die ''[[Mesotherapie]]'' ist eine Injektionsakupunktur, bei der [[Homöopathie|homöopathische]] oder niedrigdosierte Wirkstoffe appliziert werden.	~[empty]~	~[empty]~
107392477	2012-08-29 T 09:02:36 UTC	Akupunktur	1528	0	hhhhhhhhhhhhhhhhhhhhhhhaaaaaaaaaaaaaaaaaaaaaaaaaaaaaaallllllllllllllllllllllllllllllllllllllllllllllllllllllllllllllllllllllllllloooooooooooooooooooooooooooooooooooooooo!!!!!!!!!!!!!!!!!!!!!!!!!!!!!!!!!!!!!!!!!!!!!!!!!!!!!!!!!!!!!!!!!!!!!!!!!!!!!!!!!!!!!!!!!!!!!!!!!!!!!!!!!!!!!!!!!!!!!!!!!!!!!!!!!!!!!!!!!!!!!!!!!!!!!!!!!!!!!!!!!!!!!!!!!!!!!!!!!!!!!!!!!!!!!!!!!	~[empty]~	n	n
107392477	2012-08-29 T 09:02:36 UTC	Akupunktur	1528	0	~[empty]~	~[empty]~	~[empty]~	~[empty]~
109798175	2012-10-27 T 13:29:12 UTC	Akupunktur	1139	1	Klinische Studien zeigen eine Wirksamkeit der Akupunktur bei durch [[Kniegelenksarthrose]] bedingten Schmerzen, bei chronischen tiefen Rückenschmerzen und bei der [[Prophylaxe]] von [[Migräne]]attacken. Bei den genannten Beschwerden ist die Wirksamkeit von Akupunktur deutlich höher als die einer schulmedizinischen Behandlung. So trat in den GERAC-Studien (German Acupuncture Trials, 2002 - 2007), …	Klinische Studien zeigen eine Wirksamkeit der Akupunktur bei durch [[Kniegelenksarthrose]] bedingten Schmerzen, bei chronischen tiefen Rückenschmerzen und bei der [[Prophylaxe]] von [[Migräne]]attacken. Bei den genannten Beschwerden ist die Wirksamkeit von Akupunktur deutlich höher als die einer schulmedizinischen Behandlung. So trat in den GERAC-Studien (German Acupuncture Trials, 2002 - 2007), …	~[empty]~	~[empty]~
109798175	2012-10-27 T 13:29:12 UTC	Akupunktur	1139	1	~[empty]~	~[empty]~	n	n
109798175	2012-10-27 T 13:29:12 UTC	Akupunktur	1139	1	Die älteste bekannte schriftliche Erwähnung der Akupunktur und [[Moxibustion]] ({{zh|t=??|p=zh?n ji?|b=Akupunktur und Moxibustion}}) stammt aus dem zweiten Jahrhundert vor Christus. Der chinesische Historiker [[Sima Qian]] erwähnt in seinen Aufzeichnungen erstmals Steinnadeln.<!--QUELLE Neuere Grabfunde, u.a. von ''[[Homo sapiens balangodensis]]'', enthalten Indizien, dass ähnliche Instrumente be…	Die älteste bekannte schriftliche Erwähnung der Akupunktur und [[Moxibustion]] ({{zh|t=??|p=zh?n ji?|b=Akupunktur und Moxibustion}}) stammt aus dem zweiten Jahrhundert vor Christus. Der chinesische Historiker [[Sima Qian]] erwähnt in seinen Aufzeichnungen erstmals Steinnadeln.<!--QUELLE Neuere Grabfunde, u.a. von ''[[Homo sapiens balangodensis]]'', enthalten Indizien, dass ähnliche Instrumente be…	~[empty]~	~[empty]~
109798175	2012-10-27 T 13:29:12 UTC	Akupunktur	1139	1	-->	-->	~[empty]~	~[empty]~
110233591	2012-11-07 T 20:40:24 UTC	Akupunktur	1395	0	'''Akupunktur''' ([[Latein|Lat.]]: ''acus''&nbsp;= [[Nadel]], ''punctio''&nbsp;= das Stechen, {{zh|t=??|p=zh?n bi?n}}) ist ein Teilgebiet der [[Traditionelle chinesische Medizin|traditionellen chinesischen Medizin]] (TCM). Sie geht von Lebensenergien des Körpers aus ([[Qi]]), die auf definierten Längsbahnen, den [[Meridian (TCM)|Meridianen]], zirkulieren und angeblich einen steuernden Einfluss au…	'''Akupunktur''' ([[Latein|Lat.]]: ''acus''&nbsp;= [[Nadel]], ''punctio''&nbsp;= das Stechen, {{zh|t=??|p=zh?n bi?n}}) ist ein Teilgebiet der [[Traditionelle chinesische Medizin|traditionellen chinesischen Medizin]] (TCM). Sie geht von Lebensenergien des Körpers aus ([[Qi]]), die auf definierten Längsbahnen, den [[Meridian (TCM)|Meridianen]], zirkulieren und angeblich einen steuernden Einfluss au…	~[empty]~	~[empty]~
110233591	2012-11-07 T 20:40:24 UTC	Akupunktur	1395	0	Klinische Studien zeigen eine Wirksamkeit der Akupunktur bei durch [[Kniegelenksarthrose]] bedingten Schmerzen, bei chronischen tiefen Rückenschmerzen und bei der [[Prophylaxe]] von [[Migräne]]attacken. Bei den genannten Beschwerden ist die Wirksamkeit von Akupunktur deutlich höher als die einer schulmedizinischen Behandlung. So trat in den GERAC-Studien (German Acupuncture Trials, 2002 - 2007), …	Klinische Studien zeigen eine Wirksamkeit der Akupunktur bei durch [[Kniegelenksarthrose]] bedingten Schmerzen, bei chronischen tiefen Rückenschmerzen und bei der [[Krankheitsprävention|Prophylaxe]] von [[Migräne]]attacken. Bei den genannten Beschwerden ist die Wirksamkeit von Akupunktur deutlich höher als die einer schulmedizinischen Behandlung. So trat in den GERAC-Studien (German Acupuncture T…	n	n
110233591	2012-11-07 T 20:40:24 UTC	Akupunktur	1395	0	~[empty]~	~[empty]~	~[empty]~	~[empty]~
110482905	2012-11-14 T 05:59:17 UTC	Akupunktur	1133	1	Eine weitere bekannte deutschsprachige Veröffentlichung über Akupunktur stammt aus dem Jahr 1824. Es handelt sich dabei um eine Übersetzung von ''A Treatise on Acupunturation'' des Engländers [[James M.&nbsp;Churchill]].	Eine weitere bekannte deutschsprachige Veröffentlichung über Akupunktur stammt aus dem Jahr 1824. Es handelt sich dabei um eine Übersetzung von ''A Treatise on Acupunturation'' des Engländers [[James M.&nbsp;Churchill]].	~[empty]~	~[empty]~
110482905	2012-11-14 T 05:59:17 UTC	Akupunktur	1133	1	Ende des 19. Jahrhunderte wurde unter der [[Mandschu]]-[[Dynastie]] im Zuge der Modernisierung ein Verbot der Akupunktur ausgesprochen. Auch in der [[Volksrepublik China]] wurde die Akupunktur zunächst verboten, um die gewünschte Umorientierung des Gesundheitssystems in Richtung eines wissenschaftlichen Fundaments zu fördern. Jedoch gelangte die [[Kommunistische Partei Chinas]] bald zu der Auffas…	Ende des 19. Jahrhunderts wurde unter der [[Mandschu]]-[[Dynastie]] im Zuge der Modernisierung ein Verbot der Akupunktur ausgesprochen. Auch in der [[Volksrepublik China]] wurde die Akupunktur zunächst verboten, um die gewünschte Umorientierung des Gesundheitssystems in Richtung eines wissenschaftlichen Fundaments zu fördern. Jedoch gelangte die [[Kommunistische Partei Chinas]] bald zu der Auffas…	n	n
110482905	2012-11-14 T 05:59:17 UTC	Akupunktur	1133	1	In der westlichen Welt wurde die Akupunktur ab 1929 insbesondere durch den französischen Diplomaten [[George Soulié de Morant]] bekannt gemacht, [[Paul U. Unschuld]]: ''Chinesische Medizin''. C. H. Beck 1997, ISBN 978-3-406-41056-7, S. 110ff ({{Google Buch|BuchID=lkeN7SUAgZcC|Seite=110|Linktext=eingeschränkte Online-Version|Land=DE}}) der die Akupunktur in seinen Schriften zu Beginn der 1930er Ja…	In der westlichen Welt wurde die Akupunktur ab 1929 insbesondere durch den französischen Diplomaten [[George Soulié de Morant]] bekannt gemacht, [[Paul U. Unschuld]]: ''Chinesische Medizin''. C. H. Beck 1997, ISBN 978-3-406-41056-7, S. 110ff ({{Google Buch|BuchID=lkeN7SUAgZcC|Seite=110|Linktext=eingeschränkte Online-Version|Land=DE}}) der die Akupunktur in seinen Schriften zu Beginn der 1930er Ja…	~[empty]~	~[empty]~
11337890	2005-12-04 T 23:09:24 UTC	Akupunktur	1862	0	* Akupunktur beeinflusst auf messbare Weise die Aktivität des Immunsystems.	* Akupunktur beeinflusst auf messbare Weise die Aktivität des Immunsystems.	~[empty]~	~[empty]~
11337890	2005-12-04 T 23:09:24 UTC	Akupunktur	1862	0	Sowohl Befürworter als auch Gegner der Akupunktur warnen davor, bei schwerwiegenden Erkrankungen wie Krebs, Multipler Sklerose, Schlaganfall etc. allein auf die Wirksamkeit der Akupunktur zu vertrauen und eindeutig wirksame Methoden nicht, zu spät oder nur halbherzig anzuwenden.	Sowohl Befürworter als auch Gegner der Akupunktur warnen davor, bei schwerwiegenden Erkrankungen wie [[Krebs]], [[Multiple Sklerose]], [[Schlaganfall]] etc. allein auf die Wirksamkeit der Akupunktur zu vertrauen und eindeutig wirksame Methoden nicht, zu spät oder nur halbherzig anzuwenden.	n	n
11337890	2005-12-04 T 23:09:24 UTC	Akupunktur	1862	0	~[empty]~	~[empty]~	~[empty]~	~[empty]~
110505584	2012-11-14 T 18:21:04 UTC	Akupunktur	453	1	* Muskuloskeletale Erkrankungen (etwa [[Cervicobrachialsyndrom]])	* Muskuloskeletale Erkrankungen (etwa [[Cervicobrachialsyndrom]])	~[empty]~	~[empty]~
110505584	2012-11-14 T 18:21:04 UTC	Akupunktur	453	1	* Erkrankungen im Mundbereich (etwa Schmerzen nach [[Extraktion (Zahnmedizin)|Extraktionen]], [[Gingivitis]]).V. Sierpina, M. Frenkel: ''Acupuncture: A Clinical Review.'', Southern Medical Journal, März 2005; 98 (3), S.&nbsp;330–337	* Erkrankungen im Mundbereich (etwa Schmerzen nach [[Extraktion (Zahnmedizin)|Extraktionen]], [[Gingivitis]]).V. Sierpina, M. Frenkel: ''Acupuncture: A Clinical Review.'', Southern Medical Journal, März 2005; 98 (3), S.&nbsp;330–337	~[empty]~	~[empty]~
110505584	2012-11-14 T 18:21:04 UTC	Akupunktur	453	1	~[empty]~	* [[Nikotinabhängigkeit]] - Im Jahr 2009 haben laut einer Studie der Europäischen Kommission 2 Prozent der Befragten [[Hypnose]] oder Akkupunktur genutzt um mit dem Rauchen aufzuhören. [http://www.spirituelle-hypnose.net/was-ist-hypnose.html Was ist Hypnose?]	a	a
110505584	2012-11-14 T 18:21:04 UTC	Akupunktur	453	1	Als anerkannte Indikation für eine Akupunkturbehandlung gelten auch [[Durchbruchschmerzen|chronische Schmerzen]], wenn kein körperlicher Befund vorliegt, und Schwangerschaftsbeschwerden.	Als anerkannte Indikation für eine Akupunkturbehandlung gelten auch [[Durchbruchschmerzen|chronische Schmerzen]], wenn kein körperlicher Befund vorliegt, und Schwangerschaftsbeschwerden.	~[empty]~	~[empty]~
113529978	2013-01-29 T 00:00:10 UTC	Akupunktur	991	1	Die '''Akupunktur''' ([[Latein|Lat.]]: ''acus''&nbsp;= [[Nadel]], ''punctio''&nbsp;= das Stechen, {{zh|t=??|p=zh?n bi?n}}) ist ein Teilgebiet der [[Traditionelle chinesische Medizin|traditionellen chinesischen Medizin]] (TCM). Sie geht von Lebensenergien des Körpers aus ([[Qi]]), die auf definierten Längsbahnen, den [[Meridian (TCM)|Meridianen]], zirkulieren und angeblich einen steuernden Einflus…	Die '''Akupunktur''' ([[Latein|Lat.]]: ''acus''&nbsp;= [[Nadel]], ''punctio''&nbsp;= das Stechen, {{zh|t=??|p=zh?n bi?n}}) ist ein Teilgebiet der [[Traditionelle chinesische Medizin|traditionellen chinesischen Medizin]] (TCM). Sie geht von Lebensenergien des Körpers aus ([[Qi]]), die auf definierten Längsbahnen, den [[Meridian (TCM)|Meridianen]], zirkulieren und angeblich einen steuernden Einflus…	~[empty]~	~[empty]~
113529978	2013-01-29 T 00:00:10 UTC	Akupunktur	991	1	Klinische Studien zeigen eine Wirksamkeit der Akupunktur bei durch [[Kniegelenksarthrose]] bedingten Schmerzen, bei chronischen tiefen Rückenschmerzen und bei der [[Krankheitsprävention|Prophylaxe]] von [[Migräne]]attacken. Bei den genannten Beschwerden ist die Wirksamkeit von Akupunktur deutlich höher als die einer schulmedizinischen Behandlung. So trat in den GERAC-Studien (German Acupuncture T…	Klinische Studien zeigen eine Wirksamkeit der Akupunktur z.B. bei durch [[Kniegelenksarthrose]] bedingten Schmerzen, bei chronischen tiefen Rückenschmerzen und bei der [[Krankheitsprävention|Prophylaxe]] von [[Migräne]]attacken. Bei den genannten Beschwerden ist die Wirksamkeit von Akupunktur deutlich höher als die einer schulmedizinischen Behandlung. So trat in den GERAC-Studien (German Acupunct…	n	n
113529978	2013-01-29 T 00:00:10 UTC	Akupunktur	991	1	~[empty]~	~[empty]~	~[empty]~	~[empty]~
12284476	2006-01-05 T 10:06:51 UTC	Akupunktur	308	1	Das Konzept der [[Ohrakupunktur]] (Auriculo-Therapie) wurde vom französischen Arzt [[Paul Nogier]] gefunden. 1954 berichtete er erstmals in der "Deutschen Zeitschrift für Akupunktur" über seine Erfahrungen und 1961 stellte er seine Diagnose- und Therapieform auf einem Akupunkturkongress in Deutschland vor. Die Behandlung über das Ohr ist zwar auch aus der chinesischen Akupunktur bekannt, es werde…	Das Konzept der [[Ohrakupunktur]] (Auriculo-Therapie) wurde vom französischen Arzt [[Paul Nogier]] gefunden. 1954 berichtete er erstmals in der "Deutschen Zeitschrift für Akupunktur" über seine Erfahrungen und 1961 stellte er seine Diagnose- und Therapieform auf einem Akupunkturkongress in Deutschland vor. Die Behandlung über das Ohr ist zwar auch aus der chinesischen Akupunktur bekannt, es werde…	~[empty]~	~[empty]~
12284476	2006-01-05 T 10:06:51 UTC	Akupunktur	308	1	Daneben besteht noch das Konzept der koreanischen Handakupunktur, bei der die Meridiane komplett auf den Händen abgebildet sind, sowie das der Schädelakupunktur mit Abbildung der Meridiane auf den Schädel.	Daneben besteht noch das Konzept der koreanischen Handakupunktur, bei der die Meridiane fast komplett auf den Händen abgebildet sind, sowie das der Schädelakupunktur mit Abbildung der Meridiane auf den Schädel.	n	n
12284476	2006-01-05 T 10:06:51 UTC	Akupunktur	308	1	Körpereigene Reizmethoden sind auch in anderen Kulturen bekannt. Bei den Arabern das Skarifizieren der Haut zum Beispiel bei [[Hexenschuss]] und bei den Bantu die [[Perforation]] der [[Ohrläppchen]]. Den Tätowierungen bei der Gletscherleiche [[Ötzi]] werden eine therapeutische Funktion zugeschrieben.	Körpereigene Reizmethoden sind auch in anderen Kulturen bekannt. Bei den Arabern das Skarifizieren der Haut zum Beispiel bei [[Hexenschuss]] und bei den Bantu die [[Perforation]] der [[Ohrläppchen]]. Den Tätowierungen bei der Gletscherleiche [[Ötzi]] werden eine therapeutische Funktion zugeschrieben.	~[empty]~	~[empty]~
14008585	2006-02-24 T 10:24:17 UTC	Akupunktur	2185	0	~[empty]~	~[empty]~	~[empty]~	~[empty]~
14008585	2006-02-24 T 10:24:17 UTC	Akupunktur	2185	0	Ein Teil der [[Schulmedizin]] sieht es als Aufgabe der Forschung an, der hinter der Akupunktur stehenden Theorie der Meridiane und Akupunkturpunkte wissenschaftlich nachzugehen. Ein anderer Teil der Schulmedizin hält diese Theorie für dermaßen abwegig, dass er keinen Bedarf für genauere Nachforschungen sieht.	Ein Teil der [[Schulmedizin]] versucht, der hinter der Akupunktur stehenden sogenannten Theorie der Meridiane und Akupunkturpunkte wissenschaftlich nachzugehen. Allerdings handelt es sich aus wissenschaftlicher Sicht hierbei nicht um eine Theorie, sondern um [[Pseudowissenschaft]].	c	c
14008585	2006-02-24 T 10:24:17 UTC	Akupunktur	2185	0	Unumstritten in der Schulmedizin ist, dass Akupunktur eine [[Wirksamkeit]] besitzt. Für diese Wirksamkeit werden verschiedene Gründe angegeben. Unter anderem:	Mögliche Wirkungen der Akupunktur aus Sicht der Schulmedizin sind:	c	c
14008585	2006-02-24 T 10:24:17 UTC	Akupunktur	2185	0	* Es beschäftigt sich jemand sehr eingehend mit dem Patienten, das wirkt sich in der Regel schon sehr positiv auf einen Krankheitsverlauf aus.	~[empty]~	c	a
14008585	2006-02-24 T 10:24:17 UTC	Akupunktur	2185	0	* Ein [[Schmerz]] wird durch einen anderen Schmerz übertönt.	* [[Placebo-Effekt]]	c	a
14008585	2006-02-24 T 10:24:17 UTC	Akupunktur	2185	0	* Der [[Placebo-Effekt]], der bei jeglicher medizinischer Behandlung vorhanden ist, wird besonders effektiv ausgenutzt. [[Suggestion]] und [[Autosuggestion]] werden als [[Wirkungsprinzip]] genutzt.	* Akupunktur beeinflusst durch Stimulation der Nerven auf messbare Weise die Gehirnaktivität	~[empty]~	a
14008585	2006-02-24 T 10:24:17 UTC	Akupunktur	2185	0	* Akupunktur beeinflusst auf messbare Weise die Gehirnaktivität.	~[empty]~	n	~[empty]~
14008585	2006-02-24 T 10:24:17 UTC	Akupunktur	2185	0	* Akupunktur beeinflusst auf messbare Weise die Aktivität des Immunsystems.	~[empty]~	c	c
14008585	2006-02-24 T 10:24:17 UTC	Akupunktur	2185	0	Sowohl Befürworter als auch Gegner der Akupunktur warnen davor, bei schwerwiegenden Erkrankungen wie [[Krebs_(Medizin)|Krebs]], [[Multiple Sklerose]], [[Schlaganfall]] Akupunktur anzuwenden. Befürworter begründen dies damit, dass dies Gegenanzeigen seien, die die Krankheit durch eine fördernde Wirkung der Akupunktur noch verschlimmern könnten und somit - beispielsweise bei Krebserkrankungen - die…	Sowohl Befürworter als auch Gegner der Akupunktur warnen davor, bei schwerwiegenden Erkrankungen wie [[Krebs_(Medizin)|Krebs]], [[Multiple Sklerose]], [[Schlaganfall]] Akupunktur anzuwenden. Befürworter begründen dies damit, dass dies Gegenanzeigen seien, die die Krankheit durch eine fördernde Wirkung der Akupunktur noch verschlimmern könnten und somit - beispielsweise bei Krebserkrankungen - die…	~[empty]~	~[empty]~
14008585	2006-02-24 T 10:24:17 UTC	Akupunktur	2185	0	Kritiker der Studie weisen auf Folgendes hin: Echte [[doppelblind]]e Studienbedingungen konnten nicht hergestellt werden. Der Akupunkteur, der "die nach bestem Wissen falschen" Punkte wählt, wird wohl als "Droge Arzt" einen weniger wirksamen [[Placebo-Effekt]] ausüben können.	Kritiker der Studie weisen auf Folgendes hin: Echte [[doppelblind]]e Studienbedingungen konnten nicht hergestellt werden. Der Akupunkteur, der "die nach bestem Wissen falschen" Punkte wählt, wird wohl als "Droge Arzt" einen weniger wirksamen [[Placebo-Effekt]] ausüben können.	~[empty]~	~[empty]~
14008585	2006-02-24 T 10:24:17 UTC	Akupunktur	2185	0	Dies weist jedoch auf ein Missverständnis des Placebo-Effektes hin; ein Placebo besitzt per definitionem keinen Wirkstoff oder eine nachweisbare Wechselwirkung, ''jede'' nichtwirksame Behandlung sollte also zumindest in etwa die gleiche Heilungsrate besitzen. Da die Akupunkturbehandlung aber wesentlich erfolgreicher als die konventionelle ist, muss daraus geschlossen werden, dass entweder alleine…	Dies weist jedoch auf ein Missverständnis des Placebo-Effektes hin; ein Placebo besitzt per definitionen keinen Wirkstoff oder eine nachweisbare Wechselwirkung, jede nichtwirksame Behandlung sollte also zumindest in etwa die gleiche Heilungsrate besitzen. Da bei der Akupunkturbehandlung jedoch ein höherer Heilungsprozentsatz, welcher sich von den Placebo-Studien abgrenzt, erreicht wurde, muss dar…	c	c
14008585	2006-02-24 T 10:24:17 UTC	Akupunktur	2185	0	Auch bei den ART-Akupunktur-Studien kam es zu vorzeitigen und entblindenden Veröffentlichungen.	Auch bei den ART-Akupunktur-Studien kam es zu vorzeitigen und entblindenden Veröffentlichungen.	~[empty]~	~[empty]~
14008585	2006-02-24 T 10:24:17 UTC	Akupunktur	2185	0	*''Organverletzungen'' wie z.B. ein [[Pneumothorax]] (selten) durch eine unbeabsichtigte [[Verletzung]] der [[Lunge]].	*''Organverletzungen'' wie z.B. ein [[Pneumothorax]] (selten) durch eine unbeabsichtigte [[Verletzung]] der [[Lunge]].	~[empty]~	~[empty]~
14008585	2006-02-24 T 10:24:17 UTC	Akupunktur	2185	0	* die Ausbildung eines [[Hämatom]]s an der Einstichstelle	* die Ausbildung eines [[Hämatom]]s an der Einstichstelle	~[empty]~	~[empty]~
14008585	2006-02-24 T 10:24:17 UTC	Akupunktur	2185	0	* bei sehr langen Verweildauern von [[Silber|silbernen]] Akupunkturnadeln kam es laut wissenschaftlichen Studien in einigen Fällen zu einer dauerhaften Verfärbung der [[Haut]] die als [[Argyrie|Argyrose]] bezeichnet wird.	* bei sehr langen Verweildauern von [[Silber|silbernen]] Akupunkturnadeln kam es laut wissenschaftlichen Studien in einigen Fällen zu einer dauerhaften Verfärbung der [[Haut]] die sls [[Argyrie|Argyrose]] bezeichnet wird.	n	n
14008585	2006-02-24 T 10:24:17 UTC	Akupunktur	2185	0	~[empty]~	~[empty]~	~[empty]~	~[empty]~
14008585	2006-02-24 T 10:24:17 UTC	Akupunktur	2185	0	~[empty]~	~[empty]~	~[empty]~	~[empty]~
14008585	2006-02-24 T 10:24:17 UTC	Akupunktur	2185	0	~[empty]~	*Krokowski, Carola ''Akupunktur und Phytotherapie beim Pferd.''(ISBN 3-8304-1005-0, Enke Verlag)	~[empty]~	n
14008585	2006-02-24 T 10:24:17 UTC	Akupunktur	2185	0	*Dr.med.Hans P. Ogal, Dr.med.Wolfram Stör und Prof.Yu-Lin Lian ''Seirin Bildatlas der Akupunktur''(ISBN 3-932119-40-1, KVM Verlag)	*Dr.med.Hans P. Ogal, Dr.med.Wolfram Stör und Prof.Yu-Lin Lian ''Seirin Bildatlas der Akupunktur''(ISBN 3-932119-40-1, KVM Verlag)	~[empty]~	~[empty]~
14008585	2006-02-24 T 10:24:17 UTC	Akupunktur	2185	0	~[empty]~	*Dr.med.vet Ina Gösmeier ''Akupunktur'' (ISBN 3-275-01462-5, Müller Rüschlikon Verlag)	n	n
14008585	2006-02-24 T 10:24:17 UTC	Akupunktur	2185	0	~[empty]~	~[empty]~	~[empty]~	~[empty]~
14012495	2006-02-24 T 12:32:41 UTC	Akupunktur	1670	0	~[empty]~	~[empty]~	~[empty]~	~[empty]~
14012495	2006-02-24 T 12:32:41 UTC	Akupunktur	1670	0	Ein Teil der [[Schulmedizin]] sieht es als Aufgabe der Forschung an, der hinter der Akupunktur stehenden Theorie der Meridiane und Akupunkturpunkte wissenschaftlich nachzugehen. Ein anderer Teil der Schulmedizin hält diese Theorie für dermaßen abwegig, dass er keinen Bedarf für genauere Nachforschungen sieht.	Ein Teil der wissenschaftlichen [[Medizin]] sieht es weiterhin als Aufgabe der Forschung an, der hinter der Akupunktur stehenden Theorie der Meridiane und Akupunkturpunkte wissenschaftlich nachzugehen. Ein anderer Teil hält diese Theorie für dermaßen abwegig, dass er keinen Bedarf für genauere Nachforschungen mehr sieht, zumal alle bisherigen Untersuchungen keinen signifikanten Unterschied zwisch…	c	c
14012495	2006-02-24 T 12:32:41 UTC	Akupunktur	1670	0	Unumstritten in der Schulmedizin ist, dass Akupunktur eine [[Wirksamkeit]] besitzt. Für diese Wirksamkeit werden verschiedene Gründe angegeben. Unter anderem:	Unumstritten ist, dass das Stechen mit Nadeln [[Wirksamkeit|wirksam]] gegen Schmerzen ist. Für diese Wirksamkeit werden verschiedene Gründe angegeben. Unter anderem:	c	a
14012495	2006-02-24 T 12:32:41 UTC	Akupunktur	1670	0	* Es beschäftigt sich jemand sehr eingehend mit dem Patienten, das wirkt sich in der Regel schon sehr positiv auf einen Krankheitsverlauf aus.	* Es beschäftigt sich jemand sehr eingehend mit dem Patienten, das wirkt sich in der Regel schon sehr positiv auf einen Krankheitsverlauf aus.	~[empty]~	~[empty]~
14012495	2006-02-24 T 12:32:41 UTC	Akupunktur	1670	0	* Ein [[Schmerz]] wird durch einen anderen Schmerz übertönt.	* Ein [[Schmerz]] wird durch einen anderen Schmerz übertönt.	~[empty]~	~[empty]~
14012495	2006-02-24 T 12:32:41 UTC	Akupunktur	1670	0	* Akupunktur beeinflusst auf messbare Weise die Aktivität des Immunsystems.	* Akupunktur beeinflusst auf messbare Weise die Aktivität des Immunsystems.	~[empty]~	~[empty]~
14012495	2006-02-24 T 12:32:41 UTC	Akupunktur	1670	0	Sowohl Befürworter als auch Gegner der Akupunktur warnen davor, bei schwerwiegenden Erkrankungen wie [[Krebs_(Medizin)|Krebs]], [[Multiple Sklerose]], [[Schlaganfall]] Akupunktur anzuwenden. Befürworter begründen dies damit, dass dies Gegenanzeigen seien, die die Krankheit durch eine fördernde Wirkung der Akupunktur noch verschlimmern könnten und somit - beispielsweise bei Krebserkrankungen - die…	Sowohl Befürworter als auch Gegner der Akupunktur warnen davor, bei schwerwiegenden Erkrankungen wie [[Krebs_(Medizin)|Krebs]], [[Multiple Sklerose]], [[Schlaganfall]] Akupunktur anzuwenden. Befürworter begründen dies damit, dass dies Gegenanzeigen seien, die die Krankheit durch eine fördernde Wirkung der Akupunktur noch verschlimmern könnten und somit - beispielsweise bei Krebserkrankungen - die…	n	n
14012495	2006-02-24 T 12:32:41 UTC	Akupunktur	1670	0	~[empty]~	~[empty]~	~[empty]~	~[empty]~
14200091	2006-03-02 T 10:38:28 UTC	Akupunktur	2272	0	Da „irgendeine“ Akupunkturbehandlung wesentlich erfolgreicher als eine konventionelle Therapie ohne Nadelstiche war, kann daraus geschlossen werden, dass entweder alleine die Reizung der Haut mit Nadeln einen schmerzlindernden Effekt hervorruft und/oder dass eine konventionelle Behandlung im Rahmen einer solchen Studie einen Nocebo-Effekt (s.u. Placebo-Effekt) besitzt, da dieser Gruppe eine beson…	Da „irgendeine“ Akupunkturbehandlung wesentlich erfolgreicher als eine konventionelle Therapie ohne Nadelstiche war, kann daraus geschlossen werden, dass entweder alleine die Reizung der Haut mit Nadeln einen schmerzlindernden Effekt hervorruft und/oder dass eine konventionelle Behandlung im Rahmen einer solchen Studie einen Nocebo-Effekt (s.u. Placebo-Effekt) besitzt, da dieser Gruppe eine beson…	~[empty]~	~[empty]~
14200091	2006-03-02 T 10:38:28 UTC	Akupunktur	2272	0	Auch bei den ART-Akupunktur-Studien kam es zu vorzeitigen und entblindenden Veröffentlichungen.	Es gibt Zweifel, ob die ART-Studie wissenschaftlich sauber durchgeführt wurde. Unter anderem kam es zu vorzeitigen und entblindenden Veröffentlichungen ([http://www.angelfire.com/sc/naturheilverfahren/cgi-bin/ART_6.htm], siehe dazu auch folgende Chronologie [http://www.angelfire.com/sc/naturheilverfahren/Zi/Zeitachse.htm]).	n	c
14200091	2006-03-02 T 10:38:28 UTC	Akupunktur	2272	0	[http://www.angelfire.com/sc/naturheilverfahren/cgi-bin/ART_6.htm] Siehe dazu auch folgende Chronologie [http://www.angelfire.com/sc/naturheilverfahren/Zi/Zeitachse.htm]	~[empty]~	~[empty]~	~[empty]~
14200091	2006-03-02 T 10:38:28 UTC	Akupunktur	2272	0	~[empty]~	Eine Prüfung der Studienergebnisse durch den [[Gemeinsamer Bundesausschuss|Gemeinsamen Bundesausschuss]] steht noch aus. Auch wurden sie noch nicht in wissenschaftlichen Publikationen veröffentlicht, die ein [[Peer Review]] erfordern.	n	c
14200091	2006-03-02 T 10:38:28 UTC	Akupunktur	2272	0	~[empty]~	~[empty]~	n	n
14200091	2006-03-02 T 10:38:28 UTC	Akupunktur	2272	0	~[empty]~	Einige deutsche Krankenversicherungen, unter Führung der [[Techniker Krankenkasse]], betreiben ein bis Oktober 2008 befristetes „Modellvorhaben Akupunktur“, in dem überprüft werden soll, ob es sinnvoll wäre, sie in den Leistungskatalog aufzunehmen. Dieses Projekt wird vom ''Institut für Sozialmedizin, Epidemiologie und Gesundheitsökonomie'' des berliner Universitätsklinikums [[Charité]] wissensch…	n	c
14200091	2006-03-02 T 10:38:28 UTC	Akupunktur	2272	0	~[empty]~	*[http://www.charite.de/epidemiologie/german/projekte/akuASH.html Acupuncture Safety and Health Economics Studies] (ASH)	n	c
14200091	2006-03-02 T 10:38:28 UTC	Akupunktur	2272	0	~[empty]~	*[http://www.charite.de/epidemiologie/german/projekte/akuARC.html Acupuncture in Routine Care Studies] (ARC)	n	c
14200091	2006-03-02 T 10:38:28 UTC	Akupunktur	2272	0	~[empty]~	*[http://www.charite.de/epidemiologie/german/projekte/akuART.html Acupuncture Randomized Trials] (ART)	n	c
14200091	2006-03-02 T 10:38:28 UTC	Akupunktur	2272	0	~[empty]~	Im April 2005 hat die Techniker Krankenkasse einige Ergebnisse dieser Studien in einer Pressemitteilung mit dem Titel ''[http://www.tk-online.de/centaurus/generator/tk-online.de/s03__presse-center/01__pressemitteilungen/07__archiv/2005/02__politik/pm__050420__akupunktur.html Akupunktur erhöht die Lebensqualität und ist wirtschaftlich]'' veröffentlicht. Der Leiter der TK Niedersachsen sagt über di…	a	a
14200091	2006-03-02 T 10:38:28 UTC	Akupunktur	2272	0	~[empty]~	Eine Prüfung der Ergebnisse durch den Gemeinsamen Bundesausschuss steht auch bei diesem Modellversuch noch aus.	n	c
14200091	2006-03-02 T 10:38:28 UTC	Akupunktur	2272	0	~[empty]~	~[empty]~	~[empty]~	~[empty]~
14781629	2006-03-18 T 13:05:51 UTC	Akupunktur	680	1	Generell übernehmen die [[Gesetzliche Krankenversicherung|Gesetzlichen Krankenversicherungen]] in Deutschland nicht die Kosten für eine Akupunkturbehandlung. Es gibt allerdings einige Modellversuche, in deren Rahmen die Möglichkeit besteht, sich die Kosten für Akupunktur erstatten zu lassen.	Generell übernehmen die [[Gesetzliche Krankenversicherung|Gesetzlichen Krankenversicherungen]] in Deutschland nicht die Kosten für eine Akupunkturbehandlung. Es gibt allerdings einige Modellversuche, in deren Rahmen die Möglichkeit besteht, sich die Kosten für Akupunktur erstatten zu lassen.	~[empty]~	~[empty]~
14781629	2006-03-18 T 13:05:51 UTC	Akupunktur	680	1	In der [[Schweiz]] ist die Akupunktur die einzeige alternativ-medizinische Leistung, die von der [[Gesundheitswesen Schweiz|Grundversicherung]] abgedeckt wird.	In der [[Schweiz]] ist die Akupunktur die einzige alternativ-medizinische Leistung, die von der [[Gesundheitswesen Schweiz|Grundversicherung]] abgedeckt wird.	n	n
14781629	2006-03-18 T 13:05:51 UTC	Akupunktur	680	1	~[empty]~	~[empty]~	~[empty]~	~[empty]~
15858377	2006-04-20 T 21:03:24 UTC	Akupunktur	508	1	Es gibt verschiedene Gruppen von Menschen, bei denen manche [[Arzt|Ärzte]] von einer Akupunkturbehandlung abraten, zum Beispiel	Es gibt verschiedene Gruppen von Menschen, bei denen manche [[Arzt|Ärzte]] von einer Akupunkturbehandlung abraten, zum Beispiel	~[empty]~	~[empty]~
15858377	2006-04-20 T 21:03:24 UTC	Akupunktur	508	1	~[empty]~	* Menschen, welche nicht an die Wirksamkeit von Akupunktur glauben	n	c
15858377	2006-04-20 T 21:03:24 UTC	Akupunktur	508	1	* Menschen mit ''[[Hautkrankheit|Erkrankungen der Haut]]'' ([[Ekzem]]e, [[Nesselsucht]], [[Dermatitis]] etc. an den lokal betroffenen Stellen)	* Menschen mit ''[[Hautkrankheit|Erkrankungen der Haut]]'' ([[Ekzem]]e, [[Nesselsucht]], [[Dermatitis]] etc. an den lokal betroffenen Stellen)	~[empty]~	~[empty]~
15858377	2006-04-20 T 21:03:24 UTC	Akupunktur	508	1	* Menschen mit bestimmten ''[[Nervenkrankheit]]en'' und ''[[Empfindung|Sensibilitätsstörungen]] der [[Haut]]'' (zum Beispiel [[Polyneuropathie]]n mit eingeschränktem [[Schmerz]]empfinden an den lokal betroffenen Stellen)	* Menschen mit bestimmten ''[[Nervenkrankheit]]en'' und ''[[Empfindung|Sensibilitätsstörungen]] der [[Haut]]'' (zum Beispiel [[Polyneuropathie]]n mit eingeschränktem [[Schmerz]]empfinden an den lokal betroffenen Stellen)	~[empty]~	~[empty]~
16042485	2006-04-26 T 10:13:38 UTC	Akupunktur	2272	0	~[empty]~	~[empty]~	~[empty]~	~[empty]~
16042485	2006-04-26 T 10:13:38 UTC	Akupunktur	2272	0	Die erste zur Zeit bekannte schriftliche Erwähnung der Akupunktur und [[Moxa (Therapie)|Moxibustion]] stammt aus dem zweiten Jahrhundert vor Christus. Der Historiker Sima Qian erwähnt in seinen Aufzeichnungen erstmals Steinnadeln. Neuere Grabfunde enthalten Indizien, dass ähnliche Instrumente bereits vor circa 5000 bis 6000 Jahren verwendet worden sein könnten. Alternativ zu Steinnadeln wurden da…	Tätowierungen, die bei der etwa 5200 Jahre alten Gletscherleiche [[Ötzi]] gefunden wurden, dienten möglicherweise therapeutischen Zwecken und befinden sich teilweise in der Nähe aus der chinesischen Medizin bekannter klassischer Akupunkturpunkte. <ref name="Ötzi">L. Dorfer, M. Moser et al.: ''[http://www.akupunktur-arzt.de/oetzi/science.htm 5200-Year-Old Acupuncture in Central Europe?]'', Science…	n	~[empty]~
16042485	2006-04-26 T 10:13:38 UTC	Akupunktur	2272	0	~[empty]~	Die erste zur Zeit bekannte schriftliche Erwähnung der Akupunktur und [[Moxa (Therapie)|Moxibustion]] stammt aus dem zweiten Jahrhundert vor Christus. Der chinesische Historiker [[Sima Qian]] erwähnt in seinen Aufzeichnungen erstmals Steinnadeln. Neuere Grabfunde enthalten Indizien, dass ähnliche Instrumente bereits vor circa 5000 bis 6000 Jahren verwendet worden sein könnten. Alternativ zu Stein…	n	~[empty]~
16042485	2006-04-26 T 10:13:38 UTC	Akupunktur	2272	0	Die älteste Sammlung chinesischer medizinischer Schriften ''Innere Klassiker des Gelben Kaisers'' (Huangdi Neijing) aus der Zeit zwischen 200 Jahre vor und nach der [[Zeitenwende]] integriert die Aku-Moxi-Therapie in die damalige Medizin und beschreibt verschiedene Nadeln (aus Metall), Stichtechniken, Indikationen für die Anwendung bestimmter Punkte. In diesem Werk wurden bereits 160 klassische P…	Die älteste Sammlung chinesischer medizinischer Schriften ''Innere Klassiker des Gelben Kaisers'' (Huangdi Neijing) aus der Zeit zwischen 200 Jahre vor und nach der [[Zeitenwende]] integriert die Aku-Moxi-Therapie in die damalige Medizin und beschreibt verschiedene Nadeln (aus Metall), Stichtechniken, Indikationen für die Anwendung bestimmter Punkte. In diesem Werk wurden bereits 160 klassische P…	~[empty]~	~[empty]~
16042485	2006-04-26 T 10:13:38 UTC	Akupunktur	2272	0	Körpereigene Reizmethoden sind auch in anderen Kulturen bekannt. Bei den Arabern die [[Skarifizierung]] der Haut z.B. bei [[Hexenschuss]] und bei den Bantu die [[Perforation]] der [[Ohrläppchen]].	Körpereigene Reizmethoden sind auch in anderen Kulturen bekannt. Bei den Arabern die [[Skarifizierung]] der Haut z.B. bei [[Hexenschuss]] und bei den Bantu die [[Perforation]] der [[Ohrläppchen]].	~[empty]~	~[empty]~
16042485	2006-04-26 T 10:13:38 UTC	Akupunktur	2272	0	Die Tätowierungen, die bei der Gletscherleiche [[Ötzi]] gefunden wurden, dienten möglicherweise therapeutischen Zwecken und befinden sich teilweise in der Nähe aus der chinesischen Medizin bekannter klassischer Akupunkturpunkte. L. Dorfer, M. Moser et al.: ''[http://www.akupunktur-arzt.de/oetzi/science.htm 5200-Year-Old Acupuncture in Central Europe?]'', Science, 9.&nbsp;Oktober 1998, Vol.&nbsp;2…	~[empty]~	n	~[empty]~
16042485	2006-04-26 T 10:13:38 UTC	Akupunktur	2272	0	~[empty]~	~[empty]~	~[empty]~	~[empty]~
1785129	2004-06-28 T 15:44:15 UTC	Akupunktur	1636	0	~[empty]~	~[empty]~	~[empty]~	~[empty]~
1785129	2004-06-28 T 15:44:15 UTC	Akupunktur	1636	0	Aus Sicht der [[Schulmedizin]] ist die hinter der Akupunktur stehende Theorie der Meridiane und Akupunkturpunkte jedoch kritisch zu hinterfragen.	Aus Sicht der [[Schulmedizin]] ist die hinter der Akupunktur stehende Theorie der Meridiane und Akupunkturpunkte jedoch kritisch zu hinterfragen.	~[empty]~	~[empty]~
1785129	2004-06-28 T 15:44:15 UTC	Akupunktur	1636	0	Zusammen mit erfahrenen Akupunkteuren sollte versucht werden, objektive Nachweise der Ortslokalisation von Organ-, Schmerz und Triggerpunkten zu erarbeiten. Deshalb wurde nun mit [[gerac]] (Abkürzung für die [http://www.gerac.de/ german acupuncture trials]) die bislang größte weltweite Untersuchung gestartet, die in einigen Jahren zeigen soll, inwieweit die Akupunktur Patienten tatsächlich helfen…	Zusammen mit erfahrenen Akupunkteuren sollte versucht werden, objektive Nachweise der Ortslokalisation von Organ-, Schmerz und Triggerpunkten zu erarbeiten. Deshalb wurde nun mit [[gerac]] (Abkürzung für die [http://www.gerac.de/ german acupuncture trials]) die bislang größte weltweite Untersuchung gestartet, die in einigen Jahren zeigen soll, inwieweit die Akupunktur Patienten tatsächlich helfen…	n	n
1785129	2004-06-28 T 15:44:15 UTC	Akupunktur	1636	0	Denn: "Trotz der weiten Verbreitung und der hohen Akzeptanz der Akupunktur bei den Patienten sind kontrollierte Akupunktur-Studien selten (sicherlich nicht zuletzt wegen der hohen Kosten) und zeigen widersprüchliche Ergebnisse.	Denn: "Trotz der weiten Verbreitung und der hohen Akzeptanz der Akupunktur bei den Patienten sind kontrollierte Akupunktur-Studien selten (sicherlich nicht zuletzt wegen der hohen Kosten) und zeigen widersprüchliche Ergebnisse.	~[empty]~	~[empty]~
18488753	2006-07-01 T 08:51:23 UTC	Akupunktur	702	1	[[Bild:Akupunkturkarte-ming.jpg|thumb|Akupunktur in der [[Ming-Dynastie]] (1368–1644). Bibliothèque Nationale, Paris]]	[[Bild:Akupunkturkarte-ming.jpg|thumb|Akupunktur in der [[Ming-Dynastie]] (1368–1644). Bibliothèque Nationale, Paris]]	~[empty]~	~[empty]~
18488753	2006-07-01 T 08:51:23 UTC	Akupunktur	702	1	Die 361 Akupunkturpunkte sind auf den [[Meridian (TCM)|Meridiane]] angeordnet. Es gibt zwölf Hauptmeridiane, die jeweils spiegelverkehrt auf beiden Körperseiten paarig angelegt sind, acht Extrameridiane und eine Reihe von so genannten Extrapunkten. Nach Meinung der Anhänger der [[Traditionelle Chinesische Medizin|Traditionellen Chinesischen Medizin]] wird durch das Einstechen der Nadeln der Fluss…	Die 361 Akupunkturpunkte sind auf den [[Meridian (TCM)|Meridiane]] angeordnet. Es gibt angeblich zwölf Hauptmeridiane, die jeweils spiegelverkehrt auf beiden Körperseiten paarig angelegt sind, acht Extrameridiane und eine Reihe von so genannten Extrapunkten. Nach Meinung der Anhänger der [[Traditionelle Chinesische Medizin|Traditionellen Chinesischen Medizin]] wird durch das Einstechen der Nadeln…	c	c
18488753	2006-07-01 T 08:51:23 UTC	Akupunktur	702	1	~[empty]~	Von einem Konzept kann jedoch keine Rede sein, da es weder den ein [[Qi]] gibt, noch einen Anhaltspunkt für die Lage	c	c
18488753	2006-07-01 T 08:51:23 UTC	Akupunktur	702	1	~[empty]~	der 361 Punkte. Tatsächlich sind diese völlig willkürlich verteilt, und es ist aus wissenschaftlicher Sicht unklar, warum	c	c
18488753	2006-07-01 T 08:51:23 UTC	Akupunktur	702	1	~[empty]~	ein Punkt auf der Körperoberfläche vor einem anderen ausgezeichnet sein soll. Für die Lage der Meridiane/Akupunkturpunkte	c	c
18488753	2006-07-01 T 08:51:23 UTC	Akupunktur	702	1	~[empty]~	gibt es also nur historische Gründe (einer muss den Quatsch ja mal erfunden haben)	c	c
18488753	2006-07-01 T 08:51:23 UTC	Akupunktur	702	1	Die Akupunktur gehört zu den Umsteuerungs- und Regulationstherapien.	Die Akupunktur gehört zu den Umsteuerungs- und Regulationstherapien.	~[empty]~	~[empty]~
1881910	2004-07-10 T 04:48:35 UTC	Akupunktur	400	1	~[empty]~	~[empty]~	~[empty]~	~[empty]~
1881910	2004-07-10 T 04:48:35 UTC	Akupunktur	400	1	Aus Sicht der [[Schulmedizin]] ist die hinter der Akupunktur stehende Theorie der Meridiane und Akupunkturpunkte jedoch kritisch zu hinterfragen.	Aus Sicht der [[Schulmedizin]] ist die hinter der Akupunktur stehende Theorie der Meridiane und Akupunkturpunkte jedoch kritisch zu hinterfragen.	~[empty]~	~[empty]~
1881910	2004-07-10 T 04:48:35 UTC	Akupunktur	400	1	Zusammen mit erfahrenen Akupunkteuren sollte versucht werden, objektive Nachweise der Ortslokalisation von Organ-, Schmerz und Triggerpunkten zu erarbeiten. Deshalb wurde nun mit [[gerac]] (Abkürzung für die [http://www.gerac.de/ german acupuncture trials]) die bislang größte weltweite Untersuchung gestartet, die in einigen Jahren zeigen soll, inwieweit die Akupunktur Patienten tatsächlich helfen…	Zusammen mit erfahrenen Akupunkteuren sollte versucht werden, objektive Nachweise der Ortslokalisation von Organ-, Schmerz und Triggerpunkten zu erarbeiten. Deshalb wurde nun mit [[gerac]] (Abkürzung für die [http://www.gerac.de/ german acupuncture trials]) die bislang größte weltweite Untersuchung gestartet, die in einigen Jahren zeigen soll, inwieweit die Akupunktur Patienten tatsächlich helfen…	a	a
1881910	2004-07-10 T 04:48:35 UTC	Akupunktur	400	1	Denn: "Trotz der weiten Verbreitung und der hohen Akzeptanz der Akupunktur bei den Patienten sind kontrollierte Akupunktur-Studien selten (sicherlich nicht zuletzt wegen der hohen Kosten) und zeigen widersprüchliche Ergebnisse.	Denn: "Trotz der weiten Verbreitung und der hohen Akzeptanz der Akupunktur bei den Patienten sind kontrollierte Akupunktur-Studien selten (sicherlich nicht zuletzt wegen der hohen Kosten) und zeigen widersprüchliche Ergebnisse.	~[empty]~	~[empty]~
18524266	2006-07-02 T 09:56:12 UTC	Akupunktur	2200	0	[[Bild:Akupunkturkarte-ming.jpg|thumb|Akupunktur in der [[Ming-Dynastie]] (1368–1644). Bibliothèque Nationale, Paris]]	[[Bild:Akupunkturkarte-ming.jpg|thumb|Akupunktur in der [[Ming-Dynastie]] (1368–1644). Bibliothèque Nationale, Paris]]	~[empty]~	~[empty]~
18524266	2006-07-02 T 09:56:12 UTC	Akupunktur	2200	0	Die (völlig willkürlich gewählten) 361 Akupunkturpunkte sind auf den [[Meridian (TCM)|Meridiane]] angeordnet. Es gibt zwölf Hauptmeridiane, die jeweils spiegelverkehrt auf beiden Körperseiten paarig angelegt sind, acht Extrameridiane und eine Reihe von so genannten Extrapunkten. Nach Meinung der Anhänger der [[Traditionelle Chinesische Medizin|Traditionellen Chinesischen Medizin]] wird durch das …	Die 361 Akupunkturpunkte sind auf den [[Meridian (TCM)|Meridiane]] angeordnet. Es gibt zwölf Hauptmeridiane, die jeweils spiegelverkehrt auf beiden Körperseiten paarig angelegt sind, acht Extrameridiane und eine Reihe von so genannten Extrapunkten. Nach Meinung der Anhänger der [[Traditionelle Chinesische Medizin|Traditionellen Chinesischen Medizin]] wird durch das Einstechen der Nadeln der Fluss…	a	a
18524266	2006-07-02 T 09:56:12 UTC	Akupunktur	2200	0	Die Akupunktur gehört zu den Umsteuerungs- und Regulationstherapien.	Die Akupunktur gehört zu den Umsteuerungs- und Regulationstherapien.	~[empty]~	~[empty]~
19784018	2006-08-04 T 12:55:12 UTC	Akupunktur	2272	0	~[empty]~	~[empty]~	~[empty]~	~[empty]~
19784018	2006-08-04 T 12:55:12 UTC	Akupunktur	2272	0	Als mittlerweile anerkannte Hauptindikation für eine Akupunkturbehandlung gelten (chronische) Schmerzen, wenn kein morphologischer (z.B. Tumor) Befund vorliegt. Aber auch die Linderung von Beschwerden bei Pollinosis ([[Heuschnupfen]]) und die Anwendung in der Gynäkologie zur Geburtsvorbereitung, bei Schwangerschaftserbrechen und Regelbeschwerden sind erfolgversprechende Indikationen.	Als anerkannte Hauptindikation für eine Akupunkturbehandlung gelten chronische Schmerzen, wenn kein körperlicher Befund vorliegt.	n	a
19784018	2006-08-04 T 12:55:12 UTC	Akupunktur	2272	0	~[empty]~	Sie wird aber auch zur Linderung von Beschwerden bei Pollinosis ([[Heuschnupfen]]) und die Anwendung in der Gynäkologie zur Geburtsvorbereitung, bei Schwangerschaftserbrechen und Regelbeschwerden eingesetzt.	n	a
19784018	2006-08-04 T 12:55:12 UTC	Akupunktur	2272	0	Ferner wird Akupunktur im Bereich der (Akupunktur-)[[Anästhesie]] bei kleineren Eingriffen z.B. Zahnbehandlungen angewandt.	Ferner wird Akupunktur im Bereich der (Akupunktur-)[[Anästhesie]] bei kleineren Eingriffen z.B. Zahnbehandlungen angewandt.	~[empty]~	~[empty]~
19840594	2006-08-05 T 23:17:06 UTC	Akupunktur	2272	0	Eine Studie wies in der [[Magnetresonanztomographie]] nach, dass die Aktivierung eines traditionell mit den Augen assoziierten Akupunkturpunktes am Fuß okzipitale Regionen des [[Cortex]] stimulierte.''South Med Journal'', 2005; 98 (3), S.&nbsp;330–337	Eine Studie wies in der [[Magnetresonanztomographie]] nach, dass die Aktivierung eines traditionell mit den Augen assoziierten Akupunkturpunktes am Fuß okzipitale Regionen des [[Cortex]] stimulierte.''South Med Journal'', 2005; 98 (3), S.&nbsp;330–337	~[empty]~	~[empty]~
19840594	2006-08-05 T 23:17:06 UTC	Akupunktur	2272	0	Bei einer weiteren 2005 veröffentlichen Studie wurde eine Gruppe von Patienten gemäß der Traditionellen Chinesischen Medizin akupunktiert, eine zweite Gruppe bekam die gleiche Behandlung, allerdings unter Verwendung von Trick-Nadeln, die nicht die Haut verletzen. Für die Patienten sei dies nicht zu unterscheiden gewesen. Die Gehirnaktivität der Patienten beider Gruppen wurden während der Behandlu…	Bei einer weiteren 2005 veröffentlichen Studie wurde eine Gruppe von Patienten gemäß der Traditionellen Chinesischen Medizin akupunktiert, eine zweite Gruppe bekam die gleiche Behandlung, allerdings unter Verwendung von Trick-Nadeln, die nicht die Haut verletzen. Für die Patienten sei dies nicht zu unterscheiden gewesen. Die Gehirnaktivität der Patienten beider Gruppen wurden während der Behandlu…	n	n
19840594	2006-08-05 T 23:17:06 UTC	Akupunktur	2272	0	Das [[National Institute of Health]] (NIH), eine Organisation der US-Gesundheitsbehörde, veröffentlichte 1997 eine Stellungnahme, die die offizielle Meinung des Instituts nach Auswertung verschiedener Akupunktur-Studien darstellt. Es bemängelt die mangelhafte handwerkliche Qualität der meisten Studien z.&nbsp;B. in Bezug auf die Größe der betrachteten Probandengruppen und ihrer Konzeption. Weiter…	Das [[National Institute of Health]] (NIH), eine Organisation der US-Gesundheitsbehörde, veröffentlichte 1997 eine Stellungnahme, die die offizielle Meinung des Instituts nach Auswertung verschiedener Akupunktur-Studien darstellt. Es bemängelt die mangelhafte handwerkliche Qualität der meisten Studien z.&nbsp;B. in Bezug auf die Größe der betrachteten Probandengruppen und ihrer Konzeption. Weiter…	~[empty]~	~[empty]~
19843151	2006-08-06 T 02:10:56 UTC	Akupunktur	2272	0	Eine Studie wies in der [[Magnetresonanztomographie]] nach, dass die Aktivierung eines traditionell mit den Augen assoziierten Akupunkturpunktes am Fuß okzipitale Regionen des [[Cortex]] stimulierte.''South Med Journal'', 2005; 98 (3), S.&nbsp;330–337	Eine Studie wies in der [[Magnetresonanztomographie]] nach, dass die Aktivierung eines traditionell mit den Augen assoziierten Akupunkturpunktes am Fuß okzipitale Regionen des [[Cortex]] stimulierte.''South Med Journal'', 2005; 98 (3), S.&nbsp;330–337	~[empty]~	~[empty]~
19843151	2006-08-06 T 02:10:56 UTC	Akupunktur	2272	0	Bei einer weiteren 2005 veröffentlichen Studie wurde eine Gruppe von Patienten gemäß der Traditionellen Chinesischen Medizin akupunktiert, eine zweite Gruppe bekam die gleiche Behandlung, allerdings unter Verwendung von Trick-Nadeln, die nicht die Haut verletzen. Für die Patienten sei dies nicht zu unterscheiden gewesen. Die Gehirnaktivität der Patienten beider Gruppen wurden während der Behandlu…	Bei einer weiteren 2005 veröffentlichen Studie wurde eine Gruppe von Patienten gemäß der Traditionellen Chinesischen Medizin akupunktiert, eine zweite Gruppe bekam die gleiche Behandlung, allerdings unter Verwendung von Trick-Nadeln, die nicht die Haut verletzen. Für die Patienten sei dies nicht zu unterscheiden gewesen. Die Gehirnaktivität der Patienten beider Gruppen wurden während der Behandlu…	n	n
19843151	2006-08-06 T 02:10:56 UTC	Akupunktur	2272	0	Das [[National Institute of Health]] (NIH), eine Organisation der US-Gesundheitsbehörde, veröffentlichte 1997 eine Stellungnahme, die die offizielle Meinung des Instituts nach Auswertung verschiedener Akupunktur-Studien darstellt. Es bemängelt die mangelhafte handwerkliche Qualität der meisten Studien z.&nbsp;B. in Bezug auf die Größe der betrachteten Probandengruppen und ihrer Konzeption. Weiter…	Das [[National Institute of Health]] (NIH), eine Organisation der US-Gesundheitsbehörde, veröffentlichte 1997 eine Stellungnahme, die die offizielle Meinung des Instituts nach Auswertung verschiedener Akupunktur-Studien darstellt. Es bemängelt die mangelhafte handwerkliche Qualität der meisten Studien z.&nbsp;B. in Bezug auf die Größe der betrachteten Probandengruppen und ihrer Konzeption. Weiter…	~[empty]~	~[empty]~
19868195	2006-08-06 T 17:56:38 UTC	Akupunktur	2272	0	~[empty]~	~[empty]~	~[empty]~	~[empty]~
19868195	2006-08-06 T 17:56:38 UTC	Akupunktur	2272	0	Ein Teil der wissenschaftlichen [[Medizin]] sieht es weiterhin als Aufgabe der Forschung an, der hinter der Akupunktur stehenden Theorie der Meridiane und Akupunkturpunkte wissenschaftlich nachzugehen. Ein anderer Teil hält diese Theorie für dermaßen abwegig, dass er keinen Bedarf für genauere Nachforschungen mehr sieht, zumal alle bisherigen Untersuchungen keinen signifikanten Unterschied zwisch…	Ein Teil der wissenschaftlichen [[Medizin]] sieht es weiterhin als Aufgabe der Forschung an, der hinter der Akupunktur stehenden Theorie der Meridiane und Akupunkturpunkte wissenschaftlich nachzugehen. Ein anderer Teil hält diese Theorie für dermaßen abwegig, dass er keinen Bedarf für genauere Nachforschungen mehr sieht, zumal alle bisherigen Untersuchungen keinen signifikanten Unterschied zwisch…	n	n
19868195	2006-08-06 T 17:56:38 UTC	Akupunktur	2272	0	Unumstritten ist, dass das Stechen mit Nadeln [[Wirksamkeit|wirksam]] gegen Schmerzen ist. Zahlreiche wissenschaftliche Studien kamen zu dem Ergebnis, dass es dabei keinen Unterschied macht, ob an den von der Traditionellen Chinesischen Medizin definierten Akupunkturpunkten oder irgendwo anders gestochen wird. Da auch die von ihr angenommenen Wirkmechanismen nicht nachgewiesen werden konnten, die…	Da auch die von der TCM angenommenen Wirkmechanismen nicht nachgewiesen werden konnten, diese sogar wissenschaftlichen Erkenntnissen über Funktion und Aufbau des menschlichen Körpers widersprechen, und auch kein anderer Wirkmechanismus stichhaltig nachgewiesen werden konnte, wird für diese Wirksamkeit allgemein der wohlbekannte [[Placebo|Placebo-Effekt]] verantwortlich gemacht (''Siehe auch:'' [[…	c	a
19868195	2006-08-06 T 17:56:38 UTC	Akupunktur	2272	0	Sowohl Befürworter als auch Gegner der Akupunktur warnen davor, bei schwerwiegenden Erkrankungen wie [[Krebs_(Medizin)|Krebs]], [[Multiple Sklerose]] oder [[Schlaganfall]] Akupunktur anzuwenden. Befürworter begründen dies damit, dass dies Gegenanzeigen seien, die die Krankheit durch eine fördernde Wirkung der Akupunktur noch verschlimmern könnten und somit –&nbsp;beispielsweise bei Krebserkrankun…	Sowohl Befürworter als auch Gegner der Akupunktur warnen davor, bei schwerwiegenden Erkrankungen wie [[Krebs_(Medizin)|Krebs]], [[Multiple Sklerose]] oder [[Schlaganfall]] Akupunktur anzuwenden. Befürworter begründen dies damit, dass dies Gegenanzeigen seien, die die Krankheit durch eine fördernde Wirkung der Akupunktur noch verschlimmern könnten und somit –&nbsp;beispielsweise bei Krebserkrankun…	~[empty]~	~[empty]~
19947021	2006-08-08 T 16:41:48 UTC	Akupunktur	2272	0	Noch älter als die Akupunktur ist die [[Akupressur]]. Hier werden die Punkte mit Hilfe der Fingerkuppen massiert.	Noch älter als die Akupunktur ist die [[Akupressur]]. Hier werden die Punkte mit Hilfe der Fingerkuppen massiert.	~[empty]~	~[empty]~
19947021	2006-08-08 T 16:41:48 UTC	Akupunktur	2272	0	Das Konzept der [[Ohrakupunktur]] (auch Auriculotherapie genannt) wurde vom französischen Arzt [[Paul Nogier]] entwickelt. 1954 berichtete er erstmals in der ''Deutschen Zeitschrift für Akupunktur'' über seine Erfahrungen und 1961 stellte er seine Diagnose- und Therapieform auf einem Akupunkturkongress in Deutschland vor. Die Behandlung über das Ohr ist zwar auch aus der chinesischen Akupunktur b…	Das Konzept der [[Ohrakupunktur]] (auch Auriculotherapie genannt) wurde vom französischen Arzt [[Paul Nogier]] entwickelt. 1954 berichtete er erstmals in der ''Deutschen Zeitschrift für Akupunktur'' über seine Erfahrungen und 1961 stellte er seine Diagnose- und Therapieform auf einem Akupunkturkongress in Deutschland vor. Die Behandlung über das Ohr ist zwar auch aus der chinesischen Akupunktur b…	~[empty]~	~[empty]~
19947021	2006-08-08 T 16:41:48 UTC	Akupunktur	2272	0	Daneben besteht noch das Konzept der koreanischen Handakupunktur, bei der die Meridiane fast komplett auf den Händen abgebildet sind, sowie das der Schädelakupunktur mit Abbildung der Meridiane auf den Schädel.	Daneben besteht noch das Konzept der koreanischen Handakupunktur, bei der die Meridiane fast komplett auf den Händen abgebildet sind, sowie das der Schädelakupunktur mit Abbildung der Meridiane auf den Schädel. Ähnliche Vorstellungen stecken auch hinter der Fußakupunktur.	n	a
19947021	2006-08-08 T 16:41:48 UTC	Akupunktur	2272	0	Körpereigene Reizmethoden sind auch in anderen Kulturen bekannt. Bei den Arabern die [[Skarifizierung]] der Haut z.B. bei [[Hexenschuss]] und bei den Bantu die [[Perforation]] der [[Ohrläppchen]].	Körpereigene Reizmethoden sind auch in anderen Kulturen bekannt. Bei den Arabern die [[Skarifizierung]] der Haut z.B. bei [[Hexenschuss]] und bei den Bantu die [[Perforation]] der [[Ohrläppchen]].	~[empty]~	~[empty]~
19947021	2006-08-08 T 16:41:48 UTC	Akupunktur	2272	0	~[empty]~	~[empty]~	n	n
19947021	2006-08-08 T 16:41:48 UTC	Akupunktur	2272	0	Bei der Akupunktur geht es ausschließlich um die Stimulation der Akupunkturpunkte auf verschiedene Weise. Die Haupttechniken sind:	~[empty]~	c	c
19947021	2006-08-08 T 16:41:48 UTC	Akupunktur	2272	0	# Akupressur (s.o.)	~[empty]~	c	n
19947021	2006-08-08 T 16:41:48 UTC	Akupunktur	2272	0	# Moxibustion – Erwärmung der Akupunkturpunkte mit Hilfe der Verbrennung von Beifußblättern	~[empty]~	c	c
19947021	2006-08-08 T 16:41:48 UTC	Akupunktur	2272	0	# Nadelakupunktur – Manipulation der Akupunkturpunkte durch Einstechen von Nadeln, Reizstromeinleitung oder auch einfache Drehungen	~[empty]~	c	c
19947021	2006-08-08 T 16:41:48 UTC	Akupunktur	2272	0	# Cupping – Erzeugung von Unterdruck, ergänzt um Bewegung der Gefäßes entlang der Meridiane oder auch gleichzeitige Nadelung (siehe auch [[Acucupping]])	~[empty]~	c	c
19947021	2006-08-08 T 16:41:48 UTC	Akupunktur	2272	0	Diese Grundtechniken werden teilweise seit mehreren tausend Jahren praktiziert und wurden (auch auf Grund neuer technischer Entwicklungen) verfeinert und durch Kombination untereinander weiterentwickelt. Das Wesentliche jedoch, die Stimulation der Akupunkturpunkte ist die Grundlage aller Behandlungsmethoden der Akupunktur. So gibt es die Ohr- und Augenakupunktur, Fußakupunktur, Elektroakupunktur …	~[empty]~	c	c
19947021	2006-08-08 T 16:41:48 UTC	Akupunktur	2272	0	Das geschieht ohne Verwendung von Nadeln, was heißt, dass Akupunktur sich nicht auf die Nadelakupunktur beschränkt.	~[empty]~	c	c
19947021	2006-08-08 T 16:41:48 UTC	Akupunktur	2272	0	~[empty]~	~[empty]~	~[empty]~	~[empty]~
2029978	2004-08-01 T 09:02:57 UTC	Akupunktur	231	1	Körpereigene Reizmethoden sind in den meisten Kulturen bekannt. Bei den Arabern das skarifizieren der Haut z.B. bei Hexenschuss und bei den Bantunegern die Perforation der Ohrläppchen. Tatowierungen bei der Gletscherleiche Ötzi werden eine therapeutische Funktion zugeschrieben.	Körpereigene Reizmethoden sind in den meisten Kulturen bekannt. Die Akupunktur gehört zu den Umsteuerungs- und Regulationstherapien.	n	a
2029978	2004-08-01 T 09:02:57 UTC	Akupunktur	231	1	'''Akupunktur''' ist ein Teilgebiet der [[Traditionelle Chinesische Medizin|Traditionellen Chinesischen Medizin]]. Es entstand erst um die Zeitenwende in China. Das chinesische Wort für Akupunktur besteht aus zwei Teilworten, die die Hauptanwendung der Akupunktur beschreiben - 1. Einstechen von Nadel in die Akupunkturpunkte und 2. dem Erwärmen (Moxibustion) der Punkte.	Bei den Arabern das skarifizieren der Haut z.B. bei Hexenschuss und bei den Bantunegern die Perforation der Ohrläppchen. Tatowierungen bei der Gletscherleiche Ötzi werden eine therapeutische Funktion zugeschrieben.	n	n
2029978	2004-08-01 T 09:02:57 UTC	Akupunktur	231	1	Die meisten Akupunkturpunkte sind entlang sogenannter [[Meridian (TCM)|Meridiane]] angeordnet. Nach Meinung der Anhänger der [[Traditionelle Chinesische Medizin|Traditionellen Chinesischen Medizin]] wird durch das Einstechen der Nadeln der Fluss des [[Qi]] beeinflusst. Setzt ein erfahrener Akupunkteur die Nadeln, so kann dies zur Heilung führen.	'''Akupunktur''' ist ein Teilgebiet der [[Traditionelle Chinesische Medizin Traditionellen Chinesischen Medizin]]. Um Zeitenwende entstand die erste schriftliche Aufzeichnung medizinische Natur: "Innere Klassiker des Gelben Kaisers" in China. Er enthielt u.a. das Akupunkturwissen, dieser Zeit. Die ältesten archologischen Nachweise der Akupuntur finden sich in Gräben und sind bis zu 6000 Jahre alt.	n	n
2029978	2004-08-01 T 09:02:57 UTC	Akupunktur	231	1	~[empty]~	Das chinesische Wort für Akupunktur besteht aus zwei Teilworten, die die Hauptanwendung der Akupunktur beschreiben - 1. Einstechen von Nadel in die Akupunkturpunkte und 2. dem Erwärmen (Moxibustion) der Punkte.	n	~[empty]~
2029978	2004-08-01 T 09:02:57 UTC	Akupunktur	231	1	~[empty]~	Die meisten Akupunkturpunkte sind entlang sogenannter [[Meridian (TCM)|Meridiane]] angeordnet. Nach Meinung der Anhänger der [[Traditionelle Chinesische Medizin|Traditionellen Chinesischen Medizin]] wird durch das Einstechen der Nadeln der Fluss des [[Qi]] beeinflusst. Setzt ein erfahrener Akupunkteur die Nadeln, so kann dies zur Heilung führen.	n	~[empty]~
2029978	2004-08-01 T 09:02:57 UTC	Akupunktur	231	1	~[empty]~	Die Akupunkturpunkte und Meridiane sind inzwischen von der moderen Physik und Biologie als Sturkuren nachgewiesen worden.	a	c
2029978	2004-08-01 T 09:02:57 UTC	Akupunktur	231	1	Noch älter ist die [[Akupressur]]. Hier werden die Punkte mit Hilfe der Fingerkuppen massiert.	Noch älter ist die [[Akupressur]]. Hier werden die Punkte mit Hilfe der Fingerkuppen massiert.	~[empty]~	~[empty]~
2029978	2004-08-01 T 09:02:57 UTC	Akupunktur	231	1	Die Behandlung über das Ohr ist zwar auch aus der chinesischen Akupunktur bekannt, es werden dort jedoch nur wenige Punkte, selten verwendet.	Die Behandlung über das Ohr ist zwar auch aus der chinesischen Akupunktur bekannt, es werden dort jedoch nur wenige Punkte, selten verwendet.	~[empty]~	~[empty]~
2029978	2004-08-01 T 09:02:57 UTC	Akupunktur	231	1	Das Konzept der [[Ohrakupunktur]] ([[Auriculo-Therapie]]) wurde vom französischen Arzt [[Paul Nogier]] gefunden. 1954 berichtete er erstmals in der "Deutschen Zeitschrift für Akupunktur" über seine Erfahrungen und 1961 stellte er seine Diagnose- und Therapieform auf einem Akupunkturkongress in Deutschland vor.	Das Konzept der [[Ohrakupunktur]] ([[Auriculo-Therapie]]) wurde vom französischen Arzt [[Paul Nogier]] gefunden. 1954 berichtete er erstmals in der "Deutschen Zeitschrift für Akupunktur" über seine Erfahrungen und 1961 stellte er seine Diagnose- und Therapieform auf einem Akupunkturkongress in Deutschland vor.	~[empty]~	~[empty]~
2029978	2004-08-01 T 09:02:57 UTC	Akupunktur	231	1	~[empty]~	Daneben besteht noch das Konzept der koreanischen Handakupunktur, bei der die Meridiane komplet auf den Händen abgebildet sind.	n	a
2029978	2004-08-01 T 09:02:57 UTC	Akupunktur	231	1	~[empty]~	~[empty]~	~[empty]~	~[empty]~
20797409	2006-08-29 T 07:40:22 UTC	Akupunktur	1841	0	*[http://www.daegfa.de daegfa.de] – DÄGfA - Deutsche Ärztegesellschaft für Akupunktur	*[http://www.daegfa.de daegfa.de] – DÄGfA - Deutsche Ärztegesellschaft für Akupunktur	~[empty]~	~[empty]~
20797409	2006-08-29 T 07:40:22 UTC	Akupunktur	1841	0	*[http://skepdic.com/German/akupunktur.html Akupunktur in Skeptic's Dictionary]	*[http://skepdic.com/German/akupunktur.html Akupunktur in Skeptic's Dictionary]	~[empty]~	~[empty]~
20797409	2006-08-29 T 07:40:22 UTC	Akupunktur	1841	0	[http://www.special-akupunktur.de] - Was ist eigentlich Akupunktur? Welche Krankheiten werden behandelt? Informieren Sie sich im Special Akupunktur.	~[empty]~	n	n
20797409	2006-08-29 T 07:40:22 UTC	Akupunktur	1841	0	~[empty]~	~[empty]~	~[empty]~	~[empty]~
21829340	2006-09-24 T 09:33:04 UTC	Akupunktur	2439	0	*[http://www.charite.de/epidemiologie/german/projekte/akuART.html Acupuncture Randomized Trials] (ART)	*[http://www.charite.de/epidemiologie/german/projekte/akuART.html Acupuncture Randomized Trials] (ART)	~[empty]~	~[empty]~
21829340	2006-09-24 T 09:33:04 UTC	Akupunktur	2439	0	Es gibt Zweifel, ob die ART-Studie wissenschaftlich sauber durchgeführt wurde. Unter anderem kam es zu vorzeitigen und entblindenden Veröffentlichungen. Dieter Wettig: ''[http://www.angelfire.com/sc/naturheilverfahren/cgi-bin/ART_6.htm Die ART-Akupunktur-Studien: Vorzeitig entblindet?]'', zuletzt zugegriffen am 26.&nbsp;April 2006	Es gibt Zweifel, ob die ART-Studie wissenschaftlich sauber durchgeführt wurde. Unter anderem kam es zu vorzeitigen und entblindenden Veröffentlichungen. Dieter Wettig: ''[http://www.angelfire.com/sc/naturheilverfahren/cgi-bin/ART_6.htm Die ART-Akupunktur-Studien: Vorzeitig entblindet?]'', zuletzt zugegriffen am 26.&nbsp;April 2006 . Siehe dazu auch die Beitraege in den Archives of Internal Medici…	n	n
21829340	2006-09-24 T 09:33:04 UTC	Akupunktur	2439	0	~[empty]~	~[empty]~	~[empty]~	~[empty]~
22160466	2006-10-03 T 07:44:08 UTC	Akupunktur	2439	0	*[http://www.charite.de/epidemiologie/german/projekte/akuART.html Acupuncture Randomized Trials] (ART)	*[http://www.charite.de/epidemiologie/german/projekte/akuART.html Acupuncture Randomized Trials] (ART)	~[empty]~	~[empty]~
22160466	2006-10-03 T 07:44:08 UTC	Akupunktur	2439	0	Es gibt massive Zweifel, ob die ART-Studie wissenschaftlich sauber durchgeführt wurde. Unter anderem kam es zu vorzeitigen und entblindenden Veröffentlichungen. Dieter Wettig: ''[http://www.angelfire.com/sc/naturheilverfahren/cgi-bin/ART_6.htm Die ART-Akupunktur-Studien: Vorzeitig entblindet?]'', zuletzt zugegriffen am 26.&nbsp;April 2006 .	Es gibt massive Zweifel, ob die ART-Studie wissenschaftlich sauber durchgeführt wurde. Unter anderem kam es zu vorzeitigen und entblindenden Veröffentlichungen. Dieter Wettig: ''[http://www.angelfire.com/sc/naturheilverfahren/cgi-bin/ART_6.htm Die ART-Akupunktur-Studien: Vorzeitig entblindet?]'', zuletzt zugegriffen am 26.&nbsp;April 2006 . Die Studienpläne mit genauer Angabe von zu stechenden Ak…	c	c
22160466	2006-10-03 T 07:44:08 UTC	Akupunktur	2439	0	Die Autoren der Studie schrieben selbst ''Unblinding of patients recruited or observed after the protocol publication .... is theoretically possible ....'' [http://bmj.bmjjournals.com/cgi/eletters/331/7513/376]	Die Autoren der Studie schrieben selbst ''Unblinding of patients recruited or observed after the protocol publication .... is theoretically possible ....'' [http://bmj.bmjjournals.com/cgi/eletters/331/7513/376]. Entblindete Blindstudien sind allerdings von zweifelhaftem Wert: "Success of blinding is a fundamental issue in many clinical trials. The validity of a trial may be questioned if this imp…	c	c
22160466	2006-10-03 T 07:44:08 UTC	Akupunktur	2439	0	Siehe dazu auch die Beitraege in den Archives of Internal Medicine und im Deutschen Aerzteblatt, in denen der ART Studie vorzeitige Entblindung vorgeworfen wird:	Siehe dazu auch die Beitraege in den Archives of Internal Medicine und im Deutschen Aerzteblatt, in denen der ART Studie vorzeitige Entblindung vorgeworfen wird:	~[empty]~	~[empty]~
22160697	2006-10-03 T 07:57:16 UTC	Akupunktur	2439	0	Die Studienergebnisse der GERAC LWS Teilstudie wurden bisher nicht in wissenschaftlichen Publikationen veröffentlicht, die ein [[Peer Review]] erfordern. . Die Dt. Ztschr. F. Akup., 47, 2/2004, S. 60, berichtete über Probleme zur LWS-Studie, ebenso die Zeitschrift ''Der Allgemeinarzt'' (Wettig, D. "Große Akupunkturstudie - Design mangelhaft?", Der Allgemeinarzt 06-2004 (10.4.2004), S. 384-5). Die…	Die Studienergebnisse der GERAC LWS Teilstudie wurden bisher nicht in wissenschaftlichen Publikationen veröffentlicht, die ein [[Peer Review]] erfordern. . Die Dt. Ztschr. F. Akup., 47, 2/2004, S. 60, berichtete über Probleme zur LWS-Studie, ebenso die Zeitschrift ''Der Allgemeinarzt'' (Wettig, D. "Große Akupunkturstudie - Design mangelhaft?", Der Allgemeinarzt 06-2004 (10.4.2004), S. 384-5). Die…	~[empty]~	~[empty]~
22160697	2006-10-03 T 07:57:16 UTC	Akupunktur	2439	0	~[empty]~	Ein Auszug aus dem Pruefplan zeigt diese Problematik „….Obligatory points are Ub 23, 40, 60, and Ki3 for dorsal pain or Ub 23, Gb 34, 41 and Ki3 for lateral pain…. selected from Ub 24–34…. For sham acupuncture, six needles on either side of the lateral part of the back and two needles on the lower limb are applied superficially (depth of needle insertion ,0.5 cm) at acknowledged nonacupuncture po…	c	c
22160697	2006-10-03 T 07:57:16 UTC	Akupunktur	2439	0	~[empty]~	~[empty]~	~[empty]~	~[empty]~
22160956	2006-10-03 T 08:08:30 UTC	Akupunktur	2439	0	*[http://www.charite.de/epidemiologie/german/projekte/akuART.html Acupuncture Randomized Trials] (ART)	*[http://www.charite.de/epidemiologie/german/projekte/akuART.html Acupuncture Randomized Trials] (ART)	~[empty]~	~[empty]~
22160956	2006-10-03 T 08:08:30 UTC	Akupunktur	2439	0	Es gibt massive Zweifel, ob die ART-Studien (u. a. [http://jama.ama-assn.org/cgi/content/full/293/17/2118#AUTHINFO]) wissenschaftlich sauber durchgeführt wurde. Unter anderem kam es zu vorzeitigen und entblindenden Veröffentlichungen. Dieter Wettig: ''[http://www.angelfire.com/sc/naturheilverfahren/cgi-bin/ART_6.htm Die ART-Akupunktur-Studien: Vorzeitig entblindet?]'', zuletzt zugegriffen am 26.&…	Es gibt massive Zweifel, ob die ART-Studien (u. a. [http://jama.ama-assn.org/cgi/content/full/293/17/2118#AUTHINFO]) wissenschaftlich sauber durchgeführt wurden. Unter anderem kam es zu vorzeitigen und entblindenden Veröffentlichungen. Dieter Wettig: ''[http://www.angelfire.com/sc/naturheilverfahren/cgi-bin/ART_6.htm Die ART-Akupunktur-Studien: Vorzeitig entblindet?]'', zuletzt zugegriffen am 26.…	n	n
22160956	2006-10-03 T 08:08:30 UTC	Akupunktur	2439	0	Die Autoren der Studie schrieben selbst ''Unblinding of patients recruited or observed after the protocol publication .... is theoretically possible ....'' [http://bmj.bmjjournals.com/cgi/eletters/331/7513/376]. Entblindete Blindstudien sind allerdings von zweifelhaftem Wert: "Success of blinding is a fundamental issue in many clinical trials. The validity of a trial may be questioned if this imp…	Die Autoren der Studie schrieben selbst ''Unblinding of patients recruited or observed after the protocol publication .... is theoretically possible ....'' [http://bmj.bmjjournals.com/cgi/eletters/331/7513/376]. Entblindete Blindstudien sind allerdings von zweifelhaftem Wert: "Success of blinding is a fundamental issue in many clinical trials. The validity of a trial may be questioned if this imp…	~[empty]~	~[empty]~
22207996	2006-10-04 T 12:07:28 UTC	Akupunktur	2439	0	~[empty]~	~[empty]~	~[empty]~	~[empty]~
22207996	2006-10-04 T 12:07:28 UTC	Akupunktur	2439	0	Am 18. April 2006 gab der [[Gemeinsamer Bundesausschuss|Gemeinsame Bundesausschuss]] bekannt, dass die Akupunktur im Falle von chronischen Rücken- und Knieschmerzen im Rahmen einer Schmerztherapie als Kassenleistungen anerkannt wird. Die Behandlung von Kopfschmerzen durch Akupunktur wird nicht in den Leistungskatalog aufgenommen, da kein Vorteil gegenüber der Standardtherapie festgestellt worden …	Am 18. April 2006 gab der [[Gemeinsamer Bundesausschuss|Gemeinsame Bundesausschuss]] bekannt, dass die Akupunktur im Falle von chronischen Rücken- und Knieschmerzen im Rahmen einer Schmerztherapie als Kassenleistungen anerkannt wird. Die Behandlung von Kopfschmerzen durch Akupunktur wird nicht in den Leistungskatalog aufgenommen, da kein Vorteil gegenüber der Standardtherapie festgestellt worden …	n	n
22207996	2006-10-04 T 12:07:28 UTC	Akupunktur	2439	0	Bis zum heutigen Tage (7.&nbsp;September 2006) wurde der Beschluss des Gemeinsamen Bundesausschusses (G-BA) noch nicht im Bundesanzeiger veröffentlicht. Die Akupunktur-Richtlinie ist somit noch nicht rechtskräftig. Somit können noch keine Aussagen zu den endgültigen Qualifikationsvoraussetzungen gemacht werden, da die Richtlinie vom G-BA darüberhinaus nochmals überarbeitet wird.	Bis zum heutigen Tage (7.&nbsp;September 2006) wurde der Beschluss des Gemeinsamen Bundesausschusses (G-BA) noch nicht im Bundesanzeiger veröffentlicht. Die Akupunktur-Richtlinie ist somit noch nicht rechtskräftig. Somit können noch keine Aussagen zu den endgültigen Qualifikationsvoraussetzungen gemacht werden, da die Richtlinie vom G-BA darüberhinaus nochmals überarbeitet wird.	~[empty]~	~[empty]~
22750474	2006-10-18 T 21:17:24 UTC	Akupunktur	2326	0	[[fi:Akupunktio]]	[[fi:Akupunktio]]	~[empty]~	~[empty]~
22750474	2006-10-18 T 21:17:24 UTC	Akupunktur	2326	0	[[fr:Acupuncture]]	[[fr:Acupuncture]]	~[empty]~	~[empty]~
22750474	2006-10-18 T 21:17:24 UTC	Akupunktur	2326	0	~[empty]~	[[gl:Acupuntura]]	n	n
22750474	2006-10-18 T 21:17:24 UTC	Akupunktur	2326	0	[[he:????? ????]]	[[he:????? ????]]	~[empty]~	~[empty]~
22750474	2006-10-18 T 21:17:24 UTC	Akupunktur	2326	0	[[it:Agopuntura]]	[[it:Agopuntura]]	~[empty]~	~[empty]~
25226960	2006-12-17 T 10:43:13 UTC	Akupunktur	2439	0	Kritiker fragten, ob bei einer Teilstudie, der gerac-Gonarthrose-Studie, wirklich handwerklich sauber gearbeitet wurde und ob nicht Patienten und Telefoninterviewer vorzeitig entblindet wurden. Dieter Wettig: ''[http://www.angelfire.com/sc/naturheilverfahren/GERAC-GONARTHROSE.html Die gerac-Gonarthrose-Studie – Wurden Patienten und Telefoninterviewer vorzeitig entblindet?]'', zuletzt zugegriffen …	Kritiker fragten, ob bei einer Teilstudie, der gerac-Gonarthrose-Studie, wirklich handwerklich sauber gearbeitet wurde und ob nicht Patienten und Telefoninterviewer vorzeitig entblindet wurden. Dieter Wettig: ''[http://www.angelfire.com/sc/naturheilverfahren/GERAC-GONARTHROSE.html Die gerac-Gonarthrose-Studie – Wurden Patienten und Telefoninterviewer vorzeitig entblindet?]'', zuletzt zugegriffen …	~[empty]~	~[empty]~
25226960	2006-12-17 T 10:43:13 UTC	Akupunktur	2439	0	Zur Diskussion um die [[Entblindung]] aller GERAC Studien siehe auch Entblindung der Studie[http://www.annals.org/cgi/eletters/145/1/12] (Beitrag zur Entblindung der Studie in den Annals of Internal Medicine) . Der detaillierte Studienplan war vor Studienende in Bibliotheken ausleihbar [http://www.angelfire.com/sc/naturheilverfahren/Katalogausz_ge.htm Katalogauszug] Scharf, Hanns-Peter, Prüfplan …	Zur Diskussion um die [[Entblindung]] aller GERAC Studien siehe auch Entblindung der Studie[http://www.annals.org/cgi/eletters/145/1/12] (Beitrag zur Entblindung der Studie in den Annals of Internal Medicine) . Dort schreibt ein Studienleiter sinngemäß, es sei erwünscht gewesen die Probanden über alles zu informieren [http://www.annals.org/cgi/eletters/145/1/12#3726 Norbert Victor, Prof.; PhD Hei…	c	a
25226960	2006-12-17 T 10:43:13 UTC	Akupunktur	2439	0	(Forschungsberichte der Abteilung Medizinische Biometrie, Universität Heidelberg ; Nr. 44)	(Forschungsberichte der Abteilung Medizinische Biometrie, Universität Heidelberg ; Nr. 44)	~[empty]~	~[empty]~
25226960	2006-12-17 T 10:43:13 UTC	Akupunktur	2439	0	- und im Internet einsehbar [http://www.biometrie.uni-heidelberg.de/publikationen/44_gerac.pdf] Kompletter Studienplan Gonarthrose: FORSCHUNGSBERICHTE DER ABTEILUNG MEDIZINISCHE BIOMETRIE,UNIVERSITÄT HEIDELBERG, INSTITUT FÜR MEDIZINISCHE BIOMETRIE UND INFORMATIK, RUPRECHT-KARLS-UNIVERSITÄT HEIDELBERG, Nr. 44,	- und im Internet einsehbar [http://www.biometrie.uni-heidelberg.de/publikationen/44_gerac.pdf] Kompletter Studienplan Gonarthrose: FORSCHUNGSBERICHTE DER ABTEILUNG MEDIZINISCHE BIOMETRIE,UNIVERSITÄT HEIDELBERG, INSTITUT FÜR MEDIZINISCHE BIOMETRIE UND INFORMATIK, RUPRECHT-KARLS-UNIVERSITÄT HEIDELBERG, Nr. 44,	~[empty]~	~[empty]~
2840370	2004-10-08 T 22:19:50 UTC	Akupunktur	1272	0	Die Akupunktur gehört zu den Umsteuerungs- und Regulationstherapien.	Die Akupunktur gehört zu den Umsteuerungs- und Regulationstherapien.	~[empty]~	~[empty]~
2840370	2004-10-08 T 22:19:50 UTC	Akupunktur	1272	0	Noch älter ist die [[Akupressur]]. Hier werden die Punkte mit Hilfe der Fingerkuppen massiert.	Noch älter als die Akupunktur ist die [[Akupressur]]. Hier werden die Punkte mit Hilfe der Fingerkuppen massiert.	n	n
2840370	2004-10-08 T 22:19:50 UTC	Akupunktur	1272	0	~[empty]~	Das Konzept der [[Ohrakupunktur]] ([[Auriculo-Therapie]]) wurde vom französischen Arzt [[Paul Nogier]] gefunden. 1954 berichtete er erstmals in der "Deutschen Zeitschrift für Akupunktur" über seine Erfahrungen und 1961 stellte er seine Diagnose- und Therapieform auf einem Akupunkturkongress in Deutschland vor. Die Behandlung über das Ohr ist zwar auch aus der chinesischen Akupunktur bekannt, es w…	n	~[empty]~
2840370	2004-10-08 T 22:19:50 UTC	Akupunktur	1272	0	Die Behandlung über das Ohr ist zwar auch aus der chinesischen Akupunktur bekannt, es werden dort jedoch nur wenige Punkte selten verwendet.	~[empty]~	n	~[empty]~
2840370	2004-10-08 T 22:19:50 UTC	Akupunktur	1272	0	Das Konzept der [[Ohrakupunktur]] ([[Auriculo-Therapie]]) wurde vom französischen Arzt [[Paul Nogier]] gefunden. 1954 berichtete er erstmals in der "Deutschen Zeitschrift für Akupunktur" über seine Erfahrungen und 1961 stellte er seine Diagnose- und Therapieform auf einem Akupunkturkongress in Deutschland vor.	~[empty]~	n	~[empty]~
2840370	2004-10-08 T 22:19:50 UTC	Akupunktur	1272	0	Daneben besteht noch das Konzept der koreanischen Handakupunktur, bei der die Meridiane komplet auf den Händen abgebildet sind.	Daneben besteht noch das Konzept der koreanischen Handakupunktur, bei der die Meridiane komplet auf den Händen abgebildet sind.	~[empty]~	~[empty]~
2840370	2004-10-08 T 22:19:50 UTC	Akupunktur	1272	0	Körpereigene Reizmethoden sind in den meisten Kulturen bekannt. Bei den Arabern das Skarifizieren der Haut z.B. bei Hexenschuss und bei den Bantu die Perforation der Ohrläppchen. Tatowierungen bei der Gletscherleiche Ötzi werden eine therapeutische Funktion zugeschrieben.	Körpereigene Reizmethoden sind auch in anderen Kulturen bekannt. Bei den Arabern das Skarifizieren der Haut z.B. bei Hexenschuss und bei den Bantu die Perforation der Ohrläppchen. Den Tatowierungen bei der Gletscherleiche Ötzi werden eine therapeutische Funktion zugeschrieben.	c	c
2915371	2004-10-17 T 14:22:35 UTC	Akupunktur	307	1	*[http://editors.dmoz.org/editors/editcat.cgi?cat=World/Deutsch/Gesundheit/Alternative_Medizin/Traditionelle_Chinesische_Medizin/Akupunktur (Akupunkturportal)-]	*[http://editors.dmoz.org/editors/editcat.cgi?cat=World/Deutsch/Gesundheit/Alternative_Medizin/Traditionelle_Chinesische_Medizin/Akupunktur (Akupunkturportal)-]	~[empty]~	~[empty]~
2915371	2004-10-17 T 14:22:35 UTC	Akupunktur	307	1	*[http://editors.dmoz.org/World/Deutsch/Gesundheit/Alternative_Medizin/Traditionelle_Chinesische_Medizin/Aus-_und_Weiterbildung/ Aus-und Weiterbildung in Akupunktur]	*[http://editors.dmoz.org/World/Deutsch/Gesundheit/Alternative_Medizin/Traditionelle_Chinesische_Medizin/Aus-_und_Weiterbildung/ Aus-und Weiterbildung in Akupunktur]	~[empty]~	~[empty]~
2915371	2004-10-17 T 14:22:35 UTC	Akupunktur	307	1	~[empty]~	*[http://editors.dmoz.org/World/Deutsch/Gesundheit/Alternative_Medizin/Traditionelle_Chinesische_Medizin/Therapeuten/ TherapeutInnen ]	n	n
2915371	2004-10-17 T 14:22:35 UTC	Akupunktur	307	1	{{Gesundheitshinweis}}	{{Gesundheitshinweis}}	~[empty]~	~[empty]~
31446230	2007-05-06 T 15:51:35 UTC	Akupunktur	2272	0	Ein Teil der wissenschaftlichen [[Medizin]] sieht es weiterhin als Aufgabe der [[Forschung]] an, der hinter der Akupunktur stehenden [[Theorie]] der [[Meridian]]e und Akupunkturpunkte wissenschaftlich nachzugehen. Ein anderer Teil hält diese Theorie für dermaßen abwegig, dass er keinen Bedarf für genauere Nachforschungen mehr sieht, zumal alle bisherigen Untersuchungen keinen signifikanten Unters…	Ein Teil der wissenschaftlichen [[Medizin]] sieht es weiterhin als Aufgabe der [[Forschung]] an, der hinter der Akupunktur stehenden [[Theorie]] der [[Meridian]]e und Akupunkturpunkte wissenschaftlich nachzugehen. Ein anderer Teil hält diese Theorie für dermaßen abwegig, dass er keinen Bedarf für genauere Nachforschungen mehr sieht, zumal alle bisherigen Untersuchungen keinen signifikanten Unters…	~[empty]~	~[empty]~
31446230	2007-05-06 T 15:51:35 UTC	Akupunktur	2272	0	Da auch die von der [[Traditionelle Chinesische Medizin|TCM]] angenommenen Wirkmechanismen nicht nachgewiesen werden konnten, diese sogar wissenschaftlichen Erkenntnissen über Funktion und Aufbau des menschlichen Körpers widersprechen, und sich auch kein anderer Wirkmechanismus stichhaltig nachweisen ließ, wird für diese Wirksamkeit allgemein der wohlbekannte [[Placebo|Placebo-Effekt]] verantwort…	Da auch die von der [[TCM]] angenommenen Wirkmechanismen nicht nachgewiesen werden konnten, diese sogar wissenschaftlichen Erkenntnissen über Funktion und Aufbau des menschlichen Körpers widersprechen, und sich auch kein anderer Wirkmechanismus stichhaltig nachweisen ließ, wird für diese Wirksamkeit allgemein der wohlbekannte [[Placebo|Placebo-Effekt]] verantwortlich gemacht (''siehe auch:'' [[Oc…	n	n
31446230	2007-05-06 T 15:51:35 UTC	Akupunktur	2272	0	Sowohl Befürworter als auch Gegner der Akupunktur warnen davor, bei schwerwiegenden Erkrankungen wie [[Krebs (Medizin)|Krebs]], [[Multiple Sklerose|Multipler Sklerose]] oder [[Schlaganfall]] Akupunktur anzuwenden. Befürworter begründen, dass dies [[Gegenanzeigen]] seien, die die Krankheit durch eine fördernde Wirkung der Akupunktur noch verschlimmern könnten und somit –&nbsp;beispielsweise bei Kr…	Sowohl Befürworter als auch Gegner der Akupunktur warnen davor, bei schwerwiegenden Erkrankungen wie [[Krebs (Medizin)|Krebs]], [[Multiple Sklerose|Multipler Sklerose]] oder [[Schlaganfall]] Akupunktur anzuwenden. Befürworter begründen, dass dies [[Gegenanzeigen]] seien, die die Krankheit durch eine fördernde Wirkung der Akupunktur noch verschlimmern könnten und somit –&nbsp;beispielsweise bei Kr…	~[empty]~	~[empty]~
32340830	2007-05-26 T 12:47:30 UTC	Akupunktur	1654	0	Ein Teil der wissenschaftlichen [[Medizin]] sieht es weiterhin als Aufgabe der [[Forschung]] an, der hinter der Akupunktur stehenden [[Theorie]] der [[Meridian]]e und Akupunkturpunkte wissenschaftlich nachzugehen. Ein anderer Teil hält diese Theorie für dermaßen abwegig, dass er keinen Bedarf für genauere Nachforschungen mehr sieht, zumal alle bisherigen Untersuchungen keinen signifikanten Unters…	Ein Teil der wissenschaftlichen [[Medizin]] sieht es weiterhin als Aufgabe der [[Forschung]] an, der hinter der Akupunktur stehenden [[Theorie]] der [[Meridian]]e und Akupunkturpunkte wissenschaftlich nachzugehen. Ein anderer Teil hält diese Theorie für dermaßen abwegig, dass er keinen Bedarf für genauere Nachforschungen mehr sieht, zumal alle bisherigen Untersuchungen keinen signifikanten Unters…	~[empty]~	~[empty]~
32340830	2007-05-26 T 12:47:30 UTC	Akupunktur	1654	0	~[empty]~	Da auch die von der [[TCM]] angenommenen Wirkmechanismen nicht nachgewiesen werden konnten, diese sogar wissenschaftlichen Erkenntnissen über Funktion und Aufbau des menschlichen Körpers widersprechen, und sich auch kein anderer Wirkmechanismus stichhaltig nachweisen ließ, wird für diese Wirksamkeit allgemein der wohlbekannte [[Placebo|Placebo-Effekt]] verantwortlich gemacht (''siehe auch:'' [[Oc…	c	c
32340830	2007-05-26 T 12:47:30 UTC	Akupunktur	1654	0	Sowohl Befürworter als auch Gegner der Akupunktur warnen davor, bei schwerwiegenden Erkrankungen wie [[Krebs (Medizin)|Krebs]], [[Multiple Sklerose|Multipler Sklerose]] oder [[Schlaganfall]] Akupunktur anzuwenden. Befürworter begründen, dass dies [[Gegenanzeigen]] seien, die die Krankheit durch eine fördernde Wirkung der Akupunktur noch verschlimmern könnten und somit –&nbsp;beispielsweise bei Kr…	Sowohl Befürworter als auch Gegner der Akupunktur warnen davor, bei schwerwiegenden Erkrankungen wie [[Krebs (Medizin)|Krebs]], [[Multiple Sklerose|Multipler Sklerose]] oder [[Schlaganfall]] Akupunktur anzuwenden. Befürworter begründen, dass dies [[Gegenanzeigen]] seien, die die Krankheit durch eine fördernde Wirkung der Akupunktur noch verschlimmern könnten und somit –&nbsp;beispielsweise bei Kr…	~[empty]~	~[empty]~
32764806	2007-06-05 T 08:34:35 UTC	Akupunktur	2439	0	Ein Teil der wissenschaftlichen [[Medizin]] sieht es weiterhin als Aufgabe der [[Forschung]] an, der hinter der Akupunktur stehenden [[Theorie]] der [[Meridian]]e und Akupunkturpunkte wissenschaftlich nachzugehen. Ein anderer Teil hält diese Theorie für dermaßen abwegig, dass er keinen Bedarf für genauere Nachforschungen mehr sieht, zumal alle bisherigen Untersuchungen keinen signifikanten Unters…	Ein Teil der wissenschaftlichen [[Medizin]] sieht es weiterhin als Aufgabe der [[Forschung]] an, der hinter der Akupunktur stehenden [[Theorie]] der [[Meridian]]e und Akupunkturpunkte wissenschaftlich nachzugehen. Ein anderer Teil hält diese Theorie für dermaßen abwegig, dass er keinen Bedarf für genauere Nachforschungen mehr sieht, zumal alle bisherigen Untersuchungen keinen signifikanten Unters…	~[empty]~	~[empty]~
32764806	2007-06-05 T 08:34:35 UTC	Akupunktur	2439	0	Da auch die von der [[TCM]] angenommenen Wirkmechanismen nicht nachgewiesen werden konnten, diese sogar wissenschaftlichen Erkenntnissen über Funktion und Aufbau des menschlichen Körpers widersprechen, und sich auch kein anderer Wirkmechanismus stichhaltig nachweisen ließ, wird für diese Wirksamkeit allgemein der wohlbekannte [[Placebo|Placebo-Effekt]] verantwortlich gemacht (''siehe auch:'' [[Oc…	Da auch die von der [[TCM]] angenommenen Wirkmechanismen nicht nachgewiesen werden konnten, diese sogar wissenschaftlichen Erkenntnissen über Funktion und Aufbau des menschlichen Körpers widersprechen, und sich auch kein anderer Wirkmechanismus stichhaltig nachweisen ließ, wird für diese Wirksamkeit allgemein der wohlbekannte [[Placebo|Placebo-Effekt]] verantwortlich gemacht (''siehe auch:'' [[Oc…	a	c
32764806	2007-06-05 T 08:34:35 UTC	Akupunktur	2439	0	Sowohl Befürworter als auch Gegner der Akupunktur warnen davor, bei schwerwiegenden Erkrankungen wie [[Krebs (Medizin)|Krebs]], [[Multiple Sklerose|Multipler Sklerose]] oder [[Schlaganfall]] Akupunktur anzuwenden. Befürworter begründen, dass dies [[Gegenanzeigen]] seien, die die Krankheit durch eine fördernde Wirkung der Akupunktur noch verschlimmern könnten und somit –&nbsp;beispielsweise bei Kr…	Sowohl Befürworter als auch Gegner der Akupunktur warnen davor, bei schwerwiegenden Erkrankungen wie [[Krebs (Medizin)|Krebs]], [[Multiple Sklerose|Multipler Sklerose]] oder [[Schlaganfall]] Akupunktur anzuwenden. Befürworter begründen, dass dies [[Gegenanzeigen]] seien, die die Krankheit durch eine fördernde Wirkung der Akupunktur noch verschlimmern könnten und somit –&nbsp;beispielsweise bei Kr…	~[empty]~	~[empty]~
33395835	2007-06-20 T 11:04:53 UTC	Akupunktur	1336	0	~[empty]~	~[empty]~	~[empty]~	~[empty]~
33395835	2007-06-20 T 11:04:53 UTC	Akupunktur	1336	0	* [http://www.nanzan-u.ac.jp/SHUBUNKEN/publications/afs/pdf/a136.pdf Casal, U. A.: "Acupuncture, Cautery and Massage in Japan", in: ''Asian Folklore Studies'', Vol. 21 (1962), S. 221-35.]	* U. A. Casal: ''Acupuncture, Cautery and Massage in Japan''. In: ''Asian Folklore Studies'', Vol. 21, 1962, {{ISSN|0385-2342}}, S. 221-35 [http://www.nanzan-u.ac.jp/SHUBUNKEN/publications/afs/pdf/a136.pdf (PDF; 1MB)].	n	n
33395835	2007-06-20 T 11:04:53 UTC	Akupunktur	1336	0	* Hans P. Ogal, Wolfram Stör und Yu-Lin Lian: ''Seirin Bildatlas der Akupunktur'', KVM-Verlag, ISBN 3-932119-40-1	* Hans P. Ogal, Wolfram Stör und Yu-Lin Lian: ''Seirin Bildatlas der Akupunktur'', KVM-Verlag, ISBN 3-932119-40-1.	~[empty]~	~[empty]~
33395835	2007-06-20 T 11:04:53 UTC	Akupunktur	1336	0	~[empty]~	~[empty]~	~[empty]~	~[empty]~
35180020	2007-08-04 T 21:23:55 UTC	Akupunktur	1446	0	In zwei der großen Krankenkassenstudien wurden auch die Nadelungsschmerzen als Nebenwirkung erfaßt: Sie traten bei zwei bis vier Prozent der Patienten auf.	In zwei der großen Krankenkassenstudien wurden auch die Nadelungsschmerzen als Nebenwirkung erfaßt: Sie traten bei zwei bis vier Prozent der Patienten auf.	~[empty]~	~[empty]~
35180020	2007-08-04 T 21:23:55 UTC	Akupunktur	1446	0	* ''Organverletzungen'' wie z.&nbsp;B. ein [[Pneumothorax]] (selten) durch eine unbeabsichtigte [[Verletzung]] der [[Lunge]].	* ''Organverletzungen'' wie z.&nbsp;B. ein [[Pneumothorax]] (selten) durch eine unbeabsichtigte [[Trauma (Medizin)|Verletzung]] der [[Lunge]].	n	n
35180020	2007-08-04 T 21:23:55 UTC	Akupunktur	1446	0	Pneumothorax ist nicht als Nebenwirkung sondern als Behandlungsfehler aufgrund von fehlendem Wissen und bei unsachgemäßer Nadelung zu bezeichnen. http://users.med.auth.gr/~karanik/english/articles/adverse.html Adverse Reactions after Acupuncture: A Review by Palle Rosted MD http://www.akupunktur-aktuell.de/2007/news/Oekotest.htm Zitiert nach „Sanft heilen mit Nadeln“, Zeitschrift "ÖkoTest", 6/200…	Pneumothorax ist nicht als Nebenwirkung sondern als Behandlungsfehler aufgrund von fehlendem Wissen und bei unsachgemäßer Nadelung zu bezeichnen. http://users.med.auth.gr/~karanik/english/articles/adverse.html Adverse Reactions after Acupuncture: A Review by Palle Rosted MD http://www.akupunktur-aktuell.de/2007/news/Oekotest.htm Zitiert nach „Sanft heilen mit Nadeln“, Zeitschrift "ÖkoTest", 6/200…	~[empty]~	~[empty]~
35763814	2007-08-20 T 14:23:56 UTC	Akupunktur	1751	0	* [http://www.agtcm.de/ Arbeitsgemeinschaft für Klassische Akupunktur und Traditionelle Chinesische Medizin e.V.]	* [http://www.agtcm.de/ Arbeitsgemeinschaft für Klassische Akupunktur und Traditionelle Chinesische Medizin e.V.]	~[empty]~	~[empty]~
35763814	2007-08-20 T 14:23:56 UTC	Akupunktur	1751	0	* [http://www.abz-nord.de/ Ausbildungszentrum für Klassische Akupunktur und Traditionelle Chinesische Medizin]	* [http://www.abz-nord.de/ Ausbildungszentrum für Klassische Akupunktur und Traditionelle Chinesische Medizin]	~[empty]~	~[empty]~
35763814	2007-08-20 T 14:23:56 UTC	Akupunktur	1751	0	~[empty]~	*[http://www.bv-aku.de Berufsverband deutscher Akupunkturärzte]	n	n
35763814	2007-08-20 T 14:23:56 UTC	Akupunktur	1751	0	~[empty]~	*[http://www.akupunktur-arzt.de Deutsche Akademie für Akupunktur und Aurikulomedizin e.V.]	n	n
35763814	2007-08-20 T 14:23:56 UTC	Akupunktur	1751	0	~[empty]~	*[http://www.daegfa.de Deutsche Ärztegesellschaft für Akupunktur]	n	n
35763814	2007-08-20 T 14:23:56 UTC	Akupunktur	1751	0	~[empty]~	*[http://www.ak-ohrakupunktur.de Fachbereich Ohrakupunktur der Arbeitsgemeinschaft für Klassische Akupunktur und Traditionelle Chinesische Medizin e.V]	n	n
35763814	2007-08-20 T 14:23:56 UTC	Akupunktur	1751	0	~[empty]~	*[http://www.akupunktur.info Forschungsgruppe Akupunktur e.V.]	n	n
35763814	2007-08-20 T 14:23:56 UTC	Akupunktur	1751	0	~[empty]~	*[http://www.naturheil-web.de/web-seiten/auriculo/auricolotherapie.htm Informationen zur Ohrakupunktur und Anleitung zur Ohrmassage]	a	n
35763814	2007-08-20 T 14:23:56 UTC	Akupunktur	1751	0	~[empty]~	*[http://www.zaen.org Zentralverband der Ärzte für Naturheilverfahren und Regulationsmedizin -ZÄN-]	n	n
35763814	2007-08-20 T 14:23:56 UTC	Akupunktur	1751	0	~[empty]~	~[empty]~	~[empty]~	~[empty]~
37515555	2007-10-06 T 05:03:19 UTC	Akupunktur	2439	0	Pneumothorax ist nicht als Nebenwirkung sondern als Behandlungsfehler aufgrund von fehlendem Wissen und bei unsachgemäßer Nadelung zu bezeichnen. http://users.med.auth.gr/~karanik/english/articles/adverse.html Adverse Reactions after Acupuncture: A Review by Palle Rosted MD http://www.akupunktur-aktuell.de/2007/news/Oekotest.htm Zitiert nach „Sanft heilen mit Nadeln“, Zeitschrift "ÖkoTest", 6/200…	Pneumothorax ist nicht als Nebenwirkung sondern als Behandlungsfehler aufgrund von fehlendem Wissen und bei unsachgemäßer Nadelung zu bezeichnen. http://users.med.auth.gr/~karanik/english/articles/adverse.html Adverse Reactions after Acupuncture: A Review by Palle Rosted MD http://www.akupunktur-aktuell.de/2007/news/Oekotest.htm Zitiert nach „Sanft heilen mit Nadeln“, Zeitschrift "ÖkoTest", 6/200…	~[empty]~	~[empty]~
37515555	2007-10-06 T 05:03:19 UTC	Akupunktur	2439	0	* Silikonisierte Akupunkturnadeln können durch Ablagerung kleinster Mengen Silikon in der Haut Granulome verursachen Yanagihara M, Fujii T, Wakamatu N, Ishizaki H, Takehara T, Nawate K.Silicone granuloma on the entry points of acupuncture, venepuncture and surgical needles. J Cutan Pathol 2000;27(6):301-5) AU Chun, Cho SW, Silica granuloma: Scanning electron microscopy and energy dispersive X-ray…	* Silikonisierte Akupunkturnadeln können durch Ablagerung kleinster Mengen Silikon in der Haut Granulome verursachen Yanagihara M, Fujii T, Wakamatu N, Ishizaki H, Takehara T, Nawate K.Silicone granuloma on the entry points of acupuncture, venepuncture and surgical needles. J Cutan Pathol 2000;27(6):301-5) Chun, Cho, Silica granuloma: Scanning electron microscopy and energy dispersive X-ray micro…	n	n
37515555	2007-10-06 T 05:03:19 UTC	Akupunktur	2439	0	needle-tips. Acupuncture in Medicine. Vol 20(1) (pp 11-18), 2002 .	needle-tips. Acupuncture in Medicine. Vol 20(1) (pp 11-18), 2002 .	~[empty]~	~[empty]~
38047841	2007-10-20 T 17:28:22 UTC	Akupunktur	2476	0	[[Bild:Acupuncture.jpg|thumb|300px|Akupunkturbehandlung mit modernen Geräten]]	[[Bild:Acupuncture.jpg|thumb|300px|Akupunkturbehandlung mit modernen Geräten]]	~[empty]~	~[empty]~
38047841	2007-10-20 T 17:28:22 UTC	Akupunktur	2476	0	'''Akupunktur''' ([[Latein|Lat.]]: ''acus''&nbsp;= Nadel, ''punctio''&nbsp;= das Stechen), auf [[Hochchinesisch]] zh?n ji? (??), ist ein Teilgebiet der [[Traditionelle Chinesische Medizin|Traditionellen Chinesischen Medizin]] (TCM).	'''Akupunktur''' ([[Latein|Lat.]]: ''acus''&nbsp;= [[Nadel]], ''punctio''&nbsp;= das Stechen), auf [[Hochchinesisch]] zh?n ji? (??), ist ein Teilgebiet der [[Traditionelle Chinesische Medizin|Traditionellen Chinesischen Medizin]] (TCM).	n	~[empty]~
38047841	2007-10-20 T 17:28:22 UTC	Akupunktur	2476	0	~[empty]~	~[empty]~	~[empty]~	~[empty]~
38047841	2007-10-20 T 17:28:22 UTC	Akupunktur	2476	0	Die erste zur Zeit bekannte schriftliche Erwähnung der Akupunktur und [[Moxa (Therapie)|Moxibustion]] stammt aus dem zweiten Jahrhundert vor Christus. Der chinesische Historiker [[Sima Qian]] erwähnt in seinen Aufzeichnungen erstmals Steinnadeln. Neuere Grabfunde enthalten Indizien, dass ähnliche Instrumente bereits vor ca. 5000 bis 6000 Jahren verwendet worden sein könnten. Alternativ zu Steinna…	Die erste zur Zeit bekannte schriftliche Erwähnung der Akupunktur und [[Moxa (Therapie)|Moxibustion]] stammt aus dem zweiten Jahrhundert vor Christus. Der chinesische Historiker [[Sima Qian]] erwähnt in seinen Aufzeichnungen erstmals Steinnadeln. Neuere Grabfunde enthalten Indizien, dass ähnliche Instrumente bereits vor ca. 5000 bis 6000 Jahren verwendet worden sein könnten. Alternativ zu Steinna…	~[empty]~	~[empty]~
38047841	2007-10-20 T 17:28:22 UTC	Akupunktur	2476	0	~[empty]~	[[Bild:Aiguille d acupuncture avec regle.dsc02265.untilted+cropped+WB.jpg|thumb|Akupunkturnadel]]	~[empty]~	n
38047841	2007-10-20 T 17:28:22 UTC	Akupunktur	2476	0	Die älteste Sammlung chinesischer medizinischer Schriften ''Innere Klassiker des Gelben Kaisers'' (Huangdi Neijing) aus der Zeit zwischen 200 Jahre vor und nach der [[Zeitenwende]] integriert die Aku-Moxi-Therapie in die damalige Medizin und beschreibt verschiedene Nadeln (aus Metall), Stichtechniken, Indikationen für die Anwendung bestimmter Punkte. In diesem Werk wurden bereits 160 klassische P…	Die älteste Sammlung chinesischer medizinischer Schriften ''Innere Klassiker des Gelben Kaisers'' (Huangdi Neijing) aus der Zeit zwischen 200 Jahre vor und nach der [[Zeitenwende]] integriert die Aku-Moxi-Therapie in die damalige Medizin und beschreibt verschiedene Nadeln (aus Metall), Stichtechniken, Indikationen für die Anwendung bestimmter Punkte. In diesem Werk wurden bereits 160 klassische P…	~[empty]~	~[empty]~
38047841	2007-10-20 T 17:28:22 UTC	Akupunktur	2476	0	Das erste historisch eindeutig datierbare Werk über Aku-Moxi ist ''Der Systematische Aku-Moxi-Klassiker'' (Zhenjiu jiayjing) von Huang Fumi (215–282). Darin werden eine klare Terminologie, eine Topologie von 349 Akupunkturpunkten und systematische Hinweise auf deren Wirkung beschrieben.	Das erste historisch eindeutig datierbare Werk über Aku-Moxi ist ''Der Systematische Aku-Moxi-Klassiker'' (Zhenjiu jiayjing) von Huang Fumi (215–282). Darin werden eine klare Terminologie, eine Topologie von 349 Akupunkturpunkten und systematische Hinweise auf deren Wirkung beschrieben.	~[empty]~	~[empty]~
38187873	2007-10-24 T 08:59:05 UTC	Akupunktur	2439	0	, Forschende Komplementärmedizin und Klassische Naturheilkunde / Research in Complementary and Classical Natural Medicine 2003;10:185-191 (DOI: 10.1159/000073474) [http://content.karger.com/ProdukteDB/produkte.asp?Aktion=ShowAbstract&ArtikelNr=73473&ProduktNr=224242&Ausgabe=229609] Acupuncture Randomized Trials (ART) in Patients with Migraine or Tension-Type Headache - Design and Protocols	, Forschende Komplementärmedizin und Klassische Naturheilkunde / Research in Complementary and Classical Natural Medicine 2003;10:185-191 (DOI: 10.1159/000073474) [http://content.karger.com/ProdukteDB/produkte.asp?Aktion=ShowAbstract&ArtikelNr=73473&ProduktNr=224242&Ausgabe=229609] Acupuncture Randomized Trials (ART) in Patients with Migraine or Tension-Type Headache - Design and Protocols	~[empty]~	~[empty]~
38187873	2007-10-24 T 08:59:05 UTC	Akupunktur	2439	0	D. Melcharta,b, K. Lindea, A. Strenga, S. Reitmayra, A. Hoppea, B. Brinkhausc, C. Becker-Wittc, S. Wagenpfeild, V. Pfaffenrathe, M. Hammes, S.N. Willichc, W. Weidenhammera	D. Melcharta,b, K. Lindea, A. Strenga, S. Reitmayra, A. Hoppea, B. Brinkhausc, C. Becker-Wittc, S. Wagenpfeild, V. Pfaffenrathe, M. Hammes, S.N. Willichc, W. Weidenhammera	~[empty]~	~[empty]~
38187873	2007-10-24 T 08:59:05 UTC	Akupunktur	2439	0	, Forschende Komplementärmedizin und Klassische Naturheilkunde / Research in Complementary and Classical Natural Medicine 2003;10:179-184 (DOI: 10.1159/000073473) .	, Forschende Komplementärmedizin und Klassische Naturheilkunde / Research in Complementary and Classical Natural Medicine 2003;10:179-184 (DOI: 10.1159/000073473) . Beobachtungen stützen die Annahme von nicht erlaubten Zusatzbehandlungen und stellen die Seriosität der Studien in Frage [http://www.aerzteblatt.de/v4/archiv/artikel.asp?src=suche&id=51884 Deutsches Ärzteblatt]Zu "Akupunktur bei chron…	c	c
38187873	2007-10-24 T 08:59:05 UTC	Akupunktur	2439	0	Entblindete Patienten hätten sich dann heimlich Zusatztherapien besorgen können und so ihr Behandlungsergebnis verbessern können. In der Auswertung könnte das dann vorgetäuscht haben, daß Minimal- oder Sham-Akupunktur genauso wirksam seien, wie "echte" Akupunktur [http://www.arztwiki.de/wiki/index.php?title=Dieter_wettig&oldid=6309 Wettig, D.], Die ART-Akupunkturstudien, AKU 33, 2 (2005) 118-21 .	Die Autoren der Studie schrieben hierzu, daß eine Entblindung theoretisch zwar möglich, aber unwahrscheinlich gewesen sei. [http://bmj.bmjjournals.com/cgi/eletters/331/7513/376 BMJ e-letters]Rapid Responses to: PAPERS:	~[empty]~	c
38187873	2007-10-24 T 08:59:05 UTC	Akupunktur	2439	0	~[empty]~	Dieter Melchart, Andrea Streng, Andrea Hoppe, Benno Brinkhaus, Claudia Witt, Stefan Wagenpfeil, Volker Pfaffenrath, Michael Hammes, Josef Hummelsberger, Dominik Irnich, Wolfgang Weidenhammer, Stefan N Willich, and Klaus Linde "Acupuncture in patients with tension-type headache: randomised controlled trial", BMJ 2005; 331: 376-382: "''Unblinding of patients recruited or observed after the protocol…	c	c
38187873	2007-10-24 T 08:59:05 UTC	Akupunktur	2439	0	~[empty]~	Entblindete Patienten konnten sich dann heimlich Zusatztherapien besorgen und so ihr Behandlungsergebnis verbessern. In der Auswertung könnte das dann vorgetäuscht haben, daß Minimal- oder Sham-Akupunktur genauso wirksam seien, wie "echte" Akupunktur [http://www.arztwiki.de/wiki/index.php?title=Dieter_wettig&oldid=6309 Wettig, D.], Die ART-Akupunkturstudien, AKU 33, 2 (2005) 118-21 .	n	~[empty]~
38187873	2007-10-24 T 08:59:05 UTC	Akupunktur	2439	0	Siehe dazu auch die folgenden Beiträge, in denen der ART Studie vorzeitige Entblindung vorgeworfen wird: [http://archinte.ama-assn.org/cgi/content/short/166/14/1527-a Archives of Internal Medicine]The Acupuncture Randomized Trials Study (Back Pain) Was Unblinded Too Early [http://www.aerzteblatt.de/v4/archiv/artikel.asp?src=suche&id=51887 Deutsches Ärzteblatt]Wettig, Dieter, Zu "Wirksamkeit, Sich…	Siehe dazu auch die folgenden Beiträge, in denen der ART Studie vorzeitige Entblindung vorgeworfen wird: [http://archinte.ama-assn.org/cgi/content/short/166/14/1527-a Archives of Internal Medicine]The Acupuncture Randomized Trials Study (Back Pain) Was Unblinded Too Early [http://www.aerzteblatt.de/v4/archiv/artikel.asp?src=suche&id=51887 Deutsches Ärzteblatt]Wettig, Dieter, Zu "Wirksamkeit, Sich…	~[empty]~	~[empty]~
39422495	2007-11-27 T 08:28:36 UTC	Akupunktur	2439	0	* beim Arbeiten mit ''unsterilen Nadeln'' können Infektionskrankheiten wie [[Hepatitis B]], [[Hepatitis C|-C]] und auch [[AIDS]] auftreten. Allerdings ist die Infektionsgefahr deutlich geringer als bei [[Kanüle]]n – die Haut scheint gegenüber massiven Stahlnadeln eine höhere Keimresistenz zu besitzen bzw. durch das [[Lumen (Pharmakologie)|Kanülenlumen]] kann eine größere Menge potentiell kontamin…	* beim Arbeiten mit ''unsterilen Nadeln'' können Infektionskrankheiten wie [[Hepatitis B]], [[Hepatitis C|-C]] und auch [[AIDS]] auftreten. Allerdings ist die Infektionsgefahr deutlich geringer als bei [[Kanüle]]n – die Haut scheint gegenüber massiven Stahlnadeln eine höhere Keimresistenz zu besitzen bzw. durch das [[Lumen (Pharmakologie)|Kanülenlumen]] kann eine größere Menge potentiell kontamin…	~[empty]~	~[empty]~
39422495	2007-11-27 T 08:28:36 UTC	Akupunktur	2439	0	* die Ausbildung eines [[Hämatom]]s an der Einstichstelle	* die Ausbildung eines [[Hämatom]]s an der Einstichstelle	~[empty]~	~[empty]~
39422495	2007-11-27 T 08:28:36 UTC	Akupunktur	2439	0	* bei sehr langen Verweildauern von [[Silber|silbernen]] Akupunkturnadeln kam es laut wissenschaftlichen Studien in einigen Fällen zu einer dauerhaften Verfärbung der [[Haut]] die als [[Argyrie|Argyrose]] bezeichnet wird.	* bei sehr langen Verweildauern von [[Silber|silbernen]] Akupunkturnadeln kam es laut wissenschaftlichen Studien in einigen Fällen zu einer dauerhaften Verfärbung der [[Haut]] die als [[Argyrie|Argyrose]] bezeichnet wird.	~[empty]~	~[empty]~
39422495	2007-11-27 T 08:28:36 UTC	Akupunktur	2439	0	~[empty]~	* Bei langen Verweildauern von Nadeln ("Dauernadeln"), egal welchen [[Material]]s, kann es vermehrt zu [[Entzündung]]en kommen.	c	c
39422495	2007-11-27 T 08:28:36 UTC	Akupunktur	2439	0	* Es können vereinzelt Blutstropfen austreten	* Es können vereinzelt Blutstropfen austreten	~[empty]~	~[empty]~
39422495	2007-11-27 T 08:28:36 UTC	Akupunktur	2439	0	* Bei bestimmten Punkten oder Punktkombinationen kann dem Patient schwindlig werden (selten)	* Bei bestimmten Punkten oder Punktkombinationen kann dem Patient schwindlig werden (selten)	~[empty]~	~[empty]~
39970005	2007-12-12 T 01:35:43 UTC	Akupunktur	765	1	~[empty]~	~[empty]~	~[empty]~	~[empty]~
39970005	2007-12-12 T 01:35:43 UTC	Akupunktur	765	1	{{Wiktionary|Akupunktur}}	{{Wiktionary|Akupunktur}}	~[empty]~	~[empty]~
39970005	2007-12-12 T 01:35:43 UTC	Akupunktur	765	1	* [http://www.akupunkturexperten.de/Akupunktur_in_China_-_die_klei/Gesichtsakupunktur_-_Schadelak/gesichtsakupunktur_-_schadelak.html Diashow einer Schädelakupunktur]	~[empty]~	c	n
39970005	2007-12-12 T 01:35:43 UTC	Akupunktur	765	1	* [http://www.akupunktura.de/TCM_was_ist_das__Traditionelle/Akupunktur_-_was_ist_das_/Elektroakupunktur_-_Akupunktur/elektroakupunktur_-_akupunktur.html Diashow einer Elektroakupunktur]	~[empty]~	c	n
39970005	2007-12-12 T 01:35:43 UTC	Akupunktur	765	1	* [http://skepdic.com/German/akupunktur.html Akupunktur in Skeptic's Dictionary]	~[empty]~	n	n
39970005	2007-12-12 T 01:35:43 UTC	Akupunktur	765	1	* [http://www.atcae.org Akupunktur- und TCM- Gesellschaft in China weitergebildeter Ärzte e.V.]	~[empty]~	n	n
39970005	2007-12-12 T 01:35:43 UTC	Akupunktur	765	1	* [http://www.agtcm.de/ Arbeitsgemeinschaft für Klassische Akupunktur und Traditionelle Chinesische Medizin e.V.]	~[empty]~	n	n
39970005	2007-12-12 T 01:35:43 UTC	Akupunktur	765	1	* [http://www.abz-nord.de/ Ausbildungszentrum für Klassische Akupunktur und Traditionelle Chinesische Medizin]	~[empty]~	n	n
39970005	2007-12-12 T 01:35:43 UTC	Akupunktur	765	1	*[http://www.bv-aku.de Berufsverband deutscher Akupunkturärzte]	~[empty]~	n	n
39970005	2007-12-12 T 01:35:43 UTC	Akupunktur	765	1	*[http://www.akupunktur-arzt.de Deutsche Akademie für Akupunktur und Aurikulomedizin e.V.]	~[empty]~	n	n
39970005	2007-12-12 T 01:35:43 UTC	Akupunktur	765	1	*[http://www.daegfa.de Deutsche Ärztegesellschaft für Akupunktur]	~[empty]~	n	n
39970005	2007-12-12 T 01:35:43 UTC	Akupunktur	765	1	*[http://www.ak-ohrakupunktur.de Fachbereich Ohrakupunktur der Arbeitsgemeinschaft für Klassische Akupunktur und Traditionelle Chinesische Medizin e.V]	~[empty]~	n	n
39970005	2007-12-12 T 01:35:43 UTC	Akupunktur	765	1	*[http://www.akupunktur.info Forschungsgruppe Akupunktur e.V.]	~[empty]~	n	n
39970005	2007-12-12 T 01:35:43 UTC	Akupunktur	765	1	*[http://www.naturheil-web.de/web-seiten/auriculo/auricolotherapie.htm Informationen zur Ohrakupunktur und Anleitung zur Ohrmassage]	~[empty]~	c	n
39970005	2007-12-12 T 01:35:43 UTC	Akupunktur	765	1	*[http://www.zaen.org Zentralverband der Ärzte für Naturheilverfahren und Regulationsmedizin -ZÄN-]	~[empty]~	n	n
39970005	2007-12-12 T 01:35:43 UTC	Akupunktur	765	1	*[http://www.cankurs.com Colleg Akupunktur und Naturheilkunde -CAN]	*[http://www.cankurs.com Colleg Akupunktur und Naturheilkunde -CAN]	n	~[empty]~
40447879	2007-12-26 T 11:15:07 UTC	Akupunktur	1647	0	~[empty]~	~[empty]~	~[empty]~	~[empty]~
40447879	2007-12-26 T 11:15:07 UTC	Akupunktur	1647	0	Tätowierungen, die bei der Gletscherleiche [[Ötzi]] von etwa 3340 v.&nbsp;Chr. gefunden wurden, dienten möglicherweise therapeutischen Zwecken und befinden sich teilweise in der Nähe aus der chinesischen Medizin bekannter klassischer Akupunkturpunkte. L. Dorfer, M. Moser et al.: ''[http://www.akupunktur-arzt.de/oetzi/science.htm 5200-Year-Old Acupuncture in Central Europe?]'', Science, 9.&nbsp;Ok…	~[empty]~	n	~[empty]~
40447879	2007-12-26 T 11:15:07 UTC	Akupunktur	1647	0	Die erste zur Zeit bekannte schriftliche Erwähnung der Akupunktur und [[Moxa (Therapie)|Moxibustion]] stammt aus dem zweiten Jahrhundert vor Christus. Der chinesische Historiker [[Sima Qian]] erwähnt in seinen Aufzeichnungen erstmals Steinnadeln. Neuere Grabfunde enthalten Indizien, dass ähnliche Instrumente bereits vor ca. 5000 bis 6000 Jahren verwendet worden sein könnten. Alternativ zu Steinna…	Die erste zur Zeit bekannte schriftliche Erwähnung der Akupunktur und [[Moxa (Therapie)|Moxibustion]] stammt aus dem zweiten Jahrhundert vor Christus. Der chinesische Historiker [[Sima Qian]] erwähnt in seinen Aufzeichnungen erstmals Steinnadeln. Neuere Grabfunde enthalten Indizien, dass ähnliche Instrumente bereits vor ca. 5000 bis 6000 Jahren verwendet worden sein könnten. Alternativ zu Steinna…	~[empty]~	~[empty]~
40447879	2007-12-26 T 11:15:07 UTC	Akupunktur	1647	0	Die geschwächte [[Mandschu]]-Dynastie versuchte Ende des [[19. Jahrhundert]]s China zu modernisieren, was unter anderem ein Verbot der Akupunktur beinhaltete. Dieses Vorhaben scheiterte jedoch. Auch spätere politische Bestrebungen im [[Volksrepublik China|kommunistischem China]], Akupunktur zu verbieten, um die gewünschte Umorientierung des Gesundheitssystems in Richtung eines wissenschaftlichen …	Die geschwächte [[Mandschu]]-Dynastie versuchte Ende des [[19. Jahrhundert]]s China zu modernisieren, was unter anderem ein Verbot der Akupunktur beinhaltete. Dieses Vorhaben scheiterte jedoch. Auch spätere politische Bestrebungen im [[Volksrepublik China|kommunistischem China]], Akupunktur zu verbieten, um die gewünschte Umorientierung des Gesundheitssystems in Richtung eines wissenschaftlichen …	~[empty]~	~[empty]~
40447879	2007-12-26 T 11:15:07 UTC	Akupunktur	1647	0	~[empty]~	Tätowierungen, die bei der Gletscherleiche [[Ötzi]] von etwa 3340 v.&nbsp;Chr. gefunden wurden, dienten möglicherweise therapeutischen Zwecken und befinden sich teilweise in der Nähe aus der chinesischen Medizin bekannter klassischer Akupunkturpunkte. L. Dorfer, M. Moser et al.: ''[http://www.akupunktur-arzt.de/oetzi/science.htm 5200-Year-Old Acupuncture in Central Europe?]'', Science, 9.&nbsp;Ok…	n	~[empty]~
40447879	2007-12-26 T 11:15:07 UTC	Akupunktur	1647	0	Erst gegen Ende des [[20. Jahrhundert]]s drang die Traditionelle Chinesische Medizin und mit ihr die Akupunktur verstärkt in den [[Westliche Welt|Westen]] vor.	Erst gegen Ende des [[20. Jahrhundert]]s drang die Traditionelle Chinesische Medizin und mit ihr die Akupunktur verstärkt in den [[Westliche Welt|Westen]] vor.	~[empty]~	~[empty]~
40883417	2008-01-07 T 07:16:41 UTC	Akupunktur	2439	0	Acupuncture in chronic back pain. Background, development and design of the German Acupuncture Trial (gerac-cLBP), Z Orthop Ihre Grenzgeb. 2003 Jan-Feb;141(1):6-10 [http://www.liebertonline.com/doi/abs/10.1089%2F107555303322524616] Liebert online: The Journal of Alternative and Complementary Medicine, The German Multicenter, Randomized, Partially Blinded, Chronic Low-Back Pain: A Preliminary Repo…	Acupuncture in chronic back pain. Background, development and design of the German Acupuncture Trial (gerac-cLBP), Z Orthop Ihre Grenzgeb. 2003 Jan-Feb;141(1):6-10 [http://www.liebertonline.com/doi/abs/10.1089%2F107555303322524616] Liebert online: The Journal of Alternative and Complementary Medicine, The German Multicenter, Randomized, Partially Blinded, Chronic Low-Back Pain: A Preliminary Repo…	~[empty]~	~[empty]~
40883417	2008-01-07 T 07:16:41 UTC	Akupunktur	2439	0	Ein Auszug aus dem Prüfplan zeigt diese Problematik „….Obligatory points are Ub 23, 40, 60, and Ki3 for dorsal pain or Ub 23, Gb 34, 41 and Ki3 for lateral pain…. selected from Ub 24–34…. For sham acupuncture, six needles on either side of the lateral part of the back and two needles on the lower limb are applied superficially (depth of needle insertion, 0.5 cm) at acknowledged nonacupuncture poi…	Ein Auszug aus dem Prüfplan zeigt diese Problematik „….Obligatory points are Ub 23, 40, 60, and Ki3 for dorsal pain or Ub 23, Gb 34, 41 and Ki3 for lateral pain…. selected from Ub 24–34…. For sham acupuncture, six needles on either side of the lateral part of the back and two needles on the lower limb are applied superficially (depth of needle insertion, 0.5 cm) at acknowledged nonacupuncture poi…	n	n
40883417	2008-01-07 T 07:16:41 UTC	Akupunktur	2439	0	~[empty]~	~[empty]~	~[empty]~	~[empty]~
40924800	2008-01-08 T 09:48:38 UTC	Akupunktur	2439	0	Acupuncture in chronic back pain. Background, development and design of the German Acupuncture Trial (gerac-cLBP), Z Orthop Ihre Grenzgeb. 2003 Jan-Feb;141(1):6-10 [http://www.liebertonline.com/doi/abs/10.1089%2F107555303322524616] Liebert online: The Journal of Alternative and Complementary Medicine, The German Multicenter, Randomized, Partially Blinded, Chronic Low-Back Pain: A Preliminary Repo…	Acupuncture in chronic back pain. Background, development and design of the German Acupuncture Trial (gerac-cLBP), Z Orthop Ihre Grenzgeb. 2003 Jan-Feb;141(1):6-10 [http://www.liebertonline.com/doi/abs/10.1089%2F107555303322524616] Liebert online: The Journal of Alternative and Complementary Medicine, The German Multicenter, Randomized, Partially Blinded, Chronic Low-Back Pain: A Preliminary Repo…	~[empty]~	~[empty]~
40924800	2008-01-08 T 09:48:38 UTC	Akupunktur	2439	0	Ein Auszug aus dem Prüfplan zeigt diese Problematik „….Obligatory points are Ub 23, 40, 60, and Ki3 for dorsal pain or Ub 23, Gb 34, 41 and Ki3 for lateral pain…. selected from Ub 24–34…. For sham acupuncture, six needles on either side of the lateral part of the back and two needles on the lower limb are applied superficially (depth of needle insertion, 0.5 cm) at acknowledged nonacupuncture poi…	Ein Auszug aus dem Prüfplan zeigt diese Problematik „….Obligatory points are Ub 23, 40, 60, and Ki3 for dorsal pain or Ub 23, Gb 34, 41 and Ki3 for lateral pain…. selected from Ub 24–34…. For sham acupuncture, six needles on either side of the lateral part of the back and two needles on the lower limb are applied superficially (depth of needle insertion, 0.5 cm) at acknowledged nonacupuncture poi…	n	n
40924800	2008-01-08 T 09:48:38 UTC	Akupunktur	2439	0	~[empty]~	~[empty]~	~[empty]~	~[empty]~
40970845	2008-01-09 T 12:20:32 UTC	Akupunktur	2078	0	Gleichzeitig wurde die notwendige Qualifikation der Ärzte weiter erhöht: Neben der ärztlichen Zusatzbezeichnung "Akupunktur" wird der Nachweis des Kurses "Spezielle Schmerztherapie" und "Psychosomatische Grundversorgung" vorausgesetzt. Bis 31.12.2007 gilt eine Übergangsfrist, die es Ärzten, die noch nicht die genannten Fortbildungsnachweise erbracht haben, befristet erlaubt, Akupunktur als Kassen…	Gleichzeitig wurde die notwendige Qualifikation der Ärzte weiter erhöht: Neben der ärztlichen Zusatzbezeichnung "Akupunktur" wird der Nachweis des Kurses "Spezielle Schmerztherapie" und "Psychosomatische Grundversorgung" vorausgesetzt. Bis 31.12.2007 gilt eine Übergangsfrist, die es Ärzten, die noch nicht die genannten Fortbildungsnachweise erbracht haben, befristet erlaubt, Akupunktur als Kassen…	~[empty]~	~[empty]~
40970845	2008-01-09 T 12:20:32 UTC	Akupunktur	2078	0	Alle anderen Akupunkturbehandlungen sind nicht Leistung der Gesetzlichen Krankenkasse und müssen deshalb selbst bezahlt werden.	Alle anderen Akupunkturbehandlungen sind nicht Leistung der Gesetzlichen Krankenkasse und müssen deshalb selbst bezahlt werden.	~[empty]~	~[empty]~
40970845	2008-01-09 T 12:20:32 UTC	Akupunktur	2078	0	~[empty]~	~[empty]~	a	a
40970845	2008-01-09 T 12:20:32 UTC	Akupunktur	2078	0	Auch gibt es massive Zweifel, ob die vier ART-Studien zur Akupunktur wissenschaftlich sauber durchgeführt wurden. Unter anderem kam es zu vorzeitigen und entblindenden VeröffentlichungenDieter Wettig: ''[http://www.angelfire.com/sc/naturheilverfahren/cgi-bin/ART_6.htm Die ART-Akupunktur-Studien: Vorzeitig entblindet?]'', zuletzt zugegriffen am 26.&nbsp;April 2006 , auch im [http://www.aerzteblatt…	~[empty]~	a	a
40970845	2008-01-09 T 12:20:32 UTC	Akupunktur	2078	0	B. Brinkhausa, C. Becker-Witta, S. Jenaa, K. Lindeb, A. Strengb, S. Wagenpfeilc, D. Irnichd, J. Hummelsbergere, D. Melchartb,f, S.N. Willich	~[empty]~	a	n
40970845	2008-01-09 T 12:20:32 UTC	Akupunktur	2078	0	, Forschende Komplementärmedizin und Klassische Naturheilkunde / Research in Complementary and Classical Natural Medicine 2003;10:185-191 (DOI: 10.1159/000073474) [http://content.karger.com/ProdukteDB/produkte.asp?Aktion=ShowPDF&ProduktNr=224242&Ausgabe=229609&ArtikelNr=73473&filename=73473.pdf] Melchart D, Linde K, Streng A, Reitmayr S, Hoppe A, Brinkhaus B, Becker-Witt C, Wagenpfeil S, Pfaffenr…	~[empty]~	a	n
40970845	2008-01-09 T 12:20:32 UTC	Akupunktur	2078	0	Acupuncture Randomized Trials (ART) in Patients with Migraine or Tension-Type Headache - Design and Protocols.	~[empty]~	~[empty]~	n
40970845	2008-01-09 T 12:20:32 UTC	Akupunktur	2078	0	Forsch Komplementärmed Klass Naturheilkd 2003;10:179-184 (DOI: 10.1159/000073473)	~[empty]~	a	n
40970845	2008-01-09 T 12:20:32 UTC	Akupunktur	2078	0	[http://content.karger.com/ProdukteDB/produkte.asp?Aktion=ShowAbstract&ArtikelNr=73474&ProduktNr=224242&Ausgabe=229609] Acupuncture Randomized Trials (ART) in Patients with Chronic Low Back Pain and Osteoarthritis of the Knee - Design and Protocols	~[empty]~	n	n
40970845	2008-01-09 T 12:20:32 UTC	Akupunktur	2078	0	B. Brinkhausa, C. Becker-Witta, S. Jenaa, K. Lindeb, A. Strengb, S. Wagenpfeilc, D. Irnichd, J. Hummelsbergere, D. Melchartb,f, S.N. Willich	~[empty]~	n	n
40970845	2008-01-09 T 12:20:32 UTC	Akupunktur	2078	0	, Forschende Komplementärmedizin und Klassische Naturheilkunde / Research in Complementary and Classical Natural Medicine 2003;10:185-191 (DOI: 10.1159/000073474) [http://content.karger.com/ProdukteDB/produkte.asp?Aktion=ShowAbstract&ArtikelNr=73473&ProduktNr=224242&Ausgabe=229609] Acupuncture Randomized Trials (ART) in Patients with Migraine or Tension-Type Headache - Design and Protocols	~[empty]~	n	n
40970845	2008-01-09 T 12:20:32 UTC	Akupunktur	2078	0	D. Melcharta,b, K. Lindea, A. Strenga, S. Reitmayra, A. Hoppea, B. Brinkhausc, C. Becker-Wittc, S. Wagenpfeild, V. Pfaffenrathe, M. Hammes, S.N. Willichc, W. Weidenhammera	~[empty]~	n	n
40970845	2008-01-09 T 12:20:32 UTC	Akupunktur	2078	0	, Forschende Komplementärmedizin und Klassische Naturheilkunde / Research in Complementary and Classical Natural Medicine 2003;10:179-184 (DOI: 10.1159/000073473) . Beobachtungen stützen die Annahme von nicht erlaubten Zusatzbehandlungen und stellen die Seriosität der Studien in Frage [http://www.aerzteblatt.de/v4/archiv/artikel.asp?src=suche&id=51884 Deutsches Ärzteblatt]Zu "Akupunktur bei chron…	~[empty]~	a	a
40970845	2008-01-09 T 12:20:32 UTC	Akupunktur	2078	0	Die Autoren der Studie schrieben hierzu, dass eine Entblindung theoretisch zwar möglich, aber unwahrscheinlich gewesen sei. [http://bmj.bmjjournals.com/cgi/eletters/331/7513/376 BMJ e-letters]Rapid Responses to: PAPERS:	~[empty]~	a	a
40970845	2008-01-09 T 12:20:32 UTC	Akupunktur	2078	0	Dieter Melchart, Andrea Streng, Andrea Hoppe, Benno Brinkhaus, Claudia Witt, Stefan Wagenpfeil, Volker Pfaffenrath, Michael Hammes, Josef Hummelsberger, Dominik Irnich, Wolfgang Weidenhammer, Stefan N Willich, and Klaus Linde "Acupuncture in patients with tension-type headache: randomised controlled trial", BMJ 2005; 331: 376-382: "''Unblinding of patients recruited or observed after the protocol…	~[empty]~	a	a
40970845	2008-01-09 T 12:20:32 UTC	Akupunktur	2078	0	Entblindete Patienten konnten sich dann heimlich Zusatztherapien besorgen und so ihr Behandlungsergebnis verbessern. In der Auswertung könnte das dann vorgetäuscht haben, dass Minimal- oder Sham-Akupunktur genauso wirksam seien, wie "echte" Akupunktur Wettig, D., Die ART-Akupunkturstudien, AKU 33, 2 (2005) 118-21 [http://www.angelfire.com/sc/naturheilverfahren/Zi/Zi/art.htm Volltext] .	~[empty]~	a	a
40970845	2008-01-09 T 12:20:32 UTC	Akupunktur	2078	0	Siehe dazu auch die folgenden Beiträge, in denen der ART Studie vorzeitige Entblindung vorgeworfen wird: [http://archinte.ama-assn.org/cgi/content/short/166/14/1527-a Archives of Internal Medicine]The Acupuncture Randomized Trials Study (Back Pain) Was Unblinded Too Early [http://www.aerzteblatt.de/v4/archiv/artikel.asp?src=suche&id=51887 Deutsches Ärzteblatt]Wettig, Dieter, Zu "Wirksamkeit, Sich…	~[empty]~	a	n
40970845	2008-01-09 T 12:20:32 UTC	Akupunktur	2078	0	~[empty]~	~[empty]~	~[empty]~	~[empty]~
4766731	2005-02-28 T 16:48:44 UTC	Akupunktur	2085	0	*[http://www.ncahf.org/pp/acu.html NCAHF Position Paper on Acupuncture (1990)] (engl.)	*[http://www.ncahf.org/pp/acu.html NCAHF Position Paper on Acupuncture (1990)] (engl.)	~[empty]~	~[empty]~
4766731	2005-02-28 T 16:48:44 UTC	Akupunktur	2085	0	*[http://www.quackwatch.org/01QuackeryRelatedTopics/acu.html Acupuncture, Qigong, and "Chinese Medicine" - ein kritischer Artikel mit vielen Literaturstellen und weiterführenden Links] (engl.)	*[http://www.quackwatch.org/01QuackeryRelatedTopics/acu.html Acupuncture, Qigong, and "Chinese Medicine" - ein kritischer Artikel mit vielen Literaturstellen und weiterführenden Links] (engl.)	~[empty]~	~[empty]~
4766731	2005-02-28 T 16:48:44 UTC	Akupunktur	2085	0	*[http://www.cochraneconsumer.com/MainArea.ASP?TOPIC=TO0000000132 The Cochrane Library: Acupuncture (englisch; Evidenzbasierte Medizin und Akupunktur)]	~[empty]~	n	c
4766731	2005-02-28 T 16:48:44 UTC	Akupunktur	2085	0	*[http://www.ak-ohrakupunktur.de Fachbereich Ohrakupunktur der Arbeitsgemeinschaft für Klassische Akupunktur und Traditionelle Chinesische Medizin e.V]	*[http://www.ak-ohrakupunktur.de Fachbereich Ohrakupunktur der Arbeitsgemeinschaft für Klassische Akupunktur und Traditionelle Chinesische Medizin e.V]	~[empty]~	~[empty]~
4766731	2005-02-28 T 16:48:44 UTC	Akupunktur	2085	0	*[http://www.zaen.org Zentralverband der Ärzte für Naturheilverfahren und Regulationsmedizin -ZÄN-]	~[empty]~	n	c
4766731	2005-02-28 T 16:48:44 UTC	Akupunktur	2085	0	*[http://www.tcm24.de Kostenfreie Sprechstunde für sozial Schwache]	~[empty]~	n	c
4766731	2005-02-28 T 16:48:44 UTC	Akupunktur	2085	0	*http://www.br-online.de/umwelt-gesundheit/thema/placebo/index.xml (Wie wirken Placebos, Plazeboakupunktur, Placebooperationen, Nocebos..)	*http://www.br-online.de/umwelt-gesundheit/thema/placebo/index.xml (Wie wirken Placebos, Plazeboakupunktur, Placebooperationen, Nocebos..)	~[empty]~	~[empty]~
4766731	2005-02-28 T 16:48:44 UTC	Akupunktur	2085	0	*[http://dmoz.org/World/Deutsch/Gesundheit/Alternative_Medizin/Traditionelle_Chinesische_Medizin/Akupunktur/ Rubrik zum Thema im Internetverzeichnis |d|m|o|z|]	*[http://dmoz.org/World/Deutsch/Gesundheit/Alternative_Medizin/Traditionelle_Chinesische_Medizin/Akupunktur/ Rubrik zum Thema im Internetverzeichnis |d|m|o|z|]	~[empty]~	~[empty]~
4766731	2005-02-28 T 16:48:44 UTC	Akupunktur	2085	0	*[http://www.homeopathy.at/wiki/index.php?title=Klassische_Akupunktur Kasuistik Erysipel (Fotodokumentation)]	*[http://www.homeopathy.at/wiki/index.php?title=Klassische_Akupunktur Kasuistik Erysipel (Fotodokumentation)]	~[empty]~	~[empty]~
4766731	2005-02-28 T 16:48:44 UTC	Akupunktur	2085	0	*[http://www.medinfo.de/index.asp?r=896&thema=Akupunktur Medinfo.de qualitätsgeprüfte Linksammlung zum Thema]	~[empty]~	c	a
47558251	2008-06-23 T 06:10:48 UTC	Akupunktur	356	1	~[empty]~	~[empty]~	~[empty]~	~[empty]~
47558251	2008-06-23 T 06:10:48 UTC	Akupunktur	356	1	Das Konzept der '''Ohrakupunktur''' (auch Auriculotherapie genannt) wurde vom französischen Arzt [[Paul Nogier]] entwickelt. 1954 berichtete er erstmals in der ''Deutschen Zeitschrift für Akupunktur'' über seine Erfahrungen und 1961 stellte er seine Diagnose- und Therapieform auf einem Akupunkturkongress in Deutschland vor. Die Behandlung über das Ohr ist zwar auch aus der chinesischen Akupunktur…	Das Konzept der '''Ohrakupunktur''' (auch Auriculotherapie genannt) wurde vom französischen Arzt [[Paul Nogier]] entwickelt. 1954 berichtete er erstmals in der ''Deutschen Zeitschrift für Akupunktur'' über seine Erfahrungen und 1961 stellte er seine Diagnose- und Therapieform auf einem Akupunkturkongress in Deutschland vor. Die Behandlung über das Ohr ist zwar auch aus der chinesischen Akupunktur…	~[empty]~	~[empty]~
47558251	2008-06-23 T 06:10:48 UTC	Akupunktur	356	1	Eine weitere Form der Ohrakupunktur ist die '''Neuroaurikulotherapie''' (NAT). Sie ist eine Synthese aus Neurowissenschaft und Aurikulomedizin. Sie verbindet das Erfahrungswissen der Repräsentationen in der Ohrmuschel mit den modernen Erkenntnissen der wissenschaftlichen Neurobiologie. Die Neuroaurikulotherapie ist eine zukunftsweisende komplementäre Therapiemethode zur Behandlung '''psychischer …	Eine weitere Form der Ohrakupunktur ist die '''Neuroaurikulotherapie''' (NAT). Sie ist eine Synthese aus Neurowissenschaft und Aurikulomedizin. Sie verbindet das Erfahrungswissen der Repräsentationen in der Ohrmuschel mit den modernen Erkenntnissen der wissenschaftlichen Neurobiologie. Die Neuroaurikulotherapie ist eine zukunftsweisende komplementäre Therapiemethode zur Behandlung '''psychischer …	n	n
47558251	2008-06-23 T 06:10:48 UTC	Akupunktur	356	1	~[empty]~	~[empty]~	~[empty]~	~[empty]~
47558337	2008-06-23 T 06:16:23 UTC	Akupunktur	1353	0	~[empty]~	~[empty]~	~[empty]~	~[empty]~
47558337	2008-06-23 T 06:16:23 UTC	Akupunktur	1353	0	Das Konzept der '''Ohrakupunktur''' (auch Auriculotherapie genannt) wurde vom französischen Arzt [[Paul Nogier]] entwickelt. 1954 berichtete er erstmals in der ''Deutschen Zeitschrift für Akupunktur'' über seine Erfahrungen und 1961 stellte er seine Diagnose- und Therapieform auf einem Akupunkturkongress in Deutschland vor. Die Behandlung über das Ohr ist zwar auch aus der chinesischen Akupunktur…	Das Konzept der '''Ohrakupunktur''' (auch Auriculotherapie genannt) wurde vom französischen Arzt [[Paul Nogier]] entwickelt. 1954 berichtete er erstmals in der ''Deutschen Zeitschrift für Akupunktur'' über seine Erfahrungen und 1961 stellte er seine Diagnose- und Therapieform auf einem Akupunkturkongress in Deutschland vor. Die Behandlung über das Ohr ist zwar auch aus der chinesischen Akupunktur…	~[empty]~	~[empty]~
47558337	2008-06-23 T 06:16:23 UTC	Akupunktur	1353	0	Eine weitere Form der Ohrakupunktur ist die '''Neuroaurikulotherapie''' (NAT). Sie ist eine Synthese aus Neurowissenschaft und Aurikulomedizin. Sie verbindet das Erfahrungswissen der Repräsentationen in der Ohrmuschel mit den modernen Erkenntnissen der wissenschaftlichen Neurobiologie. Die Neuroaurikulotherapie ist eine zukunftsweisende komplementäre Therapiemethode zur Behandlung '''psychischer …	Eine weitere Form der Ohrakupunktur ist die '''Neuroaurikulotherapie''' (NAT). Sie ist eine Synthese aus Neurowissenschaft und Aurikulomedizin. Sie verbindet das Erfahrungswissen der Repräsentationen in der Ohrmuschel mit den modernen Erkenntnissen der wissenschaftlichen Neurobiologie. Die Neuroaurikulotherapie ist eine zukunftsweisende komplementäre Therapiemethode zur Behandlung '''psychischer …	n	n
47558337	2008-06-23 T 06:16:23 UTC	Akupunktur	1353	0	~[empty]~	~[empty]~	~[empty]~	~[empty]~
47558337	2008-06-23 T 06:16:23 UTC	Akupunktur	1353	0	Daneben besteht noch das Konzept der koreanischen Handakupunktur, bei der die Meridiane fast komplett auf den Händen abgebildet sind, sowie das der Schädelakupunktur mit Abbildung der Meridiane auf den Schädel.... haha.... idiot...	Daneben besteht noch das Konzept der koreanischen Handakupunktur, bei der die Meridiane fast komplett auf den Händen abgebildet sind, sowie das der Schädelakupunktur mit Abbildung der Meridiane auf den Schädel. Ähnliche Vorstellungen stecken auch hinter der Fußakupunktur.	n	n
47558337	2008-06-23 T 06:16:23 UTC	Akupunktur	1353	0	~[empty]~	~[empty]~	~[empty]~	~[empty]~
47817540	2008-06-29 T 19:36:05 UTC	Akupunktur	2011	0	~[empty]~	~[empty]~	~[empty]~	~[empty]~
47817540	2008-06-29 T 19:36:05 UTC	Akupunktur	2011	0	Das Konzept der '''Ohrakupunktur''' (auch Auriculotherapie genannt) wurde vom französischen Arzt [[Paul Nogier]] entwickelt. 1954 berichtete er erstmals in der ''Deutschen Zeitschrift für Akupunktur'' über seine Erfahrungen und 1961 stellte er seine Diagnose- und Therapieform auf einem Akupunkturkongress in Deutschland vor. Die Behandlung über das Ohr ist zwar auch aus der chinesischen Akupunktur…	Das Konzept der '''Ohrakupunktur''' (auch Auriculotherapie genannt) wurde vom französischen Arzt [[Paul Nogier]] entwickelt. 1954 berichtete er erstmals in der ''Deutschen Zeitschrift für Akupunktur'' über seine Erfahrungen und 1961 stellte er seine Diagnose- und Therapieform auf einem Akupunkturkongress in Deutschland vor. Die Behandlung über das Ohr ist zwar auch aus der chinesischen Akupunktur…	~[empty]~	~[empty]~
47817540	2008-06-29 T 19:36:05 UTC	Akupunktur	2011	0	Eine weitere Form der Ohrakupunktur ist die '''Neuroaurikulotherapie''' (NAT). Sie ist eine Synthese aus Neurowissenschaft und Aurikulomedizin. Sie verbindet das Erfahrungswissen der Repräsentationen in der Ohrmuschel mit den modernen Erkenntnissen der wissenschaftlichen Neurobiologie. Die Neuroaurikulotherapie ist eine zukunftsweisende komplementäre Therapiemethode zur Behandlung '''psychischer …	Eine weitere Form der Ohrakupunktur ist die '''Neuroaurikulotherapie''' (NAT). Sie ist eine Synthese aus Neurowissenschaft und Aurikulomedizin. Sie verbindet das Erfahrungswissen der Repräsentationen in der Ohrmuschel mit den modernen Erkenntnissen der wissenschaftlichen Neurobiologie. Die Neuroaurikulotherapie ist eine zukunftsweisende komplementäre Therapiemethode zur Behandlung psychischer Stö…	~[empty]~	n
47817540	2008-06-29 T 19:36:05 UTC	Akupunktur	2011	0	~[empty]~	Das '''NADA-Protokoll''' (National Acupuncture Detoxification Association, gegründet 1985, wurde von dem Neurochirurg L. H. Wen in Hongkong entwickelt, und soll Entzugsschmerzen lindern und den Suchtdruck senken.	n	a
47817540	2008-06-29 T 19:36:05 UTC	Akupunktur	2011	0	~[empty]~	~[empty]~	~[empty]~	~[empty]~
48011662	2008-07-04 T 18:48:20 UTC	Akupunktur	2330	0	* Silikonisierte Akupunkturnadeln können durch Ablagerung kleinster Mengen [[Silikon]] in der Haut [[Granulom]]e verursachen M. Yanagihara u. a.: ''Silicone granuloma on the entry points of acupuncture, venepuncture and surgical needles.'' In: ''J Cutan Pathol'' 2000;27(6), S.301–5) C. Chun: ''Silica granuloma: Scanning electron microscopy and energy dispersive X-ray microanalysis.'' In: ''Journa…	* Silikonisierte Akupunkturnadeln können durch Ablagerung kleinster Mengen [[Silikon]] in der Haut [[Granulom]]e verursachen M. Yanagihara u. a.: ''Silicone granuloma on the entry points of acupuncture, venepuncture and surgical needles.'' In: ''J Cutan Pathol'' 2000;27(6), S.301–5) C. Chun: ''Silica granuloma: Scanning electron microscopy and energy dispersive X-ray microanalysis.'' In: ''Journa…	~[empty]~	~[empty]~
48011662	2008-07-04 T 18:48:20 UTC	Akupunktur	2330	0	Pneumothorax ist nicht als Nebenwirkung, sondern als Behandlungsfehler aufgrund von fehlendem Wissen und bei unsachgemäßer Nadelung zu bezeichnen. http://users.med.auth.gr/~karanik/english/articles/adverse.html Adverse Reactions after Acupuncture: A Review by Palle Rosted MD http://www.akupunktur-aktuell.de/2007/news/Oekotest.htm Zitiert nach „Sanft heilen mit Nadeln“, Zeitschrift „ÖkoTest“, 6/20…	Pneumothorax ist nicht als Nebenwirkung, sondern als Behandlungsfehler aufgrund von fehlendem Wissen und bei unsachgemäßer Nadelung zu bezeichnen. http://users.med.auth.gr/~karanik/english/articles/adverse.html Adverse Reactions after Acupuncture: A Review by Palle Rosted MD http://www.akupunktur-aktuell.de/2007/news/Oekotest.htm Zitiert nach „Sanft heilen mit Nadeln“, Zeitschrift „ÖkoTest“, 6/20…	a	n
48011662	2008-07-04 T 18:48:20 UTC	Akupunktur	2330	0	~[empty]~	~[empty]~	~[empty]~	~[empty]~
48560679	2008-07-19 T 10:07:08 UTC	Akupunktur	2439	0	Für Irritationen sorgte eine im Jahr 2003 von der Weltgesundheitsorganisation veröffentlichte längere Liste von Indikationen für Akupunktur. Diese Veröffentlichung wurde unter Ausschluss der Wissenschaftsgemeinschaft erstellt und keinerlei Peer-Review unterzogen. Sie spiegelt nicht den [[Stand der Forschung]] über Akupunktur wider. Kritiker gehen davon aus, dass in diesem Fall die WHO von Akupunk…	Für Irritationen sorgte eine im Jahr 2003 von der Weltgesundheitsorganisation veröffentlichte längere Liste von Indikationen für Akupunktur. Diese Veröffentlichung wurde unter Ausschluss der Wissenschaftsgemeinschaft erstellt und keinerlei Peer-Review unterzogen. Sie spiegelt nicht den [[Stand der Forschung]] über Akupunktur wider. Kritiker gehen davon aus, dass in diesem Fall die WHO von Akupunk…	~[empty]~	~[empty]~
[truncated: 26,934 more rows]
