# Supplementary material for: A productive clash of perspectives? The interplay between articles’ and authors’ perspectives and their impact on Wikipedia edits in a controversial domain
Source: PLoS One. 2017 Jun 2;12(6):e0178985. doi: 10.1371/journal.pone.0178985 (PMC5456356; doi:10.1371/journal.pone.0178985)
Supplement: S3 File — (DAT) [file pone.0178985.s008.dat]

100992033	0	2012-03-17 T 21:05:16 UTC	3-Hydroxy-3-methylbuttersäure	2	12481	0	n	0	0
100992054	0	2012-03-17 T 21:06:02 UTC	3-Hydroxy-3-methylbuttersäure	2	12481	0	n	0	0
65635600	0	2009-10-16 T 07:34:08 UTC	3-Hydroxy-3-methylbuttersäure	3	10749	0	n	10	0
65635600	0	2009-10-16 T 07:34:08 UTC	3-Hydroxy-3-methylbuttersäure	4	10749	0	n	10	0
65635600	0	2009-10-16 T 07:34:08 UTC	3-Hydroxy-3-methylbuttersäure	5	10749	0	n	6	0
65635600	0	2009-10-16 T 07:34:08 UTC	3-Hydroxy-3-methylbuttersäure	6	10749	0	n	7	0
65635600	0	2009-10-16 T 07:34:08 UTC	3-Hydroxy-3-methylbuttersäure	7	10749	0	n	7	0
65635600	0	2009-10-16 T 07:34:08 UTC	3-Hydroxy-3-methylbuttersäure	9	10749	0	n	9	0
65636312	0	2009-10-16 T 08:03:01 UTC	3-Hydroxy-3-methylbuttersäure	22	10749	0	n	3	0
65636312	0	2009-10-16 T 08:03:01 UTC	3-Hydroxy-3-methylbuttersäure	24	10749	0	n	7	0
65636312	0	2009-10-16 T 08:03:01 UTC	3-Hydroxy-3-methylbuttersäure	25	10749	0	n	24	0
65636312	0	2009-10-16 T 08:03:01 UTC	3-Hydroxy-3-methylbuttersäure	27	10749	0	n	10	0
65636312	0	2009-10-16 T 08:03:01 UTC	3-Hydroxy-3-methylbuttersäure	28	10749	0	c	49	1
65636312	0	2009-10-16 T 08:03:01 UTC	3-Hydroxy-3-methylbuttersäure	32	10749	0	n	19	0
65636312	0	2009-10-16 T 08:03:01 UTC	3-Hydroxy-3-methylbuttersäure	9	10749	0	n	2	0
65636312	0	2009-10-16 T 08:03:01 UTC	3-Hydroxy-3-methylbuttersäure	10	10749	0	a	10	1
65707070	0	2009-10-18 T 07:07:35 UTC	3-Hydroxy-3-methylbuttersäure	2	12710	0	n	0	0
68829341	0	2010-01-04 T 19:28:36 UTC	3-Hydroxy-3-methylbuttersäure	14	13347	0	n	4	0
68829341	0	2010-01-04 T 19:28:36 UTC	3-Hydroxy-3-methylbuttersäure	16	13347	0	n	6	0
68829341	0	2010-01-04 T 19:28:36 UTC	3-Hydroxy-3-methylbuttersäure	19	13347	0	n	2	0
68829341	0	2010-01-04 T 19:28:36 UTC	3-Hydroxy-3-methylbuttersäure	3	13347	0	n	2	0
68829341	0	2010-01-04 T 19:28:36 UTC	3-Hydroxy-3-methylbuttersäure	4	13347	0	n	2	0
68829341	0	2010-01-04 T 19:28:36 UTC	3-Hydroxy-3-methylbuttersäure	5	13347	0	n	2	0
68829341	0	2010-01-04 T 19:28:36 UTC	3-Hydroxy-3-methylbuttersäure	10	13347	0	n	3	0
70653898	0	2010-02-14 T 12:30:16 UTC	3-Hydroxy-3-methylbuttersäure	3	13142	0	c	5	1
71835995	0	2010-03-13 T 18:22:18 UTC	3-Hydroxy-3-methylbuttersäure	12	10749	0	n	8	0
71835995	0	2010-03-13 T 18:22:18 UTC	3-Hydroxy-3-methylbuttersäure	14	10749	0	n	9	0
71835995	0	2010-03-13 T 18:22:18 UTC	3-Hydroxy-3-methylbuttersäure	15	10749	0	n	5	0
71835995	0	2010-03-13 T 18:22:18 UTC	3-Hydroxy-3-methylbuttersäure	17	10749	0	n	4	0
71835995	0	2010-03-13 T 18:22:18 UTC	3-Hydroxy-3-methylbuttersäure	20	10749	0	n	10	0
71835995	0	2010-03-13 T 18:22:18 UTC	3-Hydroxy-3-methylbuttersäure	3	10749	0	n	13	0
71835995	0	2010-03-13 T 18:22:18 UTC	3-Hydroxy-3-methylbuttersäure	22	10749	0	n	4	0
71835995	0	2010-03-13 T 18:22:18 UTC	3-Hydroxy-3-methylbuttersäure	7	10749	0	n	13	0
71835995	0	2010-03-13 T 18:22:18 UTC	3-Hydroxy-3-methylbuttersäure	8	10749	0	n	9	0
81075017	0	2010-11-03 T 18:25:29 UTC	3-Hydroxy-3-methylbuttersäure	3	10437	0	c	20	0
81075017	0	2010-11-03 T 18:25:29 UTC	3-Hydroxy-3-methylbuttersäure	4	10437	0	n	4	0
81075017	0	2010-11-03 T 18:25:29 UTC	3-Hydroxy-3-methylbuttersäure	5	10437	0	n	5	0
84466102	0	2011-01-27 T 05:55:14 UTC	3-Hydroxy-3-methylbuttersäure	5	10437	0	n	4	0
86677760	0	2011-03-20 T 06:48:55 UTC	3-Hydroxy-3-methylbuttersäure	3	12194	0	n	11	0
86677760	0	2011-03-20 T 06:48:55 UTC	3-Hydroxy-3-methylbuttersäure	4	12194	0	n	4	0
86677760	0	2011-03-20 T 06:48:55 UTC	3-Hydroxy-3-methylbuttersäure	5	12194	0	n	4	0
86677760	0	2011-03-20 T 06:48:55 UTC	3-Hydroxy-3-methylbuttersäure	6	12194	0	n	6	0
86677760	0	2011-03-20 T 06:48:55 UTC	3-Hydroxy-3-methylbuttersäure	7	12194	0	n	5	0
86677760	0	2011-03-20 T 06:48:55 UTC	3-Hydroxy-3-methylbuttersäure	8	12194	0	n	6	0
86677760	0	2011-03-20 T 06:48:55 UTC	3-Hydroxy-3-methylbuttersäure	9	12194	0	n	4	0
90713555	0	2011-07-01 T 13:01:17 UTC	3-Hydroxy-3-methylbuttersäure	3	12318	0	n	1	0
93757565	0	2011-09-17 T 18:39:21 UTC	3-Hydroxy-3-methylbuttersäure	3	11166	0	a	6	1
97727342	0	2011-12-30 T 14:39:58 UTC	3-Hydroxy-3-methylbuttersäure	13	8756	0	n	3	0
97727342	0	2011-12-30 T 14:39:58 UTC	3-Hydroxy-3-methylbuttersäure	3	8756	0	n	2	0
100992006	0	2012-03-17 T 21:04:18 UTC	3-Hydroxy-3-methylbuttersäure	2	12481	0	n	0	0
102923576	0	2012-05-07 T 08:56:18 UTC	5_am_Tag	4	2286	1	n	3	0
14788809	0	2006-03-18 T 16:19:47 UTC	5_am_Tag	2	10134	0	n	2	0
14788809	0	2006-03-18 T 16:19:47 UTC	5_am_Tag	7	10134	0	a	43	1
15548733	0	2006-04-11 T 06:40:18 UTC	5_am_Tag	2	10134	0	n	1	0
16445360	0	2006-05-08 T 09:20:33 UTC	5_am_Tag	2	9327	0	n	1	0
19265535	0	2006-07-22 T 13:26:24 UTC	5_am_Tag	2	10134	0	n	2	0
21725041	0	2006-09-21 T 08:51:31 UTC	5_am_Tag	1	8596	0	n	0	0
21725041	0	2006-09-21 T 08:51:31 UTC	5_am_Tag	3	8596	0	n	2	0
21725041	0	2006-09-21 T 08:51:31 UTC	5_am_Tag	6	8596	0	n	0	0
21725041	0	2006-09-21 T 08:51:31 UTC	5_am_Tag	10	8596	0	n	1	0
26204195	0	2007-01-09 T 21:33:22 UTC	5_am_Tag	2	12596	0	c	17	1
26204195	0	2007-01-09 T 21:33:22 UTC	5_am_Tag	3	12596	0	n	19	0
26336190	0	2007-01-12 T 20:17:01 UTC	5_am_Tag	1	9541	0	n	20	0
26336190	0	2007-01-12 T 20:17:01 UTC	5_am_Tag	2	9541	0	a	41	1
26336190	0	2007-01-12 T 20:17:01 UTC	5_am_Tag	4	9541	0	c	82	1
26336190	0	2007-01-12 T 20:17:01 UTC	5_am_Tag	5	9541	0	c	65	1
26336190	0	2007-01-12 T 20:17:01 UTC	5_am_Tag	6	9541	0	c	55	1
26510690	0	2007-01-16 T 18:34:28 UTC	5_am_Tag	1	10556	0	n	47	0
37264025	0	2007-09-29 T 13:31:00 UTC	5_am_Tag	4	11252	0	n	9	0
37264074	0	2007-09-29 T 13:32:05 UTC	5_am_Tag	2	11252	0	a	11	1
56272909	0	2009-02-05 T 10:58:57 UTC	5_am_Tag	2	10134	0	n	0	0
57602048	0	2009-03-08 T 13:34:06 UTC	5_am_Tag	2	11033	0	n	2	0
72226226	0	2010-03-22 T 15:26:11 UTC	5_am_Tag	2	3052	1	n	10	0
75488978	0	2010-06-12 T 13:44:05 UTC	5_am_Tag	2	10949	0	n	2	0
86009663	0	2011-03-03 T 18:44:30 UTC	5_am_Tag	2	12471	0	c	82	1
86009663	0	2011-03-03 T 18:44:30 UTC	5_am_Tag	13	12471	0	a	16	1
86009663	0	2011-03-03 T 18:44:30 UTC	5_am_Tag	3	12471	0	c	84	1
86009663	0	2011-03-03 T 18:44:30 UTC	5_am_Tag	4	12471	0	a	42	1
86009663	0	2011-03-03 T 18:44:30 UTC	5_am_Tag	5	12471	0	c	142	1
86009663	0	2011-03-03 T 18:44:30 UTC	5_am_Tag	6	12471	0	n	1	0
86009745	0	2011-03-03 T 18:46:42 UTC	5_am_Tag	2	12471	0	n	1	0
86040248	0	2011-03-04 T 15:42:42 UTC	5_am_Tag	2	12471	0	n	24	0
86962207	0	2011-03-27 T 09:36:30 UTC	5_am_Tag	2	9729	0	n	3	0
86962207	0	2011-03-27 T 09:36:30 UTC	5_am_Tag	11	9729	0	n	8	0
86962207	0	2011-03-27 T 09:36:30 UTC	5_am_Tag	14	9729	0	n	2	0
86962207	0	2011-03-27 T 09:36:30 UTC	5_am_Tag	21	9729	0	a	18	1
86962207	0	2011-03-27 T 09:36:30 UTC	5_am_Tag	8	9729	0	c	19	1
86962207	0	2011-03-27 T 09:36:30 UTC	5_am_Tag	9	9729	0	c	21	1
86962207	0	2011-03-27 T 09:36:30 UTC	5_am_Tag	10	9729	0	a	8	1
87011778	0	2011-03-28 T 14:42:27 UTC	5_am_Tag	2	10134	0	n	0	0
102923541	0	2012-05-07 T 08:55:28 UTC	5_am_Tag	2	2286	1	n	3	0
103919386	0	2012-06-02 T 07:57:09 UTC	Abstillen	2	8545	1	n	4	0
103919386	0	2012-06-02 T 07:57:09 UTC	Abstillen	3	8545	1	a	29	1
103919386	0	2012-06-02 T 07:57:09 UTC	Abstillen	4	8545	1	a	27	1
103979387	0	2012-06-03 T 19:16:22 UTC	Abstillen	2	10861	0	c	47	1
106404667	0	2012-08-05 T 12:11:12 UTC	Abstillen	3	13079	0	n	4	0
110830642	0	2012-11-23 T 10:25:56 UTC	Abstillen	3	8933	0	n	5	0
110834720	0	2012-11-23 T 12:33:13 UTC	Abstillen	3	9399	0	n	7	0
59969703	0	2009-05-12 T 10:50:29 UTC	Abstillen	1	10622	0	c	57	1
59971758	0	2009-05-12 T 11:49:17 UTC	Abstillen	2	10861	0	c	14	1
59971913	0	2009-05-12 T 11:52:49 UTC	Abstillen	2	10861	0	n	0	0
60015411	0	2009-05-13 T 15:20:06 UTC	Abstillen	3	10861	0	c	18	1
60015411	0	2009-05-13 T 15:20:06 UTC	Abstillen	5	10861	0	a	53	1
60015411	0	2009-05-13 T 15:20:06 UTC	Abstillen	7	10861	0	c	52	1
60015572	0	2009-05-13 T 15:24:23 UTC	Abstillen	2	10861	0	n	1	0
60015572	0	2009-05-13 T 15:24:23 UTC	Abstillen	7	10861	0	n	8	0
60041046	0	2009-05-14 T 06:16:57 UTC	Abstillen	3	10861	0	n	0	0
60041046	0	2009-05-14 T 06:16:57 UTC	Abstillen	4	10861	0	c	14	1
60043727	0	2009-05-14 T 08:29:54 UTC	Abstillen	2	10861	0	c	32	1
60043727	0	2009-05-14 T 08:29:54 UTC	Abstillen	3	10861	0	c	91	1
60043727	0	2009-05-14 T 08:29:54 UTC	Abstillen	4	10861	0	a	140	1
60046395	0	2009-05-14 T 10:01:49 UTC	Abstillen	2	10861	0	a	11	1
60046395	0	2009-05-14 T 10:01:49 UTC	Abstillen	4	10861	0	n	3	0
60051201	0	2009-05-14 T 12:30:10 UTC	Abstillen	4	10861	0	a	93	1
60051201	0	2009-05-14 T 12:30:10 UTC	Abstillen	6	10861	0	c	57	1
60051201	0	2009-05-14 T 12:30:10 UTC	Abstillen	10	10861	0	c	74	1
60051592	0	2009-05-14 T 12:43:15 UTC	Abstillen	2	10861	0	n	4	0
60052376	0	2009-05-14 T 13:07:05 UTC	Abstillen	2	10861	0	c	47	1
60065896	0	2009-05-14 T 19:38:28 UTC	Abstillen	2	12491	0	n	7	0
60065896	0	2009-05-14 T 19:38:28 UTC	Abstillen	11	12491	0	n	5	0
60065896	0	2009-05-14 T 19:38:28 UTC	Abstillen	4	12491	0	n	2	0
60065896	0	2009-05-14 T 19:38:28 UTC	Abstillen	6	12491	0	n	9	0
60065896	0	2009-05-14 T 19:38:28 UTC	Abstillen	7	12491	0	n	24	0
60065896	0	2009-05-14 T 19:38:28 UTC	Abstillen	10	12491	0	n	3	0
60066091	0	2009-05-14 T 19:44:29 UTC	Abstillen	1	12491	0	a	56	1
60077155	0	2009-05-15 T 07:46:25 UTC	Abstillen	1	12491	0	c	56	1
60077155	0	2009-05-15 T 07:46:25 UTC	Abstillen	11	12491	0	c	136	1
60077155	0	2009-05-15 T 07:46:25 UTC	Abstillen	12	12491	0	a	126	1
60077155	0	2009-05-15 T 07:46:25 UTC	Abstillen	14	12491	0	c	74	1
60077155	0	2009-05-15 T 07:46:25 UTC	Abstillen	21	12491	0	a	11	1
60077155	0	2009-05-15 T 07:46:25 UTC	Abstillen	22	12491	0	n	0	0
60077155	0	2009-05-15 T 07:46:25 UTC	Abstillen	23	12491	0	c	17	1
60077155	0	2009-05-15 T 07:46:25 UTC	Abstillen	4	12491	0	c	19	1
60077155	0	2009-05-15 T 07:46:25 UTC	Abstillen	6	12491	0	a	72	1
60077155	0	2009-05-15 T 07:46:25 UTC	Abstillen	8	12491	0	a	75	1
60077155	0	2009-05-15 T 07:46:25 UTC	Abstillen	10	12491	0	c	66	1
60077700	0	2009-05-15 T 08:07:18 UTC	Abstillen	11	12491	0	c	37	1
60077700	0	2009-05-15 T 08:07:18 UTC	Abstillen	12	12491	0	c	42	1
60077700	0	2009-05-15 T 08:07:18 UTC	Abstillen	3	12491	0	a	33	1
60077700	0	2009-05-15 T 08:07:18 UTC	Abstillen	4	12491	0	a	16	1
60077700	0	2009-05-15 T 08:07:18 UTC	Abstillen	5	12491	0	c	14	1
60077700	0	2009-05-15 T 08:07:18 UTC	Abstillen	6	12491	0	n	5	0
60077700	0	2009-05-15 T 08:07:18 UTC	Abstillen	7	12491	0	a	29	1
60077700	0	2009-05-15 T 08:07:18 UTC	Abstillen	8	12491	0	a	29	1
60077700	0	2009-05-15 T 08:07:18 UTC	Abstillen	9	12491	0	a	87	1
60077700	0	2009-05-15 T 08:07:18 UTC	Abstillen	10	12491	0	a	27	1
60118240	0	2009-05-16 T 11:56:10 UTC	Abstillen	11	12491	0	c	37	1
60118240	0	2009-05-16 T 11:56:10 UTC	Abstillen	12	12491	0	c	42	1
60118240	0	2009-05-16 T 11:56:10 UTC	Abstillen	14	12491	0	a	38	1
60118240	0	2009-05-16 T 11:56:10 UTC	Abstillen	15	12491	0	c	27	1
60118240	0	2009-05-16 T 11:56:10 UTC	Abstillen	16	12491	0	a	75	1
60118240	0	2009-05-16 T 11:56:10 UTC	Abstillen	17	12491	0	c	37	1
60118240	0	2009-05-16 T 11:56:10 UTC	Abstillen	18	12491	0	c	84	1
60118240	0	2009-05-16 T 11:56:10 UTC	Abstillen	19	12491	0	c	136	1
60118240	0	2009-05-16 T 11:56:10 UTC	Abstillen	3	12491	0	c	118	1
60118240	0	2009-05-16 T 11:56:10 UTC	Abstillen	21	12491	0	a	127	1
60118240	0	2009-05-16 T 11:56:10 UTC	Abstillen	24	12491	0	c	108	1
60118240	0	2009-05-16 T 11:56:10 UTC	Abstillen	25	12491	0	c	136	1
60118240	0	2009-05-16 T 11:56:10 UTC	Abstillen	28	12491	0	c	127	1
60118240	0	2009-05-16 T 11:56:10 UTC	Abstillen	32	12491	0	a	11	1
60118240	0	2009-05-16 T 11:56:10 UTC	Abstillen	33	12491	0	n	0	0
60118240	0	2009-05-16 T 11:56:10 UTC	Abstillen	34	12491	0	c	17	1
60118240	0	2009-05-16 T 11:56:10 UTC	Abstillen	5	12491	0	c	23	1
60118240	0	2009-05-16 T 11:56:10 UTC	Abstillen	6	12491	0	c	19	1
60118240	0	2009-05-16 T 11:56:10 UTC	Abstillen	7	12491	0	c	36	1
60118240	0	2009-05-16 T 11:56:10 UTC	Abstillen	8	12491	0	c	31	1
60118240	0	2009-05-16 T 11:56:10 UTC	Abstillen	9	12491	0	c	98	1
61118501	0	2009-06-13 T 16:30:29 UTC	Abstillen	2	10325	0	n	5	0
61599461	0	2009-06-26 T 18:17:03 UTC	Abstillen	2	10390	0	n	16	0
61599485	0	2009-06-26 T 18:17:39 UTC	Abstillen	2	10390	0	n	2	0
61615446	0	2009-06-27 T 09:28:39 UTC	Abstillen	2	10861	0	n	5	0
62046006	0	2009-07-09 T 20:58:23 UTC	Abstillen	3	11528	0	c	3	1
64680349	0	2009-09-19 T 09:51:54 UTC	Abstillen	3	10861	0	a	11	1
66358162	0	2009-11-03 T 12:09:20 UTC	Abstillen	2	7489	1	n	3	0
67008853	0	2009-11-19 T 13:58:04 UTC	Abstillen	3	7151	1	c	15	1
67014629	0	2009-11-19 T 16:32:46 UTC	Abstillen	3	10861	0	c	12	1
76543898	0	2010-07-11 T 09:59:48 UTC	Abstillen	3	1793	1	n	0	0
78470646	0	2010-08-30 T 16:52:59 UTC	Abstillen	3	10554	0	n	0	0
83246761	0	2010-12-30 T 19:31:51 UTC	Abstillen	2	10467	0	n	8	0
87455164	0	2011-04-08 T 14:19:35 UTC	Abstillen	1	12124	0	a	33	1
95951232	0	2011-11-13 T 16:19:24 UTC	Abstillen	1	3080	1	a	21	1
96626556	0	2011-12-01 T 15:17:39 UTC	Abstillen	2	7169	1	n	2	0
101639057	0	2012-04-03 T 19:36:54 UTC	Aderlass	3	12179	0	n	8	0
101639149	0	2012-04-03 T 19:39:19 UTC	Aderlass	3	12179	0	n	1	0
101639480	0	2012-04-03 T 19:48:12 UTC	Aderlass	2	12179	0	a	5	0
102163794	0	2012-04-17 T 17:21:18 UTC	Aderlass	2	12094	0	n	3	0
10556148	0	2005-11-05 T 13:03:56 UTC	Aderlass	2	9151	0	n	1	0
103312253	0	2012-05-16 T 21:38:59 UTC	Aderlass	2	12179	0	c	5	1
103552919	0	2012-05-23 T 07:15:51 UTC	Aderlass	2	10949	0	n	11	0
103631169	0	2012-05-25 T 04:43:58 UTC	Aderlass	2	9301	0	a	37	1
104315581	0	2012-06-12 T 18:44:37 UTC	Aderlass	2	12643	0	n	3	0
11296336	0	2005-12-03 T 15:18:16 UTC	Aderlass	2	4405	1	n	8	0
106117966	0	2012-07-28 T 23:03:44 UTC	Aderlass	2	12179	0	c	8	1
109362077	0	2012-10-15 T 17:42:07 UTC	Aderlass	2	12683	0	n	31	0
109495516	0	2012-10-19 T 08:08:27 UTC	Aderlass	3	878	1	a	32	1
109500929	0	2012-10-19 T 10:54:44 UTC	Aderlass	3	9274	0	n	2	0
109517418	0	2012-10-19 T 19:51:44 UTC	Aderlass	2	12179	0	n	3	0
109524535	0	2012-10-20 T 02:44:36 UTC	Aderlass	2	12683	0	n	21	0
109524535	0	2012-10-20 T 02:44:36 UTC	Aderlass	11	12683	0	c	12	1
109524535	0	2012-10-20 T 02:44:36 UTC	Aderlass	15	12683	0	c	11	1
109524535	0	2012-10-20 T 02:44:36 UTC	Aderlass	5	12683	0	a	36	1
109524535	0	2012-10-20 T 02:44:36 UTC	Aderlass	8	12683	0	n	3	0
110043289	0	2012-11-02 T 21:23:35 UTC	Aderlass	12	12720	0	a	44	1
110043289	0	2012-11-02 T 21:23:35 UTC	Aderlass	3	12720	0	c	17	1
110043289	0	2012-11-02 T 21:23:35 UTC	Aderlass	8	12720	0	n	5	0
112937294	0	2013-01-14 T 09:52:29 UTC	Aderlass	3	12179	0	c	35	1
1233283	0	2004-04-20 T 14:19:51 UTC	Aderlass	1	12371	0	a	21	1
1233283	0	2004-04-20 T 14:19:51 UTC	Aderlass	2	12371	0	c	28	1
1233283	0	2004-04-20 T 14:19:51 UTC	Aderlass	11	12371	0	a	15	1
1233283	0	2004-04-20 T 14:19:51 UTC	Aderlass	12	12371	0	a	27	1
1233283	0	2004-04-20 T 14:19:51 UTC	Aderlass	13	12371	0	c	32	1
1233283	0	2004-04-20 T 14:19:51 UTC	Aderlass	14	12371	0	a	12	1
1233283	0	2004-04-20 T 14:19:51 UTC	Aderlass	15	12371	0	a	19	1
1233283	0	2004-04-20 T 14:19:51 UTC	Aderlass	16	12371	0	a	17	1
1233283	0	2004-04-20 T 14:19:51 UTC	Aderlass	17	12371	0	c	20	1
1233283	0	2004-04-20 T 14:19:51 UTC	Aderlass	18	12371	0	c	20	1
1233283	0	2004-04-20 T 14:19:51 UTC	Aderlass	19	12371	0	a	12	1
1233283	0	2004-04-20 T 14:19:51 UTC	Aderlass	20	12371	0	a	23	1
1233283	0	2004-04-20 T 14:19:51 UTC	Aderlass	3	12371	0	c	25	1
1233283	0	2004-04-20 T 14:19:51 UTC	Aderlass	21	12371	0	c	39	1
1233283	0	2004-04-20 T 14:19:51 UTC	Aderlass	22	12371	0	a	27	1
1233283	0	2004-04-20 T 14:19:51 UTC	Aderlass	23	12371	0	a	25	1
1233283	0	2004-04-20 T 14:19:51 UTC	Aderlass	24	12371	0	a	13	1
1233283	0	2004-04-20 T 14:19:51 UTC	Aderlass	25	12371	0	a	16	1
1233283	0	2004-04-20 T 14:19:51 UTC	Aderlass	27	12371	0	a	28	1
1233283	0	2004-04-20 T 14:19:51 UTC	Aderlass	28	12371	0	c	9	1
1233283	0	2004-04-20 T 14:19:51 UTC	Aderlass	29	12371	0	a	13	1
1233283	0	2004-04-20 T 14:19:51 UTC	Aderlass	30	12371	0	a	24	1
1233283	0	2004-04-20 T 14:19:51 UTC	Aderlass	4	12371	0	c	36	1
1233283	0	2004-04-20 T 14:19:51 UTC	Aderlass	33	12371	0	a	16	1
1233283	0	2004-04-20 T 14:19:51 UTC	Aderlass	34	12371	0	c	11	1
1233283	0	2004-04-20 T 14:19:51 UTC	Aderlass	35	12371	0	a	24	1
1233283	0	2004-04-20 T 14:19:51 UTC	Aderlass	36	12371	0	c	12	1
1233283	0	2004-04-20 T 14:19:51 UTC	Aderlass	5	12371	0	a	37	1
1233283	0	2004-04-20 T 14:19:51 UTC	Aderlass	6	12371	0	c	40	1
1233283	0	2004-04-20 T 14:19:51 UTC	Aderlass	7	12371	0	c	11	1
1233283	0	2004-04-20 T 14:19:51 UTC	Aderlass	8	12371	0	c	23	1
1233283	0	2004-04-20 T 14:19:51 UTC	Aderlass	9	12371	0	a	21	1
1233283	0	2004-04-20 T 14:19:51 UTC	Aderlass	10	12371	0	a	38	1
112937786	0	2013-01-14 T 10:05:37 UTC	Aderlass	3	12179	0	c	54	0
112937953	0	2013-01-14 T 10:09:59 UTC	Aderlass	3	12179	0	n	8	0
112949792	0	2013-01-14 T 14:53:29 UTC	Aderlass	2	12683	0	c	38	1
112949792	0	2013-01-14 T 14:53:29 UTC	Aderlass	3	12683	0	a	39	1
112949792	0	2013-01-14 T 14:53:29 UTC	Aderlass	5	12683	0	n	7	0
112949792	0	2013-01-14 T 14:53:29 UTC	Aderlass	6	12683	0	c	17	1
112949792	0	2013-01-14 T 14:53:29 UTC	Aderlass	8	12683	0	c	15	1
113311056	0	2013-01-23 T 11:41:46 UTC	Aderlass	2	223	1	n	5	0
11313276	0	2005-12-04 T 09:05:45 UTC	Aderlass	2	11335	0	n	0	0
114996818	0	2013-03-05 T 11:55:44 UTC	Aderlass	2	3637	1	n	1	0
1303453	0	2004-05-06 T 14:24:12 UTC	Aderlass	2	13354	0	n	2	0
1303453	0	2004-05-06 T 14:24:12 UTC	Aderlass	3	13354	0	n	3	0
2150366	0	2004-06-03 T 23:57:23 UTC	Aderlass	1	12620	0	c	29	1
2150366	0	2004-06-03 T 23:57:23 UTC	Aderlass	14	12620	0	n	2	0
2150366	0	2004-06-03 T 23:57:23 UTC	Aderlass	17	12620	0	n	0	0
2150366	0	2004-06-03 T 23:57:23 UTC	Aderlass	18	12620	0	n	0	0
2150366	0	2004-06-03 T 23:57:23 UTC	Aderlass	21	12620	0	n	7	0
15353559	0	2006-04-04 T 16:46:42 UTC	Aderlass	2	5873	1	a	36	1
17035077	0	2006-05-24 T 06:56:27 UTC	Aderlass	2	3426	1	c	41	1
164250	0	2003-06-10 T 20:28:15 UTC	Aderlass	3	10966	0	n	1	0
164250	0	2003-06-10 T 20:28:15 UTC	Aderlass	4	10966	0	n	1	0
17078506	0	2006-05-25 T 11:36:48 UTC	Aderlass	3	11860	0	n	1	0
17272579	0	2006-05-30 T 13:53:11 UTC	Aderlass	3	10428	0	c	29	1
17433047	0	2006-06-03 T 17:17:54 UTC	Aderlass	2	5896	1	n	2	0
17433047	0	2006-06-03 T 17:17:54 UTC	Aderlass	5	5896	1	n	2	0
17433047	0	2006-06-03 T 17:17:54 UTC	Aderlass	8	5896	1	n	1	0
17433100	0	2006-06-03 T 17:19:49 UTC	Aderlass	2	5896	1	a	40	1
17433100	0	2006-06-03 T 17:19:49 UTC	Aderlass	3	5896	1	n	2	0
17433100	0	2006-06-03 T 17:19:49 UTC	Aderlass	4	5896	1	n	2	0
17433100	0	2006-06-03 T 17:19:49 UTC	Aderlass	5	5896	1	a	50	1
17433138	0	2006-06-03 T 17:21:13 UTC	Aderlass	2	10778	0	a	40	1
18758880	0	2006-07-08 T 16:37:08 UTC	Aderlass	1	2305	1	n	0	0
20275659	0	2006-08-16 T 19:08:40 UTC	Aderlass	2	12683	0	c	6	1
20275659	0	2006-08-16 T 19:08:40 UTC	Aderlass	11	12683	0	a	39	1
20275659	0	2006-08-16 T 19:08:40 UTC	Aderlass	12	12683	0	n	0	0
20275659	0	2006-08-16 T 19:08:40 UTC	Aderlass	15	12683	0	a	18	1
20275659	0	2006-08-16 T 19:08:40 UTC	Aderlass	16	12683	0	a	20	1
20275659	0	2006-08-16 T 19:08:40 UTC	Aderlass	19	12683	0	n	14	0
20275659	0	2006-08-16 T 19:08:40 UTC	Aderlass	20	12683	0	c	4	1
20275659	0	2006-08-16 T 19:08:40 UTC	Aderlass	21	12683	0	c	28	1
20275659	0	2006-08-16 T 19:08:40 UTC	Aderlass	22	12683	0	a	58	1
20275659	0	2006-08-16 T 19:08:40 UTC	Aderlass	27	12683	0	n	2	0
20275659	0	2006-08-16 T 19:08:40 UTC	Aderlass	28	12683	0	a	12	1
20275659	0	2006-08-16 T 19:08:40 UTC	Aderlass	32	12683	0	n	8	0
20275659	0	2006-08-16 T 19:08:40 UTC	Aderlass	6	12683	0	c	35	1
20275659	0	2006-08-16 T 19:08:40 UTC	Aderlass	7	12683	0	n	14	0
20275659	0	2006-08-16 T 19:08:40 UTC	Aderlass	8	12683	0	a	14	1
20275659	0	2006-08-16 T 19:08:40 UTC	Aderlass	9	12683	0	c	64	1
20275659	0	2006-08-16 T 19:08:40 UTC	Aderlass	10	12683	0	a	21	1
21096794	0	2006-09-05 T 13:43:42 UTC	Aderlass	11	10238	0	a	15	1
21096794	0	2006-09-05 T 13:43:42 UTC	Aderlass	12	10238	0	a	27	1
21096794	0	2006-09-05 T 13:43:42 UTC	Aderlass	13	10238	0	a	17	1
21096794	0	2006-09-05 T 13:43:42 UTC	Aderlass	14	10238	0	a	25	1
21096794	0	2006-09-05 T 13:43:42 UTC	Aderlass	15	10238	0	a	17	1
21096794	0	2006-09-05 T 13:43:42 UTC	Aderlass	16	10238	0	c	13	1
21096794	0	2006-09-05 T 13:43:42 UTC	Aderlass	17	10238	0	c	40	1
21096794	0	2006-09-05 T 13:43:42 UTC	Aderlass	18	10238	0	c	53	1
21096794	0	2006-09-05 T 13:43:42 UTC	Aderlass	19	10238	0	a	25	1
21096794	0	2006-09-05 T 13:43:42 UTC	Aderlass	20	10238	0	a	13	1
21096794	0	2006-09-05 T 13:43:42 UTC	Aderlass	21	10238	0	a	55	1
21096794	0	2006-09-05 T 13:43:42 UTC	Aderlass	5	10238	0	a	9	1
21096794	0	2006-09-05 T 13:43:42 UTC	Aderlass	6	10238	0	n	14	0
21096794	0	2006-09-05 T 13:43:42 UTC	Aderlass	7	10238	0	a	14	1
21096794	0	2006-09-05 T 13:43:42 UTC	Aderlass	8	10238	0	c	10	1
21096794	0	2006-09-05 T 13:43:42 UTC	Aderlass	9	10238	0	a	21	1
21096794	0	2006-09-05 T 13:43:42 UTC	Aderlass	10	10238	0	a	39	1
21751659	0	2006-09-21 T 21:16:43 UTC	Aderlass	3	10428	0	a	10	1
21751659	0	2006-09-21 T 21:16:43 UTC	Aderlass	4	10428	0	a	26	1
22948206	0	2006-10-24 T 04:21:53 UTC	Aderlass	3	13421	0	a	38	1
22948206	0	2006-10-24 T 04:21:53 UTC	Aderlass	4	13421	0	a	40	1
23197292	0	2006-10-30 T 16:05:04 UTC	Aderlass	2	9379	0	n	1	0
25972251	0	2007-01-04 T 21:39:42 UTC	Aderlass	3	3623	1	n	0	0
25972285	0	2007-01-04 T 21:40:21 UTC	Aderlass	3	3623	1	n	0	0
26353276	0	2007-01-13 T 10:25:33 UTC	Aderlass	1	12832	0	n	0	0
26353357	0	2007-01-13 T 10:27:49 UTC	Aderlass	1	12832	0	n	1	0
26353357	0	2007-01-13 T 10:27:49 UTC	Aderlass	2	12832	0	n	4	0
27165589	0	2007-01-31 T 10:31:15 UTC	Aderlass	3	209	1	c	112	1
27165589	0	2007-01-31 T 10:31:15 UTC	Aderlass	4	209	1	a	79	1
27165589	0	2007-01-31 T 10:31:15 UTC	Aderlass	5	209	1	a	57	1
27569676	0	2007-02-09 T 04:18:02 UTC	Aderlass	15	13444	0	n	1	0
27569676	0	2007-02-09 T 04:18:02 UTC	Aderlass	23	13444	0	n	0	0
27569676	0	2007-02-09 T 04:18:02 UTC	Aderlass	9	13444	0	n	0	0
29473509	0	2007-03-21 T 15:43:37 UTC	Aderlass	1	124	1	c	3	1
29473525	0	2007-03-21 T 15:43:51 UTC	Aderlass	1	124	1	n	1	0
30310918	0	2007-04-09 T 22:42:12 UTC	Aderlass	4	8603	0	a	13	1
33290135	0	2007-06-17 T 21:33:56 UTC	Aderlass	2	9342	0	n	1	0
3665448	0	2004-12-03 T 01:01:54 UTC	Aderlass	1	10765	0	n	2	0
3665489	0	2004-12-14 T 13:57:46 UTC	Aderlass	4	11335	0	c	8	1
3665489	0	2004-12-14 T 13:57:46 UTC	Aderlass	5	11335	0	c	37	1
3665489	0	2004-12-14 T 13:57:46 UTC	Aderlass	6	11335	0	a	27	1
4010318	0	2005-01-10 T 14:32:25 UTC	Aderlass	2	11335	0	n	4	0
4010318	0	2005-01-10 T 14:32:25 UTC	Aderlass	3	11335	0	n	10	0
41212303	0	2008-01-15 T 09:39:27 UTC	Aderlass	4	1808	1	a	24	1
4848938	0	2005-01-16 T 08:55:43 UTC	Aderlass	2	3576	1	a	19	1
41273311	0	2008-01-16 T 19:20:47 UTC	Aderlass	3	1807	1	a	36	1
43478048	0	2008-03-09 T 06:44:45 UTC	Aderlass	2	5535	1	n	3	0
45640266	0	2008-05-04 T 18:43:02 UTC	Aderlass	2	6593	1	n	6	0
45750779	0	2008-05-07 T 12:49:02 UTC	Aderlass	2	6714	1	n	4	0
46325171	0	2008-05-21 T 16:54:41 UTC	Aderlass	2	12703	0	n	3	0
50239454	0	2008-09-01 T 15:44:46 UTC	Aderlass	2	13151	0	n	4	0
50239515	0	2008-09-01 T 15:46:29 UTC	Aderlass	12	13151	0	a	39	1
50239515	0	2008-09-01 T 15:46:29 UTC	Aderlass	3	13151	0	n	3	0
50239515	0	2008-09-01 T 15:46:29 UTC	Aderlass	6	13151	0	n	2	0
50239515	0	2008-09-01 T 15:46:29 UTC	Aderlass	9	13151	0	n	6	0
50239576	0	2008-09-01 T 15:48:08 UTC	Aderlass	2	13151	0	n	5	0
50239576	0	2008-09-01 T 15:48:08 UTC	Aderlass	4	13151	0	n	2	0
50240087	0	2008-09-01 T 16:01:21 UTC	Aderlass	15	13151	0	n	0	0
50240087	0	2008-09-01 T 16:01:21 UTC	Aderlass	18	13151	0	a	21	1
50240087	0	2008-09-01 T 16:01:21 UTC	Aderlass	3	13151	0	c	50	1
50240087	0	2008-09-01 T 16:01:21 UTC	Aderlass	10	13151	0	n	4	0
50240110	0	2008-09-01 T 16:02:11 UTC	Aderlass	2	13151	0	n	0	0
50240110	0	2008-09-01 T 16:02:11 UTC	Aderlass	4	13151	0	n	1	0
50240232	0	2008-09-01 T 16:04:54 UTC	Aderlass	3	13151	0	n	5	0
51165313	0	2008-09-26 T 06:59:12 UTC	Aderlass	11	9919	0	a	23	1
51165313	0	2008-09-26 T 06:59:12 UTC	Aderlass	15	9919	0	a	11	1
5188719	0	2005-03-30 T 14:55:54 UTC	Aderlass	1	830	1	n	3	0
52505805	0	2008-11-01 T 20:41:57 UTC	Aderlass	2	11952	0	a	3	1
52683135	0	2008-11-06 T 12:14:19 UTC	Aderlass	2	13079	0	n	2	0
53177864	0	2008-11-19 T 15:11:52 UTC	Aderlass	2	12988	0	n	1	0
60425728	0	2009-05-25 T 19:13:12 UTC	Aderlass	2	8602	0	n	3	0
5477979	0	2005-04-23 T 21:16:48 UTC	Aderlass	2	9388	0	n	3	0
5477996	0	2005-04-23 T 21:26:24 UTC	Aderlass	2	9388	0	a	41	1
5477996	0	2005-04-23 T 21:26:24 UTC	Aderlass	4	9388	0	n	35	0
62292762	0	2009-07-17 T 06:28:32 UTC	Aderlass	3	7505	1	c	13	1
62292762	0	2009-07-17 T 06:28:32 UTC	Aderlass	4	7505	1	n	17	0
62292781	0	2009-07-17 T 06:29:58 UTC	Aderlass	3	10312	0	n	13	0
63554763	0	2009-08-19 T 16:15:50 UTC	Aderlass	2	189	1	c	3	1
64730476	0	2009-09-20 T 18:24:25 UTC	Aderlass	2	10823	0	n	0	0
65425708	0	2009-10-10 T 09:05:21 UTC	Aderlass	2	6890	1	n	2	0
65425818	0	2009-10-10 T 09:08:44 UTC	Aderlass	2	10679	0	n	2	0
66947876	0	2009-11-17 T 22:42:15 UTC	Aderlass	2	40	1	n	21	0
73956698	0	2010-05-04 T 14:20:59 UTC	Aderlass	2	10984	0	n	3	0
73956882	0	2010-05-04 T 14:25:37 UTC	Aderlass	2	10984	0	a	6	1
79315378	0	2010-09-20 T 05:08:08 UTC	Aderlass	2	8401	1	c	1	1
9279382	0	2005-09-14 T 21:38:35 UTC	Aderlass	2	10362	0	n	28	0
9279382	0	2005-09-14 T 21:38:35 UTC	Aderlass	3	10362	0	a	30	1
9279382	0	2005-09-14 T 21:38:35 UTC	Aderlass	5	10362	0	c	27	1
79413438	0	2010-09-22 T 13:03:07 UTC	Aderlass	2	13079	0	n	1	0
81729085	0	2010-11-20 T 16:07:24 UTC	Aderlass	2	8396	1	n	2	0
83428021	0	2011-01-04 T 10:46:35 UTC	Aderlass	2	3656	1	a	29	1
83481250	0	2011-01-05 T 13:42:56 UTC	Aderlass	2	13079	0	a	29	1
86256202	0	2011-03-09 T 21:52:41 UTC	Aderlass	2	8834	0	c	13	1
86417121	0	2011-03-14 T 08:53:13 UTC	Aderlass	2	3066	1	n	6	0
90010754	0	2011-06-13 T 21:26:39 UTC	Aderlass	2	9986	0	n	1	0
90034525	0	2011-06-14 T 14:26:39 UTC	Aderlass	3	2266	1	n	13	0
90187576	0	2011-06-18 T 14:10:46 UTC	Aderlass	2	2260	1	n	1	0
90187707	0	2011-06-18 T 14:14:36 UTC	Aderlass	2	11819	0	n	1	0
90224843	0	2011-06-19 T 12:36:50 UTC	Aderlass	2	2274	1	n	1	0
90295385	0	2011-06-21 T 05:08:54 UTC	Aderlass	3	2264	1	n	44	0
90346265	0	2011-06-22 T 11:55:05 UTC	Aderlass	2	3067	1	c	4	1
92147462	0	2011-08-07 T 00:25:49 UTC	Aderlass	3	12786	0	c	80	1
93971294	0	2011-09-23 T 12:26:36 UTC	Aderlass	2	12179	0	a	25	1
9279407	0	2005-09-14 T 21:39:46 UTC	Aderlass	3	10362	0	n	8	0
9279456	0	2005-09-14 T 21:43:23 UTC	Aderlass	2	10362	0	a	3	1
9279456	0	2005-09-14 T 21:43:23 UTC	Aderlass	3	10362	0	n	2	0
9279528	0	2005-09-14 T 21:48:50 UTC	Aderlass	2	10362	0	n	3	0
9279631	0	2005-09-14 T 21:53:58 UTC	Aderlass	8	10362	0	n	7	0
9643807	0	2005-10-01 T 08:30:24 UTC	Aderlass	2	10362	0	c	18	1
100344817	0	2012-03-01 T 16:00:37 UTC	Aderlass	3	2721	1	n	1	0
9900461	0	2005-10-11 T 17:13:11 UTC	Aderlass	2	4657	1	n	18	0
9916733	0	2005-10-12 T 11:04:23 UTC	Aderlass	2	10362	0	n	18	0
102272377	0	2012-04-20 T 16:06:28 UTC	Adipositas	2	13252	0	n	11	0
102272377	0	2012-04-20 T 16:06:28 UTC	Adipositas	12	13252	0	n	8	0
102272377	0	2012-04-20 T 16:06:28 UTC	Adipositas	13	13252	0	n	7	0
102272377	0	2012-04-20 T 16:06:28 UTC	Adipositas	3	13252	0	a	26	1
102272377	0	2012-04-20 T 16:06:28 UTC	Adipositas	10	13252	0	a	24	1
10133489	0	2005-10-20 T 13:36:45 UTC	Adipositas	2	12337	0	n	5	0
10148325	0	2005-10-20 T 22:52:07 UTC	Adipositas	4	5848	1	n	14	0
102460340	0	2012-04-25 T 07:33:04 UTC	Adipositas	4	13079	0	a	157	1
102460589	0	2012-04-25 T 07:42:07 UTC	Adipositas	2	13079	0	c	32	1
103147376	0	2012-05-12 T 18:02:04 UTC	Adipositas	3	12309	0	c	36	1
10353596	0	2005-10-28 T 17:05:31 UTC	Adipositas	2	11369	0	n	0	0
10353596	0	2005-10-28 T 17:05:31 UTC	Adipositas	3	11369	0	n	0	0
10530319	0	2005-11-04 T 13:56:22 UTC	Adipositas	3	919	1	n	12	0
104851823	0	2012-06-26 T 09:29:20 UTC	Adipositas	9	13347	0	c	0	0
105231116	0	2012-07-05 T 21:05:25 UTC	Adipositas	2	10099	0	c	1	1
105231150	0	2012-07-05 T 21:06:11 UTC	Adipositas	2	10099	0	a	1	1
10611766	0	2005-11-07 T 11:24:10 UTC	Adipositas	2	4783	1	c	32	1
10611766	0	2005-11-07 T 11:24:10 UTC	Adipositas	3	4783	1	c	32	1
10611816	0	2005-11-07 T 11:26:01 UTC	Adipositas	2	4783	1	n	6	0
10611830	0	2005-11-07 T 11:26:38 UTC	Adipositas	2	10622	0	c	32	1
10611830	0	2005-11-07 T 11:26:38 UTC	Adipositas	6	10622	0	n	6	0
10611860	0	2005-11-07 T 11:27:42 UTC	Adipositas	2	4783	1	n	6	0
10659974	0	2005-11-09 T 08:16:18 UTC	Adipositas	2	4791	1	n	6	0
10660023	0	2005-11-09 T 08:18:06 UTC	Adipositas	2	4791	1	n	3	0
10717470	0	2005-11-11 T 08:58:05 UTC	Adipositas	2	11335	0	n	1	0
106651091	0	2012-08-10 T 21:03:53 UTC	Adipositas	7	9111	0	n	6	0
106839827	0	2012-08-15 T 11:56:04 UTC	Adipositas	11	10189	0	n	26	0
106839827	0	2012-08-15 T 11:56:04 UTC	Adipositas	13	10189	0	c	48	1
106839827	0	2012-08-15 T 11:56:04 UTC	Adipositas	14	10189	0	n	2	0
106839827	0	2012-08-15 T 11:56:04 UTC	Adipositas	15	10189	0	c	80	1
106839827	0	2012-08-15 T 11:56:04 UTC	Adipositas	16	10189	0	c	63	1
106839827	0	2012-08-15 T 11:56:04 UTC	Adipositas	17	10189	0	n	22	0
106839827	0	2012-08-15 T 11:56:04 UTC	Adipositas	3	10189	0	a	53	1
106839827	0	2012-08-15 T 11:56:04 UTC	Adipositas	4	10189	0	n	32	0
106839827	0	2012-08-15 T 11:56:04 UTC	Adipositas	6	10189	0	n	3	0
106839827	0	2012-08-15 T 11:56:04 UTC	Adipositas	7	10189	0	c	9	1
106839827	0	2012-08-15 T 11:56:04 UTC	Adipositas	8	10189	0	a	39	1
106839827	0	2012-08-15 T 11:56:04 UTC	Adipositas	9	10189	0	n	2	0
106839827	0	2012-08-15 T 11:56:04 UTC	Adipositas	10	10189	0	n	5	0
107078260	0	2012-08-21 T 16:12:38 UTC	Adipositas	2	10189	0	n	2	0
107078260	0	2012-08-21 T 16:12:38 UTC	Adipositas	7	10189	0	a	32	1
107078633	0	2012-08-21 T 16:26:17 UTC	Adipositas	2	10189	0	a	16	0
107364244	0	2012-08-28 T 14:59:31 UTC	Adipositas	3	10189	0	n	1	0
10817613	0	2005-11-14 T 21:36:32 UTC	Adipositas	2	5521	1	n	5	0
107528943	0	2012-09-01 T 12:21:38 UTC	Adipositas	14	9199	0	n	10	0
107528943	0	2012-09-01 T 12:21:38 UTC	Adipositas	44	9199	0	n	4	0
107528943	0	2012-09-01 T 12:21:38 UTC	Adipositas	9	9199	0	n	1	0
108245065	0	2012-09-18 T 22:52:17 UTC	Adipositas	2	9640	0	a	37	1
10917931	0	2005-11-18 T 21:02:44 UTC	Adipositas	2	4807	1	n	6	0
108245267	0	2012-09-18 T 22:59:53 UTC	Adipositas	2	9640	0	a	67	1
108245267	0	2012-09-18 T 22:59:53 UTC	Adipositas	3	9640	0	c	57	1
108245437	0	2012-09-18 T 23:08:36 UTC	Adipositas	2	9640	0	n	1	0
108245437	0	2012-09-18 T 23:08:36 UTC	Adipositas	3	9640	0	a	36	1
108245487	0	2012-09-18 T 23:11:11 UTC	Adipositas	2	9640	0	a	17	0
108245502	0	2012-09-18 T 23:12:29 UTC	Adipositas	2	9640	0	a	8	0
108245502	0	2012-09-18 T 23:12:29 UTC	Adipositas	3	9640	0	n	1	0
108252213	0	2012-09-19 T 07:07:53 UTC	Adipositas	2	12571	0	c	68	1
108267792	0	2012-09-19 T 13:05:52 UTC	Adipositas	2	9612	0	a	68	1
108267792	0	2012-09-19 T 13:05:52 UTC	Adipositas	3	9612	0	c	118	1
108267792	0	2012-09-19 T 13:05:52 UTC	Adipositas	4	9612	0	a	38	1
108284215	0	2012-09-19 T 20:09:47 UTC	Adipositas	2	12571	0	c	68	1
108589159	0	2012-09-27 T 14:13:03 UTC	Adipositas	3	13263	0	n	0	0
109116338	0	2012-10-09 T 12:52:27 UTC	Adipositas	3	10189	0	n	6	0
109228862	0	2012-10-12 T 12:11:24 UTC	Adipositas	3	10129	0	n	1	0
109231520	0	2012-10-12 T 13:24:09 UTC	Adipositas	3	9612	0	n	1	0
109360456	0	2012-10-15 T 16:55:41 UTC	Adipositas	3	10129	0	n	3	0
11074953	0	2005-11-25 T 13:47:08 UTC	Adipositas	3	5285	1	n	3	0
109361838	0	2012-10-15 T 17:36:12 UTC	Adipositas	3	13263	0	n	1	0
109362225	0	2012-10-15 T 17:45:33 UTC	Adipositas	3	10189	0	n	0	0
109362313	0	2012-10-15 T 17:47:59 UTC	Adipositas	2	13263	0	n	3	0
109362498	0	2012-10-15 T 17:52:22 UTC	Adipositas	2	13263	0	n	9	0
109362594	0	2012-10-15 T 17:54:28 UTC	Adipositas	2	13263	0	n	1	0
109362594	0	2012-10-15 T 17:54:28 UTC	Adipositas	6	13263	0	n	4	0
109362594	0	2012-10-15 T 17:54:28 UTC	Adipositas	9	13263	0	n	1	0
109362722	0	2012-10-15 T 17:57:51 UTC	Adipositas	3	13263	0	n	2	0
109362722	0	2012-10-15 T 17:57:51 UTC	Adipositas	7	13263	0	n	15	0
109362889	0	2012-10-15 T 18:02:49 UTC	Adipositas	2	13263	0	n	10	0
109362889	0	2012-10-15 T 18:02:49 UTC	Adipositas	5	13263	0	n	4	0
109362889	0	2012-10-15 T 18:02:49 UTC	Adipositas	9	13263	0	n	6	0
109363050	0	2012-10-15 T 18:07:12 UTC	Adipositas	2	13263	0	n	2	0
109363050	0	2012-10-15 T 18:07:12 UTC	Adipositas	5	13263	0	n	7	0
109363153	0	2012-10-15 T 18:09:26 UTC	Adipositas	2	13263	0	n	10	0
109363252	0	2012-10-15 T 18:11:54 UTC	Adipositas	2	13263	0	n	0	0
109363277	0	2012-10-15 T 18:12:33 UTC	Adipositas	2	13263	0	n	3	0
109363311	0	2012-10-15 T 18:13:45 UTC	Adipositas	2	13263	0	n	2	0
109363380	0	2012-10-15 T 18:15:03 UTC	Adipositas	3	13263	0	n	0	0
109365696	0	2012-10-15 T 19:14:49 UTC	Adipositas	3	10189	0	n	0	0
109731082	0	2012-10-25 T 14:02:22 UTC	Adipositas	12	11303	0	n	4	0
109731082	0	2012-10-25 T 14:02:22 UTC	Adipositas	3	11303	0	a	83	1
109731082	0	2012-10-25 T 14:02:22 UTC	Adipositas	24	11303	0	n	10	0
109731082	0	2012-10-25 T 14:02:22 UTC	Adipositas	33	11303	0	n	2	0
109731082	0	2012-10-25 T 14:02:22 UTC	Adipositas	44	11303	0	n	7	0
110509647	0	2012-11-14 T 20:26:29 UTC	Adipositas	3	12115	0	n	3	0
110625407	0	2012-11-17 T 23:39:27 UTC	Adipositas	3	9081	0	n	10	0
110839563	0	2012-11-23 T 15:15:18 UTC	Adipositas	2	10297	0	n	2	0
11265385	0	2005-12-02 T 11:23:53 UTC	Adipositas	2	2083	1	n	6	0
110955599	0	2012-11-26 T 10:00:35 UTC	Adipositas	3	8933	0	n	8	0
111423970	0	2012-12-08 T 12:14:36 UTC	Adipositas	2	13263	0	c	4	1
113325649	0	2013-01-23 T 17:48:33 UTC	Adipositas	3	10987	0	c	89	1
11265389	0	2005-12-02 T 11:24:02 UTC	Adipositas	2	8673	0	n	6	0
113798052	0	2013-02-04 T 19:14:59 UTC	Adipositas	3	11500	0	a	9	1
113798202	0	2013-02-04 T 19:19:06 UTC	Adipositas	4	11500	0	a	11	1
113798202	0	2013-02-04 T 19:19:06 UTC	Adipositas	5	11500	0	c	10	1
113798272	0	2013-02-04 T 19:21:06 UTC	Adipositas	3	11500	0	n	2	0
113798383	0	2013-02-04 T 19:24:11 UTC	Adipositas	3	8780	0	c	9	1
113891914	0	2013-02-06 T 22:37:42 UTC	Adipositas	2	13282	0	n	1	0
114465845	0	2013-02-20 T 18:58:30 UTC	Adipositas	2	11521	0	n	3	0
114465845	0	2013-02-20 T 18:58:30 UTC	Adipositas	3	11521	0	n	2	0
114465845	0	2013-02-20 T 18:58:30 UTC	Adipositas	6	11521	0	n	3	0
114975881	0	2013-03-04 T 20:52:49 UTC	Adipositas	2	10208	0	n	3	0
11573618	0	2005-12-12 T 18:38:42 UTC	Adipositas	2	8957	0	n	0	0
11596763	0	2005-12-13 T 13:29:53 UTC	Adipositas	2	9573	0	n	3	0
1167878	0	2004-04-27 T 03:50:09 UTC	Adipositas	2	13207	0	a	36	1
1167878	0	2004-04-27 T 03:50:09 UTC	Adipositas	11	13207	0	a	30	1
1167878	0	2004-04-27 T 03:50:09 UTC	Adipositas	3	13207	0	a	22	1
1167878	0	2004-04-27 T 03:50:09 UTC	Adipositas	6	13207	0	a	52	1
1167878	0	2004-04-27 T 03:50:09 UTC	Adipositas	7	13207	0	c	106	1
1167878	0	2004-04-27 T 03:50:09 UTC	Adipositas	8	13207	0	a	93	1
1167878	0	2004-04-27 T 03:50:09 UTC	Adipositas	10	13207	0	a	46	1
1174713	0	2004-04-27 T 03:58:03 UTC	Adipositas	2	13207	0	a	38	1
11733980	0	2005-12-17 T 18:25:35 UTC	Adipositas	3	4616	1	n	6	0
11734025	0	2005-12-17 T 18:26:52 UTC	Adipositas	3	4616	1	n	4	0
11734039	0	2005-12-17 T 18:27:23 UTC	Adipositas	3	4616	1	n	2	0
1175751	0	2004-04-27 T 23:07:48 UTC	Adipositas	1	12669	0	n	5	0
1175751	0	2004-04-27 T 23:07:48 UTC	Adipositas	3	12669	0	c	25	1
1176815	0	2004-04-28 T 08:04:59 UTC	Adipositas	2	8695	0	c	8	1
1176815	0	2004-04-28 T 08:04:59 UTC	Adipositas	6	8695	0	n	17	0
1176985	0	2004-04-28 T 11:11:48 UTC	Adipositas	2	11316	0	c	4	1
1178097	0	2004-04-28 T 11:38:36 UTC	Adipositas	2	11597	0	n	4	0
1178112	0	2004-04-28 T 14:28:11 UTC	Adipositas	3	10522	0	n	1	0
1182208	0	2004-04-28 T 20:47:32 UTC	Adipositas	2	10071	0	n	2	0
1265441	0	2004-04-29 T 17:42:04 UTC	Adipositas	2	11522	0	n	2	0
12094363	0	2005-12-29 T 23:59:49 UTC	Adipositas	3	5674	1	n	18	0
12094404	0	2005-12-30 T 00:01:43 UTC	Adipositas	3	5674	1	a	8	1
12094422	0	2005-12-30 T 00:03:27 UTC	Adipositas	3	5674	1	n	10	0
12094717	0	2005-12-30 T 00:19:15 UTC	Adipositas	3	5674	1	c	9	1
12094743	0	2005-12-30 T 00:20:38 UTC	Adipositas	2	5674	1	n	7	0
12094830	0	2005-12-30 T 00:25:11 UTC	Adipositas	2	5675	1	a	31	1
12095220	0	2005-12-30 T 00:45:49 UTC	Adipositas	3	5675	1	a	17	0
12197566	0	2006-01-02 T 18:03:51 UTC	Adipositas	2	5594	1	n	6	0
12260485	0	2006-01-04 T 15:25:20 UTC	Adipositas	2	8802	0	c	64	1
12751011	0	2006-01-18 T 14:38:07 UTC	Adipositas	1	4750	1	c	3	1
1315411	0	2004-05-11 T 09:26:22 UTC	Adipositas	2	11572	0	n	4	0
12752897	0	2006-01-18 T 15:23:10 UTC	Adipositas	1	8785	0	n	3	0
12988662	0	2006-01-24 T 20:29:44 UTC	Adipositas	2	2248	1	a	11	1
13243504	0	2006-01-31 T 23:21:35 UTC	Adipositas	2	7710	1	a	13	1
1332411	0	2004-05-18 T 07:24:58 UTC	Adipositas	3	9214	0	n	10	0
13243535	0	2006-01-31 T 23:23:15 UTC	Adipositas	2	7710	1	n	1	0
13484419	0	2006-02-07 T 18:34:56 UTC	Adipositas	2	6448	1	n	6	0
1368178	0	2004-05-20 T 22:14:22 UTC	Adipositas	2	349	1	n	3	0
13484435	0	2006-02-07 T 18:35:20 UTC	Adipositas	2	13264	0	n	6	0
13484435	0	2006-02-07 T 18:35:20 UTC	Adipositas	11	13264	0	n	13	0
13484435	0	2006-02-07 T 18:35:20 UTC	Adipositas	12	13264	0	n	16	0
13484435	0	2006-02-07 T 18:35:20 UTC	Adipositas	13	13264	0	n	11	0
13484435	0	2006-02-07 T 18:35:20 UTC	Adipositas	14	13264	0	n	12	0
13484435	0	2006-02-07 T 18:35:20 UTC	Adipositas	15	13264	0	c	13	1
13484435	0	2006-02-07 T 18:35:20 UTC	Adipositas	16	13264	0	c	88	1
13484435	0	2006-02-07 T 18:35:20 UTC	Adipositas	17	13264	0	c	64	1
13484435	0	2006-02-07 T 18:35:20 UTC	Adipositas	19	13264	0	a	23	1
13484435	0	2006-02-07 T 18:35:20 UTC	Adipositas	20	13264	0	n	3	0
13484435	0	2006-02-07 T 18:35:20 UTC	Adipositas	21	13264	0	n	9	0
13484435	0	2006-02-07 T 18:35:20 UTC	Adipositas	22	13264	0	n	3	0
13484435	0	2006-02-07 T 18:35:20 UTC	Adipositas	23	13264	0	n	8	0
13484435	0	2006-02-07 T 18:35:20 UTC	Adipositas	24	13264	0	a	21	1
13484435	0	2006-02-07 T 18:35:20 UTC	Adipositas	4	13264	0	a	36	1
13484435	0	2006-02-07 T 18:35:20 UTC	Adipositas	5	13264	0	c	22	1
13484435	0	2006-02-07 T 18:35:20 UTC	Adipositas	6	13264	0	n	3	0
13484435	0	2006-02-07 T 18:35:20 UTC	Adipositas	7	13264	0	a	23	1
13484435	0	2006-02-07 T 18:35:20 UTC	Adipositas	8	13264	0	a	7	1
13484435	0	2006-02-07 T 18:35:20 UTC	Adipositas	9	13264	0	n	8	0
13484435	0	2006-02-07 T 18:35:20 UTC	Adipositas	10	13264	0	a	10	1
13507354	0	2006-02-08 T 12:42:24 UTC	Adipositas	2	11316	0	n	0	0
13507403	0	2006-02-08 T 12:43:42 UTC	Adipositas	2	11316	0	n	1	0
13943264	0	2006-02-22 T 10:21:22 UTC	Adipositas	2	11491	0	n	1	0
1368224	0	2004-05-26 T 11:20:05 UTC	Adipositas	12	434	1	a	22	1
1368224	0	2004-05-26 T 11:20:05 UTC	Adipositas	13	434	1	n	3	0
1368224	0	2004-05-26 T 11:20:05 UTC	Adipositas	14	434	1	n	9	0
1368224	0	2004-05-26 T 11:20:05 UTC	Adipositas	15	434	1	n	3	0
1368224	0	2004-05-26 T 11:20:05 UTC	Adipositas	16	434	1	n	8	0
1368224	0	2004-05-26 T 11:20:05 UTC	Adipositas	17	434	1	a	21	1
1368224	0	2004-05-26 T 11:20:05 UTC	Adipositas	3	434	1	n	4	0
1368224	0	2004-05-26 T 11:20:05 UTC	Adipositas	4	434	1	n	5	0
1368224	0	2004-05-26 T 11:20:05 UTC	Adipositas	5	434	1	n	10	0
1368224	0	2004-05-26 T 11:20:05 UTC	Adipositas	6	434	1	n	9	0
1368333	0	2004-05-26 T 11:25:14 UTC	Adipositas	2	434	1	n	14	0
1368363	0	2004-05-26 T 11:43:15 UTC	Adipositas	2	434	1	n	12	0
1368363	0	2004-05-26 T 11:43:15 UTC	Adipositas	3	434	1	a	29	0
1368363	0	2004-05-26 T 11:43:15 UTC	Adipositas	7	434	1	a	83	0
1368381	0	2004-05-26 T 11:46:41 UTC	Adipositas	2	434	1	a	5	0
1379982	0	2004-05-26 T 11:48:51 UTC	Adipositas	2	4251	1	n	4	0
1379982	0	2004-05-26 T 11:48:51 UTC	Adipositas	5	4251	1	c	55	1
1379982	0	2004-05-26 T 11:48:51 UTC	Adipositas	9	4251	1	n	5	0
1384971	0	2004-05-28 T 15:22:16 UTC	Adipositas	3	9018	0	a	6	1
1440710	0	2004-05-29 T 12:38:48 UTC	Adipositas	2	11470	0	n	0	0
14264173	0	2006-03-04 T 08:53:12 UTC	Adipositas	2	4619	1	n	1	0
14479681	0	2006-03-10 T 10:58:07 UTC	Adipositas	3	9360	0	c	15	1
14479681	0	2006-03-10 T 10:58:07 UTC	Adipositas	4	9360	0	c	36	1
14479681	0	2006-03-10 T 10:58:07 UTC	Adipositas	5	9360	0	a	7	1
14479681	0	2006-03-10 T 10:58:07 UTC	Adipositas	6	9360	0	c	24	1
14479681	0	2006-03-10 T 10:58:07 UTC	Adipositas	7	9360	0	n	13	0
14479681	0	2006-03-10 T 10:58:07 UTC	Adipositas	8	9360	0	c	29	1
14479681	0	2006-03-10 T 10:58:07 UTC	Adipositas	9	9360	0	n	5	0
14479681	0	2006-03-10 T 10:58:07 UTC	Adipositas	10	9360	0	c	28	1
14494703	0	2006-03-10 T 17:22:18 UTC	Adipositas	6	6298	1	a	14	1
14531384	0	2006-03-11 T 16:47:05 UTC	Adipositas	3	8754	0	n	4	0
14628796	0	2006-03-14 T 10:59:43 UTC	Adipositas	2	6759	1	n	5	0
14650286	0	2006-03-14 T 21:19:12 UTC	Adipositas	12	5668	1	n	2	0
14650286	0	2006-03-14 T 21:19:12 UTC	Adipositas	13	5668	1	n	4	0
14650286	0	2006-03-14 T 21:19:12 UTC	Adipositas	14	5668	1	n	2	0
14650286	0	2006-03-14 T 21:19:12 UTC	Adipositas	16	5668	1	n	5	0
14650286	0	2006-03-14 T 21:19:12 UTC	Adipositas	17	5668	1	n	4	0
14650286	0	2006-03-14 T 21:19:12 UTC	Adipositas	18	5668	1	n	3	0
14650286	0	2006-03-14 T 21:19:12 UTC	Adipositas	20	5668	1	a	9	1
14650286	0	2006-03-14 T 21:19:12 UTC	Adipositas	3	5668	1	n	10	0
14650286	0	2006-03-14 T 21:19:12 UTC	Adipositas	21	5668	1	n	4	0
14650286	0	2006-03-14 T 21:19:12 UTC	Adipositas	22	5668	1	n	2	0
14650286	0	2006-03-14 T 21:19:12 UTC	Adipositas	24	5668	1	n	4	0
14650286	0	2006-03-14 T 21:19:12 UTC	Adipositas	25	5668	1	n	4	0
14650286	0	2006-03-14 T 21:19:12 UTC	Adipositas	26	5668	1	n	2	0
14650286	0	2006-03-14 T 21:19:12 UTC	Adipositas	28	5668	1	n	4	0
14650286	0	2006-03-14 T 21:19:12 UTC	Adipositas	29	5668	1	n	4	0
14650286	0	2006-03-14 T 21:19:12 UTC	Adipositas	30	5668	1	n	3	0
14650286	0	2006-03-14 T 21:19:12 UTC	Adipositas	4	5668	1	n	16	0
14650286	0	2006-03-14 T 21:19:12 UTC	Adipositas	32	5668	1	n	10	0
14650286	0	2006-03-14 T 21:19:12 UTC	Adipositas	33	5668	1	n	3	0
14650286	0	2006-03-14 T 21:19:12 UTC	Adipositas	34	5668	1	n	3	0
14650286	0	2006-03-14 T 21:19:12 UTC	Adipositas	5	5668	1	n	16	0
14650286	0	2006-03-14 T 21:19:12 UTC	Adipositas	6	5668	1	n	16	0
14650286	0	2006-03-14 T 21:19:12 UTC	Adipositas	7	5668	1	n	12	0
14650286	0	2006-03-14 T 21:19:12 UTC	Adipositas	8	5668	1	n	2	0
14650286	0	2006-03-14 T 21:19:12 UTC	Adipositas	9	5668	1	n	3	0
14650286	0	2006-03-14 T 21:19:12 UTC	Adipositas	10	5668	1	n	2	0
14650385	0	2006-03-14 T 21:21:44 UTC	Adipositas	2	5668	1	a	13	0
14906267	0	2006-03-22 T 09:53:08 UTC	Adipositas	1	4516	1	n	8	0
1567836	0	2004-06-10 T 16:43:04 UTC	Adipositas	3	3753	1	a	12	1
14906293	0	2006-03-22 T 09:54:14 UTC	Adipositas	1	10078	0	a	8	1
15014050	0	2006-03-25 T 17:01:32 UTC	Adipositas	2	4015	1	n	0	0
15014050	0	2006-03-25 T 17:01:32 UTC	Adipositas	5	4015	1	n	0	0
15160670	0	2006-03-29 T 20:58:46 UTC	Adipositas	2	4577	1	n	7	0
15160757	0	2006-03-29 T 21:01:05 UTC	Adipositas	2	4577	1	n	7	0
15185292	0	2006-03-30 T 15:57:28 UTC	Adipositas	2	11061	0	n	4	0
15569962	0	2006-04-11 T 18:23:55 UTC	Adipositas	3	4684	1	a	10	1
15628092	0	2006-04-13 T 13:14:59 UTC	Adipositas	1	3984	1	a	49	1
15632935	0	2006-04-13 T 15:41:10 UTC	Adipositas	1	11316	0	a	42	1
15633983	0	2006-04-13 T 16:17:57 UTC	Adipositas	2	11316	0	n	8	0
15634121	0	2006-04-13 T 16:22:52 UTC	Adipositas	2	11316	0	c	8	1
15634729	0	2006-04-13 T 16:45:23 UTC	Adipositas	4	11316	0	n	6	0
15678186	0	2006-04-14 T 23:11:35 UTC	Adipositas	1	3651	1	n	2	0
15678202	0	2006-04-14 T 23:12:30 UTC	Adipositas	1	5499	1	n	2	0
15810193	0	2006-04-19 T 08:04:22 UTC	Adipositas	1	11206	0	n	1	0
1567921	0	2004-06-18 T 07:03:40 UTC	Adipositas	3	1333	1	n	9	0
1568035	0	2004-06-18 T 07:13:33 UTC	Adipositas	1	12651	0	a	12	1
1568047	0	2004-06-18 T 07:25:55 UTC	Adipositas	1	3770	1	a	27	1
1568047	0	2004-06-18 T 07:25:55 UTC	Adipositas	2	3770	1	n	1	0
1568047	0	2004-06-18 T 07:25:55 UTC	Adipositas	13	3770	1	n	7	0
1568047	0	2004-06-18 T 07:25:55 UTC	Adipositas	15	3770	1	a	69	1
1568047	0	2004-06-18 T 07:25:55 UTC	Adipositas	20	3770	1	n	3	0
1568047	0	2004-06-18 T 07:25:55 UTC	Adipositas	5	3770	1	n	7	0
1568047	0	2004-06-18 T 07:25:55 UTC	Adipositas	6	3770	1	n	13	0
1568047	0	2004-06-18 T 07:25:55 UTC	Adipositas	7	3770	1	c	21	1
1568047	0	2004-06-18 T 07:25:55 UTC	Adipositas	10	3770	1	c	6	1
1570667	0	2004-06-18 T 07:27:04 UTC	Adipositas	2	9283	0	n	0	0
1570685	0	2004-06-18 T 12:00:46 UTC	Adipositas	2	11962	0	c	63	1
1570694	0	2004-06-18 T 12:02:26 UTC	Adipositas	2	11962	0	n	0	0
1570694	0	2004-06-18 T 12:02:26 UTC	Adipositas	3	11962	0	n	0	0
1571218	0	2004-06-18 T 12:56:13 UTC	Adipositas	2	1202	1	n	0	0
1571222	0	2004-06-18 T 12:56:48 UTC	Adipositas	2	1202	1	n	1	0
1571502	0	2004-06-18 T 12:57:12 UTC	Adipositas	2	1202	1	n	1	0
1581763	0	2004-06-18 T 21:47:08 UTC	Adipositas	2	13303	0	n	0	0
1581763	0	2004-06-18 T 21:47:08 UTC	Adipositas	5	13303	0	n	0	0
1581763	0	2004-06-18 T 21:47:08 UTC	Adipositas	9	13303	0	n	0	0
15814636	0	2006-04-19 T 16:33:41 UTC	Adipositas	1	11316	0	c	6	0
1594943	0	2004-06-19 T 17:32:26 UTC	Adipositas	3	13303	0	a	18	1
16097435	0	2006-04-27 T 20:22:45 UTC	Adipositas	2	11338	0	n	4	0
1690771	0	2004-06-21 T 09:02:25 UTC	Adipositas	2	13444	0	n	3	0
16097706	0	2006-04-27 T 20:30:29 UTC	Adipositas	2	11338	0	n	4	0
16192294	0	2006-04-30 T 15:42:56 UTC	Adipositas	2	4448	1	n	18	0
16236735	0	2006-05-01 T 19:59:58 UTC	Adipositas	2	8785	0	n	1	0
16464431	0	2006-05-08 T 18:36:04 UTC	Adipositas	2	3646	1	n	2	0
16589687	0	2006-05-12 T 11:57:54 UTC	Adipositas	2	6309	1	c	29	1
16589687	0	2006-05-12 T 11:57:54 UTC	Adipositas	11	6309	1	a	111	1
16589687	0	2006-05-12 T 11:57:54 UTC	Adipositas	14	6309	1	c	16	1
16589687	0	2006-05-12 T 11:57:54 UTC	Adipositas	7	6309	1	c	16	1
16589687	0	2006-05-12 T 11:57:54 UTC	Adipositas	10	6309	1	c	99	1
16590604	0	2006-05-12 T 12:21:36 UTC	Adipositas	3	6277	1	c	15	1
16590604	0	2006-05-12 T 12:21:36 UTC	Adipositas	4	6277	1	c	36	1
16590604	0	2006-05-12 T 12:21:36 UTC	Adipositas	5	6277	1	a	7	1
16590604	0	2006-05-12 T 12:21:36 UTC	Adipositas	6	6277	1	c	24	1
16590604	0	2006-05-12 T 12:21:36 UTC	Adipositas	7	6277	1	n	13	0
16590604	0	2006-05-12 T 12:21:36 UTC	Adipositas	8	6277	1	c	29	1
16590604	0	2006-05-12 T 12:21:36 UTC	Adipositas	9	6277	1	n	5	0
16590604	0	2006-05-12 T 12:21:36 UTC	Adipositas	10	6277	1	c	28	1
16653195	0	2006-05-14 T 04:47:15 UTC	Adipositas	3	8966	0	c	15	1
16653195	0	2006-05-14 T 04:47:15 UTC	Adipositas	4	8966	0	c	36	1
16653195	0	2006-05-14 T 04:47:15 UTC	Adipositas	5	8966	0	a	7	1
16653195	0	2006-05-14 T 04:47:15 UTC	Adipositas	6	8966	0	c	24	1
16653195	0	2006-05-14 T 04:47:15 UTC	Adipositas	7	8966	0	n	13	0
16653195	0	2006-05-14 T 04:47:15 UTC	Adipositas	8	8966	0	c	29	1
16747077	0	2006-05-16 T 12:56:17 UTC	Adipositas	11	2547	1	n	8	0
16747077	0	2006-05-16 T 12:56:17 UTC	Adipositas	12	2547	1	c	11	1
16747077	0	2006-05-16 T 12:56:17 UTC	Adipositas	13	2547	1	c	19	1
16747077	0	2006-05-16 T 12:56:17 UTC	Adipositas	3	2547	1	a	16	1
16747077	0	2006-05-16 T 12:56:17 UTC	Adipositas	4	2547	1	a	20	1
16747077	0	2006-05-16 T 12:56:17 UTC	Adipositas	5	2547	1	a	10	1
16747077	0	2006-05-16 T 12:56:17 UTC	Adipositas	6	2547	1	a	23	1
16747077	0	2006-05-16 T 12:56:17 UTC	Adipositas	7	2547	1	c	17	1
16747077	0	2006-05-16 T 12:56:17 UTC	Adipositas	8	2547	1	a	12	1
16747077	0	2006-05-16 T 12:56:17 UTC	Adipositas	9	2547	1	c	22	1
16747077	0	2006-05-16 T 12:56:17 UTC	Adipositas	10	2547	1	c	19	1
16786740	0	2006-05-17 T 13:11:40 UTC	Adipositas	2	5736	1	n	7	0
16835441	0	2006-05-18 T 18:08:57 UTC	Adipositas	2	6303	1	c	2	1
16863278	0	2006-05-19 T 13:19:46 UTC	Adipositas	2	9066	0	a	90	1
16897352	0	2006-05-20 T 12:14:05 UTC	Adipositas	2	9360	0	c	57	1
16952960	0	2006-05-21 T 20:15:10 UTC	Adipositas	2	6288	1	n	2	0
1831711	0	2004-07-01 T 08:53:54 UTC	Adipositas	2	11962	0	c	11	1
16954788	0	2006-05-21 T 21:06:00 UTC	Adipositas	2	9350	0	c	57	1
16999754	0	2006-05-23 T 07:49:15 UTC	Adipositas	2	1250	1	a	33	1
16999754	0	2006-05-23 T 07:49:15 UTC	Adipositas	4	1250	1	a	11	1
17015325	0	2006-05-23 T 15:15:41 UTC	Adipositas	3	2547	1	c	13	1
17238387	0	2006-05-29 T 16:46:51 UTC	Adipositas	2	4763	1	a	15	1
17238387	0	2006-05-29 T 16:46:51 UTC	Adipositas	3	4763	1	n	6	0
17238387	0	2006-05-29 T 16:46:51 UTC	Adipositas	4	4763	1	a	15	1
17238387	0	2006-05-29 T 16:46:51 UTC	Adipositas	5	4763	1	a	42	1
17238764	0	2006-05-29 T 16:55:34 UTC	Adipositas	2	9498	0	n	15	0
17238764	0	2006-05-29 T 16:55:34 UTC	Adipositas	11	9498	0	c	82	1
17238764	0	2006-05-29 T 16:55:34 UTC	Adipositas	12	9498	0	c	49	1
17238764	0	2006-05-29 T 16:55:34 UTC	Adipositas	4	9498	0	c	15	1
17238764	0	2006-05-29 T 16:55:34 UTC	Adipositas	6	9498	0	c	117	1
17238764	0	2006-05-29 T 16:55:34 UTC	Adipositas	7	9498	0	a	70	1
17238764	0	2006-05-29 T 16:55:34 UTC	Adipositas	8	9498	0	a	71	1
17238764	0	2006-05-29 T 16:55:34 UTC	Adipositas	9	9498	0	c	30	1
17717244	0	2006-06-11 T 04:28:49 UTC	Adipositas	3	5681	1	n	6	0
17717712	0	2006-06-11 T 05:44:06 UTC	Adipositas	3	8966	0	n	6	0
17725408	0	2006-06-11 T 11:18:49 UTC	Adipositas	15	6295	1	n	2	0
17725408	0	2006-06-11 T 11:18:49 UTC	Adipositas	20	6295	1	a	6	1
17725408	0	2006-06-11 T 11:18:49 UTC	Adipositas	25	6295	1	n	2	0
17725408	0	2006-06-11 T 11:18:49 UTC	Adipositas	30	6295	1	n	2	0
17725408	0	2006-06-11 T 11:18:49 UTC	Adipositas	5	6295	1	n	6	0
17725408	0	2006-06-11 T 11:18:49 UTC	Adipositas	10	6295	1	n	2	0
17973616	0	2006-06-17 T 16:27:15 UTC	Adipositas	2	5895	1	a	13	1
18051948	0	2006-06-19 T 14:49:31 UTC	Adipositas	12	2547	1	n	5	0
18051948	0	2006-06-19 T 14:49:31 UTC	Adipositas	13	2547	1	a	9	1
18051948	0	2006-06-19 T 14:49:31 UTC	Adipositas	3	2547	1	c	13	1
18051948	0	2006-06-19 T 14:49:31 UTC	Adipositas	4	2547	1	c	12	1
18051948	0	2006-06-19 T 14:49:31 UTC	Adipositas	5	2547	1	n	2	0
18051948	0	2006-06-19 T 14:49:31 UTC	Adipositas	6	2547	1	n	2	0
18051948	0	2006-06-19 T 14:49:31 UTC	Adipositas	7	2547	1	n	2	0
18051948	0	2006-06-19 T 14:49:31 UTC	Adipositas	9	2547	1	n	3	0
18051948	0	2006-06-19 T 14:49:31 UTC	Adipositas	10	2547	1	n	3	0
18252582	0	2006-06-25 T 00:10:55 UTC	Adipositas	2	11332	0	n	1	0
18300461	0	2006-06-26 T 09:16:35 UTC	Adipositas	14	9066	0	a	87	1
18300461	0	2006-06-26 T 09:16:35 UTC	Adipositas	15	9066	0	c	109	1
18300461	0	2006-06-26 T 09:16:35 UTC	Adipositas	3	9066	0	c	55	1
18300461	0	2006-06-26 T 09:16:35 UTC	Adipositas	22	9066	0	a	33	1
18300461	0	2006-06-26 T 09:16:35 UTC	Adipositas	4	9066	0	c	60	1
18300461	0	2006-06-26 T 09:16:35 UTC	Adipositas	7	9066	0	a	19	1
18300461	0	2006-06-26 T 09:16:35 UTC	Adipositas	8	9066	0	c	37	1
18303491	0	2006-06-26 T 10:48:15 UTC	Adipositas	2	9066	0	n	3	0
18344641	0	2006-06-27 T 12:05:24 UTC	Adipositas	2	11252	0	a	41	1
18344641	0	2006-06-27 T 12:05:24 UTC	Adipositas	12	11252	0	a	9	1
18344641	0	2006-06-27 T 12:05:24 UTC	Adipositas	15	11252	0	a	27	1
18344641	0	2006-06-27 T 12:05:24 UTC	Adipositas	20	11252	0	n	1	0
18344641	0	2006-06-27 T 12:05:24 UTC	Adipositas	21	11252	0	c	26	1
18344641	0	2006-06-27 T 12:05:24 UTC	Adipositas	22	11252	0	c	204	1
18344641	0	2006-06-27 T 12:05:24 UTC	Adipositas	23	11252	0	a	133	1
18344641	0	2006-06-27 T 12:05:24 UTC	Adipositas	24	11252	0	a	16	1
18344641	0	2006-06-27 T 12:05:24 UTC	Adipositas	25	11252	0	c	121	1
18344641	0	2006-06-27 T 12:05:24 UTC	Adipositas	27	11252	0	c	16	1
18344641	0	2006-06-27 T 12:05:24 UTC	Adipositas	4	11252	0	a	57	1
18344641	0	2006-06-27 T 12:05:24 UTC	Adipositas	38	11252	0	n	10	0
18344641	0	2006-06-27 T 12:05:24 UTC	Adipositas	5	11252	0	n	7	0
18344641	0	2006-06-27 T 12:05:24 UTC	Adipositas	6	11252	0	n	16	0
18344641	0	2006-06-27 T 12:05:24 UTC	Adipositas	7	11252	0	n	8	0
18344641	0	2006-06-27 T 12:05:24 UTC	Adipositas	8	11252	0	c	31	1
18344641	0	2006-06-27 T 12:05:24 UTC	Adipositas	9	11252	0	a	50	1
18346041	0	2006-06-27 T 12:39:00 UTC	Adipositas	3	9738	0	n	4	0
18346041	0	2006-06-27 T 12:39:00 UTC	Adipositas	22	9738	0	a	17	1
18346041	0	2006-06-27 T 12:39:00 UTC	Adipositas	26	9738	0	n	5	0
18346041	0	2006-06-27 T 12:39:00 UTC	Adipositas	7	9738	0	n	4	0
18346512	0	2006-06-27 T 12:49:24 UTC	Adipositas	16	9066	0	a	37	1
18346512	0	2006-06-27 T 12:49:24 UTC	Adipositas	17	9066	0	c	55	1
18346512	0	2006-06-27 T 12:49:24 UTC	Adipositas	18	9066	0	c	31	1
18346512	0	2006-06-27 T 12:49:24 UTC	Adipositas	19	9066	0	a	24	1
18346512	0	2006-06-27 T 12:49:24 UTC	Adipositas	3	9066	0	n	4	0
18346512	0	2006-06-27 T 12:49:24 UTC	Adipositas	21	9066	0	c	121	1
18346512	0	2006-06-27 T 12:49:24 UTC	Adipositas	22	9066	0	a	14	1
18346512	0	2006-06-27 T 12:49:24 UTC	Adipositas	50	9066	0	n	5	0
18346512	0	2006-06-27 T 12:49:24 UTC	Adipositas	51	9066	0	a	14	1
18346512	0	2006-06-27 T 12:49:24 UTC	Adipositas	7	9066	0	n	4	0
18347088	0	2006-06-27 T 13:02:01 UTC	Adipositas	2	8716	0	c	91	1
18347088	0	2006-06-27 T 13:02:01 UTC	Adipositas	3	8716	0	c	35	1
18347088	0	2006-06-27 T 13:02:01 UTC	Adipositas	4	8716	0	a	16	1
18347330	0	2006-06-27 T 13:08:14 UTC	Adipositas	2	8716	0	a	55	1
18347394	0	2006-06-27 T 13:09:43 UTC	Adipositas	2	8716	0	c	17	1
18347394	0	2006-06-27 T 13:09:43 UTC	Adipositas	3	8716	0	c	52	1
18347468	0	2006-06-27 T 13:11:26 UTC	Adipositas	2	8716	0	c	66	0
18347956	0	2006-06-27 T 13:23:30 UTC	Adipositas	2	11252	0	n	12	0
18349300	0	2006-06-27 T 13:53:51 UTC	Adipositas	2	11252	0	n	4	0
18349300	0	2006-06-27 T 13:53:51 UTC	Adipositas	3	11252	0	n	5	0
18351060	0	2006-06-27 T 14:31:33 UTC	Adipositas	2	11252	0	n	3	0
18351060	0	2006-06-27 T 14:31:33 UTC	Adipositas	5	11252	0	n	4	0
18351060	0	2006-06-27 T 14:31:33 UTC	Adipositas	8	11252	0	a	4	1
18369639	0	2006-06-28 T 00:10:20 UTC	Adipositas	2	11252	0	c	39	1
18369639	0	2006-06-28 T 00:10:20 UTC	Adipositas	3	11252	0	a	31	1
18369639	0	2006-06-28 T 00:10:20 UTC	Adipositas	4	11252	0	c	40	1
18369639	0	2006-06-28 T 00:10:20 UTC	Adipositas	6	11252	0	c	34	1
18369714	0	2006-06-28 T 00:15:59 UTC	Adipositas	2	11252	0	n	2	0
18369714	0	2006-06-28 T 00:15:59 UTC	Adipositas	3	11252	0	c	40	1
18380845	0	2006-06-28 T 11:06:16 UTC	Adipositas	2	5034	1	n	2	0
18380845	0	2006-06-28 T 11:06:16 UTC	Adipositas	11	5034	1	a	79	1
18380845	0	2006-06-28 T 11:06:16 UTC	Adipositas	14	5034	1	a	96	1
18380845	0	2006-06-28 T 11:06:16 UTC	Adipositas	16	5034	1	n	15	0
18380845	0	2006-06-28 T 11:06:16 UTC	Adipositas	3	5034	1	a	42	1
18380845	0	2006-06-28 T 11:06:16 UTC	Adipositas	6	5034	1	n	6	0
18380845	0	2006-06-28 T 11:06:16 UTC	Adipositas	9	5034	1	n	2	0
18381351	0	2006-06-28 T 11:18:49 UTC	Adipositas	13	11252	0	n	2	0
18400845	0	2006-06-28 T 19:36:10 UTC	Adipositas	2	12866	0	a	41	1
18409099	0	2006-06-29 T 00:42:15 UTC	Adipositas	2	9791	0	n	0	0
18416106	0	2006-06-29 T 08:17:31 UTC	Adipositas	2	2547	1	a	19	1
18416106	0	2006-06-29 T 08:17:31 UTC	Adipositas	11	2547	1	n	3	0
18416106	0	2006-06-29 T 08:17:31 UTC	Adipositas	13	2547	1	a	14	1
18416106	0	2006-06-29 T 08:17:31 UTC	Adipositas	3	2547	1	n	2	0
18416106	0	2006-06-29 T 08:17:31 UTC	Adipositas	4	2547	1	n	2	0
18416106	0	2006-06-29 T 08:17:31 UTC	Adipositas	5	2547	1	n	2	0
18416106	0	2006-06-29 T 08:17:31 UTC	Adipositas	8	2547	1	n	2	0
18416600	0	2006-06-29 T 08:29:07 UTC	Adipositas	2	9066	0	n	3	0
18417062	0	2006-06-29 T 08:40:38 UTC	Adipositas	2	9066	0	a	9	1
18417062	0	2006-06-29 T 08:40:38 UTC	Adipositas	5	9066	0	a	41	1
18425352	0	2006-06-29 T 11:57:47 UTC	Adipositas	2	11252	0	a	40	1
18431396	0	2006-06-29 T 14:15:48 UTC	Adipositas	4	2547	1	c	15	1
18431396	0	2006-06-29 T 14:15:48 UTC	Adipositas	5	2547	1	c	36	1
18431396	0	2006-06-29 T 14:15:48 UTC	Adipositas	6	2547	1	a	7	1
18431396	0	2006-06-29 T 14:15:48 UTC	Adipositas	7	2547	1	c	24	1
18431396	0	2006-06-29 T 14:15:48 UTC	Adipositas	8	2547	1	n	13	0
18431396	0	2006-06-29 T 14:15:48 UTC	Adipositas	9	2547	1	c	29	1
18431775	0	2006-06-29 T 14:23:20 UTC	Adipositas	2	2547	1	a	29	1
18437146	0	2006-06-29 T 16:41:28 UTC	Adipositas	3	9761	0	n	4	0
18437146	0	2006-06-29 T 16:41:28 UTC	Adipositas	7	9761	0	n	4	0
18440626	0	2006-06-29 T 18:13:52 UTC	Adipositas	11	6311	1	n	4	0
18440626	0	2006-06-29 T 18:13:52 UTC	Adipositas	12	6311	1	n	4	0
18440626	0	2006-06-29 T 18:13:52 UTC	Adipositas	13	6311	1	n	2	0
18440626	0	2006-06-29 T 18:13:52 UTC	Adipositas	14	6311	1	n	4	0
18440626	0	2006-06-29 T 18:13:52 UTC	Adipositas	15	6311	1	n	2	0
18440626	0	2006-06-29 T 18:13:52 UTC	Adipositas	17	6311	1	n	2	0
18440626	0	2006-06-29 T 18:13:52 UTC	Adipositas	18	6311	1	n	6	0
18440626	0	2006-06-29 T 18:13:52 UTC	Adipositas	19	6311	1	n	2	0
18440626	0	2006-06-29 T 18:13:52 UTC	Adipositas	20	6311	1	n	6	0
18440626	0	2006-06-29 T 18:13:52 UTC	Adipositas	3	6311	1	a	27	1
18440626	0	2006-06-29 T 18:13:52 UTC	Adipositas	21	6311	1	n	2	0
18440626	0	2006-06-29 T 18:13:52 UTC	Adipositas	4	6311	1	n	2	0
18440626	0	2006-06-29 T 18:13:52 UTC	Adipositas	5	6311	1	n	4	0
18440626	0	2006-06-29 T 18:13:52 UTC	Adipositas	6	6311	1	n	2	0
18440626	0	2006-06-29 T 18:13:52 UTC	Adipositas	7	6311	1	c	4	1
18440626	0	2006-06-29 T 18:13:52 UTC	Adipositas	8	6311	1	n	2	0
18440626	0	2006-06-29 T 18:13:52 UTC	Adipositas	9	6311	1	c	4	1
18440777	0	2006-06-29 T 18:17:25 UTC	Adipositas	12	6311	1	n	6	0
18440777	0	2006-06-29 T 18:17:25 UTC	Adipositas	13	6311	1	n	2	0
18440777	0	2006-06-29 T 18:17:25 UTC	Adipositas	3	6311	1	n	2	0
18442261	0	2006-06-29 T 18:56:49 UTC	Adipositas	3	6311	1	c	53	1
18443285	0	2006-06-29 T 19:24:54 UTC	Adipositas	28	2749	1	n	3	0
18443285	0	2006-06-29 T 19:24:54 UTC	Adipositas	32	2749	1	n	10	0
18443607	0	2006-06-29 T 19:33:14 UTC	Adipositas	2	11252	0	n	3	0
18443607	0	2006-06-29 T 19:33:14 UTC	Adipositas	11	11252	0	n	3	0
18443607	0	2006-06-29 T 19:33:14 UTC	Adipositas	16	11252	0	a	8	1
18443607	0	2006-06-29 T 19:33:14 UTC	Adipositas	3	11252	0	n	5	0
18443607	0	2006-06-29 T 19:33:14 UTC	Adipositas	23	11252	0	n	11	0
18443607	0	2006-06-29 T 19:33:14 UTC	Adipositas	4	11252	0	n	7	0
18443607	0	2006-06-29 T 19:33:14 UTC	Adipositas	5	11252	0	n	19	0
18443607	0	2006-06-29 T 19:33:14 UTC	Adipositas	6	11252	0	n	8	0
18443810	0	2006-06-29 T 19:37:39 UTC	Adipositas	2	11252	0	n	1	0
18444113	0	2006-06-29 T 19:44:37 UTC	Adipositas	2	11252	0	n	2	0
18444391	0	2006-06-29 T 19:51:24 UTC	Adipositas	2	11332	0	n	2	0
18445960	0	2006-06-29 T 20:34:46 UTC	Adipositas	2	11252	0	n	1	0
18446093	0	2006-06-29 T 20:38:17 UTC	Adipositas	2	11252	0	n	0	0
18446127	0	2006-06-29 T 20:39:11 UTC	Adipositas	2	11332	0	n	1	0
18446359	0	2006-06-29 T 20:45:07 UTC	Adipositas	2	11252	0	n	0	0
18447156	0	2006-06-29 T 21:08:32 UTC	Adipositas	2	11252	0	n	1	0
18461919	0	2006-06-30 T 10:26:19 UTC	Adipositas	2	11252	0	c	66	1
18461919	0	2006-06-30 T 10:26:19 UTC	Adipositas	13	11252	0	n	4	0
18461919	0	2006-06-30 T 10:26:19 UTC	Adipositas	15	11252	0	n	4	0
18461919	0	2006-06-30 T 10:26:19 UTC	Adipositas	16	11252	0	n	4	0
18461919	0	2006-06-30 T 10:26:19 UTC	Adipositas	18	11252	0	n	4	0
18461919	0	2006-06-30 T 10:26:19 UTC	Adipositas	19	11252	0	n	4	0
18461919	0	2006-06-30 T 10:26:19 UTC	Adipositas	3	11252	0	c	68	1
18461919	0	2006-06-30 T 10:26:19 UTC	Adipositas	21	11252	0	n	4	0
18461919	0	2006-06-30 T 10:26:19 UTC	Adipositas	22	11252	0	n	5	0
18461919	0	2006-06-30 T 10:26:19 UTC	Adipositas	24	11252	0	a	7	1
18461919	0	2006-06-30 T 10:26:19 UTC	Adipositas	25	11252	0	a	15	1
18461919	0	2006-06-30 T 10:26:19 UTC	Adipositas	26	11252	0	a	8	1
18461919	0	2006-06-30 T 10:26:19 UTC	Adipositas	27	11252	0	a	25	1
18461919	0	2006-06-30 T 10:26:19 UTC	Adipositas	4	11252	0	n	2	0
18461919	0	2006-06-30 T 10:26:19 UTC	Adipositas	5	11252	0	n	3	0
18461919	0	2006-06-30 T 10:26:19 UTC	Adipositas	6	11252	0	n	3	0
18461919	0	2006-06-30 T 10:26:19 UTC	Adipositas	7	11252	0	n	6	0
18461919	0	2006-06-30 T 10:26:19 UTC	Adipositas	10	11252	0	n	4	0
18463225	0	2006-06-30 T 11:05:32 UTC	Adipositas	3	9066	0	n	0	0
18463225	0	2006-06-30 T 11:05:32 UTC	Adipositas	7	9066	0	n	20	0
18463304	0	2006-06-30 T 11:07:34 UTC	Adipositas	2	9066	0	a	14	1
18474148	0	2006-06-30 T 17:18:46 UTC	Adipositas	4	9761	0	n	7	0
18474148	0	2006-06-30 T 17:18:46 UTC	Adipositas	6	9761	0	c	8	1
18474148	0	2006-06-30 T 17:18:46 UTC	Adipositas	7	9761	0	c	4	1
18519945	0	2006-07-02 T 07:03:11 UTC	Adipositas	2	11252	0	a	15	1
18520698	0	2006-07-02 T 07:49:39 UTC	Adipositas	23	11252	0	c	8	1
18520698	0	2006-07-02 T 07:49:39 UTC	Adipositas	24	11252	0	c	58	1
18520698	0	2006-07-02 T 07:49:39 UTC	Adipositas	25	11252	0	a	16	1
18520698	0	2006-07-02 T 07:49:39 UTC	Adipositas	26	11252	0	a	45	1
18520698	0	2006-07-02 T 07:49:39 UTC	Adipositas	27	11252	0	a	49	1
18520698	0	2006-07-02 T 07:49:39 UTC	Adipositas	33	11252	0	a	16	1
18520698	0	2006-07-02 T 07:49:39 UTC	Adipositas	34	11252	0	a	43	1
18520698	0	2006-07-02 T 07:49:39 UTC	Adipositas	35	11252	0	a	53	1
18520698	0	2006-07-02 T 07:49:39 UTC	Adipositas	36	11252	0	c	37	1
18520698	0	2006-07-02 T 07:49:39 UTC	Adipositas	37	11252	0	a	41	1
18520698	0	2006-07-02 T 07:49:39 UTC	Adipositas	44	11252	0	c	117	1
18520698	0	2006-07-02 T 07:49:39 UTC	Adipositas	45	11252	0	a	70	1
18520698	0	2006-07-02 T 07:49:39 UTC	Adipositas	46	11252	0	a	71	1
18520698	0	2006-07-02 T 07:49:39 UTC	Adipositas	47	11252	0	a	60	1
18520698	0	2006-07-02 T 07:49:39 UTC	Adipositas	48	11252	0	c	30	1
18541651	0	2006-07-02 T 17:51:06 UTC	Adipositas	2	11252	0	n	0	0
18552004	0	2006-07-02 T 23:13:07 UTC	Adipositas	2	11252	0	n	1	0
18552004	0	2006-07-02 T 23:13:07 UTC	Adipositas	11	11252	0	n	5	0
18552004	0	2006-07-02 T 23:13:07 UTC	Adipositas	12	11252	0	n	2	0
18552004	0	2006-07-02 T 23:13:07 UTC	Adipositas	13	11252	0	a	9	1
18552004	0	2006-07-02 T 23:13:07 UTC	Adipositas	14	11252	0	a	15	1
18552004	0	2006-07-02 T 23:13:07 UTC	Adipositas	15	11252	0	a	8	1
18552004	0	2006-07-02 T 23:13:07 UTC	Adipositas	16	11252	0	a	7	1
18552004	0	2006-07-02 T 23:13:07 UTC	Adipositas	17	11252	0	a	8	1
18552004	0	2006-07-02 T 23:13:07 UTC	Adipositas	18	11252	0	n	7	0
18552004	0	2006-07-02 T 23:13:07 UTC	Adipositas	19	11252	0	n	6	0
18552004	0	2006-07-02 T 23:13:07 UTC	Adipositas	20	11252	0	n	4	0
18552004	0	2006-07-02 T 23:13:07 UTC	Adipositas	3	11252	0	c	17	1
18552004	0	2006-07-02 T 23:13:07 UTC	Adipositas	21	11252	0	n	6	0
18552004	0	2006-07-02 T 23:13:07 UTC	Adipositas	22	11252	0	a	11	1
18552004	0	2006-07-02 T 23:13:07 UTC	Adipositas	23	11252	0	n	4	0
18552004	0	2006-07-02 T 23:13:07 UTC	Adipositas	24	11252	0	n	7	0
18552004	0	2006-07-02 T 23:13:07 UTC	Adipositas	25	11252	0	a	5	1
18552004	0	2006-07-02 T 23:13:07 UTC	Adipositas	26	11252	0	c	28	1
18552004	0	2006-07-02 T 23:13:07 UTC	Adipositas	4	11252	0	a	11	1
18552004	0	2006-07-02 T 23:13:07 UTC	Adipositas	5	11252	0	a	10	1
18552004	0	2006-07-02 T 23:13:07 UTC	Adipositas	46	11252	0	a	74	1
18552004	0	2006-07-02 T 23:13:07 UTC	Adipositas	47	11252	0	c	39	1
18552004	0	2006-07-02 T 23:13:07 UTC	Adipositas	8	11252	0	n	3	0
18552004	0	2006-07-02 T 23:13:07 UTC	Adipositas	9	11252	0	n	5	0
18552004	0	2006-07-02 T 23:13:07 UTC	Adipositas	10	11252	0	n	9	0
18552294	0	2006-07-02 T 23:26:03 UTC	Adipositas	3	11252	0	c	10	1
18552294	0	2006-07-02 T 23:26:03 UTC	Adipositas	4	11252	0	a	31	1
18563616	0	2006-07-03 T 11:17:16 UTC	Adipositas	11	11252	0	n	6	0
18563616	0	2006-07-03 T 11:17:16 UTC	Adipositas	14	11252	0	n	3	0
18563616	0	2006-07-03 T 11:17:16 UTC	Adipositas	18	11252	0	n	4	0
18563616	0	2006-07-03 T 11:17:16 UTC	Adipositas	5	11252	0	n	3	0
18563616	0	2006-07-03 T 11:17:16 UTC	Adipositas	8	11252	0	n	4	0
18571525	0	2006-07-03 T 14:54:44 UTC	Adipositas	3	8716	0	c	73	1
18571525	0	2006-07-03 T 14:54:44 UTC	Adipositas	4	8716	0	c	31	1
18578446	0	2006-07-03 T 18:07:38 UTC	Adipositas	2	2748	1	n	0	0
18587607	0	2006-07-03 T 22:12:40 UTC	Adipositas	7	11252	0	n	1	0
18590337	0	2006-07-04 T 00:52:12 UTC	Adipositas	3	361	1	n	2	0
18644902	0	2006-07-05 T 15:32:10 UTC	Adipositas	3	5902	1	n	1	0
18651782	0	2006-07-05 T 19:03:39 UTC	Adipositas	3	5679	1	n	0	0
18702960	0	2006-07-07 T 07:04:49 UTC	Adipositas	1	4494	1	n	9	0
18751081	0	2006-07-08 T 13:13:37 UTC	Adipositas	101	6310	1	n	2	0
18751081	0	2006-07-08 T 13:13:37 UTC	Adipositas	103	6310	1	n	31	0
18751081	0	2006-07-08 T 13:13:37 UTC	Adipositas	104	6310	1	n	2	0
18751081	0	2006-07-08 T 13:13:37 UTC	Adipositas	106	6310	1	n	31	0
18751081	0	2006-07-08 T 13:13:37 UTC	Adipositas	107	6310	1	n	3	0
18751081	0	2006-07-08 T 13:13:37 UTC	Adipositas	111	6310	1	c	30	1
18751081	0	2006-07-08 T 13:13:37 UTC	Adipositas	112	6310	1	c	10	1
18751081	0	2006-07-08 T 13:13:37 UTC	Adipositas	113	6310	1	a	46	1
18751081	0	2006-07-08 T 13:13:37 UTC	Adipositas	114	6310	1	a	15	1
18751081	0	2006-07-08 T 13:13:37 UTC	Adipositas	115	6310	1	a	38	1
18751081	0	2006-07-08 T 13:13:37 UTC	Adipositas	23	6310	1	c	32	1
18751081	0	2006-07-08 T 13:13:37 UTC	Adipositas	24	6310	1	a	144	1
18751081	0	2006-07-08 T 13:13:37 UTC	Adipositas	25	6310	1	a	31	1
18751081	0	2006-07-08 T 13:13:37 UTC	Adipositas	29	6310	1	n	11	0
18751081	0	2006-07-08 T 13:13:37 UTC	Adipositas	30	6310	1	c	117	1
18751081	0	2006-07-08 T 13:13:37 UTC	Adipositas	31	6310	1	a	70	1
18751081	0	2006-07-08 T 13:13:37 UTC	Adipositas	32	6310	1	a	71	1
18751081	0	2006-07-08 T 13:13:37 UTC	Adipositas	33	6310	1	a	60	1
18751081	0	2006-07-08 T 13:13:37 UTC	Adipositas	34	6310	1	c	30	1
18751081	0	2006-07-08 T 13:13:37 UTC	Adipositas	37	6310	1	a	72	1
18751081	0	2006-07-08 T 13:13:37 UTC	Adipositas	38	6310	1	a	15	1
18751081	0	2006-07-08 T 13:13:37 UTC	Adipositas	39	6310	1	a	52	1
18751081	0	2006-07-08 T 13:13:37 UTC	Adipositas	40	6310	1	c	35	1
18751081	0	2006-07-08 T 13:13:37 UTC	Adipositas	41	6310	1	a	11	1
18751081	0	2006-07-08 T 13:13:37 UTC	Adipositas	42	6310	1	a	15	1
18751081	0	2006-07-08 T 13:13:37 UTC	Adipositas	43	6310	1	a	35	1
18751081	0	2006-07-08 T 13:13:37 UTC	Adipositas	45	6310	1	a	13	1
18751081	0	2006-07-08 T 13:13:37 UTC	Adipositas	47	6310	1	a	45	1
18751081	0	2006-07-08 T 13:13:37 UTC	Adipositas	49	6310	1	a	26	1
18751081	0	2006-07-08 T 13:13:37 UTC	Adipositas	50	6310	1	c	14	1
18751081	0	2006-07-08 T 13:13:37 UTC	Adipositas	52	6310	1	c	4	1
18751081	0	2006-07-08 T 13:13:37 UTC	Adipositas	53	6310	1	n	2	0
18751081	0	2006-07-08 T 13:13:37 UTC	Adipositas	54	6310	1	c	4	1
18751081	0	2006-07-08 T 13:13:37 UTC	Adipositas	55	6310	1	n	2	0
18751081	0	2006-07-08 T 13:13:37 UTC	Adipositas	56	6310	1	c	4	1
18751081	0	2006-07-08 T 13:13:37 UTC	Adipositas	58	6310	1	n	4	0
18751081	0	2006-07-08 T 13:13:37 UTC	Adipositas	59	6310	1	n	4	0
18751081	0	2006-07-08 T 13:13:37 UTC	Adipositas	60	6310	1	n	2	0
18751081	0	2006-07-08 T 13:13:37 UTC	Adipositas	61	6310	1	n	4	0
18751081	0	2006-07-08 T 13:13:37 UTC	Adipositas	62	6310	1	n	2	0
18751081	0	2006-07-08 T 13:13:37 UTC	Adipositas	64	6310	1	n	2	0
18751081	0	2006-07-08 T 13:13:37 UTC	Adipositas	65	6310	1	n	7	0
18751081	0	2006-07-08 T 13:13:37 UTC	Adipositas	66	6310	1	n	2	0
18751081	0	2006-07-08 T 13:13:37 UTC	Adipositas	67	6310	1	n	6	0
18751081	0	2006-07-08 T 13:13:37 UTC	Adipositas	68	6310	1	n	2	0
18751081	0	2006-07-08 T 13:13:37 UTC	Adipositas	70	6310	1	a	18	1
18751081	0	2006-07-08 T 13:13:37 UTC	Adipositas	72	6310	1	a	24	1
18751081	0	2006-07-08 T 13:13:37 UTC	Adipositas	73	6310	1	n	14	0
18751081	0	2006-07-08 T 13:13:37 UTC	Adipositas	74	6310	1	c	93	1
18751081	0	2006-07-08 T 13:13:37 UTC	Adipositas	75	6310	1	a	41	1
18751081	0	2006-07-08 T 13:13:37 UTC	Adipositas	77	6310	1	a	88	1
18751081	0	2006-07-08 T 13:13:37 UTC	Adipositas	78	6310	1	a	14	1
18751081	0	2006-07-08 T 13:13:37 UTC	Adipositas	80	6310	1	a	36	1
18751081	0	2006-07-08 T 13:13:37 UTC	Adipositas	81	6310	1	c	55	1
18751081	0	2006-07-08 T 13:13:37 UTC	Adipositas	82	6310	1	c	41	1
18751081	0	2006-07-08 T 13:13:37 UTC	Adipositas	83	6310	1	a	11	1
18751081	0	2006-07-08 T 13:13:37 UTC	Adipositas	85	6310	1	c	7	1
18751081	0	2006-07-08 T 13:13:37 UTC	Adipositas	91	6310	1	n	35	0
18751081	0	2006-07-08 T 13:13:37 UTC	Adipositas	94	6310	1	c	40	1
18751081	0	2006-07-08 T 13:13:37 UTC	Adipositas	98	6310	1	a	123	1
18751081	0	2006-07-08 T 13:13:37 UTC	Adipositas	99	6310	1	c	70	1
18751081	0	2006-07-08 T 13:13:37 UTC	Adipositas	100	6310	1	n	2	0
18777595	0	2006-07-09 T 09:26:43 UTC	Adipositas	3	11252	0	n	2	0
18777595	0	2006-07-09 T 09:26:43 UTC	Adipositas	4	11252	0	n	5	0
18777595	0	2006-07-09 T 09:26:43 UTC	Adipositas	5	11252	0	n	7	0
18777595	0	2006-07-09 T 09:26:43 UTC	Adipositas	6	11252	0	n	4	0
18787965	0	2006-07-09 T 14:26:22 UTC	Adipositas	2	12472	0	n	0	0
18787965	0	2006-07-09 T 14:26:22 UTC	Adipositas	4	12472	0	n	3	0
18787965	0	2006-07-09 T 14:26:22 UTC	Adipositas	5	12472	0	n	0	0
18787965	0	2006-07-09 T 14:26:22 UTC	Adipositas	6	12472	0	c	3	1
18787965	0	2006-07-09 T 14:26:22 UTC	Adipositas	7	12472	0	c	1	1
18787965	0	2006-07-09 T 14:26:22 UTC	Adipositas	8	12472	0	n	4	0
18809441	0	2006-07-10 T 07:26:13 UTC	Adipositas	2	8716	0	n	3	0
18810382	0	2006-07-10 T 08:01:16 UTC	Adipositas	102	2547	1	n	31	0
18810382	0	2006-07-10 T 08:01:16 UTC	Adipositas	103	2547	1	n	3	0
18810382	0	2006-07-10 T 08:01:16 UTC	Adipositas	106	2547	1	c	10	1
18810382	0	2006-07-10 T 08:01:16 UTC	Adipositas	107	2547	1	a	46	1
18810382	0	2006-07-10 T 08:01:16 UTC	Adipositas	108	2547	1	a	15	1
18810382	0	2006-07-10 T 08:01:16 UTC	Adipositas	109	2547	1	a	38	1
18810382	0	2006-07-10 T 08:01:16 UTC	Adipositas	114	2547	1	n	3	0
18810382	0	2006-07-10 T 08:01:16 UTC	Adipositas	115	2547	1	n	14	0
18810382	0	2006-07-10 T 08:01:16 UTC	Adipositas	116	2547	1	a	14	1
18810382	0	2006-07-10 T 08:01:16 UTC	Adipositas	32	2547	1	a	72	1
18810382	0	2006-07-10 T 08:01:16 UTC	Adipositas	33	2547	1	a	16	1
18810382	0	2006-07-10 T 08:01:16 UTC	Adipositas	34	2547	1	a	53	1
18810382	0	2006-07-10 T 08:01:16 UTC	Adipositas	35	2547	1	c	35	1
18810382	0	2006-07-10 T 08:01:16 UTC	Adipositas	36	2547	1	a	12	1
18810382	0	2006-07-10 T 08:01:16 UTC	Adipositas	37	2547	1	a	16	1
18810382	0	2006-07-10 T 08:01:16 UTC	Adipositas	38	2547	1	a	35	1
18810382	0	2006-07-10 T 08:01:16 UTC	Adipositas	40	2547	1	a	13	1
18810382	0	2006-07-10 T 08:01:16 UTC	Adipositas	42	2547	1	a	46	1
18810382	0	2006-07-10 T 08:01:16 UTC	Adipositas	44	2547	1	a	26	1
18810382	0	2006-07-10 T 08:01:16 UTC	Adipositas	45	2547	1	c	14	1
18810382	0	2006-07-10 T 08:01:16 UTC	Adipositas	46	2547	1	n	2	0
18810382	0	2006-07-10 T 08:01:16 UTC	Adipositas	47	2547	1	n	4	0
18810382	0	2006-07-10 T 08:01:16 UTC	Adipositas	48	2547	1	n	2	0
18810382	0	2006-07-10 T 08:01:16 UTC	Adipositas	49	2547	1	c	4	1
18810382	0	2006-07-10 T 08:01:16 UTC	Adipositas	50	2547	1	n	2	0
18810382	0	2006-07-10 T 08:01:16 UTC	Adipositas	51	2547	1	c	4	1
18810382	0	2006-07-10 T 08:01:16 UTC	Adipositas	53	2547	1	n	4	0
18810382	0	2006-07-10 T 08:01:16 UTC	Adipositas	54	2547	1	n	4	0
18810382	0	2006-07-10 T 08:01:16 UTC	Adipositas	55	2547	1	n	2	0
18810382	0	2006-07-10 T 08:01:16 UTC	Adipositas	56	2547	1	n	4	0
18810382	0	2006-07-10 T 08:01:16 UTC	Adipositas	57	2547	1	n	2	0
18810382	0	2006-07-10 T 08:01:16 UTC	Adipositas	59	2547	1	n	2	0
18810382	0	2006-07-10 T 08:01:16 UTC	Adipositas	60	2547	1	n	6	0
18810382	0	2006-07-10 T 08:01:16 UTC	Adipositas	61	2547	1	n	2	0
18810382	0	2006-07-10 T 08:01:16 UTC	Adipositas	62	2547	1	n	6	0
18810382	0	2006-07-10 T 08:01:16 UTC	Adipositas	63	2547	1	n	2	0
18810382	0	2006-07-10 T 08:01:16 UTC	Adipositas	65	2547	1	a	19	1
18810382	0	2006-07-10 T 08:01:16 UTC	Adipositas	67	2547	1	a	24	1
18810382	0	2006-07-10 T 08:01:16 UTC	Adipositas	69	2547	1	c	93	1
18810382	0	2006-07-10 T 08:01:16 UTC	Adipositas	70	2547	1	a	41	1
18810382	0	2006-07-10 T 08:01:16 UTC	Adipositas	72	2547	1	a	88	1
18810382	0	2006-07-10 T 08:01:16 UTC	Adipositas	73	2547	1	a	15	1
18810382	0	2006-07-10 T 08:01:16 UTC	Adipositas	75	2547	1	a	36	1
18810382	0	2006-07-10 T 08:01:16 UTC	Adipositas	76	2547	1	c	55	1
18810382	0	2006-07-10 T 08:01:16 UTC	Adipositas	77	2547	1	c	41	1
18810382	0	2006-07-10 T 08:01:16 UTC	Adipositas	78	2547	1	a	11	1
18810382	0	2006-07-10 T 08:01:16 UTC	Adipositas	80	2547	1	c	20	1
18810382	0	2006-07-10 T 08:01:16 UTC	Adipositas	82	2547	1	c	13	1
18810382	0	2006-07-10 T 08:01:16 UTC	Adipositas	83	2547	1	n	2	0
18810382	0	2006-07-10 T 08:01:16 UTC	Adipositas	84	2547	1	n	2	0
18810382	0	2006-07-10 T 08:01:16 UTC	Adipositas	85	2547	1	n	2	0
18810382	0	2006-07-10 T 08:01:16 UTC	Adipositas	87	2547	1	n	38	0
18810382	0	2006-07-10 T 08:01:16 UTC	Adipositas	88	2547	1	n	3	0
18810382	0	2006-07-10 T 08:01:16 UTC	Adipositas	90	2547	1	c	45	1
18810382	0	2006-07-10 T 08:01:16 UTC	Adipositas	91	2547	1	a	9	1
18810382	0	2006-07-10 T 08:01:16 UTC	Adipositas	94	2547	1	c	12	1
18810382	0	2006-07-10 T 08:01:16 UTC	Adipositas	95	2547	1	n	2	0
18810382	0	2006-07-10 T 08:01:16 UTC	Adipositas	96	2547	1	n	2	0
18810382	0	2006-07-10 T 08:01:16 UTC	Adipositas	97	2547	1	n	2	0
18810382	0	2006-07-10 T 08:01:16 UTC	Adipositas	99	2547	1	n	31	0
18810382	0	2006-07-10 T 08:01:16 UTC	Adipositas	100	2547	1	n	2	0
18810703	0	2006-07-10 T 08:12:56 UTC	Adipositas	2	9066	0	a	6	1
18812049	0	2006-07-10 T 08:56:21 UTC	Adipositas	101	2547	1	n	31	0
18812049	0	2006-07-10 T 08:56:21 UTC	Adipositas	102	2547	1	n	2	0
18812049	0	2006-07-10 T 08:56:21 UTC	Adipositas	104	2547	1	n	31	0
18812049	0	2006-07-10 T 08:56:21 UTC	Adipositas	105	2547	1	n	3	0
18812049	0	2006-07-10 T 08:56:21 UTC	Adipositas	108	2547	1	c	10	1
18812049	0	2006-07-10 T 08:56:21 UTC	Adipositas	109	2547	1	a	46	1
18812049	0	2006-07-10 T 08:56:21 UTC	Adipositas	110	2547	1	a	15	1
18812049	0	2006-07-10 T 08:56:21 UTC	Adipositas	111	2547	1	a	38	1
18812049	0	2006-07-10 T 08:56:21 UTC	Adipositas	115	2547	1	a	15	1
18812049	0	2006-07-10 T 08:56:21 UTC	Adipositas	116	2547	1	a	28	1
18812049	0	2006-07-10 T 08:56:21 UTC	Adipositas	117	2547	1	n	33	0
18812049	0	2006-07-10 T 08:56:21 UTC	Adipositas	118	2547	1	a	17	1
18812049	0	2006-07-10 T 08:56:21 UTC	Adipositas	119	2547	1	n	3	0
18812049	0	2006-07-10 T 08:56:21 UTC	Adipositas	120	2547	1	n	14	0
18812049	0	2006-07-10 T 08:56:21 UTC	Adipositas	121	2547	1	a	14	1
18812049	0	2006-07-10 T 08:56:21 UTC	Adipositas	30	2547	1	a	26	1
18812049	0	2006-07-10 T 08:56:21 UTC	Adipositas	34	2547	1	a	72	1
18812049	0	2006-07-10 T 08:56:21 UTC	Adipositas	35	2547	1	a	16	1
18812049	0	2006-07-10 T 08:56:21 UTC	Adipositas	36	2547	1	a	53	1
18812049	0	2006-07-10 T 08:56:21 UTC	Adipositas	37	2547	1	c	35	1
18812049	0	2006-07-10 T 08:56:21 UTC	Adipositas	38	2547	1	a	12	1
18812049	0	2006-07-10 T 08:56:21 UTC	Adipositas	39	2547	1	a	16	1
18812049	0	2006-07-10 T 08:56:21 UTC	Adipositas	40	2547	1	a	35	1
18812049	0	2006-07-10 T 08:56:21 UTC	Adipositas	42	2547	1	a	13	1
18812049	0	2006-07-10 T 08:56:21 UTC	Adipositas	44	2547	1	a	46	1
18812049	0	2006-07-10 T 08:56:21 UTC	Adipositas	46	2547	1	a	26	1
18812049	0	2006-07-10 T 08:56:21 UTC	Adipositas	47	2547	1	c	14	1
18812049	0	2006-07-10 T 08:56:21 UTC	Adipositas	48	2547	1	n	2	0
18812049	0	2006-07-10 T 08:56:21 UTC	Adipositas	49	2547	1	n	4	0
18812049	0	2006-07-10 T 08:56:21 UTC	Adipositas	50	2547	1	n	2	0
18812049	0	2006-07-10 T 08:56:21 UTC	Adipositas	51	2547	1	c	4	1
18812049	0	2006-07-10 T 08:56:21 UTC	Adipositas	52	2547	1	n	2	0
18812049	0	2006-07-10 T 08:56:21 UTC	Adipositas	53	2547	1	c	4	1
18812049	0	2006-07-10 T 08:56:21 UTC	Adipositas	55	2547	1	n	4	0
18812049	0	2006-07-10 T 08:56:21 UTC	Adipositas	56	2547	1	n	4	0
18812049	0	2006-07-10 T 08:56:21 UTC	Adipositas	57	2547	1	n	2	0
18812049	0	2006-07-10 T 08:56:21 UTC	Adipositas	58	2547	1	n	4	0
18812049	0	2006-07-10 T 08:56:21 UTC	Adipositas	59	2547	1	n	2	0
18812049	0	2006-07-10 T 08:56:21 UTC	Adipositas	61	2547	1	n	2	0
18812049	0	2006-07-10 T 08:56:21 UTC	Adipositas	62	2547	1	n	6	0
18812049	0	2006-07-10 T 08:56:21 UTC	Adipositas	63	2547	1	n	2	0
18812049	0	2006-07-10 T 08:56:21 UTC	Adipositas	64	2547	1	n	6	0
18812049	0	2006-07-10 T 08:56:21 UTC	Adipositas	65	2547	1	n	2	0
18812049	0	2006-07-10 T 08:56:21 UTC	Adipositas	67	2547	1	a	19	1
18812049	0	2006-07-10 T 08:56:21 UTC	Adipositas	69	2547	1	a	24	1
18812049	0	2006-07-10 T 08:56:21 UTC	Adipositas	71	2547	1	c	93	1
18812049	0	2006-07-10 T 08:56:21 UTC	Adipositas	72	2547	1	a	41	1
18812049	0	2006-07-10 T 08:56:21 UTC	Adipositas	74	2547	1	a	88	1
18812049	0	2006-07-10 T 08:56:21 UTC	Adipositas	75	2547	1	a	15	1
18812049	0	2006-07-10 T 08:56:21 UTC	Adipositas	77	2547	1	a	36	1
18812049	0	2006-07-10 T 08:56:21 UTC	Adipositas	78	2547	1	c	55	1
18812049	0	2006-07-10 T 08:56:21 UTC	Adipositas	79	2547	1	c	41	1
18812049	0	2006-07-10 T 08:56:21 UTC	Adipositas	80	2547	1	a	11	1
18812049	0	2006-07-10 T 08:56:21 UTC	Adipositas	82	2547	1	c	20	1
18812049	0	2006-07-10 T 08:56:21 UTC	Adipositas	84	2547	1	c	13	1
18812049	0	2006-07-10 T 08:56:21 UTC	Adipositas	85	2547	1	n	2	0
18812049	0	2006-07-10 T 08:56:21 UTC	Adipositas	86	2547	1	n	2	0
18812049	0	2006-07-10 T 08:56:21 UTC	Adipositas	87	2547	1	n	2	0
18812049	0	2006-07-10 T 08:56:21 UTC	Adipositas	89	2547	1	n	38	0
18812049	0	2006-07-10 T 08:56:21 UTC	Adipositas	90	2547	1	n	3	0
18812049	0	2006-07-10 T 08:56:21 UTC	Adipositas	92	2547	1	c	45	1
18812049	0	2006-07-10 T 08:56:21 UTC	Adipositas	93	2547	1	a	9	1
18812049	0	2006-07-10 T 08:56:21 UTC	Adipositas	96	2547	1	c	12	1
18812049	0	2006-07-10 T 08:56:21 UTC	Adipositas	97	2547	1	n	2	0
18812049	0	2006-07-10 T 08:56:21 UTC	Adipositas	98	2547	1	n	2	0
18812049	0	2006-07-10 T 08:56:21 UTC	Adipositas	99	2547	1	n	2	0
18812221	0	2006-07-10 T 09:01:43 UTC	Adipositas	30	9066	0	a	26	1
18812253	0	2006-07-10 T 09:03:14 UTC	Adipositas	2	2547	1	c	3	1
18812266	0	2006-07-10 T 09:03:40 UTC	Adipositas	2	2547	1	n	2	0
18812272	0	2006-07-10 T 09:03:52 UTC	Adipositas	2	11491	0	n	3	0
18812272	0	2006-07-10 T 09:03:52 UTC	Adipositas	11	11491	0	n	3	0
18812272	0	2006-07-10 T 09:03:52 UTC	Adipositas	12	11491	0	n	5	0
18812272	0	2006-07-10 T 09:03:52 UTC	Adipositas	13	11491	0	n	9	0
18812272	0	2006-07-10 T 09:03:52 UTC	Adipositas	14	11491	0	n	5	0
18812272	0	2006-07-10 T 09:03:52 UTC	Adipositas	15	11491	0	n	2	0
18812272	0	2006-07-10 T 09:03:52 UTC	Adipositas	16	11491	0	a	9	1
18812272	0	2006-07-10 T 09:03:52 UTC	Adipositas	17	11491	0	a	15	1
18812272	0	2006-07-10 T 09:03:52 UTC	Adipositas	18	11491	0	a	8	1
18812272	0	2006-07-10 T 09:03:52 UTC	Adipositas	19	11491	0	a	7	1
18812272	0	2006-07-10 T 09:03:52 UTC	Adipositas	20	11491	0	a	8	1
18812272	0	2006-07-10 T 09:03:52 UTC	Adipositas	3	11491	0	n	5	0
18812272	0	2006-07-10 T 09:03:52 UTC	Adipositas	21	11491	0	n	7	0
18812272	0	2006-07-10 T 09:03:52 UTC	Adipositas	22	11491	0	n	6	0
18812272	0	2006-07-10 T 09:03:52 UTC	Adipositas	23	11491	0	n	5	0
18812272	0	2006-07-10 T 09:03:52 UTC	Adipositas	24	11491	0	n	7	0
18812272	0	2006-07-10 T 09:03:52 UTC	Adipositas	25	11491	0	n	4	0
18812272	0	2006-07-10 T 09:03:52 UTC	Adipositas	26	11491	0	n	6	0
18812272	0	2006-07-10 T 09:03:52 UTC	Adipositas	27	11491	0	a	11	1
18812272	0	2006-07-10 T 09:03:52 UTC	Adipositas	28	11491	0	n	4	0
18812272	0	2006-07-10 T 09:03:52 UTC	Adipositas	29	11491	0	n	7	0
18812272	0	2006-07-10 T 09:03:52 UTC	Adipositas	30	11491	0	a	5	1
18812272	0	2006-07-10 T 09:03:52 UTC	Adipositas	4	11491	0	n	5	0
18812272	0	2006-07-10 T 09:03:52 UTC	Adipositas	31	11491	0	c	38	1
18812272	0	2006-07-10 T 09:03:52 UTC	Adipositas	32	11491	0	a	31	1
18812272	0	2006-07-10 T 09:03:52 UTC	Adipositas	33	11491	0	a	47	1
18812272	0	2006-07-10 T 09:03:52 UTC	Adipositas	34	11491	0	a	38	1
18812272	0	2006-07-10 T 09:03:52 UTC	Adipositas	37	11491	0	a	16	1
18812272	0	2006-07-10 T 09:03:52 UTC	Adipositas	38	11491	0	a	43	1
18812272	0	2006-07-10 T 09:03:52 UTC	Adipositas	39	11491	0	a	53	1
18812272	0	2006-07-10 T 09:03:52 UTC	Adipositas	40	11491	0	c	37	1
18812272	0	2006-07-10 T 09:03:52 UTC	Adipositas	5	11491	0	n	19	0
18812272	0	2006-07-10 T 09:03:52 UTC	Adipositas	41	11491	0	a	41	1
18812272	0	2006-07-10 T 09:03:52 UTC	Adipositas	6	11491	0	n	8	0
18812272	0	2006-07-10 T 09:03:52 UTC	Adipositas	8	11491	0	c	37	1
18812272	0	2006-07-10 T 09:03:52 UTC	Adipositas	9	11491	0	c	62	1
18812272	0	2006-07-10 T 09:03:52 UTC	Adipositas	10	11491	0	a	20	1
18812602	0	2006-07-10 T 09:14:32 UTC	Adipositas	12	2547	1	a	13	1
18812602	0	2006-07-10 T 09:14:32 UTC	Adipositas	14	2547	1	a	46	1
18812602	0	2006-07-10 T 09:14:32 UTC	Adipositas	16	2547	1	a	26	1
18812602	0	2006-07-10 T 09:14:32 UTC	Adipositas	17	2547	1	c	14	1
18812602	0	2006-07-10 T 09:14:32 UTC	Adipositas	18	2547	1	n	2	0
18812602	0	2006-07-10 T 09:14:32 UTC	Adipositas	19	2547	1	n	4	0
18812602	0	2006-07-10 T 09:14:32 UTC	Adipositas	20	2547	1	n	2	0
18812602	0	2006-07-10 T 09:14:32 UTC	Adipositas	21	2547	1	c	4	1
18812602	0	2006-07-10 T 09:14:32 UTC	Adipositas	22	2547	1	n	2	0
18812602	0	2006-07-10 T 09:14:32 UTC	Adipositas	23	2547	1	c	4	1
18812602	0	2006-07-10 T 09:14:32 UTC	Adipositas	25	2547	1	n	4	0
18812602	0	2006-07-10 T 09:14:32 UTC	Adipositas	26	2547	1	n	4	0
18812602	0	2006-07-10 T 09:14:32 UTC	Adipositas	27	2547	1	n	2	0
18812602	0	2006-07-10 T 09:14:32 UTC	Adipositas	28	2547	1	n	4	0
18812602	0	2006-07-10 T 09:14:32 UTC	Adipositas	29	2547	1	n	2	0
18812602	0	2006-07-10 T 09:14:32 UTC	Adipositas	4	2547	1	a	72	1
18812602	0	2006-07-10 T 09:14:32 UTC	Adipositas	31	2547	1	n	2	0
18812602	0	2006-07-10 T 09:14:32 UTC	Adipositas	32	2547	1	n	6	0
18812602	0	2006-07-10 T 09:14:32 UTC	Adipositas	33	2547	1	n	2	0
18812602	0	2006-07-10 T 09:14:32 UTC	Adipositas	34	2547	1	n	6	0
18812602	0	2006-07-10 T 09:14:32 UTC	Adipositas	35	2547	1	n	2	0
18812602	0	2006-07-10 T 09:14:32 UTC	Adipositas	37	2547	1	a	19	1
18812602	0	2006-07-10 T 09:14:32 UTC	Adipositas	39	2547	1	a	24	1
18812602	0	2006-07-10 T 09:14:32 UTC	Adipositas	5	2547	1	a	16	1
18812602	0	2006-07-10 T 09:14:32 UTC	Adipositas	41	2547	1	c	93	1
18812602	0	2006-07-10 T 09:14:32 UTC	Adipositas	42	2547	1	a	41	1
18812602	0	2006-07-10 T 09:14:32 UTC	Adipositas	44	2547	1	a	88	1
18812602	0	2006-07-10 T 09:14:32 UTC	Adipositas	45	2547	1	a	15	1
18812602	0	2006-07-10 T 09:14:32 UTC	Adipositas	47	2547	1	a	36	1
18812602	0	2006-07-10 T 09:14:32 UTC	Adipositas	48	2547	1	c	55	1
18812602	0	2006-07-10 T 09:14:32 UTC	Adipositas	49	2547	1	c	41	1
18812602	0	2006-07-10 T 09:14:32 UTC	Adipositas	50	2547	1	a	11	1
18812602	0	2006-07-10 T 09:14:32 UTC	Adipositas	6	2547	1	a	53	1
18812602	0	2006-07-10 T 09:14:32 UTC	Adipositas	52	2547	1	c	20	1
18812602	0	2006-07-10 T 09:14:32 UTC	Adipositas	54	2547	1	c	13	1
18812602	0	2006-07-10 T 09:14:32 UTC	Adipositas	55	2547	1	n	2	0
18812602	0	2006-07-10 T 09:14:32 UTC	Adipositas	56	2547	1	n	2	0
18812602	0	2006-07-10 T 09:14:32 UTC	Adipositas	57	2547	1	n	2	0
18812602	0	2006-07-10 T 09:14:32 UTC	Adipositas	59	2547	1	n	38	0
18812602	0	2006-07-10 T 09:14:32 UTC	Adipositas	60	2547	1	n	3	0
18812602	0	2006-07-10 T 09:14:32 UTC	Adipositas	7	2547	1	c	35	1
18812602	0	2006-07-10 T 09:14:32 UTC	Adipositas	62	2547	1	c	45	1
18812602	0	2006-07-10 T 09:14:32 UTC	Adipositas	63	2547	1	a	9	1
18812602	0	2006-07-10 T 09:14:32 UTC	Adipositas	66	2547	1	c	12	1
18812602	0	2006-07-10 T 09:14:32 UTC	Adipositas	67	2547	1	n	2	0
18812602	0	2006-07-10 T 09:14:32 UTC	Adipositas	68	2547	1	n	2	0
18812602	0	2006-07-10 T 09:14:32 UTC	Adipositas	69	2547	1	n	2	0
18812602	0	2006-07-10 T 09:14:32 UTC	Adipositas	8	2547	1	a	12	1
18812602	0	2006-07-10 T 09:14:32 UTC	Adipositas	71	2547	1	n	31	0
18812602	0	2006-07-10 T 09:14:32 UTC	Adipositas	72	2547	1	n	2	0
18812602	0	2006-07-10 T 09:14:32 UTC	Adipositas	74	2547	1	n	31	0
18812602	0	2006-07-10 T 09:14:32 UTC	Adipositas	75	2547	1	n	3	0
18812602	0	2006-07-10 T 09:14:32 UTC	Adipositas	78	2547	1	c	10	1
18812602	0	2006-07-10 T 09:14:32 UTC	Adipositas	79	2547	1	a	46	1
18812602	0	2006-07-10 T 09:14:32 UTC	Adipositas	80	2547	1	a	15	1
18812602	0	2006-07-10 T 09:14:32 UTC	Adipositas	9	2547	1	a	16	1
18812602	0	2006-07-10 T 09:14:32 UTC	Adipositas	81	2547	1	a	38	1
18812602	0	2006-07-10 T 09:14:32 UTC	Adipositas	10	2547	1	a	35	1
18812739	0	2006-07-10 T 09:19:11 UTC	Adipositas	1	12865	0	a	11	1
18812739	0	2006-07-10 T 09:19:11 UTC	Adipositas	11	12865	0	c	42	1
18812739	0	2006-07-10 T 09:19:11 UTC	Adipositas	115	12865	0	n	4	0
18812739	0	2006-07-10 T 09:19:11 UTC	Adipositas	14	12865	0	n	6	0
18812739	0	2006-07-10 T 09:19:11 UTC	Adipositas	17	12865	0	n	10	0
18812739	0	2006-07-10 T 09:19:11 UTC	Adipositas	19	12865	0	n	5	0
18812739	0	2006-07-10 T 09:19:11 UTC	Adipositas	24	12865	0	n	1	0
18812739	0	2006-07-10 T 09:19:11 UTC	Adipositas	27	12865	0	c	7	1
18812739	0	2006-07-10 T 09:19:11 UTC	Adipositas	4	12865	0	n	10	0
18812739	0	2006-07-10 T 09:19:11 UTC	Adipositas	8	12865	0	n	1	0
18812739	0	2006-07-10 T 09:19:11 UTC	Adipositas	9	12865	0	a	6	1
18812793	0	2006-07-10 T 09:20:51 UTC	Adipositas	12	12865	0	a	13	1
18812793	0	2006-07-10 T 09:20:51 UTC	Adipositas	14	12865	0	a	46	1
18812793	0	2006-07-10 T 09:20:51 UTC	Adipositas	16	12865	0	a	26	1
18812793	0	2006-07-10 T 09:20:51 UTC	Adipositas	17	12865	0	c	14	1
18812793	0	2006-07-10 T 09:20:51 UTC	Adipositas	18	12865	0	n	2	0
18812793	0	2006-07-10 T 09:20:51 UTC	Adipositas	19	12865	0	n	4	0
18812793	0	2006-07-10 T 09:20:51 UTC	Adipositas	20	12865	0	n	2	0
18812793	0	2006-07-10 T 09:20:51 UTC	Adipositas	21	12865	0	c	4	1
18812793	0	2006-07-10 T 09:20:51 UTC	Adipositas	22	12865	0	n	2	0
18812793	0	2006-07-10 T 09:20:51 UTC	Adipositas	23	12865	0	c	4	1
18812793	0	2006-07-10 T 09:20:51 UTC	Adipositas	25	12865	0	n	4	0
18812793	0	2006-07-10 T 09:20:51 UTC	Adipositas	26	12865	0	n	4	0
18812793	0	2006-07-10 T 09:20:51 UTC	Adipositas	27	12865	0	n	2	0
18812793	0	2006-07-10 T 09:20:51 UTC	Adipositas	28	12865	0	n	4	0
18812793	0	2006-07-10 T 09:20:51 UTC	Adipositas	29	12865	0	n	2	0
18812793	0	2006-07-10 T 09:20:51 UTC	Adipositas	4	12865	0	a	72	1
18812793	0	2006-07-10 T 09:20:51 UTC	Adipositas	31	12865	0	n	2	0
18812793	0	2006-07-10 T 09:20:51 UTC	Adipositas	32	12865	0	n	6	0
18812793	0	2006-07-10 T 09:20:51 UTC	Adipositas	33	12865	0	n	2	0
18812793	0	2006-07-10 T 09:20:51 UTC	Adipositas	34	12865	0	n	6	0
18812793	0	2006-07-10 T 09:20:51 UTC	Adipositas	35	12865	0	n	2	0
18812793	0	2006-07-10 T 09:20:51 UTC	Adipositas	37	12865	0	a	19	1
18812793	0	2006-07-10 T 09:20:51 UTC	Adipositas	39	12865	0	a	24	1
18812793	0	2006-07-10 T 09:20:51 UTC	Adipositas	5	12865	0	a	16	1
18812793	0	2006-07-10 T 09:20:51 UTC	Adipositas	41	12865	0	c	93	1
18812793	0	2006-07-10 T 09:20:51 UTC	Adipositas	42	12865	0	a	41	1
18812793	0	2006-07-10 T 09:20:51 UTC	Adipositas	44	12865	0	a	88	1
18812793	0	2006-07-10 T 09:20:51 UTC	Adipositas	45	12865	0	a	15	1
18812793	0	2006-07-10 T 09:20:51 UTC	Adipositas	47	12865	0	a	36	1
18812793	0	2006-07-10 T 09:20:51 UTC	Adipositas	48	12865	0	c	55	1
18812793	0	2006-07-10 T 09:20:51 UTC	Adipositas	49	12865	0	c	41	1
18812793	0	2006-07-10 T 09:20:51 UTC	Adipositas	50	12865	0	a	11	1
18812793	0	2006-07-10 T 09:20:51 UTC	Adipositas	6	12865	0	a	53	1
18812793	0	2006-07-10 T 09:20:51 UTC	Adipositas	52	12865	0	c	20	1
18812793	0	2006-07-10 T 09:20:51 UTC	Adipositas	54	12865	0	c	13	1
18812793	0	2006-07-10 T 09:20:51 UTC	Adipositas	55	12865	0	n	2	0
18812793	0	2006-07-10 T 09:20:51 UTC	Adipositas	56	12865	0	n	2	0
18812793	0	2006-07-10 T 09:20:51 UTC	Adipositas	57	12865	0	n	2	0
18812793	0	2006-07-10 T 09:20:51 UTC	Adipositas	59	12865	0	n	38	0
18812793	0	2006-07-10 T 09:20:51 UTC	Adipositas	60	12865	0	n	3	0
18812793	0	2006-07-10 T 09:20:51 UTC	Adipositas	7	12865	0	c	35	1
18812793	0	2006-07-10 T 09:20:51 UTC	Adipositas	62	12865	0	c	45	1
18812793	0	2006-07-10 T 09:20:51 UTC	Adipositas	63	12865	0	a	9	1
18812793	0	2006-07-10 T 09:20:51 UTC	Adipositas	66	12865	0	c	12	1
18812793	0	2006-07-10 T 09:20:51 UTC	Adipositas	67	12865	0	n	2	0
18812793	0	2006-07-10 T 09:20:51 UTC	Adipositas	68	12865	0	n	2	0
18812793	0	2006-07-10 T 09:20:51 UTC	Adipositas	69	12865	0	n	2	0
18812793	0	2006-07-10 T 09:20:51 UTC	Adipositas	8	12865	0	a	12	1
18812793	0	2006-07-10 T 09:20:51 UTC	Adipositas	71	12865	0	n	31	0
18812793	0	2006-07-10 T 09:20:51 UTC	Adipositas	72	12865	0	n	2	0
18812793	0	2006-07-10 T 09:20:51 UTC	Adipositas	74	12865	0	n	31	0
18812793	0	2006-07-10 T 09:20:51 UTC	Adipositas	75	12865	0	n	3	0
18812793	0	2006-07-10 T 09:20:51 UTC	Adipositas	78	12865	0	c	10	1
18812793	0	2006-07-10 T 09:20:51 UTC	Adipositas	79	12865	0	a	46	1
18812793	0	2006-07-10 T 09:20:51 UTC	Adipositas	80	12865	0	a	15	1
18812793	0	2006-07-10 T 09:20:51 UTC	Adipositas	9	12865	0	a	16	1
18812793	0	2006-07-10 T 09:20:51 UTC	Adipositas	81	12865	0	a	38	1
18812793	0	2006-07-10 T 09:20:51 UTC	Adipositas	10	12865	0	a	35	1
18815488	0	2006-07-10 T 10:41:36 UTC	Adipositas	3	8716	0	n	3	0
18817690	0	2006-07-10 T 11:39:36 UTC	Adipositas	2	11252	0	c	89	1
18817690	0	2006-07-10 T 11:39:36 UTC	Adipositas	3	11252	0	a	95	1
18817690	0	2006-07-10 T 11:39:36 UTC	Adipositas	5	11252	0	a	90	1
18819185	0	2006-07-10 T 12:21:04 UTC	Adipositas	2	12865	0	n	2	0
18821056	0	2006-07-10 T 13:09:11 UTC	Adipositas	13	12865	0	n	2	0
18821056	0	2006-07-10 T 13:09:11 UTC	Adipositas	6	12865	0	n	2	0
18824886	0	2006-07-10 T 14:52:37 UTC	Adipositas	12	9360	0	a	13	1
18824886	0	2006-07-10 T 14:52:37 UTC	Adipositas	14	9360	0	a	45	1
18824886	0	2006-07-10 T 14:52:37 UTC	Adipositas	16	9360	0	a	26	1
18824886	0	2006-07-10 T 14:52:37 UTC	Adipositas	17	9360	0	c	14	1
18824886	0	2006-07-10 T 14:52:37 UTC	Adipositas	18	9360	0	n	2	0
18824886	0	2006-07-10 T 14:52:37 UTC	Adipositas	19	9360	0	n	4	0
18824886	0	2006-07-10 T 14:52:37 UTC	Adipositas	20	9360	0	n	2	0
18824886	0	2006-07-10 T 14:52:37 UTC	Adipositas	21	9360	0	c	4	1
18824886	0	2006-07-10 T 14:52:37 UTC	Adipositas	22	9360	0	n	2	0
18824886	0	2006-07-10 T 14:52:37 UTC	Adipositas	23	9360	0	c	4	1
18824886	0	2006-07-10 T 14:52:37 UTC	Adipositas	25	9360	0	n	4	0
18824886	0	2006-07-10 T 14:52:37 UTC	Adipositas	26	9360	0	n	4	0
18824886	0	2006-07-10 T 14:52:37 UTC	Adipositas	27	9360	0	n	2	0
18824886	0	2006-07-10 T 14:52:37 UTC	Adipositas	28	9360	0	n	4	0
18824886	0	2006-07-10 T 14:52:37 UTC	Adipositas	29	9360	0	n	2	0
18824886	0	2006-07-10 T 14:52:37 UTC	Adipositas	4	9360	0	a	72	1
18824886	0	2006-07-10 T 14:52:37 UTC	Adipositas	31	9360	0	n	2	0
18824886	0	2006-07-10 T 14:52:37 UTC	Adipositas	32	9360	0	n	6	0
18824886	0	2006-07-10 T 14:52:37 UTC	Adipositas	33	9360	0	n	2	0
18824886	0	2006-07-10 T 14:52:37 UTC	Adipositas	34	9360	0	n	6	0
18824886	0	2006-07-10 T 14:52:37 UTC	Adipositas	35	9360	0	n	2	0
18824886	0	2006-07-10 T 14:52:37 UTC	Adipositas	37	9360	0	a	18	1
18824886	0	2006-07-10 T 14:52:37 UTC	Adipositas	39	9360	0	a	24	1
18824886	0	2006-07-10 T 14:52:37 UTC	Adipositas	5	9360	0	a	15	1
18824886	0	2006-07-10 T 14:52:37 UTC	Adipositas	41	9360	0	c	93	1
18824886	0	2006-07-10 T 14:52:37 UTC	Adipositas	42	9360	0	a	41	1
18824886	0	2006-07-10 T 14:52:37 UTC	Adipositas	44	9360	0	a	88	1
18824886	0	2006-07-10 T 14:52:37 UTC	Adipositas	45	9360	0	a	14	1
18824886	0	2006-07-10 T 14:52:37 UTC	Adipositas	47	9360	0	a	36	1
18824886	0	2006-07-10 T 14:52:37 UTC	Adipositas	48	9360	0	c	55	1
18824886	0	2006-07-10 T 14:52:37 UTC	Adipositas	49	9360	0	c	41	1
18824886	0	2006-07-10 T 14:52:37 UTC	Adipositas	50	9360	0	a	11	1
18824886	0	2006-07-10 T 14:52:37 UTC	Adipositas	6	9360	0	a	52	1
18824886	0	2006-07-10 T 14:52:37 UTC	Adipositas	52	9360	0	c	20	1
18824886	0	2006-07-10 T 14:52:37 UTC	Adipositas	54	9360	0	c	13	1
18824886	0	2006-07-10 T 14:52:37 UTC	Adipositas	55	9360	0	n	2	0
18824886	0	2006-07-10 T 14:52:37 UTC	Adipositas	56	9360	0	n	2	0
18824886	0	2006-07-10 T 14:52:37 UTC	Adipositas	57	9360	0	n	2	0
18824886	0	2006-07-10 T 14:52:37 UTC	Adipositas	59	9360	0	n	38	0
18824886	0	2006-07-10 T 14:52:37 UTC	Adipositas	60	9360	0	n	3	0
18824886	0	2006-07-10 T 14:52:37 UTC	Adipositas	7	9360	0	c	35	1
18824886	0	2006-07-10 T 14:52:37 UTC	Adipositas	62	9360	0	c	45	1
18824886	0	2006-07-10 T 14:52:37 UTC	Adipositas	63	9360	0	a	9	1
18824886	0	2006-07-10 T 14:52:37 UTC	Adipositas	66	9360	0	c	12	1
18824886	0	2006-07-10 T 14:52:37 UTC	Adipositas	67	9360	0	n	2	0
18824886	0	2006-07-10 T 14:52:37 UTC	Adipositas	68	9360	0	n	2	0
18824886	0	2006-07-10 T 14:52:37 UTC	Adipositas	69	9360	0	n	2	0
18824886	0	2006-07-10 T 14:52:37 UTC	Adipositas	8	9360	0	a	11	1
18824886	0	2006-07-10 T 14:52:37 UTC	Adipositas	71	9360	0	n	31	0
18824886	0	2006-07-10 T 14:52:37 UTC	Adipositas	72	9360	0	n	2	0
18824886	0	2006-07-10 T 14:52:37 UTC	Adipositas	74	9360	0	n	31	0
18824886	0	2006-07-10 T 14:52:37 UTC	Adipositas	75	9360	0	n	3	0
18824886	0	2006-07-10 T 14:52:37 UTC	Adipositas	78	9360	0	c	10	1
18824886	0	2006-07-10 T 14:52:37 UTC	Adipositas	79	9360	0	a	46	1
18824886	0	2006-07-10 T 14:52:37 UTC	Adipositas	80	9360	0	a	15	1
18824886	0	2006-07-10 T 14:52:37 UTC	Adipositas	9	9360	0	a	15	1
18824886	0	2006-07-10 T 14:52:37 UTC	Adipositas	81	9360	0	a	38	1
18824886	0	2006-07-10 T 14:52:37 UTC	Adipositas	10	9360	0	a	35	1
18899282	0	2006-07-12 T 14:43:11 UTC	Adipositas	11	9360	0	a	15	1
18899282	0	2006-07-12 T 14:43:11 UTC	Adipositas	12	9360	0	a	35	1
18899282	0	2006-07-12 T 14:43:11 UTC	Adipositas	14	9360	0	a	13	1
18899282	0	2006-07-12 T 14:43:11 UTC	Adipositas	16	9360	0	a	45	1
18899282	0	2006-07-12 T 14:43:11 UTC	Adipositas	18	9360	0	a	26	1
18899282	0	2006-07-12 T 14:43:11 UTC	Adipositas	19	9360	0	c	14	1
18899282	0	2006-07-12 T 14:43:11 UTC	Adipositas	20	9360	0	n	2	0
18899282	0	2006-07-12 T 14:43:11 UTC	Adipositas	21	9360	0	n	4	0
18899282	0	2006-07-12 T 14:43:11 UTC	Adipositas	22	9360	0	n	2	0
18899282	0	2006-07-12 T 14:43:11 UTC	Adipositas	23	9360	0	c	4	1
18899282	0	2006-07-12 T 14:43:11 UTC	Adipositas	24	9360	0	n	2	0
18899282	0	2006-07-12 T 14:43:11 UTC	Adipositas	25	9360	0	c	4	1
18899282	0	2006-07-12 T 14:43:11 UTC	Adipositas	27	9360	0	n	4	0
18899282	0	2006-07-12 T 14:43:11 UTC	Adipositas	28	9360	0	n	4	0
18899282	0	2006-07-12 T 14:43:11 UTC	Adipositas	29	9360	0	n	2	0
18899282	0	2006-07-12 T 14:43:11 UTC	Adipositas	30	9360	0	n	4	0
18899282	0	2006-07-12 T 14:43:11 UTC	Adipositas	31	9360	0	n	2	0
18899282	0	2006-07-12 T 14:43:11 UTC	Adipositas	33	9360	0	n	2	0
18899282	0	2006-07-12 T 14:43:11 UTC	Adipositas	34	9360	0	n	6	0
18899282	0	2006-07-12 T 14:43:11 UTC	Adipositas	35	9360	0	n	2	0
18899282	0	2006-07-12 T 14:43:11 UTC	Adipositas	36	9360	0	n	6	0
18899282	0	2006-07-12 T 14:43:11 UTC	Adipositas	37	9360	0	n	2	0
18899282	0	2006-07-12 T 14:43:11 UTC	Adipositas	39	9360	0	a	30	1
18899282	0	2006-07-12 T 14:43:11 UTC	Adipositas	41	9360	0	a	24	1
18899282	0	2006-07-12 T 14:43:11 UTC	Adipositas	43	9360	0	c	93	1
18899282	0	2006-07-12 T 14:43:11 UTC	Adipositas	44	9360	0	a	41	1
18899282	0	2006-07-12 T 14:43:11 UTC	Adipositas	46	9360	0	a	88	1
18899282	0	2006-07-12 T 14:43:11 UTC	Adipositas	47	9360	0	c	29	1
18899282	0	2006-07-12 T 14:43:11 UTC	Adipositas	49	9360	0	a	36	1
18899282	0	2006-07-12 T 14:43:11 UTC	Adipositas	50	9360	0	c	55	1
18899282	0	2006-07-12 T 14:43:11 UTC	Adipositas	6	9360	0	a	72	1
18899282	0	2006-07-12 T 14:43:11 UTC	Adipositas	51	9360	0	c	41	1
18899282	0	2006-07-12 T 14:43:11 UTC	Adipositas	52	9360	0	a	11	1
18899282	0	2006-07-12 T 14:43:11 UTC	Adipositas	54	9360	0	c	20	1
18899282	0	2006-07-12 T 14:43:11 UTC	Adipositas	56	9360	0	c	13	1
18899282	0	2006-07-12 T 14:43:11 UTC	Adipositas	57	9360	0	n	2	0
18899282	0	2006-07-12 T 14:43:11 UTC	Adipositas	58	9360	0	n	2	0
18899282	0	2006-07-12 T 14:43:11 UTC	Adipositas	59	9360	0	n	2	0
18899282	0	2006-07-12 T 14:43:11 UTC	Adipositas	7	9360	0	a	15	1
18899282	0	2006-07-12 T 14:43:11 UTC	Adipositas	61	9360	0	n	38	0
18899282	0	2006-07-12 T 14:43:11 UTC	Adipositas	62	9360	0	n	3	0
18899282	0	2006-07-12 T 14:43:11 UTC	Adipositas	64	9360	0	c	45	1
18899282	0	2006-07-12 T 14:43:11 UTC	Adipositas	65	9360	0	a	9	1
18899282	0	2006-07-12 T 14:43:11 UTC	Adipositas	68	9360	0	c	12	1
18899282	0	2006-07-12 T 14:43:11 UTC	Adipositas	69	9360	0	n	2	0
18899282	0	2006-07-12 T 14:43:11 UTC	Adipositas	70	9360	0	n	2	0
18899282	0	2006-07-12 T 14:43:11 UTC	Adipositas	8	9360	0	a	52	1
18899282	0	2006-07-12 T 14:43:11 UTC	Adipositas	71	9360	0	n	2	0
18899282	0	2006-07-12 T 14:43:11 UTC	Adipositas	73	9360	0	n	31	0
18899282	0	2006-07-12 T 14:43:11 UTC	Adipositas	74	9360	0	n	2	0
18899282	0	2006-07-12 T 14:43:11 UTC	Adipositas	76	9360	0	n	31	0
18899282	0	2006-07-12 T 14:43:11 UTC	Adipositas	77	9360	0	n	3	0
18899282	0	2006-07-12 T 14:43:11 UTC	Adipositas	80	9360	0	c	10	1
18899282	0	2006-07-12 T 14:43:11 UTC	Adipositas	9	9360	0	c	35	1
18899282	0	2006-07-12 T 14:43:11 UTC	Adipositas	81	9360	0	a	46	1
18899282	0	2006-07-12 T 14:43:11 UTC	Adipositas	82	9360	0	a	15	1
18899282	0	2006-07-12 T 14:43:11 UTC	Adipositas	83	9360	0	a	38	1
18899282	0	2006-07-12 T 14:43:11 UTC	Adipositas	10	9360	0	a	11	1
18993445	0	2006-07-15 T 00:48:02 UTC	Adipositas	2	10131	0	n	4	0
19046462	0	2006-07-16 T 16:30:42 UTC	Adipositas	3	1210	1	a	13	1
19046462	0	2006-07-16 T 16:30:42 UTC	Adipositas	4	1210	1	a	37	1
19046462	0	2006-07-16 T 16:30:42 UTC	Adipositas	5	1210	1	c	27	1
19057861	0	2006-07-16 T 21:56:56 UTC	Adipositas	3	11156	0	a	88	1
19057861	0	2006-07-16 T 21:56:56 UTC	Adipositas	4	11156	0	c	29	1
19073717	0	2006-07-17 T 12:10:46 UTC	Adipositas	3	6009	1	n	3	0
19136927	0	2006-07-18 T 21:46:21 UTC	Adipositas	11	12866	0	n	19	0
19136927	0	2006-07-18 T 21:46:21 UTC	Adipositas	104	12866	0	c	80	1
19136927	0	2006-07-18 T 21:46:21 UTC	Adipositas	15	12866	0	c	76	1
19136927	0	2006-07-18 T 21:46:21 UTC	Adipositas	17	12866	0	c	56	1
19136927	0	2006-07-18 T 21:46:21 UTC	Adipositas	18	12866	0	c	20	1
19136927	0	2006-07-18 T 21:46:21 UTC	Adipositas	19	12866	0	a	20	1
19136927	0	2006-07-18 T 21:46:21 UTC	Adipositas	20	12866	0	n	6	0
19136927	0	2006-07-18 T 21:46:21 UTC	Adipositas	21	12866	0	n	13	0
19136927	0	2006-07-18 T 21:46:21 UTC	Adipositas	22	12866	0	n	9	0
19136927	0	2006-07-18 T 21:46:21 UTC	Adipositas	26	12866	0	n	8	0
19136927	0	2006-07-18 T 21:46:21 UTC	Adipositas	34	12866	0	n	2	0
19136927	0	2006-07-18 T 21:46:21 UTC	Adipositas	35	12866	0	n	31	0
19136927	0	2006-07-18 T 21:46:21 UTC	Adipositas	36	12866	0	a	31	1
19136927	0	2006-07-18 T 21:46:21 UTC	Adipositas	37	12866	0	n	0	0
19136927	0	2006-07-18 T 21:46:21 UTC	Adipositas	46	12866	0	c	90	1
19136927	0	2006-07-18 T 21:46:21 UTC	Adipositas	47	12866	0	a	85	1
19136927	0	2006-07-18 T 21:46:21 UTC	Adipositas	49	12866	0	n	0	0
19136927	0	2006-07-18 T 21:46:21 UTC	Adipositas	52	12866	0	n	3	0
19136927	0	2006-07-18 T 21:46:21 UTC	Adipositas	56	12866	0	n	4	0
19136927	0	2006-07-18 T 21:46:21 UTC	Adipositas	8	12866	0	n	6	0
19136927	0	2006-07-18 T 21:46:21 UTC	Adipositas	9	12866	0	n	7	0
19136927	0	2006-07-18 T 21:46:21 UTC	Adipositas	10	12866	0	n	20	0
19145240	0	2006-07-19 T 07:23:28 UTC	Adipositas	3	176	1	n	3	0
19145240	0	2006-07-19 T 07:23:28 UTC	Adipositas	8	176	1	n	3	0
19145281	0	2006-07-19 T 07:24:45 UTC	Adipositas	3	176	1	a	5	1
19173940	0	2006-07-19 T 20:31:10 UTC	Adipositas	2	12866	0	n	3	0
19173940	0	2006-07-19 T 20:31:10 UTC	Adipositas	3	12866	0	n	0	0
19173940	0	2006-07-19 T 20:31:10 UTC	Adipositas	5	12866	0	n	2	0
19173940	0	2006-07-19 T 20:31:10 UTC	Adipositas	9	12866	0	n	4	0
19189542	0	2006-07-20 T 10:28:53 UTC	Adipositas	2	11868	0	n	1	0
19189615	0	2006-07-20 T 10:31:17 UTC	Adipositas	2	11868	0	n	0	0
19249147	0	2006-07-21 T 21:53:15 UTC	Adipositas	2	7669	1	c	91	1
19249147	0	2006-07-21 T 21:53:15 UTC	Adipositas	3	7669	1	a	79	1
19250127	0	2006-07-21 T 22:30:48 UTC	Adipositas	2	11452	0	a	42	1
19250127	0	2006-07-21 T 22:30:48 UTC	Adipositas	3	11452	0	n	1	0
19392081	0	2006-07-25 T 17:54:34 UTC	Adipositas	3	4015	1	a	45	1
19392081	0	2006-07-25 T 17:54:34 UTC	Adipositas	5	4015	1	a	63	1
19392081	0	2006-07-25 T 17:54:34 UTC	Adipositas	6	4015	1	c	33	1
1933184	0	2004-07-23 T 02:52:01 UTC	Adipositas	3	2275	1	n	8	0
19465040	0	2006-07-27 T 12:18:43 UTC	Adipositas	2	6289	1	c	21	1
19465040	0	2006-07-27 T 12:18:43 UTC	Adipositas	7	6289	1	a	43	1
19465040	0	2006-07-27 T 12:18:43 UTC	Adipositas	8	6289	1	a	14	1
19498319	0	2006-07-28 T 08:20:13 UTC	Adipositas	7	6180	1	c	43	1
19498319	0	2006-07-28 T 08:20:13 UTC	Adipositas	9	6180	1	a	63	1
19498319	0	2006-07-28 T 08:20:13 UTC	Adipositas	10	6180	1	c	33	1
19624768	0	2006-07-31 T 14:54:48 UTC	Adipositas	2	12490	0	a	17	1
19626431	0	2006-07-31 T 15:38:45 UTC	Adipositas	2	9066	0	a	54	1
19626564	0	2006-07-31 T 15:42:07 UTC	Adipositas	2	9066	0	n	22	0
19658040	0	2006-08-01 T 11:36:43 UTC	Adipositas	2	176	1	n	30	0
19658483	0	2006-08-01 T 11:46:51 UTC	Adipositas	2	10672	0	n	14	0
19658523	0	2006-08-01 T 11:47:55 UTC	Adipositas	2	10672	0	n	2	0
19658789	0	2006-08-01 T 11:54:24 UTC	Adipositas	2	10672	0	n	29	0
19863842	0	2006-08-06 T 16:10:42 UTC	Adipositas	2	3706	1	c	8	1
19928095	0	2006-08-08 T 08:46:48 UTC	Adipositas	13	176	1	n	2	0
19928095	0	2006-08-08 T 08:46:48 UTC	Adipositas	16	176	1	n	2	0
19928095	0	2006-08-08 T 08:46:48 UTC	Adipositas	19	176	1	n	2	0
19928095	0	2006-08-08 T 08:46:48 UTC	Adipositas	3	176	1	n	25	0
19928095	0	2006-08-08 T 08:46:48 UTC	Adipositas	7	176	1	n	4	0
19928095	0	2006-08-08 T 08:46:48 UTC	Adipositas	10	176	1	n	2	0
19928231	0	2006-08-08 T 08:50:44 UTC	Adipositas	2	176	1	a	17	1
20552018	0	2006-08-23 T 15:07:32 UTC	Adipositas	3	12209	0	a	19	1
20734491	0	2006-08-27 T 18:24:29 UTC	Adipositas	3	4077	1	a	14	1
2091155	0	2004-08-08 T 21:52:01 UTC	Adipositas	2	1928	1	n	11	0
2091159	0	2004-08-08 T 21:53:37 UTC	Adipositas	2	1928	1	n	11	0
2091296	0	2004-08-08 T 21:55:32 UTC	Adipositas	3	1928	1	n	3	0
2091296	0	2004-08-08 T 21:55:32 UTC	Adipositas	4	1928	1	n	6	0
2091296	0	2004-08-08 T 21:55:32 UTC	Adipositas	5	1928	1	n	4	0
2096578	0	2004-08-09 T 14:16:42 UTC	Adipositas	2	2574	1	a	34	1
2144188	0	2004-08-09 T 15:11:45 UTC	Adipositas	2	11962	0	a	36	1
2144188	0	2004-08-09 T 15:11:45 UTC	Adipositas	11	11962	0	c	85	1
2144188	0	2004-08-09 T 15:11:45 UTC	Adipositas	13	11962	0	a	22	1
2144188	0	2004-08-09 T 15:11:45 UTC	Adipositas	14	11962	0	n	3	0
2144188	0	2004-08-09 T 15:11:45 UTC	Adipositas	15	11962	0	n	9	0
2144188	0	2004-08-09 T 15:11:45 UTC	Adipositas	16	11962	0	n	3	0
2144188	0	2004-08-09 T 15:11:45 UTC	Adipositas	17	11962	0	n	8	0
2144188	0	2004-08-09 T 15:11:45 UTC	Adipositas	18	11962	0	a	21	1
2144188	0	2004-08-09 T 15:11:45 UTC	Adipositas	3	11962	0	n	3	0
2144188	0	2004-08-09 T 15:11:45 UTC	Adipositas	4	11962	0	c	21	1
2144188	0	2004-08-09 T 15:11:45 UTC	Adipositas	5	11962	0	a	7	1
2144188	0	2004-08-09 T 15:11:45 UTC	Adipositas	6	11962	0	a	12	1
2144188	0	2004-08-09 T 15:11:45 UTC	Adipositas	7	11962	0	a	9	1
2144188	0	2004-08-09 T 15:11:45 UTC	Adipositas	8	11962	0	n	9	0
2144188	0	2004-08-09 T 15:11:45 UTC	Adipositas	9	11962	0	a	14	1
2144188	0	2004-08-09 T 15:11:45 UTC	Adipositas	10	11962	0	n	8	0
21056476	0	2006-09-04 T 15:06:25 UTC	Adipositas	3	2592	1	n	9	0
21155277	0	2006-09-06 T 14:38:04 UTC	Adipositas	2	9378	0	n	5	0
21156741	0	2006-09-06 T 15:14:21 UTC	Adipositas	2	5049	1	a	55	1
21156741	0	2006-09-06 T 15:14:21 UTC	Adipositas	4	5049	1	c	35	1
21222540	0	2006-09-08 T 08:27:13 UTC	Adipositas	3	526	1	a	27	1
21469337	0	2006-09-14 T 12:46:01 UTC	Adipositas	2	11252	0	n	2	0
2229427	0	2004-08-13 T 18:46:24 UTC	Adipositas	6	13303	0	n	15	0
21480829	0	2006-09-14 T 17:49:55 UTC	Adipositas	1	12216	0	n	2	0
21480829	0	2006-09-14 T 17:49:55 UTC	Adipositas	4	12216	0	n	6	0
21481329	0	2006-09-14 T 18:02:46 UTC	Adipositas	2	12216	0	n	16	0
21496199	0	2006-09-15 T 07:32:10 UTC	Adipositas	3	703	1	n	9	0
21671256	0	2006-09-19 T 18:56:26 UTC	Adipositas	2	5911	1	n	0	0
21671270	0	2006-09-19 T 18:56:47 UTC	Adipositas	2	12899	0	n	0	0
21716035	0	2006-09-20 T 21:52:47 UTC	Adipositas	2	4743	1	n	0	0
21743002	0	2006-09-21 T 16:51:50 UTC	Adipositas	3	12899	0	n	1	0
21743002	0	2006-09-21 T 16:51:50 UTC	Adipositas	4	12899	0	a	8	1
21743002	0	2006-09-21 T 16:51:50 UTC	Adipositas	5	12899	0	n	9	0
21793317	0	2006-09-23 T 08:40:27 UTC	Adipositas	2	996	1	n	8	0
21793317	0	2006-09-23 T 08:40:27 UTC	Adipositas	6	996	1	n	5	0
21793756	0	2006-09-23 T 09:00:31 UTC	Adipositas	2	11749	0	a	8	1
21793756	0	2006-09-23 T 09:00:31 UTC	Adipositas	11	11749	0	c	117	1
21793756	0	2006-09-23 T 09:00:31 UTC	Adipositas	12	11749	0	a	77	1
21793756	0	2006-09-23 T 09:00:31 UTC	Adipositas	13	11749	0	c	57	1
21793756	0	2006-09-23 T 09:00:31 UTC	Adipositas	14	11749	0	a	46	1
21793756	0	2006-09-23 T 09:00:31 UTC	Adipositas	15	11749	0	n	56	0
21793756	0	2006-09-23 T 09:00:31 UTC	Adipositas	24	11749	0	a	7	1
21793756	0	2006-09-23 T 09:00:31 UTC	Adipositas	28	11749	0	a	14	1
21793756	0	2006-09-23 T 09:00:31 UTC	Adipositas	29	11749	0	n	10	0
21793756	0	2006-09-23 T 09:00:31 UTC	Adipositas	37	11749	0	n	6	0
21793756	0	2006-09-23 T 09:00:31 UTC	Adipositas	6	11749	0	n	5	0
22137689	0	2006-10-02 T 14:56:35 UTC	Adipositas	2	9407	0	c	16	1
22169654	0	2006-10-03 T 11:59:58 UTC	Adipositas	2	11252	0	n	6	0
22172801	0	2006-10-03 T 13:08:32 UTC	Adipositas	15	11252	0	a	14	1
22172801	0	2006-10-03 T 13:08:32 UTC	Adipositas	3	11252	0	n	2	0
22172801	0	2006-10-03 T 13:08:32 UTC	Adipositas	6	11252	0	n	5	0
22172801	0	2006-10-03 T 13:08:32 UTC	Adipositas	10	11252	0	n	1	0
22198343	0	2006-10-04 T 07:08:39 UTC	Adipositas	3	4764	1	n	5	0
22488102	0	2006-10-11 T 20:46:25 UTC	Adipositas	2	10580	0	n	24	0
22488102	0	2006-10-11 T 20:46:25 UTC	Adipositas	12	10580	0	n	2	0
22488102	0	2006-10-11 T 20:46:25 UTC	Adipositas	13	10580	0	n	5	0
22488102	0	2006-10-11 T 20:46:25 UTC	Adipositas	14	10580	0	n	6	0
22488102	0	2006-10-11 T 20:46:25 UTC	Adipositas	15	10580	0	n	4	0
22488102	0	2006-10-11 T 20:46:25 UTC	Adipositas	19	10580	0	n	2	0
22488102	0	2006-10-11 T 20:46:25 UTC	Adipositas	20	10580	0	n	16	0
22488102	0	2006-10-11 T 20:46:25 UTC	Adipositas	3	10580	0	n	4	0
22488102	0	2006-10-11 T 20:46:25 UTC	Adipositas	21	10580	0	n	14	0
22488102	0	2006-10-11 T 20:46:25 UTC	Adipositas	22	10580	0	n	4	0
22488102	0	2006-10-11 T 20:46:25 UTC	Adipositas	23	10580	0	n	4	0
22488102	0	2006-10-11 T 20:46:25 UTC	Adipositas	24	10580	0	n	4	0
22488102	0	2006-10-11 T 20:46:25 UTC	Adipositas	25	10580	0	n	4	0
22488102	0	2006-10-11 T 20:46:25 UTC	Adipositas	26	10580	0	n	4	0
22488102	0	2006-10-11 T 20:46:25 UTC	Adipositas	27	10580	0	n	4	0
22488102	0	2006-10-11 T 20:46:25 UTC	Adipositas	4	10580	0	n	17	0
22488102	0	2006-10-11 T 20:46:25 UTC	Adipositas	5	10580	0	n	7	0
22488102	0	2006-10-11 T 20:46:25 UTC	Adipositas	6	10580	0	n	4	0
22488102	0	2006-10-11 T 20:46:25 UTC	Adipositas	7	10580	0	n	4	0
2229433	0	2004-08-20 T 20:57:54 UTC	Adipositas	11	435	1	a	16	1
2229433	0	2004-08-20 T 20:57:54 UTC	Adipositas	12	435	1	a	12	1
2229433	0	2004-08-20 T 20:57:54 UTC	Adipositas	13	435	1	c	27	1
2229433	0	2004-08-20 T 20:57:54 UTC	Adipositas	15	435	1	c	31	1
2229433	0	2004-08-20 T 20:57:54 UTC	Adipositas	3	435	1	c	22	1
2229433	0	2004-08-20 T 20:57:54 UTC	Adipositas	6	435	1	n	14	0
2229433	0	2004-08-20 T 20:57:54 UTC	Adipositas	7	435	1	n	3	0
2229433	0	2004-08-20 T 20:57:54 UTC	Adipositas	8	435	1	n	9	0
2229433	0	2004-08-20 T 20:57:54 UTC	Adipositas	9	435	1	n	6	0
2229433	0	2004-08-20 T 20:57:54 UTC	Adipositas	10	435	1	c	11	1
22512249	0	2006-10-12 T 15:21:36 UTC	Adipositas	3	7712	1	n	9	0
22798170	0	2006-10-20 T 08:00:09 UTC	Adipositas	6	3857	1	n	2	0
22804688	0	2006-10-20 T 11:30:22 UTC	Adipositas	2	4011	1	c	6	1
22804725	0	2006-10-20 T 11:31:21 UTC	Adipositas	2	4011	1	n	8	0
22824020	0	2006-10-20 T 19:54:40 UTC	Adipositas	2	4614	1	n	14	0
22824020	0	2006-10-20 T 19:54:40 UTC	Adipositas	3	4614	1	a	15	1
22917565	0	2006-10-23 T 10:17:35 UTC	Adipositas	6	5650	1	n	2	0
23016526	0	2006-10-25 T 18:18:04 UTC	Adipositas	2	8673	0	n	2	0
23057709	0	2006-10-26 T 19:23:13 UTC	Adipositas	2	9201	0	n	3	0
2321024	0	2004-08-27 T 08:01:06 UTC	Adipositas	3	9759	0	a	7	1
23233959	0	2006-10-31 T 14:25:10 UTC	Adipositas	5	5240	1	n	3	0
23614104	0	2006-11-09 T 20:38:21 UTC	Adipositas	4	1227	1	n	2	0
23741862	0	2006-11-13 T 07:56:47 UTC	Adipositas	7	1727	1	n	2	0
23741862	0	2006-11-13 T 07:56:47 UTC	Adipositas	8	1727	1	n	2	0
23741875	0	2006-11-13 T 07:57:15 UTC	Adipositas	7	11813	0	n	2	0
23741875	0	2006-11-13 T 07:57:15 UTC	Adipositas	8	11813	0	n	2	0
23818769	0	2006-11-14 T 23:41:59 UTC	Adipositas	3	4302	1	n	2	0
23834623	0	2006-11-15 T 12:49:01 UTC	Adipositas	3	912	1	a	24	1
23835017	0	2006-11-15 T 13:01:24 UTC	Adipositas	2	912	1	n	4	0
23923340	0	2006-11-17 T 15:23:16 UTC	Adipositas	3	5333	1	a	9	1
2440739	0	2004-09-02 T 11:34:13 UTC	Adipositas	1	9170	0	n	1	0
23928749	0	2006-11-17 T 17:35:39 UTC	Adipositas	3	9201	0	n	2	0
23951837	0	2006-11-18 T 11:04:13 UTC	Adipositas	12	3481	1	n	6	0
23951837	0	2006-11-18 T 11:04:13 UTC	Adipositas	17	3481	1	n	4	0
23951837	0	2006-11-18 T 11:04:13 UTC	Adipositas	3	3481	1	n	2	0
23951837	0	2006-11-18 T 11:04:13 UTC	Adipositas	22	3481	1	a	9	1
23951837	0	2006-11-18 T 11:04:13 UTC	Adipositas	8	3481	1	n	4	0
23973788	0	2006-11-18 T 20:56:09 UTC	Adipositas	2	3456	1	c	25	1
24074852	0	2006-11-21 T 07:28:14 UTC	Adipositas	3	4676	1	c	11	1
24074853	0	2006-11-21 T 07:28:21 UTC	Adipositas	4	8673	0	a	9	1
24074868	0	2006-11-21 T 07:28:41 UTC	Adipositas	2	4676	1	n	4	0
24075101	0	2006-11-21 T 07:38:46 UTC	Adipositas	3	3504	1	n	0	0
24075105	0	2006-11-21 T 07:38:53 UTC	Adipositas	3	8673	0	n	0	0
24236644	0	2006-11-24 T 16:40:11 UTC	Adipositas	3	13203	0	c	114	1
24236753	0	2006-11-24 T 16:42:44 UTC	Adipositas	3	13203	0	n	3	0
24257522	0	2006-11-25 T 04:26:21 UTC	Adipositas	3	13203	0	n	5	0
24257561	0	2006-11-25 T 04:32:48 UTC	Adipositas	3	13203	0	n	0	0
2452182	0	2004-09-06 T 21:18:03 UTC	Adipositas	3	9888	0	a	3	1
2513275	0	2004-09-08 T 08:52:28 UTC	Adipositas	3	4634	1	n	8	0
24621392	0	2006-12-03 T 15:11:39 UTC	Adipositas	3	2150	1	n	12	0
24624497	0	2006-12-03 T 16:18:55 UTC	Adipositas	1	5571	1	a	6	1
24630754	0	2006-12-03 T 18:28:55 UTC	Adipositas	3	9612	0	n	12	0
24734263	0	2006-12-06 T 00:04:51 UTC	Adipositas	3	6294	1	c	30	1
24767224	0	2006-12-06 T 19:08:02 UTC	Adipositas	2	6308	1	c	53	1
24782344	0	2006-12-07 T 04:39:50 UTC	Adipositas	2	9612	0	a	38	1
24782344	0	2006-12-07 T 04:39:50 UTC	Adipositas	11	9612	0	n	9	0
24782344	0	2006-12-07 T 04:39:50 UTC	Adipositas	3	9612	0	a	7	1
24782344	0	2006-12-07 T 04:39:50 UTC	Adipositas	4	9612	0	c	8	1
24782344	0	2006-12-07 T 04:39:50 UTC	Adipositas	5	9612	0	a	9	1
24782344	0	2006-12-07 T 04:39:50 UTC	Adipositas	6	9612	0	c	41	1
24782344	0	2006-12-07 T 04:39:50 UTC	Adipositas	9	9612	0	a	16	1
24841187	0	2006-12-08 T 12:02:13 UTC	Adipositas	2	2730	1	c	22	1
24841215	0	2006-12-08 T 12:02:47 UTC	Adipositas	2	11903	0	c	22	1
24841215	0	2006-12-08 T 12:02:47 UTC	Adipositas	3	11903	0	c	134	1
24879212	0	2006-12-09 T 10:08:49 UTC	Adipositas	3	6287	1	a	102	1
24879212	0	2006-12-09 T 10:08:49 UTC	Adipositas	4	6287	1	a	101	1
24879628	0	2006-12-09 T 10:19:52 UTC	Adipositas	3	6300	1	a	102	1
24879628	0	2006-12-09 T 10:19:52 UTC	Adipositas	4	6300	1	a	101	1
24906130	0	2006-12-09 T 20:39:48 UTC	Adipositas	2	6284	1	c	12	1
24973105	0	2006-12-11 T 11:10:15 UTC	Adipositas	3	3866	1	n	8	0
25035993	0	2006-12-12 T 16:46:57 UTC	Adipositas	2	6363	1	c	31	1
2513276	0	2004-09-12 T 21:18:21 UTC	Adipositas	3	4244	1	n	2	0
25195227	0	2006-12-16 T 13:25:11 UTC	Adipositas	2	11023	0	a	31	1
25209006	0	2006-12-16 T 19:30:15 UTC	Adipositas	2	6302	1	c	29	1
25209006	0	2006-12-16 T 19:30:15 UTC	Adipositas	3	6302	1	a	11	1
25223041	0	2006-12-17 T 07:24:09 UTC	Adipositas	2	13203	0	a	25	1
25223407	0	2006-12-17 T 08:06:48 UTC	Adipositas	2	6296	1	c	27	1
25279009	0	2006-12-18 T 15:06:08 UTC	Adipositas	2	769	1	a	15	1
25279009	0	2006-12-18 T 15:06:08 UTC	Adipositas	3	769	1	n	5	0
25279009	0	2006-12-18 T 15:06:08 UTC	Adipositas	6	769	1	c	122	1
25279026	0	2006-12-18 T 15:06:36 UTC	Adipositas	7	11087	0	c	117	1
25659605	0	2006-12-28 T 21:06:50 UTC	Adipositas	3	7717	1	n	10	0
25690278	0	2006-12-29 T 14:19:26 UTC	Adipositas	20	8786	0	n	3	0
25690278	0	2006-12-29 T 14:19:26 UTC	Adipositas	23	8786	0	n	4	0
25690278	0	2006-12-29 T 14:19:26 UTC	Adipositas	39	8786	0	n	0	0
25690278	0	2006-12-29 T 14:19:26 UTC	Adipositas	40	8786	0	n	4	0
25690278	0	2006-12-29 T 14:19:26 UTC	Adipositas	5	8786	0	n	2	0
25690278	0	2006-12-29 T 14:19:26 UTC	Adipositas	43	8786	0	n	0	0
25690278	0	2006-12-29 T 14:19:26 UTC	Adipositas	52	8786	0	n	2	0
25690278	0	2006-12-29 T 14:19:26 UTC	Adipositas	53	8786	0	n	3	0
25690278	0	2006-12-29 T 14:19:26 UTC	Adipositas	62	8786	0	n	0	0
25690278	0	2006-12-29 T 14:19:26 UTC	Adipositas	66	8786	0	n	4	0
25770962	0	2006-12-31 T 10:20:30 UTC	Adipositas	11	6280	1	n	3	0
25770962	0	2006-12-31 T 10:20:30 UTC	Adipositas	13	6280	1	n	5	0
25770962	0	2006-12-31 T 10:20:30 UTC	Adipositas	14	6280	1	n	3	0
25770962	0	2006-12-31 T 10:20:30 UTC	Adipositas	3	6280	1	n	2	0
25770962	0	2006-12-31 T 10:20:30 UTC	Adipositas	4	6280	1	n	2	0
25770962	0	2006-12-31 T 10:20:30 UTC	Adipositas	5	6280	1	n	4	0
25770962	0	2006-12-31 T 10:20:30 UTC	Adipositas	7	6280	1	n	31	0
25770962	0	2006-12-31 T 10:20:30 UTC	Adipositas	8	6280	1	n	2	0
25770962	0	2006-12-31 T 10:20:30 UTC	Adipositas	10	6280	1	n	31	0
25809150	0	2007-01-01 T 12:55:20 UTC	Adipositas	2	9201	0	n	0	0
25834388	0	2007-01-01 T 21:57:41 UTC	Adipositas	12	8786	0	n	3	0
25834388	0	2007-01-01 T 21:57:41 UTC	Adipositas	6	8786	0	n	2	0
25834388	0	2007-01-01 T 21:57:41 UTC	Adipositas	9	8786	0	n	3	0
25841684	0	2007-01-02 T 02:27:27 UTC	Adipositas	2	10939	0	c	12	1
25993451	0	2007-01-05 T 11:36:10 UTC	Adipositas	2	8863	0	c	21	1
25993885	0	2007-01-05 T 11:43:44 UTC	Adipositas	1	8863	0	a	6	1
25994090	0	2007-01-05 T 11:47:49 UTC	Adipositas	1	8863	0	c	15	1
25994339	0	2007-01-05 T 11:52:56 UTC	Adipositas	3	8863	0	n	6	0
25994339	0	2007-01-05 T 11:52:56 UTC	Adipositas	4	8863	0	a	27	1
25994339	0	2007-01-05 T 11:52:56 UTC	Adipositas	5	8863	0	a	10	1
25994339	0	2007-01-05 T 11:52:56 UTC	Adipositas	6	8863	0	a	6	1
26065483	0	2007-01-06 T 21:53:32 UTC	Adipositas	2	6292	1	c	24	1
26065653	0	2007-01-06 T 21:56:57 UTC	Adipositas	2	6292	1	n	2	0
26090348	0	2007-01-07 T 13:57:45 UTC	Adipositas	2	4560	1	n	0	0
26100814	0	2007-01-07 T 17:11:22 UTC	Adipositas	2	9612	0	n	0	0
26125001	0	2007-01-08 T 07:30:17 UTC	Adipositas	2	6270	1	c	5	1
2643111	0	2004-09-22 T 12:53:48 UTC	Adipositas	1	12216	0	c	18	1
2643111	0	2004-09-22 T 12:53:48 UTC	Adipositas	2	12216	0	n	2	0
2643111	0	2004-09-22 T 12:53:48 UTC	Adipositas	11	12216	0	a	70	1
2643111	0	2004-09-22 T 12:53:48 UTC	Adipositas	12	12216	0	c	52	1
2643111	0	2004-09-22 T 12:53:48 UTC	Adipositas	13	12216	0	c	28	1
2643111	0	2004-09-22 T 12:53:48 UTC	Adipositas	17	12216	0	n	2	0
2643111	0	2004-09-22 T 12:53:48 UTC	Adipositas	21	12216	0	n	2	0
2643111	0	2004-09-22 T 12:53:48 UTC	Adipositas	7	12216	0	n	3	0
26469899	0	2007-01-15 T 20:29:01 UTC	Adipositas	2	5655	1	n	5	0
2643293	0	2004-09-22 T 21:11:50 UTC	Adipositas	2	12216	0	a	31	1
2751948	0	2004-09-22 T 21:30:39 UTC	Adipositas	2	12216	0	n	1	0
26487201	0	2007-01-16 T 09:51:48 UTC	Adipositas	2	2547	1	n	3	0
26517004	0	2007-01-16 T 20:56:36 UTC	Adipositas	3	511	1	n	2	0
26517096	0	2007-01-16 T 20:58:29 UTC	Adipositas	3	511	1	n	6	0
26517154	0	2007-01-16 T 20:59:52 UTC	Adipositas	3	511	1	a	9	1
26517180	0	2007-01-16 T 21:00:30 UTC	Adipositas	3	511	1	n	2	0
26517319	0	2007-01-16 T 21:03:45 UTC	Adipositas	3	511	1	n	1	0
26517586	0	2007-01-16 T 21:09:43 UTC	Adipositas	3	511	1	n	4	0
26517586	0	2007-01-16 T 21:09:43 UTC	Adipositas	4	511	1	a	24	0
26517700	0	2007-01-16 T 21:12:18 UTC	Adipositas	3	511	1	c	5	1
26517943	0	2007-01-16 T 21:17:15 UTC	Adipositas	3	511	1	c	1	1
26517943	0	2007-01-16 T 21:17:15 UTC	Adipositas	4	511	1	a	12	1
26517943	0	2007-01-16 T 21:17:15 UTC	Adipositas	6	511	1	n	6	0
26518068	0	2007-01-16 T 21:19:42 UTC	Adipositas	2	511	1	n	5	0
26518672	0	2007-01-16 T 21:31:57 UTC	Adipositas	3	511	1	a	15	1
26518805	0	2007-01-16 T 21:35:05 UTC	Adipositas	2	511	1	n	10	0
26518848	0	2007-01-16 T 21:36:18 UTC	Adipositas	2	511	1	n	6	0
26670517	0	2007-01-20 T 13:35:49 UTC	Adipositas	3	5351	1	n	8	0
26692409	0	2007-01-20 T 21:58:19 UTC	Adipositas	2	542	1	a	40	1
26692644	0	2007-01-20 T 22:03:24 UTC	Adipositas	2	542	1	n	3	0
26693038	0	2007-01-20 T 22:12:20 UTC	Adipositas	7	9612	0	a	38	1
26693210	0	2007-01-20 T 22:16:34 UTC	Adipositas	2	9612	0	a	40	0
26760385	0	2007-01-22 T 11:59:26 UTC	Adipositas	2	206	1	n	1	0
26775038	0	2007-01-22 T 17:15:33 UTC	Adipositas	3	2547	1	a	36	1
26805136	0	2007-01-23 T 11:11:01 UTC	Adipositas	3	4535	1	n	5	0
26830728	0	2007-01-23 T 20:26:22 UTC	Adipositas	4	6267	1	c	14	1
26830728	0	2007-01-23 T 20:26:22 UTC	Adipositas	5	6267	1	c	10	1
26830728	0	2007-01-23 T 20:26:22 UTC	Adipositas	6	6267	1	a	19	1
26830728	0	2007-01-23 T 20:26:22 UTC	Adipositas	7	6267	1	c	22	1
26842327	0	2007-01-24 T 05:09:47 UTC	Adipositas	9	9612	0	c	15	1
26874624	0	2007-01-24 T 19:23:52 UTC	Adipositas	3	7021	1	n	7	0
26931195	0	2007-01-26 T 04:58:45 UTC	Adipositas	3	59	1	a	15	1
26931206	0	2007-01-26 T 04:59:57 UTC	Adipositas	3	59	1	a	4	0
26931212	0	2007-01-26 T 05:00:31 UTC	Adipositas	3	12899	0	a	15	1
26931216	0	2007-01-26 T 05:01:00 UTC	Adipositas	3	59	1	n	4	0
26935963	0	2007-01-26 T 09:09:39 UTC	Adipositas	4	4028	1	a	26	1
26937244	0	2007-01-26 T 09:39:25 UTC	Adipositas	2	9612	0	a	103	1
26953833	0	2007-01-26 T 15:38:02 UTC	Adipositas	3	6313	1	a	9	1
26963475	0	2007-01-26 T 19:18:32 UTC	Adipositas	3	9877	0	c	9	1
26963907	0	2007-01-26 T 19:29:25 UTC	Adipositas	4	9612	0	a	80	1
26976918	0	2007-01-27 T 03:28:35 UTC	Adipositas	2	11845	0	n	3	0
27075958	0	2007-01-29 T 11:47:10 UTC	Adipositas	2	10776	0	c	21	1
27118947	0	2007-01-30 T 10:16:05 UTC	Adipositas	2	3839	1	n	5	0
27252451	0	2007-02-02 T 07:41:15 UTC	Adipositas	2	8154	1	n	10	0
27252466	0	2007-02-02 T 07:42:03 UTC	Adipositas	2	8154	1	a	10	1
27252820	0	2007-02-02 T 07:57:53 UTC	Adipositas	2	9612	0	n	2	0
27333868	0	2007-02-04 T 07:10:15 UTC	Adipositas	2	9877	0	c	97	1
27506977	0	2007-02-07 T 19:11:47 UTC	Adipositas	11	6304	1	a	18	1
27506977	0	2007-02-07 T 19:11:47 UTC	Adipositas	3	6304	1	c	98	1
27506977	0	2007-02-07 T 19:11:47 UTC	Adipositas	4	6304	1	c	35	1
27506977	0	2007-02-07 T 19:11:47 UTC	Adipositas	5	6304	1	a	12	1
27506977	0	2007-02-07 T 19:11:47 UTC	Adipositas	6	6304	1	c	57	1
27506977	0	2007-02-07 T 19:11:47 UTC	Adipositas	7	6304	1	c	24	1
27506977	0	2007-02-07 T 19:11:47 UTC	Adipositas	9	6304	1	a	14	1
27506977	0	2007-02-07 T 19:11:47 UTC	Adipositas	10	6304	1	a	16	1
27532147	0	2007-02-08 T 11:04:39 UTC	Adipositas	2	9877	0	n	0	0
27664699	0	2007-02-11 T 10:36:53 UTC	Adipositas	3	9877	0	n	2	0
27713771	0	2007-02-12 T 10:17:22 UTC	Adipositas	3	10602	0	n	4	0
27714849	0	2007-02-12 T 10:44:10 UTC	Adipositas	2	9612	0	n	1	0
27757145	0	2007-02-13 T 07:28:21 UTC	Adipositas	2	10602	0	a	62	1
27817126	0	2007-02-14 T 13:48:27 UTC	Adipositas	2	10602	0	a	45	1
27817126	0	2007-02-14 T 13:48:27 UTC	Adipositas	5	10602	0	c	84	1
27817126	0	2007-02-14 T 13:48:27 UTC	Adipositas	6	10602	0	n	16	0
27817126	0	2007-02-14 T 13:48:27 UTC	Adipositas	7	10602	0	n	11	0
27817126	0	2007-02-14 T 13:48:27 UTC	Adipositas	8	10602	0	a	78	1
27817126	0	2007-02-14 T 13:48:27 UTC	Adipositas	9	10602	0	c	82	1
2842188	0	2004-10-05 T 15:10:19 UTC	Adipositas	2	1910	1	c	22	1
27821804	0	2007-02-14 T 15:25:37 UTC	Adipositas	2	9877	0	c	53	1
27821804	0	2007-02-14 T 15:25:37 UTC	Adipositas	6	9877	0	c	64	1
28000192	0	2007-02-18 T 16:42:00 UTC	Adipositas	2	8847	0	n	2	0
28169737	0	2007-02-22 T 09:59:19 UTC	Adipositas	2	4713	1	a	4	1
28169841	0	2007-02-22 T 10:01:05 UTC	Adipositas	3	4713	1	n	6	0
28170081	0	2007-02-22 T 10:06:38 UTC	Adipositas	3	4713	1	n	2	0
28170121	0	2007-02-22 T 10:07:39 UTC	Adipositas	11	4713	1	n	2	0
28170121	0	2007-02-22 T 10:07:39 UTC	Adipositas	12	4713	1	n	2	0
28170121	0	2007-02-22 T 10:07:39 UTC	Adipositas	13	4713	1	n	2	0
28170121	0	2007-02-22 T 10:07:39 UTC	Adipositas	3	4713	1	n	2	0
28170121	0	2007-02-22 T 10:07:39 UTC	Adipositas	4	4713	1	n	2	0
28170121	0	2007-02-22 T 10:07:39 UTC	Adipositas	5	4713	1	n	2	0
28170121	0	2007-02-22 T 10:07:39 UTC	Adipositas	6	4713	1	n	2	0
28170121	0	2007-02-22 T 10:07:39 UTC	Adipositas	7	4713	1	n	2	0
28170121	0	2007-02-22 T 10:07:39 UTC	Adipositas	8	4713	1	n	2	0
28170121	0	2007-02-22 T 10:07:39 UTC	Adipositas	9	4713	1	n	2	0
28170121	0	2007-02-22 T 10:07:39 UTC	Adipositas	10	4713	1	n	2	0
28424402	0	2007-02-27 T 16:41:30 UTC	Adipositas	2	1715	1	n	4	0
28448578	0	2007-02-28 T 06:52:50 UTC	Adipositas	2	10602	0	n	2	0
28448578	0	2007-02-28 T 06:52:50 UTC	Adipositas	3	10602	0	n	1	0
28482711	0	2007-02-28 T 19:32:07 UTC	Adipositas	1	10027	0	c	60	1
28482711	0	2007-02-28 T 19:32:07 UTC	Adipositas	2	10027	0	n	3	0
28482711	0	2007-02-28 T 19:32:07 UTC	Adipositas	11	10027	0	n	4	0
28482711	0	2007-02-28 T 19:32:07 UTC	Adipositas	12	10027	0	n	8	0
28482711	0	2007-02-28 T 19:32:07 UTC	Adipositas	14	10027	0	a	58	1
28482711	0	2007-02-28 T 19:32:07 UTC	Adipositas	3	10027	0	n	4	0
28482711	0	2007-02-28 T 19:32:07 UTC	Adipositas	4	10027	0	n	7	0
28482711	0	2007-02-28 T 19:32:07 UTC	Adipositas	5	10027	0	n	4	0
28482711	0	2007-02-28 T 19:32:07 UTC	Adipositas	6	10027	0	n	5	0
28482711	0	2007-02-28 T 19:32:07 UTC	Adipositas	7	10027	0	n	4	0
28482711	0	2007-02-28 T 19:32:07 UTC	Adipositas	8	10027	0	n	8	0
28482711	0	2007-02-28 T 19:32:07 UTC	Adipositas	9	10027	0	n	4	0
28482711	0	2007-02-28 T 19:32:07 UTC	Adipositas	10	10027	0	n	5	0
28693233	0	2007-03-05 T 07:14:56 UTC	Adipositas	12	10602	0	c	59	1
28693233	0	2007-03-05 T 07:14:56 UTC	Adipositas	3	10602	0	n	3	0
28693233	0	2007-03-05 T 07:14:56 UTC	Adipositas	4	10602	0	n	4	0
28693233	0	2007-03-05 T 07:14:56 UTC	Adipositas	5	10602	0	a	6	1
28693233	0	2007-03-05 T 07:14:56 UTC	Adipositas	6	10602	0	a	33	1
28693233	0	2007-03-05 T 07:14:56 UTC	Adipositas	7	10602	0	a	99	1
28693358	0	2007-03-05 T 07:22:29 UTC	Adipositas	2	10602	0	c	14	1
28885795	0	2007-03-09 T 06:43:31 UTC	Adipositas	3	1090	1	n	5	0
28885795	0	2007-03-09 T 06:43:31 UTC	Adipositas	4	1090	1	n	3	0
29018859	0	2007-03-12 T 07:58:25 UTC	Adipositas	3	7082	1	a	104	1
29018859	0	2007-03-12 T 07:58:25 UTC	Adipositas	4	7082	1	n	3	0
29018929	0	2007-03-12 T 08:00:24 UTC	Adipositas	2	7082	1	n	0	0
29020204	0	2007-03-12 T 08:39:07 UTC	Adipositas	2	1272	1	c	26	1
29023044	0	2007-03-12 T 10:01:51 UTC	Adipositas	2	7082	1	n	20	0
29035270	0	2007-03-12 T 14:38:52 UTC	Adipositas	7	9877	0	c	26	1
29079470	0	2007-03-13 T 12:33:33 UTC	Adipositas	2	4810	1	n	6	0
29079470	0	2007-03-13 T 12:33:33 UTC	Adipositas	5	4810	1	n	5	0
29079470	0	2007-03-13 T 12:33:33 UTC	Adipositas	9	4810	1	c	6	1
29079490	0	2007-03-13 T 12:33:54 UTC	Adipositas	2	12518	0	n	6	0
29079490	0	2007-03-13 T 12:33:54 UTC	Adipositas	9	12518	0	n	6	0
29079559	0	2007-03-13 T 12:35:17 UTC	Adipositas	2	4810	1	n	14	0
29079579	0	2007-03-13 T 12:35:44 UTC	Adipositas	2	12518	0	c	14	1
29079626	0	2007-03-13 T 12:36:36 UTC	Adipositas	2	4810	1	n	14	0
29079626	0	2007-03-13 T 12:36:36 UTC	Adipositas	4	4810	1	n	7	0
29079626	0	2007-03-13 T 12:36:36 UTC	Adipositas	7	4810	1	n	1	0
29079649	0	2007-03-13 T 12:36:59 UTC	Adipositas	2	7757	1	c	14	1
29079649	0	2007-03-13 T 12:36:59 UTC	Adipositas	4	7757	1	a	7	1
29079649	0	2007-03-13 T 12:36:59 UTC	Adipositas	7	7757	1	a	1	1
29080077	0	2007-03-13 T 12:44:57 UTC	Adipositas	2	4810	1	n	15	0
29080093	0	2007-03-13 T 12:45:15 UTC	Adipositas	2	12518	0	n	15	0
29101902	0	2007-03-13 T 19:36:33 UTC	Adipositas	2	13153	0	n	28	0
29102402	0	2007-03-13 T 19:46:24 UTC	Adipositas	2	9612	0	n	2	0
29102402	0	2007-03-13 T 19:46:24 UTC	Adipositas	11	9612	0	n	4	0
29102402	0	2007-03-13 T 19:46:24 UTC	Adipositas	13	9612	0	n	6	0
29102402	0	2007-03-13 T 19:46:24 UTC	Adipositas	16	9612	0	n	4	0
29102402	0	2007-03-13 T 19:46:24 UTC	Adipositas	19	9612	0	n	4	0
29102402	0	2007-03-13 T 19:46:24 UTC	Adipositas	3	9612	0	c	38	1
29102402	0	2007-03-13 T 19:46:24 UTC	Adipositas	22	9612	0	n	4	0
29102402	0	2007-03-13 T 19:46:24 UTC	Adipositas	5	9612	0	n	2	0
29102402	0	2007-03-13 T 19:46:24 UTC	Adipositas	6	9612	0	a	6	1
29102402	0	2007-03-13 T 19:46:24 UTC	Adipositas	7	9612	0	n	4	0
29102402	0	2007-03-13 T 19:46:24 UTC	Adipositas	8	9612	0	n	17	0
29102402	0	2007-03-13 T 19:46:24 UTC	Adipositas	9	9612	0	n	7	0
29102402	0	2007-03-13 T 19:46:24 UTC	Adipositas	10	9612	0	n	4	0
29138860	0	2007-03-14 T 16:02:04 UTC	Adipositas	3	9877	0	a	21	1
29143167	0	2007-03-14 T 17:34:27 UTC	Adipositas	2	10602	0	c	44	1
29212514	0	2007-03-16 T 08:34:54 UTC	Adipositas	3	10602	0	n	2	0
29720773	0	2007-03-26 T 22:36:06 UTC	Adipositas	2	12016	0	n	2	0
29720773	0	2007-03-26 T 22:36:06 UTC	Adipositas	6	12016	0	n	2	0
29728202	0	2007-03-27 T 06:13:33 UTC	Adipositas	2	10602	0	c	75	0
29728202	0	2007-03-27 T 06:13:33 UTC	Adipositas	3	10602	0	n	7	0
29749064	0	2007-03-27 T 15:53:52 UTC	Adipositas	2	9877	0	a	21	1
29855388	0	2007-03-29 T 19:49:54 UTC	Adipositas	11	8600	0	a	39	1
29855388	0	2007-03-29 T 19:49:54 UTC	Adipositas	12	8600	0	a	30	1
29855388	0	2007-03-29 T 19:49:54 UTC	Adipositas	13	8600	0	a	37	1
29855388	0	2007-03-29 T 19:49:54 UTC	Adipositas	15	8600	0	n	2	0
29855388	0	2007-03-29 T 19:49:54 UTC	Adipositas	16	8600	0	n	16	0
29855388	0	2007-03-29 T 19:49:54 UTC	Adipositas	17	8600	0	n	14	0
29855388	0	2007-03-29 T 19:49:54 UTC	Adipositas	18	8600	0	n	4	0
29855388	0	2007-03-29 T 19:49:54 UTC	Adipositas	19	8600	0	n	4	0
29855388	0	2007-03-29 T 19:49:54 UTC	Adipositas	20	8600	0	n	4	0
29855388	0	2007-03-29 T 19:49:54 UTC	Adipositas	3	8600	0	a	39	1
29855388	0	2007-03-29 T 19:49:54 UTC	Adipositas	21	8600	0	n	4	0
29855388	0	2007-03-29 T 19:49:54 UTC	Adipositas	22	8600	0	n	4	0
29855388	0	2007-03-29 T 19:49:54 UTC	Adipositas	23	8600	0	n	4	0
29855388	0	2007-03-29 T 19:49:54 UTC	Adipositas	4	8600	0	a	78	1
29855388	0	2007-03-29 T 19:49:54 UTC	Adipositas	5	8600	0	c	49	1
29855388	0	2007-03-29 T 19:49:54 UTC	Adipositas	6	8600	0	n	2	0
29855388	0	2007-03-29 T 19:49:54 UTC	Adipositas	7	8600	0	n	5	0
29855388	0	2007-03-29 T 19:49:54 UTC	Adipositas	8	8600	0	n	6	0
29855388	0	2007-03-29 T 19:49:54 UTC	Adipositas	9	8600	0	n	4	0
29855388	0	2007-03-29 T 19:49:54 UTC	Adipositas	10	8600	0	n	2	0
30061441	0	2007-04-03 T 14:59:44 UTC	Adipositas	2	10602	0	a	34	1
30061441	0	2007-04-03 T 14:59:44 UTC	Adipositas	14	10602	0	n	4	0
30061441	0	2007-04-03 T 14:59:44 UTC	Adipositas	20	10602	0	a	53	1
30061441	0	2007-04-03 T 14:59:44 UTC	Adipositas	21	10602	0	a	55	1
30061441	0	2007-04-03 T 14:59:44 UTC	Adipositas	22	10602	0	a	32	1
30061441	0	2007-04-03 T 14:59:44 UTC	Adipositas	7	10602	0	n	3	0
30061643	0	2007-04-03 T 15:04:15 UTC	Adipositas	2	10602	0	n	2	0
30062911	0	2007-04-03 T 15:33:12 UTC	Adipositas	2	9877	0	a	32	1
30086961	0	2007-04-04 T 07:01:30 UTC	Adipositas	5	10602	0	a	32	1
30138413	0	2007-04-05 T 12:35:11 UTC	Adipositas	2	2944	1	n	4	0
30138431	0	2007-04-05 T 12:35:53 UTC	Adipositas	2	12518	0	n	4	0
30175842	0	2007-04-06 T 12:34:44 UTC	Adipositas	3	1884	1	a	17	1
30209868	0	2007-04-07 T 11:37:12 UTC	Adipositas	2	9375	0	n	0	0
30257412	0	2007-04-08 T 17:02:32 UTC	Adipositas	2	11252	0	a	38	1
30257412	0	2007-04-08 T 17:02:32 UTC	Adipositas	13	11252	0	a	57	1
30257412	0	2007-04-08 T 17:02:32 UTC	Adipositas	17	11252	0	a	7	1
30257412	0	2007-04-08 T 17:02:32 UTC	Adipositas	3	11252	0	a	6	1
30257412	0	2007-04-08 T 17:02:32 UTC	Adipositas	4	11252	0	n	19	0
30336110	0	2007-04-10 T 16:00:01 UTC	Adipositas	11	9877	0	n	22	0
30336110	0	2007-04-10 T 16:00:01 UTC	Adipositas	12	9877	0	n	4	0
30336110	0	2007-04-10 T 16:00:01 UTC	Adipositas	13	9877	0	a	6	1
30336110	0	2007-04-10 T 16:00:01 UTC	Adipositas	14	9877	0	n	3	0
30336110	0	2007-04-10 T 16:00:01 UTC	Adipositas	16	9877	0	a	84	1
30336110	0	2007-04-10 T 16:00:01 UTC	Adipositas	21	9877	0	c	7	1
30336110	0	2007-04-10 T 16:00:01 UTC	Adipositas	6	9877	0	a	38	1
30369749	0	2007-04-11 T 11:38:52 UTC	Adipositas	2	149	1	n	23	0
30504215	0	2007-04-14 T 14:36:07 UTC	Adipositas	4	11252	0	a	14	1
30504215	0	2007-04-14 T 14:36:07 UTC	Adipositas	5	11252	0	n	19	0
30504267	0	2007-04-14 T 14:37:29 UTC	Adipositas	3	11252	0	n	6	0
30504699	0	2007-04-14 T 14:49:33 UTC	Adipositas	3	11252	0	n	1	0
30504699	0	2007-04-14 T 14:49:33 UTC	Adipositas	4	11252	0	a	13	0
30505329	0	2007-04-14 T 15:06:21 UTC	Adipositas	2	11252	0	a	61	1
30505329	0	2007-04-14 T 15:06:21 UTC	Adipositas	3	11252	0	c	102	1
30505458	0	2007-04-14 T 15:09:57 UTC	Adipositas	2	9877	0	c	61	1
30505458	0	2007-04-14 T 15:09:57 UTC	Adipositas	3	9877	0	c	102	1
30505458	0	2007-04-14 T 15:09:57 UTC	Adipositas	4	9877	0	c	35	1
30505458	0	2007-04-14 T 15:09:57 UTC	Adipositas	5	9877	0	a	12	1
30506494	0	2007-04-14 T 15:41:18 UTC	Adipositas	2	11252	0	n	2	0
30506494	0	2007-04-14 T 15:41:18 UTC	Adipositas	6	11252	0	c	43	1
30506494	0	2007-04-14 T 15:41:18 UTC	Adipositas	7	11252	0	c	53	1
30506494	0	2007-04-14 T 15:41:18 UTC	Adipositas	8	11252	0	c	61	1
30508087	0	2007-04-14 T 16:22:38 UTC	Adipositas	2	11252	0	c	7	1
30508087	0	2007-04-14 T 16:22:38 UTC	Adipositas	11	11252	0	c	33	1
30508087	0	2007-04-14 T 16:22:38 UTC	Adipositas	13	11252	0	n	40	0
30508087	0	2007-04-14 T 16:22:38 UTC	Adipositas	17	11252	0	a	16	1
30508087	0	2007-04-14 T 16:22:38 UTC	Adipositas	21	11252	0	c	32	1
30508087	0	2007-04-14 T 16:22:38 UTC	Adipositas	4	11252	0	n	11	0
30508087	0	2007-04-14 T 16:22:38 UTC	Adipositas	5	11252	0	n	4	0
30508343	0	2007-04-14 T 16:30:16 UTC	Adipositas	2	11252	0	a	61	1
30508343	0	2007-04-14 T 16:30:16 UTC	Adipositas	3	11252	0	c	102	1
30508964	0	2007-04-14 T 16:49:35 UTC	Adipositas	2	11252	0	c	38	0
30508964	0	2007-04-14 T 16:49:35 UTC	Adipositas	9	11252	0	a	7	0
30510273	0	2007-04-14 T 17:26:41 UTC	Adipositas	2	11252	0	a	14	1
30510273	0	2007-04-14 T 17:26:41 UTC	Adipositas	11	11252	0	a	6	1
30510273	0	2007-04-14 T 17:26:41 UTC	Adipositas	13	11252	0	c	69	1
30510273	0	2007-04-14 T 17:26:41 UTC	Adipositas	16	11252	0	a	14	1
30510273	0	2007-04-14 T 17:26:41 UTC	Adipositas	20	11252	0	a	12	1
30510273	0	2007-04-14 T 17:26:41 UTC	Adipositas	3	11252	0	n	5	0
30510273	0	2007-04-14 T 17:26:41 UTC	Adipositas	23	11252	0	a	86	1
30510273	0	2007-04-14 T 17:26:41 UTC	Adipositas	24	11252	0	a	52	1
30510273	0	2007-04-14 T 17:26:41 UTC	Adipositas	26	11252	0	n	13	0
30510273	0	2007-04-14 T 17:26:41 UTC	Adipositas	28	11252	0	n	5	0
30510273	0	2007-04-14 T 17:26:41 UTC	Adipositas	29	11252	0	c	139	1
30510273	0	2007-04-14 T 17:26:41 UTC	Adipositas	4	11252	0	n	7	0
30510273	0	2007-04-14 T 17:26:41 UTC	Adipositas	5	11252	0	n	6	0
30510273	0	2007-04-14 T 17:26:41 UTC	Adipositas	6	11252	0	n	6	0
30510273	0	2007-04-14 T 17:26:41 UTC	Adipositas	7	11252	0	n	5	0
30510273	0	2007-04-14 T 17:26:41 UTC	Adipositas	8	11252	0	n	4	0
30510273	0	2007-04-14 T 17:26:41 UTC	Adipositas	9	11252	0	n	4	0
30510273	0	2007-04-14 T 17:26:41 UTC	Adipositas	10	11252	0	n	2	0
30510578	0	2007-04-14 T 17:38:33 UTC	Adipositas	4	11252	0	c	25	1
30510578	0	2007-04-14 T 17:38:33 UTC	Adipositas	5	11252	0	a	17	1
30510635	0	2007-04-14 T 17:40:52 UTC	Adipositas	11	11252	0	a	65	1
30510635	0	2007-04-14 T 17:40:52 UTC	Adipositas	12	11252	0	a	16	1
30510635	0	2007-04-14 T 17:40:52 UTC	Adipositas	10	11252	0	c	40	1
30510966	0	2007-04-14 T 17:51:56 UTC	Adipositas	5	11252	0	n	0	0
30511227	0	2007-04-14 T 17:59:58 UTC	Adipositas	2	11252	0	c	6	1
30511227	0	2007-04-14 T 17:59:58 UTC	Adipositas	3	11252	0	n	8	0
30511227	0	2007-04-14 T 17:59:58 UTC	Adipositas	4	11252	0	n	4	0
30511227	0	2007-04-14 T 17:59:58 UTC	Adipositas	5	11252	0	n	8	0
30535788	0	2007-04-15 T 10:30:49 UTC	Adipositas	3	2717	1	n	9	0
30574792	0	2007-04-16 T 07:38:27 UTC	Adipositas	2	9877	0	n	2	0
30574792	0	2007-04-16 T 07:38:27 UTC	Adipositas	11	9877	0	a	7	1
30574792	0	2007-04-16 T 07:38:27 UTC	Adipositas	109	9877	0	n	0	0
30574792	0	2007-04-16 T 07:38:27 UTC	Adipositas	13	9877	0	n	11	0
30574792	0	2007-04-16 T 07:38:27 UTC	Adipositas	14	9877	0	n	4	0
30574792	0	2007-04-16 T 07:38:27 UTC	Adipositas	15	9877	0	a	6	1
30574792	0	2007-04-16 T 07:38:27 UTC	Adipositas	16	9877	0	n	3	0
30574792	0	2007-04-16 T 07:38:27 UTC	Adipositas	26	9877	0	a	16	1
30574792	0	2007-04-16 T 07:38:27 UTC	Adipositas	27	9877	0	c	121	1
30574792	0	2007-04-16 T 07:38:27 UTC	Adipositas	30	9877	0	n	32	0
30574792	0	2007-04-16 T 07:38:27 UTC	Adipositas	33	9877	0	c	38	1
30574792	0	2007-04-16 T 07:38:27 UTC	Adipositas	34	9877	0	a	7	1
30574792	0	2007-04-16 T 07:38:27 UTC	Adipositas	35	9877	0	a	14	1
30574792	0	2007-04-16 T 07:38:27 UTC	Adipositas	36	9877	0	a	24	1
30574792	0	2007-04-16 T 07:38:27 UTC	Adipositas	37	9877	0	a	10	1
30574792	0	2007-04-16 T 07:38:27 UTC	Adipositas	38	9877	0	c	63	1
30574792	0	2007-04-16 T 07:38:27 UTC	Adipositas	40	9877	0	n	7	0
30574792	0	2007-04-16 T 07:38:27 UTC	Adipositas	44	9877	0	c	61	1
30574792	0	2007-04-16 T 07:38:27 UTC	Adipositas	45	9877	0	c	98	1
30574792	0	2007-04-16 T 07:38:27 UTC	Adipositas	46	9877	0	c	35	1
30574792	0	2007-04-16 T 07:38:27 UTC	Adipositas	47	9877	0	c	14	1
30574792	0	2007-04-16 T 07:38:27 UTC	Adipositas	6	9877	0	a	43	1
30574792	0	2007-04-16 T 07:38:27 UTC	Adipositas	55	9877	0	c	14	1
[truncated: 113,623 more rows]
