# Supplementary material for: A productive clash of perspectives? The interplay between articles’ and authors’ perspectives and their impact on Wikipedia edits in a controversial domain
Source: PLoS One. 2017 Jun 2;12(6):e0178985. doi: 10.1371/journal.pone.0178985 (PMC5456356; doi:10.1371/journal.pone.0178985)
Supplement: S4 File — (CSV) [file pone.0178985.s009.csv]

V01	V02	V03	V04	V05	V06	V07	V08	V09
106839827	2012-08-15 T 11:56:04 UTC	Adipositas	266	0	In [[Deutschland]] wird seit Jahrzehnten ein Anstieg der [[Prävalenz]] beobachtet. So wies im Jahre 1999 nur noch die Hälfte bis ein Drittel der Bevölkerung einen medizinisch gewünschten BMI bis 24,9 auf. Gemäß [[Mikrozensus]]-Zusatzerhebung aus dem Jahre 2003 waren 12,3 % der Männer und 11,3 % der Frauen ab 18 Jahren adipös (d.&nbsp;h. BMI 30 oder höher).	Gemäß [[Mikrozensus]]-Zusatzerhebung aus dem Jahre 2003 waren 13,6% der Männer und 12,3% der Frauen ab 18 Jahren adipös (d.&nbsp;h. BMI 30 oder höher). Bei der Folgeerhebung im Jahr 2009 waren es 15,7 % der Männer und 13,8% der Frauen.	a	n
108245502	2012-09-18 T 23:12:29 UTC	Adipositas	232	0	Besonders nachteilig wirken sich Fettdepots im [[Omentum majus|Bauchraum]] und an den inneren Organe n aus (sogenannter Apfeltyp). Dieses innere Bauchfett („intraabdominales Fett“, „[[Viszeralfett|visz erales Fettgewebe]]“) beeinflusst den Fett- und Kohlenhydratstoffwechsel (Zuckerstoffwechsel) besond ers ungünstig und gilt als wesentlicher Indikator des [[Metabolisches Syndrom|metabolischen Synd…	Besonders nachteilig wirken sich Fettdepots im [[Omentum majus|Bauchraum]] und an den inneren Organe n aus (sogenannter Apfeltyp). Dieses innere Bauchfett („intraabdominales Fett“, „[[Viszeralfett|visz erales Fettgewebe]]“) beeinflusst den Fett- und Kohlenhydratstoffwechsel (Zuckerstoffwechsel) besond ers ungünstig und gilt als wesentlicher Indikator des [[Metabolisches Syndrom|metabolischen Synd…	a	c
14479681	2006-03-10 T 10:58:07 UTC	Adipositas	206	0	~[empty]~	'''Tatsache''':Alle Studien die nachweisen wollten, dass Dicke mehr essen als Dünne sind gescheitert . Es stellte sich sogar heraus, das Dicke weniger essen als Dünne.	c	c
14650286	2006-03-14 T 21:19:12 UTC	Adipositas	25	1	~[empty]~	|'''18,5 - 24,9	n	n
16589687	2006-05-12 T 11:57:54 UTC	Adipositas	129	1	~[empty]~	Bis heute konnte kein Nachweis erbracht werden, dass der Versuch abzunehmen gesund ist.	c	c
16590604	2006-05-12 T 12:21:36 UTC	Adipositas	128	1	~[empty]~	'''Tatsache''':Das Sterberisiko ist für übergewichtige Männer und „Adipositas Grad 1“ Frauen am geri ngsten. Erst ab einem BMI von 35 sterben Dicke eher. Ab einem BMI von 25 abzunehmen ist wissenschaft lich nicht begründet.	c	c
18303491	2006-06-26 T 10:48:15 UTC	Adipositas	187	0	Nicht für alle Personen ist der BMI ein guter Indikator dafür, ob sie fettsüchtig sind oder nicht. B eispielsweise erreichen sportlich hochtrainierte Menschen häufig einen BMI, der im Ausnahmefall soga r als übergewichtig (selten auch höher) eingestuft wird. Die Ursache dafür ist, daß die [[Dichte]] v on Muskelgewebe relativ hoch ist, insbesondere höher als die von Fettgewebe. Daher muß für jeden…	Nicht für alle Personen ist der BMI ein guter Indikator dafür, ob sie fettsüchtig sind oder nicht. B eispielsweise erreichen sportlich hochtrainierte Menschen einen BMI, der im Ausnahmefall sogar als ü bergewichtig (selten auch höher) eingestuft wird. Die Ursache dafür ist, daß die [[Dichte]] von Musk elgewebe relativ hoch ist, insbesondere höher als die von Fettgewebe. Daher muß für jeden Einzel…	n	n
18381351	2006-06-28 T 11:18:49 UTC	Adipositas	334	0	Wenn die Umstellung des Ess- und Bewegungsverhaltens schwierig ist, muss die Ursache dafür gefunden ind behoben werden. In besonders schwierigen Fällen kann eine dauerhafte Befreiung von den Zwängen d es Hungers eine wertvolle Hilfe sein. Pharmakologische Therapie soll aber ausschliesslich vom Arzt d urchgeführt werden. In den U.S.A. wird vielfach das dort frei verkäufliche 5-Hydroxy-Tryptophan (…	Wenn die Umstellung des Ess- und Bewegungsverhaltens schwierig ist, muss die Ursache dafür gefunden und behoben werden. In besonders schwierigen Fällen kann eine dauerhafte Befreiung von den Zwängen d es Hungers eine wertvolle Hilfe sein. Pharmakologische Therapie soll aber ausschliesslich vom Arzt d urchgeführt werden. In den U.S.A. wird vielfach das dort frei verkäufliche 5-Hydroxy-Tryptophan (…	n	n
18812272	2006-07-10 T 09:03:52 UTC	Adipositas	349	0	~[empty]~	Alle diese Faktoren sind lediglich "Verführungen". Entscheidend ist immer ''das persönliche Verhalte n''. Und das unterliegt dem freien Willen. Deshalb kann ich jederzeit die Energiebilanz zu meinen Gu nsten verbessern (solange keine psychische Störung oder Sucht vorliegt).	c	a
18812793	2006-07-10 T 09:20:51 UTC	Adipositas	440	0	~[empty]~	Bis zur Entdeckung des Hormons [[Leptin]] im Jahre 1994, war unbekannt, dass Fettzellen nicht nur Fe tt speichern, sondern auch Nachrichten an das Gehirn senden. Seitdem wurden zahlreiche Hormone entde ckt, die die Nahrungsaufnahme, den Appetit, den Grundumsatz und den Energieverbrauch beeinflussen. S eit der Entdeckung von Leptin wurden noch [[Ghrelin]], [[Orexin]], [[PYY 3-36]], [[Cholecystokin…	a	c
18812793	2006-07-10 T 09:20:51 UTC	Adipositas	440	0	~[empty]~	| 98 schlanke Männer und Frauen	n	n
18824886	2006-07-10 T 14:52:37 UTC	Adipositas	206	0	~[empty]~	* Gewicht größer Set-Point: Hunger runter, unbewusste Bewegungen rauf	a	n
18899282	2006-07-12 T 14:43:11 UTC	Adipositas	206	0	~[empty]~	| 3144	n	n
19658789	2006-08-01 T 11:54:24 UTC	Adipositas	301	0	In den [[USA]] sind Schätzungen des [[Centers for Disease Control and Prevention|CDC]] zufolge 30 % der Einwohner mit einem BMI von über 30 kg/m² adipös.	In den [[USA]] sind Schätzungen des [[Centers for Disease Control and Prevention|CDC]] zufolge 30 % der Einwohner mit einem BMI von über 30 kg/m² adipös. {{cite journal JAMA | last=Ogden | first=CL | coauthors=Carroll MD, Curtin LR, McDowell MA, Tabak CJ, Flegal KM | title=Prevalence of overweight a nd obesity in the United States, 1999-2004 | journal = JAMA | volume=295 | issue=13 | pages=1549-5…	n	n
21155277	2006-09-06 T 14:38:04 UTC	Adipositas	208	0	Wenn die Umstellung des Ess- und Bewegungsverhaltens schwierig ist, muss die Ursache dafür gefunden und behoben werden. In besonders schwierigen Fällen kann eine dauerhafte Befreiung von den Zwängen d es Hungers eine wertvolle Hilfe sein. Pharmakologische Therapie soll aber ausschließlich vom Arzt du rchgeführt werden. In den USA wird vielfach das dort frei verkäufliche 5-Hydroxy-Tryptophan (5-HT…	Wenn die Umstellung des Ess- und Bewegungsverhaltens schwierig ist, muss die Ursache dafür gefunden und behoben werden. In besonders schwierigen Fällen kann eine dauerhafte Befreiung von den Zwängen d es Hungers eine wertvolle Hilfe sein. Pharmakologische Therapie soll aber ausschließlich vom Arzt du rchgeführt werden. In den USA wird vielfach das dort frei verkäufliche 5-Hydroxy-Tryptophan (5-HT…	n	n
22172801	2006-10-03 T 13:08:32 UTC	Adipositas	334	0	Wenn die Umstellung des Ess- und Bewegungsverhaltens schwierig ist, muss die Ursache dafür gefunden und behoben werden. In besonders schwierigen Fällen kann eine dauerhafte Befreiung von den Zwängen d es Hungers eine wertvolle Hilfe sein. Pharmakologische Therapie soll aber ausschließlich vom Arzt du rchgeführt werden. In den USA wird vielfach das dort frei verkäufliche 5-Hydroxy-Tryptophan (5-HT…	Wenn die Umstellung des Ess- und Bewegungsverhaltens schwierig ist, muss die Ursache dafür gefunden und behoben werden. In besonders schwierigen Fällen kann eine dauerhafte Befreiung von den Zwängen d es Hungers eine wertvolle Hilfe sein. Pharmakologische Therapie soll aber ausschließlich vom Arzt du rchgeführt werden. In den USA wird vielfach das dort frei verkäufliche 5-Hydroxy-Tryptophan (5-HT…	a	c
30508964	2007-04-14 T 16:49:35 UTC	Adipositas	334	0	Adipositas ist mitverantwortlich für ein gehäuftes Auftreten vieler [[Zivilisationskrankheit]]en. Si e erhöht das Risiko für [[Hypertonie]] (Bluthochdruck), [[Diabetes mellitus]] Typ 2 (Altersdiabetes, Zuckerkrankheit), Reflux, [[Herzinfarkt]]e, [[Arteriosklerose]], [[Schlaganfall|Schlaganfälle]], [[ Brustkrebs]], [[Arthritis]] und [[Arthrose]], Gelenkschmerzen, Fuß[[deformität]]en ([[Stempelfuß]…	Adipositas erhöht das Risiko für [[Hypertonie]] (Bluthochdruck), [[Diabetes mellitus]] Typ 2 (Alters diabetes, Zuckerkrankheit), Reflux, [[Herzinfarkt]]e, [[Arteriosklerose]], [[Schlaganfall|Schlaganfä lle]], [[Brustkrebs]], [[Arthritis]] und [[Arthrose]], Gelenkschmerzen, Fuß[[deformität]]en ([[Stemp elfuß]]), [[Gallenblasenerkrankungen]], [[Gicht]] und das Obstruktive [[Schlafapnoe-Syndrom]]. D…	a	n
30574792	2007-04-16 T 07:38:27 UTC	Adipositas	248	0	~[empty]~	* dass Adipositas mit anderen Faktoren (Kofaktoren) zu diesen Krankheiten führt oder	a	n
34436665	2007-07-16 T 07:39:19 UTC	Adipositas	334	0	~[empty]~	Der Erfolg hängt stark mit der Persönlichkeitsstruktur und er Motivation zusammen. Günstig sind: höh ere Intelligenz, höherer sozialaer Status, später Beginn der Übergewichtigkeit, starke subjektive Be schwerden, messbare Gesundheitsstörungen, starke Persönlichkeit. Eine Essstörung ist stark hinderlic h. Biesalski, S. 259	c	c
35581346	2007-08-15 T 15:59:05 UTC	Adipositas	334	0	~[empty]~	* negative Vorbilder: übergewichtige Eltern haben oft übergewichtige Kinder	c	n
41493552	2008-01-22 T 10:25:08 UTC	Adipositas	32	1	Der [[Bauchumfang]] ist leicht zu messen als Maß für die Fettverteilung. Ein erhöhtes Risiko besteht für '''Frauen ab 80&nbsp;cm''', für '''Männer ab 92&nbsp;cm'''. Lean et al.: Waist circumference as a measure for indicating need for weight management. BMJ 1995; 311: 158-161, 1995 EK III	Der [[Bauchumfang]] ist leicht zu messisiko besteht für '''Frauen ab 80&nbsp;cm''', für '''Männer ab 92&nbsp;cm'''. Lean et al.: Waist circumference as a measure for indicating need for weight managem ent. BMJ 1995; 311: 158-161, 1995 EK III	n	n
42404960	2008-02-12 T 06:48:12 UTC	Adipositas	176	0	~[empty]~	Heute weiß man, dass es für die meisten Adipösen unmöglich ist, das „Idealgewicht“ zu erreichen.	a	n
59356189	2009-04-24 T 07:25:04 UTC	Adipositas	172	0	~[empty]~	Entscheidend für das Risiko einer Herz-Kreislauf-Erkrankung ist aber nicht der BMI, sondern das ''Fe ttverteilungsmuster''. Besonders nachteilig wirken sich Fettdepots im [[Omentum majus|Bauchraum]] un d an den inneren Organen aus. Dieses innere Bauchfett („intraabdominales Fett“, „[[Viszeralfett|visz erales Fettgewebe]]“) beeinflusst den Fett- und Kohlenhydratstoffwechsel (Zuckerstoffwechsel) be…	c	c
59533042	2009-04-29 T 13:06:51 UTC	Adipositas	314	0	~[empty]~	Ohne umfassende Änderung des Ess- und Bewegungsverhaltens führen [[Diät]]en meist nur zu einer kurzf ristigen Gewichtsreduktion.	a	c
59541863	2009-04-29 T 17:03:29 UTC	Adipositas	241	0	~[empty]~	Therapeutische Aufgaben sind:	n	n
60021331	2009-05-13 T 17:59:46 UTC	Adipositas	201	0	~[empty]~	| Adipositas Grad III	n	n
60021331	2009-05-13 T 17:59:46 UTC	Adipositas	201	0	~[empty]~	Adipositas erhöht das Risiko für [[arterielle Hypertonie]] (Bluthochdruck), [[Diabetes mellitus]] Ty p 2 (Altersdiabetes, Zuckerkrankheit), Reflux, [[Herzinfarkt]]e, [[Arteriosklerose]], [[Schlaganfall |Schlaganfälle]], [[Brustkrebs]], [[Arthritis]] und [[Arthrose]], Gelenkschmerzen, degenerative Wirb elsäulenerkrankungen wie [[Osteochondrosis intervertebralis]], Fuß[[deformität]]en ([[Stempelfuß…	a	n
75339232	2010-06-08 T 16:20:28 UTC	Adipositas	231	0	| 03-BEZEICHNUNG = Adipositas mit alveolärer Hypoventilation	| 03-BEZEICHNUNG = Übermäßige Adipositas mit alveolärer Hypoventilation	n	n
14162451	2006-03-01 T 08:22:25 UTC	Akupunktur	427	0	Die erste zur Zeit bekannte schriftliche Erwähnung der Akupunktur und [[Moxibustion]] stammt aus dem zweiten Jahrhundert vor Christus. Der Historiker Sima Qian erwähnt in seinen Aufzeichnungen erstmal s Steinnadeln. Neuere Grabfunde enthalten Indizien, dass ähnliche Instrumente bereits vor circa 5000 - 6000 Jahren verwendet worden sein könnten. Alternativ zu Steinnadeln wurden damals auch Bambuss…	Die erste zur Zeit bekannte schriftliche Erwähnung der Akupunktur und [[Moxibustion]] stammt aus dem zweiten Jahrhundert vor Christus. Der Historiker Sima Qian erwähnt in seinen Aufzeichnungen erstmal s Steinnadeln. Neuere Grabfunde enthalten Indizien, dass ähnliche Instrumente bereits vor circa 5000 bis 6000 Jahren verwendet worden sein könnten. Alternativ zu Steinnadeln wurden damals auch Bambu…	n	n
15358224	2006-04-04 T 19:09:07 UTC	Akupunktur	449	0	Unumstritten ist, ob das Stechen mit Nadeln [[Wirksamkeit|wirksam]] gegen Schmerzen ist. Für diese W irksamkeit werden verschiedene Gründe angegeben. Unter anderem:	Unumstritten ist, dass das Stechen mit Nadeln [[Wirksamkeit|wirksam]] gegen Schmerzen ist. Für diese Wirksamkeit werden verschiedene Gründe angegeben. Unter anderem:	n	n
16483595	2006-05-09 T 10:55:47 UTC	Akupunktur	427	0	Unumstritten ist, dass das Stechen mit Nadeln [[Wirksamkeit|wirksam]] gegen Schmerzen ist. Zahlreich e wissenschaftliche Studien kamen zu dem Ergebnis, dass dafür vor allem ein ausgeprägter [[Placebo-E ffekt]] verantwortlich zu machen ist. Dieser ist dadurch zu erklären, dass sich während der Behandlu ng jemand sehr eingehend mit dem Patienten beschäftigt und [[Suggestion]] und [[Autosuggestion]]…	Unumstritten ist, dass das Stechen mit Nadeln [[Wirksamkeit|wirksam]] gegen Schmerzen ist. Zahlreich e wissenschaftliche Studien kamen zu dem Ergebnis, dass dafür vor allem ein ausgeprägter [[Placebo-E ffekt]] verantwortlich zu machen ist. Dieser ist dadurch zu erklären, dass sich während der Behandlu ng jemand sehr eingehend mit dem Patienten beschäftigt und [[Suggestion]] und [[Autosuggestion]]…	n	n
21829182	2006-09-24 T 09:28:54 UTC	Akupunktur	79	1	~[empty]~	Zur Diskussion um die Entblindung aller GERAC Studien siehe auch http://www.annals.org/cgi/eletters/ 145/1/12 , sowie folgende Beitraege in der Aerztezeitung http://www2.aerztezeitung.de/docs/2005/12/0 1/217a0205.asp , http://www2.aerztezeitung.de/docs/2005/12/01/217a0203.asp ,	a	n
26846381	2007-01-24 T 08:52:54 UTC	Akupunktur	465	0	Zur Diskussion um die [[Entblindung]] aller GERAC Studien siehe auch Entblindung der Studie[http:// www.annals.org/cgi/eletters/145/1/12] (Beitrag zur Entblindung der Studie in den Annals of Internal Medicine) . Dort schreibt ein Studienleiter sinngemäß, es sei erwünscht gewesen die Probanden über a lles zu informieren [http://www.annals.org/cgi/eletters/145/1/12#3726 Norbert Victor, Prof.; PhD H…	Der detaillierte Studienplan war vor Studienende in Bibliotheken ausleihbar [http://www.angelfire.c om/sc/naturheilverfahren/Katalogausz_ge.htm Katalogauszug] Scharf, Hanns-Peter, Prüfplan GERAC - Wir ksamkeit und Sicherheit von Akupunktur bei gonarthrosebedingten chronischen Schmerzen / Institut für Medizinische Biometrie und Informatik, Ruprecht-Karls-Universität Heidelberg. H.-P. Scharf .... -…	a	n
40976176	2008-01-09 T 14:24:33 UTC	Akupunktur	465	0	~[empty]~	Auch gibt es massive Zweifel, ob die vier ART-Studien zur Akupunktur wissenschaftlich sauber durchge führt wurden. Unter anderem kam es zu vorzeitigen und entblindenden VeröffentlichungenDieter Wettig: ''[http://www.angelfire.com/sc/naturheilverfahren/cgi-bin/ART_6.htm Die ART-Akupunktur-Studien: Vor zeitig entblindet?]'', zuletzt zugegriffen am 26.&nbsp;April 2006 , auch im [http://www.aerztebla…	c	c
40976176	2008-01-09 T 14:24:33 UTC	Akupunktur	465	0	~[empty]~	B. Brinkhausa, C. Becker-Witta, S. Jenaa, K. Lindeb, A. Strengb, S. Wagenpfeilc, D. Irnichd, J. Humm elsbergere, D. Melchartb,f, S.N. Willich	n	n
43898003	2008-03-19 T 17:25:01 UTC	Akupunktur	352	0	* bei Verwendung einer nicht sterilisierten Nadel an verschiedenen Patienten können u.U. Krankheitse rreger wie etwa [[Hepatitis B]]-, [[Hepatitis C|-C]]- und auch das [[AIDS|HI]]-Virus übertragen werd en. Allerdings ist die Infektionsgefahr deutlich geringer als bei Verletzungen durch kontaminierte H ohlnadeln ([[Kanüle]]n), da durch diese eine größere Menge potentiell infektiösen Blutes in den …	* bei Verwendung einer nicht sterilisierten Nadel an verschiedenen Patienten können u.U. Krankheitse rreger wie etwa [[Hepatitis B]]-, [[Hepatitis C|-C]]- und auch das [[AIDS|HI]]-Virus übertragen werd en. Allerdings ist die Infektionsgefahr deutlich geringer als bei Verletzungen durch [[Kontamination |kontaminierte]] Hohlnadeln ([[Kanüle]]n), da durch diese eine größere Menge potentiell [[Infekt…	n	n
46241950	2008-05-19 T 16:28:30 UTC	Akupunktur	476	0	~[empty]~	Mit den gerac-Studien (''german acupuncture trials'') startete 2002 die bislang größte weltweite [[P rospektive Studie|prospektive]] und [[Randomisierung|randomisierte]] Untersuchung darüber, ob Akupun ktur Patienten helfen kann. Denn: {{Zitat|Trotz der weiten Verbreitung und der hohen Akzeptanz der A kupunktur bei den Patienten sind kontrollierte Akupunktur-Studien selten (sicherlich nicht zulet…	c	c
47647228	2008-06-25 T 09:24:08 UTC	Akupunktur	88	1	~[empty]~	Häääy Fabi und Maxale.	n	n
48560765	2008-07-19 T 10:09:55 UTC	Akupunktur	465	0	~[empty]~	40-58, [http://www.ncbi.nlm.nih.gov/pubmed/17698457?ordinalpos=1&itool=EntrezSystem2.PEntrez.Pubmed. Pubmed_ResultsPanel.Pubmed_RVDocSum PMID: 17698457]	n	n
51995817	2008-10-19 T 11:21:33 UTC	Akupunktur	174	0	~[empty]~	Pneumothorax ist nicht als Nebenwirkung, sondern als Behandlungsfehler aufgrund von fehlendem Wissen und bei unsachgemäßer Nadelung zu bezeichnen. http://users.med.auth.gr/~karanik/english/articles/ad verse.html Adverse Reactions after Acupuncture: A Review by Palle Rosted MD http://www.akupunktur-a ktuell.de/2007/news/Oekotest.htm Zitiert nach „Sanft heilen mit Nadeln“, Zeitschrift „ÖkoTest“, 6/…	a	a
51995817	2008-10-19 T 11:21:33 UTC	Akupunktur	174	0	~[empty]~	* ''[[Epilepsie|Epileptiker]]'' (wegen der Gefahr eines [[Epileptischer Anfall|epileptischen Anfalls ]])	a	n
51995817	2008-10-19 T 11:21:33 UTC	Akupunktur	174	0	~[empty]~	Ein Teil der wissenschaftlichen [[Medizin]] sieht es weiterhin als Aufgabe der [[Forschung]] an, der hinter der Akupunktur stehenden [[Theorie]] der [[Meridian (TCM)|Meridiane]] und Akupunkturpunkte w issenschaftlich nachzugehen. Ein anderer Teil hält diese Verfahren für so spekulativ, dass er keinen Bedarf für genauere Nachforschungen mehr sieht.	c	c
65943663	2009-10-24 T 08:34:03 UTC	Akupunktur	196	0	'''Akupunktur''' ([[Latein|Lat.]]: ''acus''&nbsp;= [[Nadel]], ''punctio''&nbsp;= das Stechen, {{zh|t =??|p=zh?n bi?n}}) ist ein Teilgebiet der [[Traditionelle chinesische Medizin|traditionellen chinesi schen Medizin]] (TCM). Dabei werden in die so genannten Akupunkturpunkte Nadeln gestochen. Eine ande re Methode besteht in der Erwärmung der Punkte, was auch als [[Moxibustion]] bezeichnet wird. Kl…	'''Akupunktur''' ([[Latein|Lat.]]: ''acus''&nbsp;= [[Nadel]], ''punctio''&nbsp;= das Stechen, {{zh|t =??|p=zh?n bi?n}}) ist ein Teilgebiet der [[Traditionelle chinesische Medizin|traditionellen chinesi schen Medizin]] (TCM). Dabei werden in die so genannten Akupunkturpunkte Nadeln gestochen. Eine ande re Methode besteht in der Erwärmung der Punkte, was auch als [[Moxibustion]] bezeichnet wird. Kl…	c	n
20963572	2006-09-02 T 07:01:37 UTC	ALCAT-Test	133	1	~[empty]~	Nachweisbar führt Nahrungsunverträglichekeit zu Migräne, Übergewicht, Athma, Rheuma, Erschöpfung, de rmatologische Probleme bis hin zur chronischen Schwächung des Immunsystems, was zu ernsten Krankheit en wie Krebs führen kann.	a	c
39995575	2007-12-12 T 19:02:55 UTC	Alfred_A._Tomatis	148	1	~[empty]~	''"Unsere Aufgabe ist es, die Organe der öffentlichen Versorgung auf den äußerst zweifelhaften Nutze n der Tomatis-Methode aufmerksam zu machen."''	c	c
15302746	2006-04-03 T 08:34:25 UTC	Allesfresser	416	0	~[empty]~	Zu den Allesfressern zählen z. B. [[Braunbär]]en und [[Kleinbären]] wie [[Waschbär]] und [[Nasenbär] ], [[Echte Schweine|altweltliche]] und [[Nabelschweine|neuweltliche Schweine]], [[Hunde]] wie [[Rotf uchs]], [[Marderhund]], [[Kojote]] und [[Wolf]], bzw. [[Haushund]] und [[Ratten]], auch [[Menschenaf fen]] (Hominiden) wie [[Schimpansen]] und besonders der [[Mensch]]. Während die übrigen Hominide…	a	n
11146621	2005-11-28 T 01:05:21 UTC	Alternativmedizin	447	0	Aus Sicht der [[wissenschaft]]lich begründeten und speziell der [[Evidenzbasierte Medizin|evidenzbas ierten]] Medizin steht der Nachweis der Wirksamkeit alternativer Heilmethoden aus bzw. wurde nur in Teilaspekten erreicht und geht dabei nicht signifikant über einen [[Placebo]]effekt hinaus. Je nach Möglichkeit und Stand der [[Verifizierung]] und [[Falsifizierbarkeit]] werden die einzelnen altern…	Aus Sicht der [[wissenschaft]]lich begründeten und speziell der [[Evidenzbasierte Medizin|evidenzbas ierten]] Medizin steht der Nachweis der Wirksamkeit vieler alternativer Heilmethoden aus und geht of t nicht signifikant über einen [[Placebo]]effekt hinaus. Je nach Möglichkeit und Stand der [[Verifiz ierung]] und [[Falsifizierbarkeit]] werden die einzelnen alternativmedizinischen Methoden aus di…	c	n
54180676	2008-12-15 T 21:11:44 UTC	Alternativmedizin	272	0	'''Alternativmedizin''' (''auch:'' '''Alternative Medizin''', synonym '''Komplementärmedizin''', mit abwertender Konnotation '''Paramedizin''') ist eine Sammelbezeichnung für unterschiedliche [[Therap ie|Heilweisen]] oder [[Diagnose|diagnostische]] Konzepte, die sich als [[Alternative]] oder Ergänzun g (im Sinne des Begriffs Komplementärmedizin) zur [[wissenschaft]]lich begründeten [[Medizin]] ve…	'''Alternativmedizin''' (''auch:'' '''Alternative Medizin''', synonym '''Komplementärmedizin''', mit abwertender Konnotation '''Paramedizin''') ist eine Sammelbezeichnung für unterschiedliche angeblic he [[Therapie|Heilweisen]] oder [[Diagnose|diagnostische]] Konzepte, die sich als [[Alternative]] od er Ergänzung (im Sinne des Begriffs Komplementärmedizin) zur [[wissenschaft]]lich begründeten [[M…	c	c
682052	2004-02-28 T 18:54:51 UTC	Alternativmedizin	348	0	~[empty]~	Mit den gesellschaftlichen und sozialen Bedingungen der verschiedenen Formen der Medizinausübung, so wie ihrer Organisation befasst sich auch die [[Medizinsoziologie]] (siehe auch [[Krankheitsmodell]]e ).	a	n
86564248	2011-03-17 T 11:51:27 UTC	Alternativmedizin	35	1	~[empty]~	* [http://www.heede-institut.de/images/stories/dokumente/Fliege-Das-Geheimnis-der-Quantenheilung.pdf Walter Ohler: Das Geheimnis der Quantenheilung - Die Welt der Medizinforschung wird gerade auf den Kopf gestellt], Fliege Magazin Ausgabe 07-08 | 2010 S. 53	a	a
89486082	2011-05-31 T 11:27:07 UTC	Alternativmedizin	280	0	'''Alternativmedizin''' (''auch:'' Alternative Medizin) und '''Komplementärmedizin''' sind Sammelbez eichnungen für unterschiedliche Behandlungsmethoden und [[Diagnose|diagnostische]] Konzepte, die sic h als [[Alternative]] oder [[Komplementarität|Ergänzung]] zu wissenschaftlich begründeten Behandlung smethoden verstehen, wie sie im [[Studium der Medizin|Medizinstudium]] und im [[Psychologiestudi…	'''Alternativmedizin''' (''auch:'' Alternative Medizin) und '''Komplementärmedizin''' sind Sammelbez eichnungen für unterschiedliche Behandlungsmethoden und [[Diagnose|diagnostische]] Konzepte, die sic h als [[Alternative]] oder [[Komplementarität|Ergänzung]] zu wissenschaftlich begründeten Behandlung smethoden verstehen, wie sie im [[Studium der Medizin|Medizinstudium]] und im [[Psychologiestudi…	a	a
85778063	2008-10-04 T 15:16:37 UTC	Altgriechische_Medizin	90	1	He held that the level of a creature's perfection was reflected in its form, but not foreordained by that form. Yet another aspect of his biology divided souls into three groups: a vegetative soul, re sponsible for reproduction and growth; a sensitive soul, responsible for mobility and sensation; and a rational soul, capable of thought and reflection. He attributed only the first to plants, the f…	He held that the level of a creature's perfection was reflected in its form, but not foreordained by that form. Yet another aspect of his biology divided souls into three groups: a vegetative soul, re sponsible for reproduction and growth; a sensitive soul, responsible for mobility and sensation; and a rational soul, capable of thought and reflection. He attributed only the first to plants, the f…	n	n
85778098	2009-05-10 T 23:18:25 UTC	Altgriechische_Medizin	65	1	~[empty]~	alex	n	n
85778110	2009-06-19 T 09:21:51 UTC	Altgriechische_Medizin	37	1	~[empty]~	LOL LOL LOL LOL LOL LOL LOL LOL LOL LOL LOL LOL LOL LOL LOL LOL LOL LOL LOL LOL LOL LOL LOL LOL LOL LOL LOL LOL LOL LOL LOL LOL LOL LOL LOL LOL LOL LOL LOL LOL LOL LOL LOL LOL LOL LOL LOL LOL LOL LOL LOL LOL LOL LOL LOL LOL LOL LOL LOL LOL LOL LOL LOL LOL LOL LOL LOL LOL LOL LOL LOL LOL LOL LOL LOL LOL LOL LOL LOL LOL	n	n
85778110	2009-06-19 T 09:21:51 UTC	Altgriechische_Medizin	37	1	~[empty]~	LOL LOL LOL LOL LOL LOL LOL LOL LOL LOL LOL LOL LOL LOL LOL LOL LOL LOL LOL LOL LOL LOL LOL LOL LOL LOL LOL LOL LOL LOL LOL LOL LOL LOL LOL LOL LOL LOL LOL LOL LOL LOL LOL LOL LOL LOL LOL LOL LOL LOL LOL LOL LOL LOL LOL LOL LOL LOL LOL LOL LOL LOL LOL LOL LOL LOL LOL LOL LOL LOL LOL LOL LOL LOL LOL LOL LOL LOL LOL LOL	n	n
33509999	2007-06-23 T 00:10:03 UTC	Andrew_Taylor_Still	138	1	Bei seiner Suche legte Still für die damalige Zeit strengste wissenschaftliche Maßstäbe an. Alles wa s sich in der Praxis umsetzen ließ und allein seinen Patienten dienlich erschien wurde in sein Syste m integriert, der Rest wurde abgelehnt. Diese Herangehensweise Still´s stellt damit das Idealbild n eutraler [[Empirie]] dar.	Bei seiner Suche soll Still für die damalige Zeit strenge wissenschaftliche Maßstäbe angelegz haben.	c	c
109563695	2012-10-21 T 08:17:11 UTC	Animalischer_Magnetismus	414	0	Zusammenfassend ist die Theorie, wie sie Mesmer erdachte, im ''Buch von Karl Christian Wolfart'' („M esmerismus“) dargelegt. Sie sollte das von Mesmer praktizierte Heilverfahren erklären und untermauer n. Um keine Interpretationsfehler aufkommen zu lassen, folgt jetzt das Zitat aus Wolfarts Dokumentat ion: {{Zitat|1. Es geschieht mit der Hand die erste Anwendung, indem man dieselbe über den in St…	Zusammenfassend ist die Theorie, wie sie Mesmer erdachte, bei Karl Christian Wolfart (''Mesmerismus' ') dargelegt. Sie sollte das von Mesmer praktizierte Heilverfahren erklären und untermauern. {{Zitat |1. Es geschieht mit der Hand die erste Anwendung, indem man dieselbe über den in Stockung geratenen Theil, welcher sich gemeiniglich durch eine leichte im Innern der Hand wahrgenommene Wärme merkb…	a	n
31936078	2007-05-17 T 08:28:09 UTC	Anorexia_athletica	19	1	~[empty]~	Beim Rudern muss unterschieden werden zwischen den Ruderern und den Steuerleuten.	a	n
85362737	2011-02-16 T 11:50:49 UTC	Anorexia_athletica	98	1	Typische Ausdauersportarten sind [[Langstreckenlauf]], [[Biathlon]], [[Skilanglauf]] oder [[Radrenne n]]. Aber auch [[Schwimmsport|Schwimmen]] über längere Strecken oder als Kombination mehrerer Einzel disziplinen der [[Triathlon]].	Typische Ausdauersportarten sind [[Langstreckenlauf]], [[Biathlon]], [[Skilanglauf]] oder [[Radrenne n]]. Aber auch [[Schwimmsport|, keine Nahrung zu benötigen. Sportler, die diesem Gefühl nachgeben si nd besonders gefährdet für eine Essstörung.	c	c
1380733	2004-05-28 T 02:33:20 UTC	Anthroposophische_Medizin	51	1	Als '''anthroposophische Medizin''' wird eine um bestimmte Aspekte erweiterte [[Schulmedizin]] bezei chnet. Sie wird im Allgemeinen dem Spektrum der sog. [[Alternativmedizin]] zugerechnet und ist demen tsprechend umstritten.	Als '''anthroposophische Medizin''' wird eine um bestimmte dogmatisch-philosophische-esotherische As pekte erweiterte Medizin bezeichnet, die im Allgemeinen dem Spektrum der sog. [[Alternativmedizin]] zugerechnet wird und dementsprechend umstritten ist.	c	c
24503139	2006-11-30 T 16:43:23 UTC	Anthroposophische_Medizin	225	0	* das [[Gemeinschaftskrankenhaus Die Filderklinik]] in [[Filderstadt]], seit 1975	* das [[Gemeinschaftskrankenhaus]] [[Filderklinik]] in [[Filderstadt]], seit 1975	n	n
4637378	2005-02-24 T 08:39:43 UTC	Anthroposophische_Medizin	177	0	und bezeichnet eine um bestimmte Aspekte erweiterte [[Schulmedizin]]. Sie wird im Allgemeinen und vo n Kritikern dem Spektrum der sogenannten [[Alternativmedizin]] zugerechnet und ist dementsprechend u mstritten. Die anthroposophische [[Heilkunde]] versteht sich selbst nicht als '''alternative''' sond ern als '''komplementäre''' Therapieform.	und bezeichnet eine um bestimmte Aspekte erweiterte [[Schulmedizin]]. Sie wird im Allgemeinen dem Sp ektrum der sogenannten [[Alternativmedizin]] zugerechnet und ihre Wirksamkeit wird von Kritikern bes tritten.	a	c
84949748	2011-02-06 T 20:29:41 UTC	Anthroposophische_Medizin	354	0	~[empty]~	Am 17.&nbsp;Mai 2009 stimmte eine Mehrheit des Schweizer Stimmvolks dafür, dass die Berücksichtigung der [[Komplementärmedizin]] in der Bundesverfassung verankert wird. Die Verfassung enthält nun den Satz „Bund und Kantone sorgen im Rahmen ihrer Zuständigkeiten für die Berücksichtigung der Komplemen tärmedizin.“ Zur Umsetzung dieses Verfassungszusatzes wird ab 2012 die anthroposophische Medizin n…	c	c
7265479	2005-05-19 T 09:03:08 UTC	Anti-Aging	265	0	Anti-Aging ist die Bezeichnung für eine interdisziplinäre Vorgehensweise mit dem Ziel das biologisch en Altern des Menschen zu verlangsamen bzw. eines Tages komplett zu stoppen.	Anti-Aging ist die Bezeichnung für eine interdisziplinäre Vorgehensweise mit dem Ziel das biologisch en Altern des [[Menschen]] zu verlangsamen bzw. eines Tages komplett zu stoppen.	n	n
69775588	2010-01-25 T 10:19:48 UTC	Anti-Aging	316	0	Dem gegenüber verweisen Befürworter der Therapie mit Somatotropin auf Studien, die die Schutzwirkung dieses Substanz vor Krebs belegen. Die Anwendung von Somatotropin sollte unter Aufsicht eines spezi alisierten Arztes erfolgen, der die Substitution in Abstimmung mit anderen defizienten Hormonen durc hführt. Eine [[Monotherapie]] mit Somatotropin ist bei multipler hormoneller [[Defizienz]] – wie …	Dem gegenüber verweisen Befürworter der Therapie mit Somatotropin auf Studien, die die Schutzwirkung dieses Substanz vor Krebs belegen. Die Anwendung von Somatotropin sollte unter Aufsicht eines spezi alisierten Arztes erfolgen, der die Substitution in Abstimmung mit anderen defizienten Hormonen durc hführt. Eine [[Monotherapie]] mit Somatotropin ist bei multipler hormoneller Defizienz – wie sie …	n	n
77766826	2010-08-12 T 18:22:45 UTC	Anti-Aging	316	0	* Dr. Rüdiger Schmitt, Dr. Simone Homm: ''Handbuch Anti-Aging & Prävention'', Verlag im Kilian 2008. 542 Seiten. ISBN 3-932-09195-7.	* Rüdiger Schmitt und Simone Homm: ''Handbuch Anti-Aging & Prävention'', Verlag im Kilian 2008. 542 Seiten. ISBN 3-932-09195-7.	n	n
82064248	2010-11-29 T 11:09:31 UTC	Antlitzanalyse	246	0	* Kurt Hickethier: ''Sonnerschau''. Charlotte Depke, D-56132 Kemmenau	* Kurt Hickethier/Friedrich Depke: ''Sonnerschau - Lehrbuch der Antlitzdiagnostik''. Verlag Friedric h Depke, D-56132 Kemmenau, 2010, ISBN 978-3-9809934-0-1	n	n
30163923	2007-04-06 T 03:46:03 UTC	Aprikosenkern	462	0	Wie bei anderen [[Obst]]früchten auch, dienen die Aprikosenkerne zur Fortpflanzung der Obstsorte [[A prikose]]n, die übrigens eine Steinfrucht ist. Biologisch werden Aprikosenkerne als Aprikosensteine bezeichnet.	Bei den '''Aprikosenkernen''' handelt es sich um die ''Mandel'' (biologisch den ''[[Samen (Botanik)| Samen]]'') des [[Aprikosen]]steins (des ''[[Kern (Botanik)|Kern]]s'' in der [[Frucht (Botanik)|Fruch t]] als ''[[Steinfrucht]]'').	c	n
7401432	2005-07-03 T 13:25:14 UTC	Aromatherapie	255	0	~[empty]~	Weitere Infos zum Aromatogramm und Laboradressen finden Sie bei [http://www.forum-essenzia.de Forum Essenzia]	a	n
8974088	2005-09-01 T 12:28:34 UTC	Aromatherapie	363	0	Duftstoffe können auf zweifache Weise auf den menschlichen Körper einwirken:	Ätherische Öle sind keine [[Arzneimittel]] im engeren Sinne, was aber einem therapeutischen Gebrauch nicht entgegen stehen muss. Sie sind frei verkäuflich und von jedem anwendbar. Duftstoffe können au f zweifache Weise auf den menschlichen Körper einwirken:	n	a
68642234	2009-12-31 T 08:23:44 UTC	Aschura	224	0	~[empty]~	Tags darauf eskalierte die Situation weiter und es wurde von mindestens acht Todesopfern berichtet. [http://www.faz.net/s/Rub868F8FFABF0341D8AFA05047D112D93F/Doc~EB7D85E0E50B64553918161DEADF36B6A~ATpl ~Ecommon~Scontent.html ''Protest in Iran: Tote in Teheran und hunderte Festnahmen]; FAZ.NET, Meldung vom 28. Dezember 2009 Demonstrationen und teilweise gewalttätige Auseinandersetzungen mit den Sic…	n	n
47489168	2008-06-21 T 08:01:14 UTC	Atkins-Diät	150	1	Die [[Ökotrophologie|Ernährungswissenschaft]] geht davon aus, dass eine ketogene Ernährung bei Low C arb-Diäten zu verschiedenen Gesundheitsstörungen und -schäden führen kann, unter anderem [[Chronisch es Nierenversagen|Niereninsuffizienz]], [[Leber]]schäden, [[Akne]] und [[Verstopfung]]. Der Fettgeha lt bei dieser Diät liegt bei über 50 Prozent, die Diät ist nicht ausgewogen. Es gelten die Kriti…	Die [[Ökotrophologie|Ernährungswissenschaft]] geht davon aus, dass eine ketogene Ernährung bei Low C arb-Diäten zu verschiedenen Gesundheitsstörungen und -schäden führen kann, unter anderem [[Chronisch es Nierenversagen|Niereninsuffizienz]], [[Leber]]schäden und [[Verstopfung]]. Der Fettgehalt bei die ser Diät liegt bei über 50 Prozent, die Diät ist nicht ausgewogen. Es gelten die Kritikpunkte fü…	n	n
69534516	2010-01-19 T 17:05:36 UTC	Atkins-Diät	425	0	~[empty]~	Bei der Atkins-Diät gibt es vier verschiedene Phasen, die sich durch unterschiedliche Zufuhrmengen a n Kohlenhydraten unterscheiden. Personen mit starkem Übergewicht sollen mit Phase I anfangen, um mög lichst schnell in die [[Lipolyse]], speziell die so genannte [[Ketose (Stoffwechsel)|Ketose]] zu kom men, bei der vom Körper Fett verbraucht wird. Die Phasen 2-3 bedeuten ein Herantasten an die Koh…	a	a
14788382	2006-03-18 T 16:09:55 UTC	Augenbadewanne	169	0	~[empty]~	Von der Anwendung mit wässrigen Auszügen von [[Augentrost]] (''Herba euphrasiae'') oder [[Kamille]] (''Flores chamomillae'') wird aufgrund der zuweilen heftigen [[Allergie|allergischen Reaktionen]] un d der Möglichkeit einer [[Keim]]belastung bei zudem fehlenden [[wissenschaft]]lichen Wirksamkeitsnac hweis von Seiten der [[Augenheilkunde]] ausdrücklich abgeraten.	c	c
28465132	2007-02-28 T 13:50:11 UTC	Augentraining	48	1	Ein wissenschaftlicher Nachweis für die Wirksamkeit des Augentrainings konnte bisher nicht erbracht werden, deshalb lehnt die wissenschaftliche [[Augenheilkunde]] (s.a. [[Schulmedizin]]) und [[Orthopt ik]] das Verfahren ab.	Unabhängige Wissenschaftliche Studien stehen trotz der langen Existenzdauer dieses Therapieansatzes bislang aus. Deshalb lehnt die wissenschaftliche [[Augenheilkunde]] (s.a. [[Schulmedizin]]) und [[Or thoptik]] das Verfahren ab.	a	a
72901614	2010-04-08 T 17:01:29 UTC	August_Engelhardt	142	1	* ''Biographisches Handbuch Deutsch-Neuguinea;'' Fassberg 22002 (keine ISBN), S 90f: "Engelhardt, Au gust"	* Karl Baumann: ''Biographisches Handbuch Deutsch-Neuguinea 1882-1922.'' Fassberg 22002 (keine ISBN) , S. 123-125: "Engelhardt, August"	n	n
61663508	2009-06-28 T 18:12:31 UTC	Autovaccine	285	0	* Phu, C.H. et al.'' A study of edema disease in pigs in Vietnam with particular reference to the us e of autovaccine for the prevention of disease''. In ''Ann N Y Acad Sci.'' Bd. 1081,2006, S. 531-3.	* Phu, C.H. et al.: ''A study of edema disease in pigs in Vietnam with particular reference to the u se of autovaccine for the prevention of disease''. In ''Ann N Y Acad Sci.'' Bd. 1081,2006, S. 531-3.	n	n
21052026	2006-09-04 T 13:23:43 UTC	Ayurveda	2	0	~[empty]~	*Hans-Heinrich Rhyner, Birgit Frohn: ''Heilpflanzen im Ayurveda'' AT-Verlag 2006 ISBN 3-03800-279-8	a	n
23870416	2006-11-16 T 10:42:35 UTC	Ayurveda	52	1	*[[Schwermetall]]e, besonders [[Blei]], verunreinigen nicht selten Medikamente traditioneller indisc her Medizinrichtungen; über Vergiftungen durch ayurvedische Medikamente gibt es medizinische Bericht e. Offenbar kontrollieren einige Hersteller in Indien die unter Verwendung von Pflanzenaschen gewonn enen Präparate nicht ausreichend auf Schwermetallbelastungen ''([[#Literatur|Lit.]]: Ernst, 2002…	*[[Schwermetall]]e, besonders [[Blei]], verunreinigen nicht selten Medikamente traditioneller indisc her Medizinrichtungen; über Vergiftungen durch ayurvedische Medikamente gibt es medizinische Bericht e. Offenbar kontrollieren einige Hersteller in Indien die unter Verwendung von Pflanzenaschen gewonn enen Präparate nicht ausreichend auf Schwermetallbelastungen ''([[#Literatur|Lit.]]: Ernst, 2002…	a	c
50606715	2008-09-11 T 00:25:53 UTC	Ayurveda	437	0	Studieninteressierte, die nicht den indischen Pass besitzen, können sich um ein Stipendium für den B .A.M.S.-Kurs in Indien beim ICCR (''Indian Council for Cultural Relations'') durch die indische Bots chaft in Deutschland bewerben.	Studieninteressierte, die nicht den indischen Pass besitzen, können sich um ein Stipendium für den B .A.M.S.-Kurs in Indien beim ICCR (''Indian Council for Cultural Relations'') durch die indische [[Bo tschaft (Diplomatie)|Botschaft]] in Deutschland bewerben.	n	n
61574787	2009-06-26 T 05:43:07 UTC	Ayurveda	456	0	Eine ausgewogene Ernährung im Sinne von Ayurveda wird als ''sattvisch'' bezeichnet. Der Konsum von F leisch sollte achtsam geschehen. Indiziert ist der Verzehr von Fleisch bei ausgezehrten Menschen und Menschen mit Vata-Prakriti(Konstitution). Die Behauptung, ayurvedische Ernährung sei vegetarisch au sgerichtet, wird in den drei großen Klassikern (Caraka, Vagbhata, Susruta) klar widerlegt. Entgeg…	Eine ausgewogene Ernährung im Sinne von Ayurveda wird als ''sattvisch'' bezeichnet. Der Konsum von F leisch sollte achtsam geschehen. Indiziert ist der Verzehr von Fleisch bei ausgezehrten Menschen und Menschen mit Vata-Konstitution. Die Behauptung, ayurvedische Ernährung sei vegetarisch ausgerichtet , wird in den drei großen Klassikern (Caraka, Vagbhata, Susruta) klar widerlegt. Es gibt auch kei…	c	n
75545399	2010-06-13 T 21:46:26 UTC	Ayurveda	238	0	Diese kommen nach ayurvedischer Vorstellung in jedem Organismus vor. Dabei dominieren meist ein oder zwei Doshas, seltener alle drei. In einem gesunden Organismus sollten sich diese ''„Energien“'' ode r ''„Temperamente“'' in einem harmonischen Gleichgewicht befinden. Es ist für den Arzt wichtig zu wi ssen, welche Doshas bei einem Menschen vorherrschen, weil jeder Typ andere Medikamente und Behand…	Diese kommen nach ayurvedischer Vorstellung in jedem Organismus vor. Dabei dominieren meist ein oder zwei Doshas, seltener alle drei. In einem gesunden Organismus sollten sich diese ''„Energien“'' ode r ''„Temperamente“'' in einem harmonischen Gleichgewicht befinden. Es ist für den Arzt wichtig zu wi ssen, welche Doshas bei einem Menschen vorherrschen, weil jeder Typ andere Medikamente und Behand…	c	c
40701221	2008-01-02 T 16:20:12 UTC	Babynahrung	96	1	* [http://www.fke-do.de/] - Forschungsinstitut für Kindernährung, gefördert durch das Land Nordrhein -Westfalen: Industrieabhängige Forschungsergebnisse zur Säuglings- und Kinderernährung	* [http://www.fke-do.de/] - Forschungsinstitut für Kindernährung, gefördert durch das Land Nordrhein -Westfalen, öffentliche Forschungsförderer und industrielle Sponsoren	n	n
51142100	2008-09-25 T 14:13:11 UTC	Babynahrung	22	1	Ein Grund für den weitgehenden Stillverzicht ganzer Regionen dürfte die starke Inanspruchnahme der F rauen als Arbeitskräfte gewesen sein. Ein süddeutscher Pfarrer berichtete 1868: „eine Mutter wird al s übertrieben faul verschrieen, wenn sie sich entschliesst und Zeit nimmt, ihrem Kinde die Brust zu reichen, und darum macht sie es am Ende lieber wie die anderen und lässt es bleiben.“ Melanie Uns…	Ein Grund für den weitgehenden Stillverzicht ganzer Regionen dürfte die starke Inanspruchnahme der F rauen als Arbeitskräfte gewesen sein. Ein süddeutscher Pfarrer berichtete 1868: „eine Mutter wird al s übertrieben faul verschrieen, wenn sie sich entschliesst und Zeit nimmt, ihrem Kinde die Brust zu reichen, und darum macht sie es am Ende lieber wie die anderen und lässt es bleiben.“ Melanie Uns…	n	n
60316155	2009-05-22 T 12:36:16 UTC	Babynahrung	457	0	Ebenfalls im Handel erhältlich und im Unterschied zu Ziegenmilchprodukten auch für Säuglinge zugelas sen sind Präparate auf [[Soja]]basis, die häufig als Alternative zu Kuhmilchprodukten angesehen werd en. Ernährungsmediziner weisen jedoch darauf hin, dass auch Soja ein allergenes Potenzial hat. 30 bi s 50 Prozent aller Säuglinge mit einer Kuhmilchallergie reagieren auch auf Sojaeiweiß. Kritisch …	Ebenfalls im Handel erhältlich und im Unterschied zu Ziegenmilchprodukten auch für Säuglinge zugelas sen sind Präparate auf [[Soja]]basis, die häufig als Alternative zu Kuhmilchprodukten angesehen werd en. Ernährungsmediziner weisen jedoch darauf hin, dass auch Soja ein allergenes Potenzial hat. 30 bi s 50 Prozent aller Säuglinge mit einer Kuhmilchallergie reagieren auch auf Sojaeiweiß. Kritisch …	n	n
8025672	2005-07-28 T 09:37:43 UTC	Babynahrung	309	0	~[empty]~	In den ersten Lebensmonaten nimmt der [[Säugling]] nur Milch (Muttermilch oder Muttermilchersatz) zu sich. Bei fehlender [[Muttermilch]] (was bei nur ca. 2% der Frauen der Fall ist) wird die Nahrung m it Milchersatzsnahrung ersetzt oder ergänzt.	a	n
91167726	2011-07-12 T 23:24:13 UTC	Babynahrung	40	1	'''Babynahrung''' oder '''Säuglingsnahrung''' ist der Oberbegriff für alle [[Lebensmittel]], die für die Ernährung von [[Säugling]]en besonders geeignet sind. Die natürliche Anfangsnahrung ist [[Mutte rmilch]], die optimal den Bedürfnissen des Säuglings entspricht. Die industriell hergestellte Babyfe rtignahrung wird unterteilt in Säuglingsanfangsnahrung, Folgenahrung und Beikost. ''Säuglingsnahr…	'''Babynahrung''' oder '''Säuglingsnahrung''' ist der Oberbegriff für alle [[Lebensmittel]], die für die Ernährung von [[Säugling]]en besonders geeignet sind. Die natürliche Anfangsnahrung ist [[Smegm a]], die optimal den Bedürfnissen des Hodenwurms entspricht. Die industriell hergestellte Babyfertig einsprizung wird unterteilt in Säuglingsanfangsnahrung, Folgenahrung und Beikost. ''Säuglingsnahr…	n	n
91194903	2011-07-13 T 17:44:13 UTC	Babynahrung	194	0	~[empty]~	Wenn der [[Säugling]] noch teilweise [[Stillen|gestillt]] und Säuglingsfertigmilch zugefüttert wird, spricht man auch von ''Zwiemilchernährung''.	a	n
91194903	2011-07-13 T 17:44:13 UTC	Babynahrung	194	0	~[empty]~	Fertigpräparate müssen mit abgekochtem [[Trinkwasser]] zubereitet werden. Der [[Nitrat]]gehalt darf 10&nbsp;mg/Liter nicht überschreiten, weil sonst das Risiko einer [[Methämoglobinämie]] besteht. Was ser aus Bleirohren soll ebenso wenig verwendet werden wie solches aus Wasserfiltern. Bei Kupferleitu ngen muss das Standwasser erst ablaufen bis das Frischwasser spürbar kälter wird, bevor es zur Zu…	c	n
1077633	2004-04-14 T 11:49:08 UTC	Bach-Blütentherapie	300	0	Der manchmal zu beobachtende Erfolg von Bach-Blütentherapien kann genau so gut auf den [[Plazeboeffe kt]] und die Zuwendung durch den Therapeuten zurückgeführt werden ([[Suggestion]] und [[Autosuggesti on]]).	Die Wirksamkeit von Bach-Blütenessenzen konnte bisher nicht haltbar begründet werden. Der manchmal z u beobachtende Erfolg von Bach-Blütentherapien kann genau so gut auf den [[Plazeboeffekt]] und die Z uwendung durch den Therapeuten zurückgeführt werden ([[Suggestion]] und [[Autosuggestion]]).	c	c
20919217	2006-08-31 T 21:33:26 UTC	Bach-Blütentherapie	170	0	~[empty]~	| '''15'''	n	n
41227400	2008-01-15 T 16:45:33 UTC	Bach-Blütentherapie	170	0	# ''Honeysuckle'' (Geißblatt)	# [[Holzapfel|Crab Apple]] (''Malus pumila (sylvestris)'' / Holzapfelblüte)	n	n
47456656	2008-06-20 T 10:20:25 UTC	Bach-Blütentherapie	275	0	# ''Walnut'' (Walnussbaum)	| 15 || Holly || [[Stechpalme]] (Stecheiche) ||	n	n
47559254	2008-06-23 T 06:59:10 UTC	Bach-Blütentherapie	275	0	~[empty]~	| 30 || Sweet Chestnut || [[Edelkastanie]], [[Esskastanie]] ||	n	n
47767871	2008-06-28 T 12:17:44 UTC	Bach-Blütentherapie	363	0	|-	# ''Honeysuckle'' (Geißblatt)	n	n
47767871	2008-06-28 T 12:17:44 UTC	Bach-Blütentherapie	363	0	|-	# ''Scleranthus'' (Einjähriger Knäuel)	n	n
47769313	2008-06-28 T 12:58:30 UTC	Bach-Blütentherapie	275	0	Hinweise auf eine tatsächliche [[medizinische Wirksamkeit]] der Bach-Blütentherapie gibt es nicht, i hre grundlegenden Prinzipien werden als [[pseudowissenschaft]]lich angesehen. Monvoisin R.: [Bach f lower remedies: a critic of the pseudoscientific, pseudomedicinal concepts and philosophical posture s inducted by Dr Bach theory] Ann Pharm Fr. 2005 Nov;63(6):416-28. Review. French. PMID 16292234	Hinweise auf eine tatsächliche [[medizinische Wirksamkeit]] der Bach-Blütentherapie gibt es nicht, a us [[wissenschaft]]licher Sicht wird sie als unplausibel eingestuft [[Edzard Ernst]], M. Pittler, B . Wilder (Hrsg.): ''The Desktop Guide to Complementary and Alternative Medicine.'' 2. Auflage. Elsev ier 2006. S.306 . Ihre grundlegenden Prinzipien werden als [[pseudowissenschaft]]lich angesehen. …	a	n
47974739	2008-07-03 T 18:49:45 UTC	Bach-Blütentherapie	275	0	# ''Star of Bethlehem'' (Doldiger Milchstern)	| 13 || Gorse || [[Stechginster]] (''Ulex europaeus'') || Hoffnungslos, resigniert || lebensbejahend e [[Hoffnung]], Zuversicht	n	n
67899084	2009-12-11 T 23:56:56 UTC	Bach-Blütentherapie	310	0	Die einzelnen Blüten werden heute noch an den ehemals von Bach festgesetzten Standorten gesammelt un d nach den von Bach beschriebenen [[Potenzieren (Homöopathie)|Potenzierungsmethoden]] rituell verarb eitet. Bei der ''Sonnenmethode'' werden die Blüten für etwa drei bis vier Stunden in eine mit Wasser gefüllte Schale gelegt und diese in die Sonne gestellt, bei der ''Kochmethode'' werden die Pflan…	Die einzelnen Blüten werden heute noch an den ehemals von Bach festgesetzten Standorten gesammelt un d nach den von Bach beschriebenen [[Potenzieren (Homöopathie)|Potenzierungsmethoden]] rituell verarb eitet. Bei der ''Sonnenmethode'' werden die Blüten für etwa drei bis vier Stunden in eine mit Wasser gefüllte Schale gelegt und diese in die Sonne gestellt, bei der ''Kochmethode'' werden die Pflan…	n	c
77693150	2010-08-10 T 21:17:08 UTC	Bach-Blütentherapie	213	0	~[empty]~	| Wild Oat|| [[Waldtrespe]]	n	n
8406095	2005-08-12 T 07:14:16 UTC	Bach-Blütentherapie	212	0	~[empty]~	14 Heather (Schottisches Heidekraut) Man ist selbstbezogen, völlig mit sich selbst beschäftigt, brau cht viel Publikum.	a	a
21381270	2006-09-12 T 10:48:50 UTC	Ballaststoff	226	0	Ballaststoffe führen zu einem [[Sättigung]]seffekt. Sie werden, weil sie von den Verdauungsenzymen n icht oder nur unvollständig abgebaut werden, erst im [[Dickdarm]] von der dort vorhandenen Mikrobiot a ganz oder zumindest teilweise verstoffwechselt. Dabei werden kurzkettige Fettsäuren (SCFA) und kei ne Glucose freigesetzt (prebiotischer Effekt). Dieser [[Fermentation]]sprozess kann bis zu zehn …	Ballaststoffe führen zu einem [[Sättigung]]seffekt. Sie werden, weil sie von den Verdauungsenzymen n icht oder nur unvollständig abgebaut werden, erst im [[Dickdarm]] von der dort vorhandenen Mikroflor a ganz oder zumindest teilweise verstoffwechselt. Dabei werden kurzkettige Fettsäuren (SCFA) und kei ne Glucose freigesetzt (prebiotischer Effekt). Dieser [[Fermentation]]sprozess kann bis zu zehn …	n	n
22611358	2006-10-15 T 11:31:33 UTC	Ballaststoff	190	0	~[empty]~	kommt wahrscheinlich dadurch zustande, dass Ballaststoffe die [[Gallensäure]]ausscheidung im Stuhl e rhöhen Forman, D.T.	a	n
22634609	2006-10-15 T 20:46:33 UTC	Ballaststoff	190	0	Die Vorstellung, dass eine ballaststoffreiche Kost gesundheitsförderlich ist, wurde u.a. durch eine [[Epidemiologie|epidemiologische]] [[Studie]] von Burkitt und Trowell aus den 1970er Jahren ausgelös t Burkitt, DP., Trowell, HC. Dietary fibre and western diseases.	Die Vorstellung, dass eine ballaststoffreiche Kost gesundheitsförderlich ist, wurde u.a. durch eine [[Epidemiologie|epidemiologische]] [[Studie]] von Burkitt und Trowell aus den 1970er Jahren ausgelös t Burkitt, DP., Trowell, HC. Dietary fibre and western diseases. Ir Med J. 1977 Jun 18;70(9):272-7. , die nahelegte, dass Afrikaner, die sich ballaststoffreich ernähren, erheblich seltener an manche…	c	c
32263410	2007-05-24 T 15:30:45 UTC	Ballaststoff	328	0	~[empty]~	Experimentelle Befunde sprechen dafür, dass das bei der Ballaststoff-[[Fermentation]] gebildete [[Bu tyrat]] (s.o.) einer gestörten Zellvermehrung vorbeugt und damit die Krebsentstehung hemmt. Scheppac h, W. et al. Effect of short-chain fatty acids on the human colonic mucosa in vitro. J Parent Ent Nu tr 16(1992) 43-48 Scheppach, W. Effects of short chain fatty acids on gut morphology and functio…	a	c
67253606	2009-11-25 T 14:57:09 UTC	Ballaststoff	469	0	Ballaststoffe können während der Umstellung von zuckerreicher Ernährung Dr. med. M. O. Bruker: ''Uns ere Nahrung, Unser Schicksal'', Emu Verlag [[Blähung]]en verursachen. Kleine Kinder und ältere Mens chen mit einer solchen Ernährung vertragen häufig vorerst keine Kost, die viele unlösliche Ballastst offe enthält, was sich aber mit der Umgewöhnung normalerweise einstellt<ref>Dr. med. M. O. Bruker…	Ballaststoffe können während der Umstellung von zuckerreicher Ernährung<ref name=bruker>Dr. med. M. O. Bruker: ''Unsere Nahrung, Unser Schicksal'', Emu Verlag [[Blähung]]en verursachen. Kleine Kinder und ältere Menschen mit einer solchen Ernährung vertragen häufig vorerst keine Kost, die viele unlö sliche Ballaststoffe enthält, was sich aber mit der Umgewöhnung normalerweise einstellt<ref name=br…	n	n
92510513	2011-08-16 T 09:08:37 UTC	Ballaststoff	463	0	'''B;B. Rohfasergehalt 6 = Ballaenfrüchten gelten eher die höheren Umrechnungswerte (4–6), bei Obst und Gemüse etwa 2–3.	'''Ballaststoffe''' sind weitgehend unverdauliche Nahrungsbestandteile, meist [[Polysaccharid]]e, al so [[Kohlenhydrate]], die vorwiegend in pflanzlichen [[Lebensmittel]]n vorkommen. Sie kommen unter a nderem in [[Getreide]], [[Obst]], [[Gemüse]], [[Hülsenfrucht|Hülsenfrüchten]] und in geringen Mengen in [[Milch]] vor. Man unterscheidet zwischen wasserlöslichen Ballaststoffen (wie [[Johannisbrotk…	c	n
106738127	2012-08-12 T 23:01:26 UTC	Basische_Ernährung	433	0	* Die hessische [[Verbraucherzentrale]] bezeichnet basische Ernährung und entsprechende Nahrungsergä nzungsmittel als überflüssig. In ihrer Stellungnahme heißt es: „Die natürlichen [[Puffersystem]]e de s Körpers, eine ausgewogene Ernährung mit reichlich Gemüse und Obst, mäßig tierischen Lebensmitteln, viel Trinken sowie Bewegung schützen ausreichend vor Übersäuerung.“ [http://www.verbraucher.de/e…	* Die hessische [[Verbraucherzentrale]] bezeichnet basische Ernährung und entsprechende Nahrungsergä nzungsmittel als überflüssig. In ihrer Stellungnahme heißt es: „Die natürlichen [[Puffersystem]]e de s Körpers, eine ausgewogene Ernährung mit reichlich Gemüse und Obst, mäßig tierischen Lebensmitteln, viel Trinken sowie Bewegung schützen ausreichend vor Übersäuerung.“ {{webarchiv| url = http://ww…	n	n
3691478	2004-12-16 T 15:52:32 UTC	Basische_Ernährung	341	0	~[empty]~	[[Kategorie: Alternativmedizin}}	a	n
53333016	2008-11-23 T 15:31:50 UTC	Beriberi	386	0	Überschneidungen sind jedoch häufig und über [[Schmerz]]en und [[Parästhesie]]n wird bei beiden Form en geklagt. Daneben wird ein Zusammenspiel mit weiteren Mangelerscheinungen und Stressfaktoren vermu tet. In Einzelfall sollen Mykotoxine (Schimmelpilzgifte) zu besonders bösartigem Auftreten von Berib eri mit beigetragen haben Clin Microbiol Rev. 2003 July; 16(3): 497–516. Mycotoxins, J. W. Benne…	führte zu Schwierigkeiten bei der Einführung von [[Goldener Reis]], nicht zu verwechseln zu besonde rs bösartigem Auftreten von Beriberi mit beigetragen haben Clin Microbiol Rev. 2003 July; 16(3): 49 7–516. Mycotoxins, J. W. Bennett1* and M. Klich2, wörtlich: The yellow rice toxins (citrinin, citreo viridin, luteoskyrin, rugulosin, rubroskyrin, and related compounds) are believed to have exacerba…	n	n
53340513	2008-11-23 T 18:09:52 UTC	Beriberi	386	0	Die feuchte Beriberi (auch nasse oder kardiale Beriberi, Soshin-Kakke oder Yellow-Rice-Disease) wird durch ein [[Mykotoxine|Schimmelpilzgift]] namens Citreoviridin, das hauptsächlich in zu feucht gela gertem Reis vorkommt, ausgelöst.<ref name = "Heintze" /> Stichwort Citreoviridin im Lexikon Lebensmi ttel-mikrobiologie und-hygiene, von W. H. Holzapfel, Jürgen Baumgart, Hanns K Frank. Veröffentlic…	Überschneidungen waren jedoch häufig und über [[Schmerz]]en und [[Parästhesie]]n wird bei beiden For men, vergleichbar dem [[Wernicke-Korsakow-Syndrom]], geklagt. Daneben wird bei der asiatischen Berib eri ein Zusammenspiel mit weiteren<ref name = "Rabin"/> Mangelerscheinungen und Stressfaktoren vermu tet. In Einzelfall sollen Mykotoxine (Schimmelpilzgifte wie Citrinin, Citreoviridin Stichwort Ci…	c	n
1872631	2004-07-17 T 14:20:49 UTC	Bibergeil	256	0	Die zwei 20-100g schweren Drüsensäcke (Kastor-Säcke) des Bibers welche sich zwischen After und Gesch lechtsteilen befinden werden dem Tier entnommen und Rauchgetrocknet. Ein Drüsensack ist Beutelförmig und von einer braun-schwarzen faltigen Hülle umgeben. Die darin enthaltene Substanz ist harzartig. Der Geruch ähnelt dem des Baldrians, der Geschmack kann als bitter, scharf und aromatisch beschrie…	Die zwei 20-100g schweren Drüsensäcke (Kastor-Säcke) des Bibers welche sich zwischen After und Gesch lechtsteilen befinden werden dem Tier entnommen und Rauchgetrocknet. Ein Drüsensack ist Beutelförmig und von einer braun-schwarzen faltigen Hülle umgeben. Die darin enthaltene Substanz ist harzartig u nd bräunlich. Der Geruch ähnelt dem des Baldrians, der Geschmack kann als bitter, scharf und arom…	n	n
22600148	2006-10-15 T 00:17:51 UTC	Bioenergetische_Analyse	145	1	~[empty]~	Rigidität ist nach Lowen gekennzeichnet durch eine steife, stolze Haltung, die Unnahbarkeit signalis ieren soll. Der rigide Charakter ist ständig auf der Hut, nicht ausgenutzt oder manipuliert zu werde n. Diese Menschen kennzeichnet ein kämpferisches, mitunter aggressiv-verletzendes Verhalten, sie sin d kompetitiv, egozentrisch, willensbetont und widerstandsfreudig, lieben das Kräftemessen und wo…	a	a
22776477	2006-10-19 T 15:14:59 UTC	Bioenergetische_Analyse	334	0	Die bioenergetischen Charakterstrukturen sind wissenschaftlich nicht anerkannt und ein wissenschaftl icher Wirksamkeitsnachweis der bioenergetischen Analyse ist nicht bekannt geworden. Umstrittene post ulierte positive Wirkungen bei [[Krebs (Medizin)|Krebserkrankungen]] Grawe G,''Psychotherapie im Wa ndel'' Göttingen 1994 sind ebenfalls nicht bekannt. Auf Gefahren weist insbesondere Petzold hin P…	Die bioenergetischen Charakterstrukturen sind wissenschaftlich nicht anerkannt und ein wissenschaftl icher Wirksamkeitsnachweis der bioenergetischen Analyse ist nicht bekannt geworden. Umstrittene post ulierte positive Wirkungen bei [[Krebs (Medizin)|Krebserkrankungen]] Grawe G,''Psychotherapie im Wa ndel'' Göttingen 1994 sind ebenfalls nicht bekannt. Wie jedes tiefgreifende Verfahren der Psychot…	a	a
54658781	2008-12-29 T 05:23:38 UTC	Blasenablass	231	0	Der '''Blasenablass''' wurde [[1839]] vom Kölner Medizinier und Armenarzt Andreas Gottschalk entwick elt. Der Blasenablass dient dazu, durch Sammeln und Filtern des [[Urin]]s festzustellen, ob Harnstei ne oder Entzündungen vorliegen.	Der '''Blasenablass''' wurde 1839 vom Kölner Mediziner und Armenarzt [[Andreas Gottschalk]] entwicke lt. Der Blasenablass dient dazu, durch Sammeln und [[Filter (Fluidtechnik)|Filtern]] des [[Urin]]s f estzustellen, ob Harnsteine oder Entzündungen vorliegen.	n	n
51545350	2008-10-06 T 16:40:35 UTC	Bowen-Therapie	400	0	~[empty]~	---- Begründung: ''Bei der Abarbeitung der QSM bin ich auf diesem Artikel gestoßen und habe festgest ellt, daß es dazu keine verläßlichen Quellen gibt. Der Artikel wurde wohl aufgrund dieses [http://ww w.taz.de/index.php?id=archivseite&dig=2005/11/05/a004	c	c
72660549	2010-04-02 T 09:59:08 UTC	Bowen-Therapie	429	0	Die Methode ist seit einigen Jahren auch in den deutschsprachigen Ländern vertreten. Die bisher publ izierten Wirkungsnachweise beschränken sich allerdings auf Kleinserien und Einzelberichte, die nicht in anerkannten Fachzeitschriften veröffentlicht wurden. Ein Wirksamkeitsnachweis im Sinne der [[Evi denzbasierte Medizin|evidenzbasierten Medizin]] wurde bislang nicht erbracht. [[Pubmed]]-Recherch…	Die Methode ist seit einigen Jahren auch in den deutschsprachigen Ländern vertreten. Die bisher publ izierten Wirkungsnachweise beschränken sich allerdings auf Kleinserien und Einzelberichte, die nicht in anerkannten Fachzeitschriften veröffentlicht wurden. Ein Wirksamkeitsnachweis im Sinne der [[Evi denzbasierte Medizin|evidenzbasierten Medizin]] wurde bislang nicht erbracht. [[Pubmed]]-Recherch…	n	n
78469347	2010-08-30 T 16:23:47 UTC	Bowen-Therapie	231	0	* BOWEN Therapy Academy of Australia (BTAA)	Die bisher publizierten Wirkungsnachweise beschränken sich auf Kleinserien und Einzelberichte, die n icht in anerkannten Fachzeitschriften veröffentlicht wurden. Ein Wirksamkeitsnachweis im Sinne der [ [Evidenzbasierte Medizin|evidenzbasierten Medizin]] wurde bislang nicht erbracht. [[Pubmed]]-Recherc he nach den Begriffen ''Bowen therapy'' und ''Bowtech'', 15. März 2010	c	c
73957882	2010-05-04 T 14:49:07 UTC	Brottrunk	204	0	* 60 mg [[Kohlenhydrat]]e	Kohlenhydrate 0,06 g (davon Zucker < 0,1 g)	n	n
26808711	2007-01-23 T 12:34:33 UTC	Carnitin	59	1	~[empty]~	Inzwischen sind diese ersten Befunde durch eine Forschungsgruppe der Universität Rostock bestätigt w orden. Mit einem etwas modifizierten Ansatz kamen sie zu ähnlichen Ergebnissen: die Nahrungsergänzun g mit L-Carnitin konnte auch hier bei leicht übergewichtigen Erwachsenen die Oxidation langkettiger Fettsäuren deutlich erhöhen.	a	c
27660406	2007-02-11 T 07:33:12 UTC	Carnitin	339	0	[[Bild:L-Carnitin.svg|200px|right]]	| colspan=2 align="center" | [[Bild:L-Carnitin.svg]]	n	n
50474775	2008-09-07 T 14:27:25 UTC	Carnitin	361	0	Der menschliche Körper kann L-Carnitin aus den [[Aminosäure]]n [[Methionin]] und [[Lysin]] selbst bi lden, nimmt es jedoch hauptsächlich über [[Fleisch]] auf. L-Carnitin befindet sich in großen Mengen in weißem Fleisch, insbesondere in Schaf- und Lammfleisch. Geflügelfleisch dagegen ist carnitinärmer , während vegetarische Lebensmittel wenig oder gar kein L-Carnitin enthalten. Bei einer gemischte…	Der menschliche Körper kann L-Carnitin aus den [[Aminosäure]]n [[Methionin]] und [[Lysin]] selbst bi lden, nimmt es jedoch hauptsächlich über [[Fleisch]] auf. L-Carnitin befindet sich in großen Mengen in rotem Fleisch, insbesondere in Schaf- und Lammfleisch. Geflügelfleisch dagegen ist carnitinärmer, während vegetarische Lebensmittel wenig oder gar kein L-Carnitin enthalten. Bei einer gemischten …	n	n
90124213	2011-06-16 T 19:42:48 UTC	Carnitin	402	0	Im Jahre 2002 haben Wissenschaftler der Universität Leipzig erstmals nachgewiesen, dass L-Carnitin a ls Nahrungsergänzung den Abbau von langkettigen Fettsäuren ''[[in vivo]]'' bei gesunden Erwachsenen ohne L-Carnitin-Mangel steigern kann. Sowohl vor als auch nach zehntägiger Nahrungsergänzung erhielt en die Probanden markierte [[Fettsäuren]] mit einer Mahlzeit. Anschließend wurde markiertes [[Koh…	Im Jahre 2002 haben Wissenschaftler der Universität Leipzig erstmals nachgewiesen, dass L-Carnitin a ls Nahrungsergänzung den Abbau von langkettigen Fettsäuren ''[[in vivo]]'' bei gesunden Erwachsenen ohne L-Carnitin-Mangel steigern kann. Sowohl vor als auch nach zehntägiger Nahrungsergänzung erhielt en die Probanden markierte [[Fettsäuren]] mit einer Mahlzeit. Anschließend wurde markiertes [[Koh…	a	c
9215406	2005-09-11 T 19:25:51 UTC	Carnitin	13	1	~[empty]~	BREMER J., Review: Carnitine and its role in fatty acid metabolism, in Trends Biochem. Sci. 2, 207 ( 1977)	n	n
108288312	2012-09-19 T 22:23:30 UTC	Chiropraktik	355	0	Ursprünglich wurde in der im 19. Jahrhundert von [[Daniel David Palmer]] begründeten Chiropraktik di e These vertreten, dass verschiedenste auch nicht-[[Orthopädie|orthopädische]] Krankheiten durch ein e Fehlstellung der Wirbelgelenke verursacht würden und dementsprechend durch eine manipulative Korre ktur der Fehlstellung geheilt werden können. Diese Ansicht widerspricht den Erkenntnissen zur An…	Ursprünglich wurde in der im 19. Jahrhundert von [[Daniel David Palmer]] begründeten Chiropraktik di e These vertreten, dass verschiedenste auch nicht-[[Orthopädie|orthopädische]] Krankheiten durch ein e Fehlstellung der Wirbelgelenke verursacht würden und dementsprechend durch eine manipulative Korre ktur der Fehlstellung geheilt werden können. Diese Ansicht widerspricht den Erkenntnissen zur An…	n	n
28931667	2007-03-10 T 07:53:18 UTC	Christel_Heidemann	1	0	~[empty]~	|STERBEDATUM=1998	n	n
1560272	2004-06-17 T 05:47:16 UTC	Clark-Therapie	220	0	~[empty]~	Ihre Konzept bewegt sich weit außerhalb der wissenschaftlichen Medizin, Biologie bzw. [[Biophysik]]. Die Verwendung wissenschaftlicher Begriffe z.B. [[Biophysik]], [[Parasit]], [[Egel]] oder [[Umweltg ift]] deckt sich nicht oder nur oberfächlich mit den dort üblichen Verwendung.	a	c
47658042	2008-06-25 T 14:04:35 UTC	Clark-Therapie	231	0	Das Dr.-Clark-Zentrum selbst warnt: ''Viele Behauptungen von Dr. Hulda Clark wurden noch nicht von a nderen Forschern untermauert.'' [http://www.drclark.de/german/disclaimer2.htm]	Das Dr.-Clark-Zentrum selbst warnt: ''Viele Behauptungen von Dr. Hulda Clark wurden noch nicht von a nderen Forschern untermauert.'' [[Disclaimer]] auf [http://www.drclark.de/german/disclaimer2.htm ww w.drclark.de]	n	n
46786613	2008-06-02 T 09:53:31 UTC	Clustermedizin	188	0	* E.M.T. El-Mansi, C.F.A. Bryce: Fermentation, Microbiology and Biotechnology. Taylor & Francis Verl ag, 1999, ISBN 0-7484-0733-2	* E.M.T. El-Mansi, C.F.A. Bryce: ''Fermentation, Microbiology and Biotechnology.'' Taylor & Francis Verlag, 1999, ISBN 0-7484-0733-2	n	n
2012887	2004-06-28 T 07:48:04 UTC	Colon-Hydro-Therapie	220	0	Die Folgen sind Abgespanntheit, Vitalitätsverlust, Müdigkeit, Depressionen, Konzentrationsmangel und Aggressivität. Mit fortschreitender Selbstvergiftung kommt es zu den heute üblichen Zivilisationskr ankheiten wie Übergewicht, Diabetes, hoher Blutdruck, Infektionen, Hautkrankheiten, Migräne, Allergi en und Darmkrebs. Darmkrebs ist weltweit die zweithäufigste Krebsart.	Die Folgen seien Abgespanntheit, Vitalitätsverlust, Müdigkeit, Depressionen, Konzentrationsmangel un d Aggressivität. Mit fortschreitender Selbstvergiftung käme es zu den heute üblichen Zivilisationskr ankheiten wie Übergewicht, Diabetes, hoher Blutdruck, Infektionen, Hautkrankheiten, Migräne, Allergi en und Darmkrebs. Darmkrebs ist weltweit die zweithäufigste Krebsart.	n	c
23292540	2006-11-01 T 21:12:57 UTC	Cranio-Sacral-Therapie	75	1	~[empty]~	(Quelle: Zeitschrift für Manuelle Medizin 3/2006 Springer Verlag, New York / Berlin / Heidelberg)	a	n
43770105	2008-03-16 T 15:00:32 UTC	Cranio-Sacral-Therapie	181	0	Die heutige Ausprägung als von der Osteopathie losgelöste Therapieform erhielt sie im Wesentlichen d urch den Osteopathen [[John E. Upledger]] (''Craniosacral Therapy'', 1983). Upledger reduzierte das Behandlungskonzept der „Osteopathy in the Cranial Field“ auf ein Konzept aus 10 Schritten und verban d es mit der alternativen Psychotherapie der 1970er Jahre zum Konzept der „Somato Emotional Relea…	Der Begriff „Craniosacral-Therapie“ stammt von Dr. John E. Upledger (Craniosacral Therapy, 1983). E r vereinfachte und verfeinerte Behandlungstechniken der craniosacralen Osteopathie, entwickelte neue Konzepte und Techniken und begründete Craniosacral-Therapie als eine von der Osteopathie losgelöste Therapieform. Durch die von ihm begründete "Somato Emotional Release"-Arbeit war er auch der erste…	a	a
18959570	2006-07-14 T 08:54:18 UTC	David_R._Hawkins	373	0	* [http://de.spiritualwiki.org/Hawkins/Ver%c3%b6ffentlichungen|Übersicht - SpiritualWiki]	* [http://de.spiritualwiki.org/Hawkins/Veröffentlichungen Liste der Veröffentlichungen auf Spiritual Wiki]	c	n
27921244	2007-02-16 T 19:02:26 UTC	David_R._Hawkins	373	0	Hawkins grenzt seine Lehre stark von Religion und Esoterik ab. Religion ist nach seiner Ansicht eine Institutionalisierung und der Versuch die ursprüngliche Lehre eines großen Lehrers zu konservieren. Hawkins merkt an, dass der Erhalt einer ursprünglich reinen Lehre sich schwierig gestaltet, da die Weitergebenden nicht die hohe Bewusstseinsstufe haben, wie der eigentliche Lehrer und somit die Leh…	Hawkins odnet seine Lehre der Spiritualität zu und grenzt sie deutlich von Religion und Esoterik ab. Obwohl historisch stark mit Religion verknüpft, beschreibt Hawkins Spiritualität als eigenständig u nd unabhängig von Religion oder Religiosität. Religion ist nach seiner Ansicht eine menschliche Orga nisationsform mit der am Anfang stehenden Absicht die ursprüngliche Lehre eines großen Lehrers zu…	c	a
27945627	2007-02-17 T 11:50:38 UTC	David_R._Hawkins	373	0	~[empty]~	In der Auffassung von Hawkins unterliegt das Göttliche keinerlei negativen menschlichen Eigenschafte n wie Gewinnsucht, Vorteilsnahme, Bevorzugung, Parteilichkeit, Angst, Ärger, Neid oder Zorn. So schr eibt Hawkins in ''Das All-sehende Auge'' Seite 222: ''„Das Allmächtige, Allwissende und Allgegenwärt ige ist nicht verletzbar oder anfällig für Drohung oder emotionale Verstimmung. So ist GOTT kein…	c	a
102368104	2012-04-23 T 06:52:52 UTC	De_Medicina	398	0	~[empty]~	Bereits 1478 wird die Schrift in Florenz das erstemal gedruckt. Zahlreiche weitere Drucke folgen. Be reits 1531 erstellt J.Khüffner die erste Übersetzung ins Deutsche.	c	n
40987658	2008-01-09 T 19:32:34 UTC	Diät	313	0	~[empty]~	Nachteil: Die erhöhte Fettmenge im Darm führt zu mäßigem Durchfall. Dieser ist zwar nur unangenehm, kann aber auch eine gefährlichere Zweitursache des Durchfalls maskieren. (Durchfall ohne offensichtl iche Ursache ist immer ein Alarmsignal)	c	c
40987658	2008-01-09 T 19:32:34 UTC	Diät	313	0	~[empty]~	Nachteil: Eine ausreichende Zufuhr natürlicher (wasserlöslicher) Vitaminquellen ist auf diese Weise nicht möglich. Mit Präparaten lässt sich das Problem eine Zeit lang beheben.	c	c
40988774	2008-01-09 T 20:01:57 UTC	Diät	313	0	Weiteres Problem: Fettlösliche Vitamine und essenzielle Fettsäuren stehen nur dann zur Verfügung, we nn man das "Restfett" sorgfältig auswählt. Zusammen mit den so genannten versteckten Fetten kommen d ann wieder erhebliche Fettmengen zusammen. Vermeidung aller Nahrungsmittel mit versteckten Fetten be deuten eine etwa 80%ige Einschränkung der Nahrungsmittel.	*Fettlösliche Vitamine und essenzielle Fettsäuren stehen nur dann zur Verfügung, wenn man das "Restf ett" sorgfältig auswählt. Zusammen mit den so genannten versteckten Fetten kommen dann wieder erhebl iche Fettmengen zusammen. Vermeidung aller Nahrungsmittel mit versteckten Fetten bedeuten eine etwa 80%ige Einschränkung der Nahrungsmittel.	c	n
40988953	2008-01-09 T 20:06:45 UTC	Diät	313	0	~[empty]~	Weiteres Problem: Es wird eine erhebliche Menge benötigt. Nicht jeder kann diese Kapseln in Größe ei nes Fingerendglieds schlucken.	c	n
40989176	2008-01-09 T 20:12:16 UTC	Diät	313	0	Nachteil: Der FE- Stoffwechsel wird zwar angeregt, die Einschränkungen bezüglich der Leistungsfähigk eit (Kraft- und Ausdaueranforderungen) bleiben aber.	*Der FE- Stoffwechsel wird zwar angeregt, die Einschränkungen bezüglich der Leistungsfähigkeit (Kraf t- und Ausdaueranforderungen) bleiben aber.	a	n
87896338	2011-04-19 T 15:00:17 UTC	Diät	222	0	~[empty]~	Nach einer 2005 an Mäusen durchgeführten Studie des [[Deutsches Institut für Ernährungsforschung|Deu tschen Instituts für Ernährungsforschung]] besteht ein Zusammenhang zwischen dem Konsum von [[Frucht zucker]] (Fructose) und Übergewicht, der nicht auf der vermehrten Kalorienaufnahme beruht, sondern d arauf, dass Fructose die Stoffwechseltätigkeit beeinflusst und auf diese Weise die Anreicherung …	c	c
47098055	2008-06-10 T 16:06:02 UTC	Dinner-Cancelling	139	1	~[empty]~	*Vielfach unterschätzt wird, dass [[Dinner Cancelling]] nicht zwingend bedeutet, auf eine Mahlzeit v erzichten zu müssen: Wer beispielsweise um 7 Uhr morgens frühstückt, kann um 12 Uhr zu Mittag essen und um 17 Uhr zu Abend. In diesem Fall liegen zwischen Frühstück und Abendbrot genau 14 Stunden, ohn e dass weniger gegessen wird, die zeitlichen Abstände verändern sich lediglich.	c	c
81598828	2010-11-17 T 03:51:51 UTC	Dinner-Cancelling	34	1	Als '''Dinner-Cancelling''' bezeichnet man eine Ernährungsweise bzw. [[Diät]], bei welcher abhängig vom Tagesrhythmus ab einer bestimmten Uhrzeit auf [[Nahrung]] verzichtet wird. Es wird also auf die Mahlzeit am Abend verzichtet. Nach der Empfehlung der Anhänger sollen zwischen der letzten Mahlzeit des Tages und dem Frühstück am nächsten Morgen mindestens 14 Stunden liegen. Dem Körper soll so die…	Als '''Dinner-Cancelling''' bzw. '''Abendbrotverzicht''' bezeichnet man eine Ernährungsweise bzw. [[ Diät]], bei welcher abhängig vom Tagesrhythmus ab einer bestimmten Uhrzeit auf [[Nahrung]] verzichte t wird. Es wird also auf die Mahlzeit am Abend verzichtet. Nach der Empfehlung der Anhänger sollen z wischen der letzten Mahlzeit des Tages und dem Frühstück am nächsten Morgen mindestens 14 Stunde…	n	n
20889690	2006-08-31 T 10:14:07 UTC	Dorn-Therapie	41	1	~[empty]~	Basierend auf der Dorn-Therapie für den Menschen hat Susanne Schmitt die Dorn-Therapie speziell auf die Hundeanatomie abgestimmt.	c	a
23348770	2006-11-03 T 10:36:07 UTC	Eigenbluttherapie	137	1	~[empty]~	Falls Personen mit ernsthaften Erkrankungen statt einer wirksamen ärztlich verordneten Therapie eine "Eigenbluttherapie" durchführen, drohen unter Umständen gefährliche Folgen aus der unterlassenen Be handlung der ernsthaften Erkrankung.	a	c
7371914	2005-07-02 T 00:04:42 UTC	Eigenbluttherapie	292	0	Diese postulierte Wirkungsweise ist aus naturwissenschaftlicher Sicht nicht plausibel. Durch zahlrei che wissenschaftliche Studien, u.a. mittels Doppelblindversuchen, ist die Nichtwirksamkeit der Eigen bluttherapie im Sinne des Behandlungszweckes inzwischen nachgewiesen. Auch die von den Anwendern bes chriebenen positiven Auswirkungen auf das Krankheitsgeschehen konnten wissenschaftlich nicht bel…	Diese postulierte Wirkungsweise ist aus naturwissenschaftlicher Sicht nicht plausibel. Durch zahlrei che wissenschaftliche Studien, u.a. mittels [[Doppelblindversuch]]en, ist die Nichtwirksamkeit der E igenbluttherapie im Sinne des Behandlungszweckes inzwischen nachgewiesen. Auch die von den Anwendern beschriebenen positiven Auswirkungen auf das Krankheitsgeschehen konnten wissenschaftlich nicht …	n	n
40765271	2008-01-04 T 09:04:02 UTC	Eigenharnbehandlung	363	0	Die '''Eigenharnbehandlung''' (synonym für '''Eigenurintherapie''') ist eine [[alternativmedizin]]is che Behandlungsmethode, bei der der eigene [[Urin]] zu therapeutischen Zwecken verwendet wird.	Die '''Eigenharnbehandlung''' (synonym für '''Eigenurintherapie''') ist eine [[alternativmedizin]]is che Behandlungsmethode, bei der der eigene [[Urin]] zu therapeutischen Zwecken verwendet wird. Posit ive Effekte sind jedoch nicht nachgewiesen.	c	c
12187468	2006-01-02 T 13:13:52 UTC	Einlauf_(Medizin)	217	0	Je nach Art des Einlaufs kommen auch unterschiedliche Gerätschaften zum Einsatz. Werden nur geringe Mengen an Flüssigkeit in den Enddarm appliziert, dann kommt die Klistierspritze oder die Ballspritze zur Anwendung. Sollen dagegen größere Mengen an Spülflüssigkeit verabreicht werden, so wird ein Irr igator oder Spülbeutel genommen. Je nach Anforderung kommen unterschiedliche Darmrohre zum Einsatz…	Je nach Art des Einlaufs kommen auch unterschiedliche Gerätschaften zum Einsatz. Werden nur geringe Mengen an Flüssigkeit in den Enddarm appliziert, dann kommt die Klistierspritze oder die Ballspritze zur Anwendung. Sollen dagegen größere Mengen an Spülflüssigkeit verabreicht werden, so wird ein Irr igator oder Spülbeutel genommen. Je nach Anforderung kommen unterschiedliche Darmrohre zum Einsatz…	n	n
16117980	2006-04-28 T 13:26:28 UTC	Einlauf_(Medizin)	277	0	~[empty]~	:*[[Koloskopie]]	n	n
5365595	2005-04-16 T 22:24:16 UTC	Einlauf_(Medizin)	357	0	Es darf keinesfalls destilliertes Wasser als Spülflüssigkeit benutzt werden! Es kann zu Veränderunge n des Elektrolythaushalts führen und zu Mangelerscheinungen. Ebenfalls lebensgefährlich ist die Benu tzung von kohlensäurehaltigen Flüssigkeiten!	Auch darf für Einläufe kein [[destilliertes Wasser]] verwendet werden. Es würde zu Veränderungen des [[Elektrolyt]]haushalts und zu Mangelerscheinungen führen. Ebenfalls lebensgefährlich ist die Benut zung von [[kohlensäure]]haltigen Flüssigkeiten.	a	n
33841467	2007-07-01 T 09:08:51 UTC	Eisenmangel	231	0	~[empty]~	|----	n	n
86207935	2011-03-08 T 18:55:13 UTC	Eiweißpulver	403	0	Die am Markt erhältlichen Eiweißpulver setzen sich meistens aus verschiedenen Eiweißkomponenten zusa mmen. Die meisten Produkte enthalten Milcheiweiß und Molkeneiweiß (Lakt[[albumin]]). Manche Herstell er verwenden auch Hühnerei-Eiweiß (Eiklar[[protein]], Eialbumin), Soja-Eiweiß oder auch [[kollagen]] es Eiweiß. Kollagenes Eiweiß ist in der Herstellung wesentlich billiger als z.B. Laktalbumin und…	Die am Markt erhältlichen Eiweißpulver setzen sich meistens aus verschiedenen Eiweißkomponenten zusa mmen. Die meisten Produkte enthalten Milcheiweiß und Molkeneiweiß (Lakt[[albumin]]). Manche Herstell er verwenden auch Hühnerei-Eiweiß (Eiklar[[protein]], Eialbumin), Soja-Eiweiß oder auch [[kollagen]] es Eiweiß. Kollagenes Eiweiß ist in der Herstellung wesentlich billiger als z.&nbsp;B. Laktalbum…	n	n
11544182	2005-12-11 T 19:56:56 UTC	Elektroakupunktur	73	1	Die EAV arbeitet unter Einbeziehung und messtechnischer Bestätigung von Elementen der chinesischen [ [Akupunktur]]lehre und der Medikamentenlehre, häufig der [[Homöopathie]]. Die EAV arbeitet mit dem H autwiderstand, der auf gut 1000 Akupunkturpunkten gemessen werden kann (in der Regel 120 Punkte vor allen Dingen an Händen und Füßen), und einer Bewertungsskala, nach der die EAV-Geräte geeicht sin…	Die EAV arbeitet unter Einbeziehung und messtechnischer Bestätigung von Elementen der chinesischen [ [Akupunktur]]lehre und der Medikamentenlehre, häufig der [[Homöopathie]]. Die EAV arbeitet mit dem H autwiderstand, der auf gut 1000 Akupunkturpunkten gemessen werden kann (in der Regel 120 Punkte vor allen Dingen an Händen und Füßen), und einer Bewertungsskala, nach der die EAV-Geräte geeicht sin…	c	a
11555544	2005-12-12 T 08:39:47 UTC	Elektroakupunktur	341	0	Anschließend werden dem Patienten die ermittelten Präparate verabreicht. Der Inhalt der Nosoden kann getrunken oder gespritzt werden oder elektronisch übertragen werden. Wie lang der Patient die Medik amente nehmen muss, und welche Mengen, bestimmt der Therapeut in Abhängigkeit von der Diagnose.	Anschließend werden dem Patienten die ermittelten Präparate verabreicht. Der Inhalt der Nosoden kann getrunken oder gespritzt werden. Wie lang der Patient die Medikamente nehmen muss, und welche Menge n, bestimmt der Therapeut in Abhängigkeit von der Diagnose.	n	n
16729010	2006-05-15 T 22:56:24 UTC	Elektrokrampftherapie	42	1	~[empty]~	Zum Schluss ist DENNOCH anzumerken, dass die EKT nicht Medizinisch bewiesen ist... und in vielen Fäl len mehr Schaden anrichtet, ohne das ein Therapieerfolg zu verprechen ist...	a	c
17078451	2006-05-25 T 11:35:12 UTC	Elektrokrampftherapie	72	1	Es wird zudem befürchtet, dass die EKT nach wie vor auch ohne hinreichende Indikation und konkrete S uizidgefahr der Patienten eingesetzt wird, da die Psychiatrie oftmals mehr als politisches Instrumen t benutzt worden sei (zum Beispiel im Fall des [[Alan Turing]] wegen seiner [[Homosexualität]]).	Es wird zudem befürchtet, dass die EKT nach wie vor auch ohne hinreichende Indikation und konkrete S uizidgefahr der Patienten eingesetzt wird, da die Psychiatrie oftmals mehr als politisches Instrumen t benutzt worden sei (zum Beispiel im Fall des [[Alan Turing]] wegen seiner [[Homosexualität]], der schießlich durch Cyanid-Intoxikation verstarb).	a	n
23812960	2006-11-14 T 20:54:30 UTC	Elektrokrampftherapie	479	0	Im Zweiten Weltkrieg wurde die damals sogenannte „Kriegspsychose“ bei Wehrmachts-Soldaten eingesetzt , um durch ein „alarmierendes Vernichtungsgefühl“ die offenbar missliebige Person zu „erziehen“.	Im Zweiten Weltkrieg wurde die damals sogenannte „Kriegspsychose“ bei Wehrmachts-Soldaten so behande lt, auch um durch ein „alarmierendes Vernichtungsgefühl“ die offenbar missliebige Person zu „erziehe n“.	n	n
28101127	2007-02-20 T 19:51:47 UTC	Elektrokrampftherapie	18	1	Die italienischen Psychiater [[Ugo Cerletti]] und [[Lucio Bini]] entwickelten [[1938]] die Elektrokr ampftherapie. Zum Vorbild nahmen sie sich dabei die in den Schlachthöfen praktizierten Betäubung der Tiere durch Elektroschocks. Die ersten Versuche unternahmen sie ohne Narkose und mit Vollkrampf an einem ihnen von der Polizei zur Verfügung gestellten psychisch gesunden Mann gegen dessen Willen.	Die italienischen Psychiater [[Ugo Cerletti]] und [[Lucio Bini]] entwickelten [[1938]] die Elektrokr ampftherapie, nachdem sie festgestellt hatten, dass es bei Depressiven mit Epilepsie nach einem Anfa ll zu einer Besserung ihres Zustands kam. Zum Vorbild nahmen sie sich dabei die in den Schlachthöfen praktizierten Betäubung der Tiere durch Elektroschocks. Die ersten Versuche unternahmen sie ohne…	c	c
28675024	2007-03-04 T 19:11:02 UTC	Emma_Kunz	155	0	~[empty]~	Meier war seinerzeit an Kinderlähmung erkrankt, so dass die Eltern Emma Kunz zur Rate zogen, und das nicht umsonst. Heute ist die Steinwerke A. Meier AG, die inzwischen den Besitzer wechselte und drei Steinbrüche besitzt, auf heilendes Gestein spezialisiert.	a	a
34861691	2007-07-27 T 09:03:59 UTC	Entschlackung	184	0	Der Ausdruck '''Entschlackung''' gilt in der [[Alternativmedizin]] als eine [[Metapher]], die von [[ Otto Buchinger]] geprägt worden ist. Sie soll ein Ausdruck für Maßnahmen sein, die angenommene Gift stoffe und schädliche [[Stoffwechselprodukt]]e ausscheiden sollen. Physiologische Stoffwechselproduk te in erhöhten Mengen im Blut, etwa Triglyceride, Cholesterin, Glukose oder im Gewebe wie Fettdep…	Der Ausdruck '''Entschlackung''' gilt in der [[Alternativmedizin]] als eine [[Metapher]], die von [[ Otto Buchinger]] geprägt worden ist. Sie soll ein Ausdruck für Maßnahmen sein, die angenommene Gift stoffe und schädliche [[Stoffwechselprodukt]]e ausscheiden sollen. Physiologische Stoffwechselproduk te in erhöhten Mengen im Blut, etwa Triglyceride, Cholesterin, Glukose oder im Gewebe wie Fettdep…	n	n
100815920	2012-03-13 T 08:56:40 UTC	Ernährung_des_Menschen	6	1	Alle Tiere, auch [[Mensch|''Homo sapiens'']], sind heute auf eine Reihe von Nährstoffen angewiesen, die ihr Körper nicht selbst synthetisieren kann. Diese Nährstoffe nennt man essenziell (lebensnotwen dig). Dazu zählen auch [[Vitamin]]e. Vitamine (lateinisch: vita = Leben) werden in geringsten Mengen (µg/kg pro Tag) benötigt. Sie wirken meist als [[Coenzym|Cofaktoren]] zu [[Enzym]]en. Während Pfl…	Alle Tiere, auch [[Mensch|'Penis]], sind heute auf eine Reihe von Nährstoffen angewiesen, die ihr Kö rper nicht selbst synthetisieren kann. Diese Nährstoffe nennt man essenziell (lebensnotwendig). Dazu zählen auch [[Vitamin]]e. Vitamine (lateinisch: vita = Leben) werden in geringsten Mengen (µg/kg pr o Tag) benötigt. Sie wirken meist als [[Coenzym|Cofaktoren]] zu [[Enzym]]en. Während Pflanzen kei…	n	n
111991613	2012-12-23 T 09:08:44 UTC	Ernährung_des_Menschen	182	0	~[empty]~	|Titel=Ernährungsmedizin	n	n
11854139	2005-12-21 T 13:13:43 UTC	Ernährung_des_Menschen	392	0	~[empty]~	* [http://www.novo-magazin.de/73/novo7341.htm Die bunte Welt der gesunden Ernährung] - Kurzübersicht über auf die Gesundheit ausgerichtete Ernährungsformen	n	n
23561993	2006-11-08 T 15:43:15 UTC	Ernährung_des_Menschen	119	1	Da sich aber vor allem in den [[Industrieland|Industrieländern]] die Ernährungsweise von den traditi onellen Formen wegentwickelt und sich durch die Zunahme sitzender Tätigkeiten der [[Lebensstil]] und damit der Kalorien- und Nährstoffbedarf insgesamt verändert, gibt es heutzutage bei vielen Menschen ein Missverhältnis zwischen Nährstoffbedarf und Ernährungsweise. Deshalb wird die Frage nach der …	Kacke Insbesondere die Zunahme an [[Zivilisationskrankheit]]en wird neben anderen Einflüssen einer m odernen [[Fehlernährung]] zugeschrieben. Dies hat dazu geführt, dass es es mittlerweile eine unübers chaubare Vielzahl von Ansichten, Theorien und Lehren über die "richtige" Ernährung gibt, beispielswe ise die Theorien von der [[Vollwerternährung]], die [[Rohkost|Rohkost-Lehre]], die [[Ernährung n…	c	n
39261883	2007-11-22 T 18:38:46 UTC	Ernährung_des_Menschen	92	1	~[empty]~	Mittagessen:	n	n
43573740	2008-03-11 T 14:05:00 UTC	Ernährung_des_Menschen	174	0	HALLOOOOOOOOOOOOOOO :D	== Ernährungsformen ==	n	n
536862	2004-01-09 T 08:36:52 UTC	Ernährung_des_Menschen	61	1	6. Zucker und Salz in Maßen	6. '''Zucker und Salz in Maßen'''. Genießen Sie Zucker und mit Zuckerzusatz hergestellte Lebensmitte l bzw. Getränke nur gelegentlich. Würzen Sie kreativ mit Kräutern und Gewürzen und wenig mit Salz. V erwenden Sie auf jeden Fall jodiertes Speisesalz.	c	a
56661959	2009-02-14 T 18:12:36 UTC	Ernährung_des_Menschen	186	0	~[empty]~	Spätestens vor 450.000 Jahren gab es in Europa menschliche [[Jagd]]aktivitäten, wie Funde von Waffen resten eindeutig belegen. Es wird ein stetig wachsender Fleischanteil in der Ernährung vermutet, was in der Fachwelt aber nicht unwidersprochen ist. Zum einen könnten Knollen und Zwiebeln doch einen h öheren Anteil an der Nahrung des ''Homo erectus'' gehabt haben, zum anderen könnte vor allem das …	c	n
71129522	2010-02-25 T 09:41:27 UTC	Ernährung_des_Menschen	319	0	Die Vorteile des Menschen liegen in der Unbestimmtheit seiner Ernährung. Er ist weder ein reiner Fle ischfresser noch ein reiner Pflanzenfresser. Damit konnte sich der ''[[Mensch|Homo sapiens]]'' an je des Öko-System der Erde anpassen. Während sich die Evenki in Sibirien und die [[Inuit]] überwiegend fleischlich ernährten, lebten die Völker in den Anden in erster Linie von pflanzlichen Nahrungsmi…	Die Vorteile des Menschen liegen in der Unbestimmtheit seiner Ernährung. Er ist weder ein reiner Fle ischfresser noch ein reiner Pflanzenfresser. Damit konnte sich der ''[[Mensch|Homo sapiens]]'' an je des Öko-System der Erde anpassen. Ströhle A, Hahn A (2006): Evolutionäre Ernährungswissenschaft und steinzeitliche Ernährungsempfehlungen - Stein der alimentären Weisheit oder Stein des Anstoßes? E…	a	n
89591647	2011-06-03 T 07:12:48 UTC	Ernährung_des_Menschen	351	0	~[empty]~	'''Obst:''' Äpfel, Avocados, Bananen, die meisten Beeren, Melone, Kirschen, Datteln, Feigen, Trauben , Nektarinen, Orangen, Pfirsiche, Birnen, Kaki, Ananas, Granatäpfel	a	n
89645495	2011-06-04 T 15:48:35 UTC	Ernährung_des_Menschen	351	0	~[empty]~	| B2 || [[Riboflavin]] || Leber, Lachs, Eigelb, Käse, Milch || Mandeln, Vollkornprodukte, dunkelgrün es Blattgemüse	n	n
89666617	2011-06-05 T 09:36:11 UTC	Ernährung_des_Menschen	351	0	| [[Valin]] || 32\,\frac{mg}{g}	| [[Valin]] || {}_{32\,\frac{mg}{g}}	n	n
94583407	2011-10-09 T 19:53:56 UTC	Ernährung_des_Menschen	351	0	| Hirse || {{sortKey|059}} 5{,}9\,\frac{\mathrm{mg}}{100\,\mathrm{g}}	| Hirse ||align="right"| {{sortKey|059}} {}_{5{,}9\,\frac{\mathrm{mg}}{100\,\mathrm{g}}}	n	n
44948338	2008-04-15 T 21:24:48 UTC	Ernst_Hartmann_(Mediziner)	383	0	Die Funktionsweise dieser wenigen „Sensitiven“ bleibt aber nach wie vor naturwissenschaftlich ungekl ärt und wird daher eher dem Bereich der [[Parawissenschaft|Parawissenschaften]] zugerechnet. Es gibt nach wie vor auch Kritiker, die dies eher in den Bereich der [[Pseudowissenschaft|Pseudowissenschaf ten]] einordnen. http://www.gwup.org/themen/texte/erdstrahlen/	Die Funktionsweise dieser wenigen „Sensitiven“ bleibt aber nach wie vor naturwissenschaftlich ungekl ärt und wird daher eher dem Bereich der [[Parawissenschaft|Parawissenschaften]] zugerechnet. Es gibt nach wie vor auch Kritiker, die dies eher in den Bereich der [[Pseudowissenschaft|Pseudowissenschaf ten]] einordnen. http://www.gwup.org/themen/texte/erdstrahlen/ In den klassischen Naturwissenscha…	c	c
45130372	2008-04-21 T 09:53:58 UTC	Ernst_Hartmann_(Mediziner)	316	0	1952 entwickelte Dr. Hartmann mit dem Apotheker Derschum die ''Polyxan-Präparate'', die heute noch i n der [[Naturheilkunde]] bzw. der [[Alternativmedizin]] verwendet werden und als [[homöopathisches A rzneimittel|homöopathische Mittel]] zur Steuerung des [[Vegetatives Nervensystem|vegetativen Nervens ystems]] dienen.	1952 entwickelte Hartmann mit dem Apotheker Derschum die ''Polyxan-Präparate'', die heute noch in de r [[Naturheilkunde]] bzw. der [[Alternativmedizin]] verwendet werden und als [[homöopathisches Arzne imittel|homöopathische Mittel]] zur Steuerung des [[Vegetatives Nervensystem|vegetativen Nervensyste ms]] dienen.	n	c
45130389	2008-04-21 T 09:54:51 UTC	Ernst_Hartmann_(Mediziner)	316	0	Vom 01. Oktober 1986 bis zum 31. Mai 1989 erfolgte auf Betreiben von Dr. Hartmann und durch Unterstü tzung von Dr. Veronika Carstens die Vergabe eines Forschungsprojektes, vom Bundesministerium für Bil dung und Forschung, an die Professoren Herbert König und Hans-Dieter Betz, unter Leitung von Prof. D r. H. Wagner. Die Untersuchung geschah durch das Institut für pharmazeutische Biologie der Unive…	Vom 1. Oktober 1986 bis zum 31. Mai 1989 erfolgte auf Betreiben von Hartmann und durch Unterstützung von Veronika Carstens die Vergabe eines Forschungsprojektes, vom Bundesministerium für Bildung und Forschung, an die Professoren Herbert König und Hans-Dieter Betz, unter Leitung von H. Wagner. Die U ntersuchung geschah durch das Institut für pharmazeutische Biologie der Universität München, um da…	n	n
45425134	2008-04-28 T 21:44:59 UTC	Ernst_Hartmann_(Mediziner)	452	0	~[empty]~	Hartmanns Arbeiten widmen sich überwiegend Themengebieten, die in den Naturwissenschaften nicht aner kannt sind und, soweit sie wissenschaftlichen Anspruch erheben, den [[Parawissenschaft|Para-]] und [ [Pseudowissenschaft]]en zugeordnet werden.	a	c
46895480	2008-06-04 T 23:30:38 UTC	Eutonie	412	0	Bislang sind keine wissenschaftlich begleiteten Studien zur Wirksamkeit der Eutonie verfügbar. Da di e Eutonie aber vom Anspruch her durchaus darauf abzielt, empirisch überprüfbare Wirkungen zu erziele n (z.B. Vermeidung von Haltungsschäden), ist eine wissenschaftliche Überprüfung möglich und wünschen swert.	Bislang sind keine wissenschaftlich begleiteten Studien zur Wirksamkeit der Eutonie verfügbar. Die E utonie zielt auf empirisch überprüfbare Wirkungen ab.	c	a
108302232	2012-09-20 T 10:08:54 UTC	Fasten	324	0	Das [[Judentum]] kennt mehrere Fasttage, während denen 24 oder 25 Stunden auf jegliche Nahrungsaufna hme verzichtet wird. Diejenigen, die an bestimmte Ereignisse wie die [[Herodianischer Tempel|Zerstör ung des Tempels]] in [[Jerusalem]] am [[Tischa Knaben ab 13&nbsp;Jahren&nbsp;– als 25-stündiger Fas ttag begangen, an dem von Sonnenuntergang bis Einbruch der Nacht (ca. 1&nbsp;h nach Sonnenunterga…	Das [[Judentum]] kennt mehrere Fasttage, während denen 24 oder 25 Stunden auf jegliche Nahrungsaufna hme verzichtet wird. Diejenigen, die an bestimmte Ereignisse wie die [[Herodianischer Tempel|Zerstör ung des Tempels]] in [[Jerusalem]] am [[Tischa beAv|neunten Tag des Monats Av]] erinnern, werden nur von strenggläubigen [[Juden]] eingehalten. Der auf den 10.&nbsp;Tag des Monats [[Tischri]] falle…	n	n
15735827	2006-04-16 T 22:29:21 UTC	Fasten	399	0	* einem Gewinn an seelischer [[Harmonie]] und an [[Demut]],	* generell zu empfehlen: bewußtes, ''langsames'' [[Kauen]] - der dadurch geförderte [[Speichel]]flus s trägt zu besserer [[Verdauung]] und früherem Gefühl der [[Sättigung]] bei.	c	c
27217339	2007-02-01 T 12:31:32 UTC	Fasten	103	1	* die verwandte [[F.X. Mayr]]-Methode (österr. Arzt 1875-1965): mit Gemüsebrühe und Säften (wenig Ka lorien, aber Vitamine usw.) wird der Stoffwechsel entlastet.	* Die [[Otto Buchinger|Buchinger]]-Methode (deutscher Arzt 1878-1966): mit Gemüsebrühe und Säften (w enig Kalorien, aber Vitamine usw.) wird der Stoffwechsel entlastet.	a	n
32974061	2007-06-10 T 11:03:58 UTC	Fasten	216	0	* Der [[religiös]]en Praxis (siehe [[Fastenzeit]] und [[Ramadan]])	* Der [[Religiosität|religiösen]] Praxis (siehe [[Fastenzeit]] und [[Ramadan]])	n	n
51232210	2008-09-28 T 00:32:41 UTC	Fasten	288	0	In der [[Syrisch-Orthodoxe Kirche von Antiochien|syrisch-orthodoxen Kirche]] hingegen fasten die Glä ubigen mittwochs und freitags, indem sie sich [[vegan]] ernähren, also auf Fleisch-, Eier- und Milch produkte verzichten. Fischprodukte, Meeresfrüchte und Honig bilden eine Ausnahme.	In der [[Syrisch-Orthodoxe Kirche von Antiochien|syrisch-orthodoxen Kirche]] hingegen fasten die Glä ubigen mittwochs und freitags, indem sie auf Fleisch-, Eier- und Milchprodukte verzichten. Fischprod ukte, Meeresfrüchte und Honig bilden eine Ausnahme.	n	n
569409	2004-01-16 T 14:09:11 UTC	Fasten	312	0	~[empty]~	*http://www.ndr.de/ndr/service/archiv/gesundheit/20030306.html - Richtig Fasten	n	n
57516291	2009-03-06 T 11:53:20 UTC	Fasten	363	0	Fotzen als Gestaltungselement des Lebens ist historisch in allen [[Bordellen ]]en belegt und kommt i n vielfältigen Formen sowie in teilweise festgelegten [[Ritual |Ritualen]] vor: Für bestimmte [[Jahr eszeit]]en oder Zeitabschnitte, kollektiv oder individuell, als völliger oder teilweiser Verzicht au f Nahrungsmittel sowie auf [[Genussmittel]], [[Fleisch]], [[Alkohol]], [[Sexualität]] u.&nbsp;a.…	Fasten als Gestaltungselement des Lebens ist historisch in allen [[Religion]]en belegt und kommt in vielfältigen Formen sowie in teilweise festgelegten [[Ritual |Ritualen]] vor: Für bestimmte [[Jahres zeit]]en oder Zeitabschnitte, kollektiv oder individuell, als völliger oder teilweiser Verzicht auf Nahrungsmittel sowie auf [[Genussmittel]], [[Fleisch]], [[Alkohol]], [[Sexualität]] u.&nbsp;a. Kul…	n	n
67640090	2009-12-05 T 15:03:40 UTC	Fasten	36	1	Die [[Orthodoxe Kirchen|orthodoxen Kirchen]] kennen vier mehrwöchige Fastenperioden pro Jahr, teilwe ise mit völligem Verzicht auf tierische Nahrungsmittel, [[Alkohol]] sowie [[Fett]] und [[Öle|Öl]]; d azu kommt auch hier das Fasten am Mittwoch und Freitag. Aktuell finden sich die strengsten Fastenreg eln in der russisch-, rumänisch- und griechisch-orthodoxen Kirche, wo während der Fastenzeiten a…	Die [[Orthodoxe Kirchen|orthodoxen Kirchen]] kennen sieben mehrwöchige Fastenperioden pro Jahr, teil weise mit völligem Verzicht auf tierische Nahrungsmittel, [[Alkohol]] sowie [[Fett]] und [[Öle|Öl]]; dazu kommt auch hier das Fasten am Mittwoch und Freitag. Aktuell finden sich die strengsten Fastenr egeln in der äthiopisch-, russisch-, rumänisch- und griechisch-orthodoxen Kirche, wo während der …	n	n
70963188	2010-02-21 T 14:04:07 UTC	Fasten	172	0	~[empty]~	Im übertragenen Sinn steht ''Fasten'' seit längerem auch für die Elemente der [[Säkularismus|säkular en]] bzw. [[Laizismus|laizistischen]] oder volkstümlichen [[Askese]] allein.	a	n
87318715	2011-04-05 T 10:54:16 UTC	Fasten	281	0	In den vergangenen Jahren haben neben den großen christlichen Kirchen insbesondere [[evangelikal]]e und [[Charismatische Bewegung|charismatische]] Kreise das Fasten neu entdeckt und praktizieren oft a uch bewussten Verzicht (auf [[Schlaf]], um mehr Zeit für das [[Gebet]] zu haben, auf einzelne Mahlze iten zugunsten von Hungernden usw.), allerdings nicht als Kirchengebote, sondern als freiwillige …	In den vergangenen Jahren haben neben den großen christlichen Kirchen insbesondere [[evangelikal]]e und [[Charismatische Bewegung|charismatische]] Kreise das Fasten neu entdeckt und praktizieren oft a uch bewussten Verzicht (auf [[Schlaf]], um mehr Zeit für das [[Gebet]] zu haben, auf einzelne Mahlze iten zugunsten von Hungernden usw.), allerdings nicht als Kirchengebote, sondern als freiwillige …	n	n
16611599	2006-05-12 T 23:16:40 UTC	Fastenwandern	372	0	== Durchführung und Organisation ==	== Durchführung ==	c	n
113880065	2013-02-06 T 17:28:06 UTC	Feldenkrais-Methode	385	0	Die Feldenkrais-Methode ist nach ihrem Begründer [[Moshé Feldenkrais|Dr. Moshe P. Feldenkrais]] (190 4-1984) benannt. Ihrem Selbstverständnis nach orientiert sie sich am Prinzip des so genannten ''orga nischen Lernens'', eines somatischen Bewegungslernens und ist damit im Feld der [[Körpertherapie|Kör pertherapien]] (engl. [http://en.wikipedia.org/wiki/Somatics somatics]) angesiedelt. Die Feldenk…	Die Feldenkrais-Methode ist nach ihrem Begründer [[Moshé Feldenkrais]] (1904-1984) benannt. Ihrem Se lbstverständnis nach orientiert sie sich am Prinzip des so genannten ''organischen Lernens'', eines somatischen Bewegungslernens und ist damit im Feld der [[Körpertherapie|Körpertherapien]] angesiedel t. Die Feldenkrais-Methode differenziert sich in zwei eng miteinander in Verbindung stehende, jed…	n	n
8654568	2005-08-20 T 16:05:49 UTC	Festhaltetherapie	111	1	Die Therapie zielt auf [[Menschen mit geistiger Behinderung|geistige Behinderung]], [[Autismus]], [[ Verhaltensauffälligkeiten]] oder psychischen Störungen.	Die Therapie zielt auf [[geistige Behinderung|Menschen mit geistiger Behinderung]], [[Autismus]], [[ Verhaltensauffälligkeiten]] oder psychischen Störungen.	n	n
30340000	2007-04-10 T 17:29:19 UTC	Fluoridierung	283	0	~[empty]~	# Gemischt Anwendung: Lutschen von Fluoridtabletten, Verschlucken von fluoridhaltiger [[Zahnpasta]] wirkt zum Ersten lokal im Mund und danach [[systemische_Aufnahme|systemisch]].	a	n
38477379	2007-11-01 T 10:32:40 UTC	Fluoridierung	446	0	Die Fluoridproblematik hatte bereits bei mancherlei Gelegenheiten für politischen Zündstoff gesorgt Tom Hudson: "Lake Elsinore Valley. Its story 1776-1977", Laguna House, 1978 als sie sich auch im "Kalten Krieg" als probates Mittel erwies um politischen Druck zu erzeugen. In seinem 1952 veröffen tlichten Werk "The truth about water fluoridation" behauptete Charles Eliot Perkins, die Wasserfluor i…	Die Fluoridproblematik hatte bereits bei mancherlei Gelegenheiten für politischen Zündstoff gesorgt J. Scott Walker: "Mottled Enamel", J. Am. Dent. Assoc. 20 (1933) 1867 Leon R. Kramer: "Proposed Nationwide Fluorine Survey", J. Am. Dent. Assoc. 33 (1946) 649 Tom Hudson: "Lake Elsinore Valley . Its story 1776-1977", Laguna House, 1978 als sie sich auch im "Kalten Krieg" als probates Mittel erwies …	n	n
75721670	2010-06-18 T 13:47:22 UTC	Fluoridierung	446	0	Die geichzeitige Zufuhr von Fluoriden aus unterschiedlichen Quellen (etwa über Mundwässer, fluoridie rtes Kochsalz und Trinkwasser) kann gesundheitliche Konsequenzen haben. Die oft überhöhte Fluoridier ung von Trinkwasser in den USA macht nach Meinung des U. S. National Research Council eine striktere Regulierung der Fluoridzufuhr erforderlich. [http://darwin.nap.edu/books/030910128X/html/R1.html…	Die Frage der „optimalen Fluorid-Dosis“ scheint nicht abschließend geklärt zu sein. Schließlich stel lt man durch Fluoridierung eine bestimmte [[Stoffkonzentration|Konzentration]] z.&nbsp;B. im Leitung swasser ein, wobei letztlich die individuelle „Dosis“ von der verbrauchten Wassermenge und unter Ums tänden zusätzlicher Fluorid-Zufuhr aus anderen Quellen bestimmt wird. Viele Menschen empfinden d…	c	a
21926204	2006-09-26 T 18:52:41 UTC	Franz_Anton_Mesmer	166	0	* Milt, B. (1952). Franz Anton Mesmer und seine Beziehungen zur Schweiz. Zürich, Leemann.	*{{ADB|21|487|491|Mesmer, Franz Anton|August Hirsch}}. Historische Commission bei der Königl. Akadem ie der Wissenschaften, Leipzig 1885. (Korrektur in [http://aronsson.se/adb/29/775 Bd. 29, S. 775])	a	n
87804666	2011-04-17 T 10:27:50 UTC	Franz_Anton_Mesmer	335	0	Daraufhin verlagerte Mesmer sich darauf, seine "heilsame Praktik" in zwanzig geschlossenen Vereinen mit dem Namen „Gesellschaft der Harmonie“ im gesamten Königreich Frankreich durch von ihm aufgestell te Lehrer gemeinnützig ausführen zu lassen. Dies gelang ihm 10 Jahre lang. Er verfasste seine Maßreg eln zur Heilbehandlung auf französisch, das er erst in Frankreich erlernte. ''Mesmerismus oder Sy…	Daraufhin verlagerte Mesmer sich darauf, seine „heilsame Praktik“ in zwanzig geschlossenen Vereinen mit dem Namen ''Gesellschaft der Harmonie'' im gesamten Königreich Frankreich durch von ihm aufgeste llte Lehrer gemeinnützig ausführen zu lassen. Dies gelang ihm zehn Jahre lang. Er verfasste seine Ma ßregeln zur Heilbehandlung auf französisch, das er erst in Frankreich erlernte. ''Mesmerismus ode…	n	n
97463109	2011-12-23 T 13:45:44 UTC	Franz_Anton_Mesmer	407	0	* Jörn Steigerwald: ''Die Normalisierung des Menschen''. Eine anthropologiegeschichtliche Problemski zze am Beispiel der Mesmerismusdiskussion des Jahres 1784. In: Jörn Steigerwald, Daniela Watzke (Hrs g.): ''Reiz – Imagination – Aufmerksamkeit''. Könighausen & Neumann, Würzburg 2003, S. 13-40.	* Jörn Steigerwald: ''Die Normalisierung des Menschen.'' Eine anthropologiegeschichtliche Problemski zze am Beispiel der Mesmerismusdiskussion des Jahres 1784. In: Jörn Steigerwald, Daniela Watzke (Hrs g.): ''Reiz – Imagination – Aufmerksamkeit''. Königshausen & Neumann, Würzburg 2003, S. 13–40.	n	n
50352084	2008-09-04 T 13:02:21 UTC	Frutarier	235	0	'''Frutarier''' (auch '''Fruganer''', '''Fructarier''', '''Frutaner''', '''Fruitaner''', '''Fallobst vegetarier''') sind Menschen, die sich einer bestimmten [[Ernährung]]sphilosophie verschreiben. Aufg rund des Verzichts auf vielfältige Nahrungsmittel kann diese Ernährung zu [[Proteinmangel]] oder and eren Formen der [[Mangelernährung]] führen.	'''Frutarier''' (auch '''Fruganer''', '''Fructarier''', '''Frutaner''', '''Fruitaner''', '''Fallobst vegetarier''') sind Personen, mit einer der Norm abweichenden [[Ernährung]]sphilosophie. Aufgrund de s Verzichts auf vielfältige Nahrungsmittel wird diese Form als kritisch angesehen weil es zu[[Protei nmangel]] oder anderen Formen der [[Mangelernährung]] führen kann.	a	n
50394649	2008-09-05 T 12:45:07 UTC	Frutarier	368	0	Frutarier ernähren sich ausschließlich von pflanzlichen Produkten, die nicht die Zerstörung der Pfla nze, von der sie stammen, zur Folge haben, wie etwa [[Obst]], [[Nussfrucht|Nüsse]], [[Same (Pflanze) |Samen]], [[Tomate]]n, [[Bohnen]], [[Erbse]]n. Ausdrücklich nicht dazu gehören Wurzel-, Knollen-, Bl att- oder Stängelteile wie bei [[Kartoffel]], Rübe, [[Lauch]] oder [[Spinat]]. Frutarier sind da…	Frutarier ernähren sich ausschließlich von pflanzlichen Produkten, die nicht die Zerstörung der Pfla nze, von der sie stammen, zur Folge haben, wie etwa [[Obst]], [[Nussfrucht|Nüsse]] und [[Same (Pflan ze)|Samen]]. Ausgeschlossen werden Gemüse, Getreide und tierische Produkte. Damit ist der Frutarismu s eine besonders eingeschränkte Form des [[Vegetarismus|Strengen Vegetarismus]]. Die Verwendung …	a	n
8701657	2005-08-22 T 12:04:56 UTC	Frutarier	110	1	~[empty]~	As the book opens, we are definitely in Icon territory: the prologue is gushing in its praise of the man. At the MacWorld Expo in January 2000, Steve is preaching to his disciples, but as well as bein g genius, visionary, inspirational, super-human, there is a new side to Steve\'s character: he has l earned to be self-deprecating, to learn from his mistakes, to accept that it is even possible for…	c	n
63649351	2009-08-22 T 11:49:19 UTC	Functional_Food	474	0	'''Functional Food''' (auch '''Nutraceutical''' - von ''nutrition'' = [[Ernährung]] und ''pharmaceut ical''= [[Arzneimittel|Pharmazeutikum]]), auf deutsch '''funktionelle Lebensmittel''', sind [[Nahrun gsmittel]], die mit zusätzlichen Inhaltsstoffen ([[Nahrungsergänzungsmittel]]) angereichert werden, die laut Werbeaussage einen positiven Effekt auf die Gesundheit haben sollen. Diese Versprechen s…	'''Functional Food''' (auch '''Nutraceutical''' - von ''nutrition'' = [[Ernährung]] und ''pharmaceut ical''= [[Arzneimittel|Pharmazeutikum]]), auf deutsch '''funktionelle Lebensmittel''', sind [[Nahrun gsmittel]], die mit zusätzlichen Inhaltsstoffen ([[Nahrungsergänzungsmittel]]) angereichert werden, die laut Werbeaussage einen positiven Effekt auf die Gesundheit haben sollen. Diese Versprechen s…	n	n
13070409	2006-01-27 T 06:31:08 UTC	Fünf-Elemente-Lehre	273	0	~[empty]~	In gewisser Weise gibt es auch im ''[[Abendland]]'' eine „Fünf-Elemente-Lehre“. Nämlich fügte ''[[Ar istoteles]]'' zu der üblichen [[Vier-Elemente-Lehre|Vier Elementen]] Wasser, Feuer, Erde und Luft no ch den ''[[|Quintessenz (Philosophie)|Äther]]'' hinzu, die dann später als ''[[Quintessenz (Philosop hie|Quintessenz]]'' (von lat. ''quinta essentia'', wörtl. „fünftes Seiendes“) bezeichnet wurde, …	a	n
3363107	2004-11-21 T 16:25:00 UTC	Fünf-Elemente-Lehre	337	0	~[empty]~	|--	n	n
3363107	2004-11-21 T 16:25:00 UTC	Fünf-Elemente-Lehre	337	0	~[empty]~	|--	a	n
19810574	2006-08-05 T 07:27:48 UTC	Galvanotherapie	87	1	*Institut für Organo- u. Biotherapie [www.krebstherapie-beratung.com]	*Institut für Organo- u. Biotherapie [http://www.krebstherapie-beratung.com]	n	n
83699604	2011-01-10 T 07:35:18 UTC	Galvanotherapie	46	0	Die Elektro-Cancer-Therapie ist eine Feinstromtherapie. Sie wird seit einigen Jahren zunehmend in d er Krebsbehandlung eingesetzt und auch unter der Bezeichnung ECT-Galvanotherapie oder PET („Percuta nous Bio-Electrotherapy Of Cancerous Tumours„) angewendet. Die theoretischen Grundlagen der ECT wurd en von Prof. Dr. Björn Nordenström von der Medizinischen Universität Stockholm sowie dem Österreic…	[[Kategorie:Therapeutisches Verfahren in der Alternativmedizin]]	c	c
10723200	2005-11-11 T 12:30:11 UTC	Geburtshilfe	285	0	* Eine Fachrichtung der [[Medizin]], die sich mit der Überwachung normaler und pathologischer [[Schw angerschaft]]en sowie der Vorbereitung, Durchführung u. Nachbehandlung normaler u. pathologischer [[ Geburt]]en einschließlich der erforderlichen [[Operation (Chirurgie)|Operationen]] befasst. Wird mit der [[Gynäkologie|Frauenheilkunde]] zu einem medizinischen Fachgebiet zusammengefasst.	* Eine Fachrichtung der [[Medizin]], die sich mit der Überwachung normaler und pathologischer [[Schw angerschaft]]en sowie der Vorbereitung, Durchführung und Nachbehandlung normaler und pathologischer [[Geburt]]en einschließlich der erforderlichen [[Operation (Chirurgie)|Operationen]] befasst. Sie wi rd mit der [[Gynäkologie|Frauenheilkunde]] zu einem medizinischen Fachgebiet zusammengefasst.	n	n
30705904	2007-04-19 T 03:30:52 UTC	Geburtshilfe	391	0	Männliche Geburtshelfer waren zu dieser Zeit noch eine Seltenheit. So war es ungewöhnlich, dass Köni g [[Ludwig XIV.]] bei der Entbindung seiner Geliebten, Madame de Lavallière, einen [[Wundarzt]] aus Arles hinzuzog, der danach offiziell zum Geburtshelfer des Hofes ernannt wurde. In Deutschland blieb die Geburtshilfe jedoch weiterhin die Domäne der Hebammen, die keinerlei praktische Ausbildung er…	Männliche Geburtshelfer waren zu dieser Zeit noch eine Seltenheit. So war es ungewöhnlich, dass Köni g [[Ludwig XIV.]] bei der Entbindung seiner Geliebten, Madame de Lavallière, einen [[Wundarzt]] aus Arles hinzuzog, der danach offiziell zum Geburtshelfer des Hofes ernannt wurde. In Deutschland blieb die Geburtshilfe jedoch weiterhin die Domäne der Hebammen, die keinerlei praktische Ausbildung er…	n	n
23211723	2006-10-30 T 22:18:22 UTC	Geistheilung	396	0	Auch sollten keine Diagnosen gestellt werden und die Behandlung sollte ergänzend zu anderen	*Verkleidete Skeptiker stellten fest, dass sie vor der Veranstaltung von anderen Anwesenden über ihr e Krankheiten ausgefragt wurden. Sie gaben erfundene Leiden an, und während der Veranstaltung diagno stizierte der Heiler genau diese Leiden bei ihnen.	c	c
29614843	2007-03-24 T 17:20:13 UTC	Geistheilung	472	0	~[empty]~	* Robert Jütte: ''Geschichte der Alternativen Medizin. Von der Volksmedizin zu den unkonventionellen Therapien von heute.'' C. H. Beck Verlag, München 1996, ISBN 3-406-40495-2	a	n
5322562	2005-02-10 T 18:37:31 UTC	Geistheilung	106	1	'''Geistheiler''' (auch ''Geistige Heiler'') sind Menschen, denen es möglich sein soll, aufgrund bes timmter Kräfte oder Energien bei anderen Menschen die Heilung von Krankheiten auszulösen bzw. zu för dern.	'''Geistheiler''' (auch ''Geistige Heiler oder Energieheiler'') sind Menschen, denen es möglich sein soll, aufgrund bestimmter Kräfte oder Energien bei anderen Menschen die Heilung von Krankheiten aus zulösen bzw. zu fördern.	n	n
53140219	2008-11-18 T 15:52:27 UTC	Geistheilung	252	0	Eine Wirksamkeit von Geistheilungen jedweder Form ist nicht nachgewiesen. Kritisiert wird an der Tec hnik vor allem die Tatsache, dass sie kranke Menschen ausnutzen und ihnen unrealistische Heilungserf olge versprechen. Religiös-magische Vorstellungen über die heilende Wirkung von [[Gott|göttlichen]] oder anderen übernatürlichen Kräften lassen sich bis in die Frühzeit der [[Medizingeschichte]] zu…	Eine Wirksamkeit von Geistheilungen jedweder Form ist nicht nachgewiesen. Bemängelt wird an der Tech nik vor allem die Tatsache, dass sie kranke Menschen ausnutzen und ihnen unrealistische Heilungserfo lge versprechen. Religiös-magische Vorstellungen über die heilende Wirkung von [[Gott|göttlichen]] o der anderen übernatürlichen Kräften lassen sich bis in die Frühzeit der [[Medizingeschichte]] zu…	n	n
56810497	2009-02-18 T 08:14:59 UTC	Geistheilung	408	0	~[empty]~	Vertretern des Geistigen Heilens wird zur Last gelegt, dass sie kranke Menschen ausnutzen und ihnen unrealistische Heilungserfolge versprechen. Neuere Studien belegen, dass Gebete keinen Heileffekt pr oduzieren. [http://www.aerztezeitung.de/panorama/?sid=516445 Ärzte Zeitung vom 23. Oktober 2008, Sei te 16]	c	c
15822244	2006-04-19 T 20:55:15 UTC	Gelbrote_Taglilie	192	0	Die Pflanze ist robust, sie verträgt nur keine stehende Nässe und benötigt einen Boden-pH-Wert von 6 -8. Sie wächst auf Wiesen, an Wegrändern, in offenen Wäldern und auf Müllhalden und zwischen 0 und 1000 Metern Höhe. Die chinesische Varietät ''fulva'' kann in bis zu 2500 Metern Höhe vorkommen.	Die Pflanze ist robust, sie verträgt nur keine stehende Nässe und benötigt einen Boden-pH-Wert von 6 -8. Sie wächst auf Wiesen, an Wegrändern, in offenen Wäldern und auf Müllhalden und zwischen 0 und 1000 Metern Höhe. Die chinesische Varietät ''H. fulva'' var. ''fulva'' kann in Höhenlagen bis zu 250 0 Metern NN vorkommen.	n	n
21263334	2006-09-09 T 09:32:28 UTC	Gelbrote_Taglilie	215	0	** [[Bild:Hemerocallis fulva0.jpg|thumb|right|150px|''H. fulva'' var. ''europaea'']] ''Hemerocallis fulva'' var. ''europaea'' Stout 1929. Aus ihr entwickelten sich alle in Europa und Amerika vorkommen den Wildpflanzen. Sie sind triploid und die Vermehrung durch Wurzel- oder Rhizomwachstum geschieht sehr effektiv. Die Blütenfarbe ist außen orange mit bogenförmig rötlich-orangefarbenem „Auge“ weite…	** ''Hemerocallis fulva'' var. ''europaea'' Stout 1929. Aus ihr entwickelten sich alle in Europa und Amerika vorkommenden Wildpflanzen. Sie sind triploid und die Vermehrung durch Wurzel- oder Rhizomw achstum geschieht sehr effektiv. Die Blütenfarbe ist außen orange mit bogenförmig rötlich-orangefarb enem „Auge“ weiter innen, sowie einer deutlichen hellen Mittellinie, vor allem bei den inneren Blü…	n	n
33337428	2007-06-18 T 23:01:57 UTC	Geldrollenbildung	30	1	Auf die oben genannten Tests wird zuweilen auch zurückgegriffen, um eine Schädigung des Blutes durch elektromagnetische Felder (EMF) nachzuweisen. Hier gibt es wissenschaftliche Untersuchungen, die do kumentiert zeigen, dass die Geldrollenbildung von roten Blutkörperchen ein Zeichen einer EMF Exposit ion z.B. durch Handytelefonat sein können. Spaichinger Schüler führten eine entsprechende Studie …	Auf die oben genannten Tests wird zuweilen auch zurückgegriffen, um eine Schädigung des Blutes durch elektromagnetische Felder (EMF) nachzuweisen. Auch hier gibt es keine wissenschaftlichen Untersuchu ngen, die dokumentiert zeigen würden, dass die rein qualitative Beschreibung einer Geldrollenbildung von roten Blutkörperchen ein Zeichen einer Schädigung des Blutes wäre oder dies in Anwesenheit vo…	c	c
41533626	2008-01-23 T 09:38:00 UTC	Gelsenkirchener_Behandlungsverfahren	341	0	Das '''Gelsenkirchener Behandlungsverfahren''' für [[Neurodermitis]] wurde von [[Ernst August Stemma nn]] auf der Grundlage der Außenseiterlehren von [[Ryke Geerd Hamer|Ryke Geerd Hamer]] („Germanische Neue Medizin“) entwickelt. Das Verfahren beruht auf der Außenseitermeinung „daß die Ursachen einer Krankheit stets in einer Gefühlsverletzung liegen, die den Erkrankten unerwartet getroffen hat und…	Stemmann hatte 1992 die [[Neue Medizin]] des ehemaligen Arztes [[Ryke Geerd Hamer]] in einem Gutacht en für die Universität positiv bewertet http://www.pilhar.com/Hamer/NeuMed/Zertif/19920624_Zerti_St emmann.htm . Die Grundannahme Stemmanns erinnert stark an die „biologische Konfliktschocks“, die R. G. Hamer als alleinige Ursache jedweder Erkrankung gefunden haben will http://www.neue-medizin.de/…	c	c
22800436	2006-10-20 T 09:18:23 UTC	Gemeiner_Bocksdorn	175	0	Die moderne Wissenschaft hat sich für die Inhaltsstoffe interessiert und in in [[Laborstudie]]n erst e Hinweise auf medizinische Wirksamkeit gefunden. Leider gibt es nur eine, wenig aussagekräftige ''' [[klinische Studie]]''' zur Wirksamkeit gegen Krebs R. Moss: ''A Friendly Skeptic Looks At Goji Juic e.'' Auf http://chetday.com/gojijuice.htm .	Die moderne Wissenschaft hat sich für die Inhaltsstoffe interessiert und in in [[Laborstudie]]n erst e Hinweise auf medizinische Wirksamkeit gefunden<ref name="hou">J. P. Hou: ''The Healing Power of Ch inese Herbs and Medicinal Recipes.'' ISBN 0789022028, Haworth Integrative Healing Press, 2005, S. 15 2 ff.</ref>. Leider gibt es nur eine, wenig aussagekräftige '''[[klinische Studie]]''' zur Wirks…	n	n
38057919	2007-10-20 T 20:12:19 UTC	Gemeiner_Bocksdorn	320	0	| ''{{subclassis}}:'' || [[Asternähnliche]] (Asteridae)	| Taxon4_WissName = Solanales	n	n
66798618	2009-11-14 T 10:33:06 UTC	Gemeiner_Bocksdorn	263	0	Der Gemeine Bocksdorn ist ein sommergrüner [[Strauch]], der zwei bis vier Meter hoch werden kann. Se ine rutenförmigen, meist stachligen Äste hängen bogenartig herab und tragen längliche, lanzettförmig e lange, ganzrandige, graugrüne Blätter, die 2 bis 3 cm breit und 3 bis 10 cm lang werden und einzel n oder gegenständig am Ast sitzenFlora Of China Project, ''Flora Of China.'' Vol. 17. S.~303, au…	Der Gemeine Bocksdorn ist ein sommergrüner [[Strauch]], der zwei bis vier Meter hoch werden kann. Se ine rutenförmigen, meist stachligen Äste hängen bogenartig herab und tragen längliche, lanzettförmig e lange, ganzrandige, graugrüne Blätter, die 2 bis 3 cm breit und 3 bis 10 cm lang werden und einzel n oder gegenständig am Ast sitzen.Flora Of China Project, ''Flora Of China.'' Vol. 17. S.~303, a…	a	n
20234180	2006-08-15 T 20:01:44 UTC	Germanische_Neue_Medizin	311	0	Dabei sieht sich Hamer selbst durch Kräfte verfolgt, die er als "jüdische Schulmedizin" bezeichnet. Nach seiner Meinung würden "wir Nichtjuden (...) gezwungen, die jüdische Schulmedizin zu praktiziere n." Dadurch seien in den letzten 20 Jahren 15 Millionen Mitbürger aus dem ("germanischen") Volk umge bracht worden. [http://cgi04.puretec.de/cgi-bin/fo?clsid=ae55b015edee6059854aa46b22a1d898&id=1788…	Dabei sieht sich Hamer selbst durch Kräfte verfolgt, die er als "jüdische Schulmedizin" bezeichnet. Nach seiner Meinung würden "wir Nichtjuden (...) gezwungen, die jüdische Schulmedizin zu praktiziere n." Dadurch seien "...in den letzten 20 Jahren 15 Millionen Mitbürger aus dem germanischen Volk umge bracht worden.". [http://cgi04.puretec.de/cgi-bin/fo?clsid=ae55b015edee6059854aa46b22a1d898&id=17…	n	n
329875	2003-10-15 T 12:31:02 UTC	Germanische_Neue_Medizin	234	0	~[empty]~	Dabei postuliert Hamer fünf "empirisch gefundene Biologische Grundgesetze" - manchmal auch als "Eise rne Regeln des Krebses" bezeichnet - und "Hamer' sche Herde" im Gehirn, die angeblich mittels Comput ertomografie sichtbar gemacht würden und die zur Manifestationen von Krebserkrankungen an den Endorg anen führen sollen.	c	a
329959	2003-10-15 T 13:53:12 UTC	Germanische_Neue_Medizin	234	0	[http://www.pilhar.com/	[http://www.pilhar.com/ Homepage des Vaters von Olivia, Ing. Helmut Pilar]	n	n
4104058	2004-12-30 T 13:45:51 UTC	Germanische_Neue_Medizin	453	0	In der Folge werden von der [[Schulmedizin|etablierten Medizin]] diese Form der Behandlung und ihre Herleitung als falsch abgelehnt und als [[Pseudowissenschaft]] eingeschätzt. Diese Beurteilung hat [ [Standesrecht|standesrechtliche]] und [[Jura|juristische]] Konsequenzen. Ärzten, die nach dieser Met hode behandeln, droht eine Anklage wegen unterlassener medizinischer Hilfeleistung, falls sie die…	In der Folge werden von der [[Schulmedizin|wissenschaftlichen Medizin]] diese Form der Behandlung un d ihre Herleitung als falsch abgelehnt und als [[Pseudowissenschaft]] eingeschätzt. Diese Beurteilun g hat [[Standesrecht|standesrechtliche]] und [[Jura|juristische]] Konsequenzen. Ärzten, die nach die ser Methode behandeln, droht eine Anklage wegen unterlassener medizinischer Hilfeleistung, falls…	n	n
395671	2003-11-20 T 17:23:59 UTC	Germanische_Neue_Medizin	4	1	Die effektiven Heilungschancen sind bei Krebs umso größer, je früher ein Tumor behandelt wird, da au ch kleine Tumoren [[Metastase]]n bzw. Konfliktschocks bilden bilden können.	Die effektiven Heilungschancen sind bei Krebs umso größer, je früher ein Tumor behandelt wird, da au ch kleine Tumoren [[Metastase]]n bzw. sogenannte Konfliktschocks bilden können.	n	n
47776028	2008-06-28 T 16:10:05 UTC	Germanische_Neue_Medizin	363	0	~[empty]~	erklärende Beschreibung vergangenen Geschehens, Falsifizierbarkeit).	n	n
61535952	2009-06-24 T 23:08:21 UTC	Germanische_Neue_Medizin	223	0	Die '''Germanische Neue Medizin''' (GNM, vormals '''Neue Medizin''') ist ein außerhalb der wissensch aftlichen [[Medizin]] stehendes Konzept von [[Krankheit]] und [[Therapie]], das seit 1981 vom Medizi ner ''Ryke Geerd Hamer'' propagiert wird. Hamer wurde am 8. April 1986 die ärztliche Zulassung ([[Ap probationsordnung|Approbation]]) entzogen. Amtsgericht Koblenz, Aktenzeichen 6B54/86 und 9K/215/…	Die '''Germanische Neue Medizin''' (GNM, vormals '''Neue Medizin''') ist eine [[medizin]]isch unwirk same Behandlungsideologie, die seit 1981 vom ehemaligen Arzt ''Ryke Geerd Hamer'' propagiert wird. H amer wurde am 8. April 1986 die ärztliche Zulassung ([[Approbationsordnung|Approbation]]) entzogen. Amtsgericht Koblenz, Aktenzeichen 6B54/86 und 9K/215/87 Er war wegen fortgesetzten illegalen Prak…	c	n
98351690	2012-01-14 T 14:20:10 UTC	Germanische_Neue_Medizin	197	0	Die Germanische Neue Medizin steht im Gegensatz zum anerkannten medizinischen Wissensstand. Der Kreb sinformationsdienst des [[Deutsches Krebsforschungszentrum|deutschen Krebsforschungszentrums]],Krebs informationsdienst des Deutschen Krebsforschungszentrums Heidelberg über die „Therapie nach Hamer“ [ http://web.archive.org/web/20071211084045/http://www.krebsinformation.de/Fragen_und_Antworten/th…	Die Germanische Neue Medizin steht im Widerspruch zum anerkannten medizinischen Wissensstand. Der Kr ebsinformationsdienst des [[Deutsches Krebsforschungszentrum|deutschen Krebsforschungszentrums]],Kre bsinformationsdienst des Deutschen Krebsforschungszentrums Heidelberg über die „Therapie nach Hamer“ [http://web.archive.org/web/20071211084045/http://www.krebsinformation.de/Fragen_und_Antworten/t…	n	n
112490368	2013-01-04 T 08:33:04 UTC	Geschichte_der_Catecholaminforschung	205	0	„Unsere heutige Kenntnis der Biosynthese der Catecholamine begann 1939 mit einer Veröffentlichung vo n [[Peter Holtz]] und seinen Kollegen. Sie beschrieben ein Enzym in der Niere von Meerschweinchen, d as sie [[DOPA-Decarboxylase]] nannten, weil es die Enstehung von Dopamin und Kohlendioxid aus der Am inosäure [[Levodopa|L-DOPA]] katalysierte.“ [[Hermann Blaschko]], der 1933 Deutschland verlassen…	„Unsere heutige Kenntnis der Biosynthese der Catecholamine begann 1939 mit einer Veröffentlichung vo n [[Peter Holtz]] und seinen Kollegen. Sie beschrieben ein Enzym in der Niere von Meerschweinchen, d as sie [[DOPA-Decarboxylase]] nannten, weil es die Enstehung von Dopamin und Kohlendioxid aus der Am inosäure [[Levodopa|L-DOPA]] katalysierte.“ [[Hermann Blaschko]], der 1933 Deutschland verlassen…	n	n
112494714	2013-01-04 T 10:50:55 UTC	Geschichte_der_Catecholaminforschung	205	0	Dank Holtz und Blaschko war bekannt, dass Tiere Noradrenalin synthetisierten. Als Transmitter musste es aber in sympathisch innervierten Geweben gespeichert und nicht nur kurzlebiges Zwischenprodukt s ein. Der Nachweis gelang [[Ulf von Euler]], der schon [[Substanz P]] und die [[Prostaglandine]] entd eckt oder mitentdeckt hatte, am [[Karolinska-Institut]] in Stockholm. Seine erste Mitteilung ging…	Dank Holtz und Blaschko war bekannt, dass Tiere Noradrenalin synthetisierten. Als Transmitter musste es aber in sympathisch innervierten Geweben gespeichert und nicht nur kurzlebiges Zwischenprodukt s ein. Der Nachweis gelang [[Ulf von Euler]], der schon [[Substanz P]] und die [[Prostaglandine]] entd eckt oder mitentdeckt hatte, am [[Karolinska-Institut]] in Stockholm. Seine erste Mitteilung ging…	n	n
39556518	2007-11-30 T 23:06:47 UTC	Geschichte_der_Diabetologie	467	0	1893 nennt der französische Pathologe [[Gustave-Edouard Laguesse]] die Zellanhäufungen zu Ehren von Paul Langerhans "Ilots de Langerhans", "[[Langerhans-Inseln]]". Er postuliert auch ihre Funktion als [[Endokrinologie|endokrines]] (hormonproduzierendes) Gewebe mit regulatorischer Wirkung auf den Sto ffwechsel. [http://www.chru-lille.fr/Chru-musee2/Memoire/Medecins/48029.asp Biografie von G.-E. La…	1893 nennt der französische Pathologe [[Gustave-Edouard Laguesse]] die Zellanhäufungen zu Ehren von Paul Langerhans „Ilots de Langerhans“, „[[Langerhans-Inseln]]“. Er postuliert auch ihre Funktion als [[Endokrinologie|endokrines]] (hormonproduzierendes) Gewebe mit regulatorischer Wirkung auf den Sto ffwechsel. [http://www.chru-lille.fr/Chru-musee2/Memoire/Medecins/48029.asp Biografie von G.-E. La…	n	n
110816882	2012-11-22 T 21:23:16 UTC	Geschichte_der_Hirnforschung	432	0	Galen betrachtete die Ventrikel im Wesentlichen als Speicher des Pneumas und gestand der Hirnsubstan z eine wichtige Rolle bei kognitiven Prozessen zu; so beschrieb er auch als erster den altersbedingt en [[Hirnatrophie|Hirnschwund]]. Christliche Kirchenväter entwickelten schon bald eine Synthese der medizinischen Erkenntnisse Galens mit dem theologisch motivierten Menschenbild des Christentums. …	Galen betrachtete die Ventrikel im Wesentlichen als Speicher des Pneumas und gestand der Hirnsubstan z eine wichtige Rolle bei kognitiven Prozessen zu; so beschrieb er auch als erster den altersbedingt en [[Hirnatrophie|Hirnschwund]]. Christliche Kirchenväter entwickelten schon bald eine Synthese der medizinischen Erkenntnisse Galens mit dem theologisch motivierten Menschenbild des Christentums. …	n	n
28644067	2007-03-04 T 08:33:08 UTC	Geschichte_der_Hirnforschung	439	0	~[empty]~	Ab 1953 untersuchte der amerikanische Neurobiologe [[Roger Sperry]] die funktionale Spezialisierung der beiden Hälften des Großhirns. Zunächst experimentierte er mit Katzen und Affen, denen er zuvor d en [[Corpus callosum|Balken]] durchtrennt hatte, der die beiden Hirnhälften verbindet. Da seine Vers uchstiere sich von der Operation erholten, wagten die Neurochirurgen Philip Vogel und [[Joseph Bo…	a	c
28750861	2007-03-06 T 11:21:01 UTC	Geschichte_der_Hirnforschung	464	0	~[empty]~	{| {{Prettytable}} width="250"	n	n
28762415	2007-03-06 T 15:36:16 UTC	Geschichte_der_Hirnforschung	464	0	~[empty]~	|bgcolor="#ffbbcc"|	n	n
83745264	2011-01-11 T 10:59:52 UTC	Geschichte_der_Hirnforschung	274	0	Die lol'''Geschichte der [[Hirnforschung]]''' reicht bis zu ersten [[Neuroanatomie|hirnanatomischen] ] Erkenntnissen in prähistorischer Zeit zurück. Die Einsicht, dass das [[Gehirn]] ein Sitz [[Kogniti on|kognitiver Fähigkeiten]] ist, kann erstmals im [[Antikes Griechenland|antiken Griechenland]] nach gewiesen werden, seine [[Neurophysiologie|Funktionsweise]] blieb jedoch bis zum Ende des [[Mitte…	Die '''Geschichte der [[Hirnforschung]]''' reicht bis zu ersten [[Neuroanatomie|hirnanatomischen]] E rkenntnissen in prähistorischer Zeit zurück. Die Einsicht, dass das [[Gehirn]] ein Sitz [[Kognition| kognitiver Fähigkeiten]] ist, kann erstmals im [[Antikes Griechenland|antiken Griechenland]] nachgew iesen werden, seine [[Neurophysiologie|Funktionsweise]] blieb jedoch bis zum Ende des [[Mittelal…	n	n
72149428	2004-11-01 T 11:29:41 UTC	Geschichte_der_Psychotherapie	390	0	*[[Dialektisch-behaviorale Therapie]] der Borderline-Störungen nach M. Linehan	*[[Dialektisch-behaviorale Therapie]] der [[Borderline-Persönlichkeitsstörung]] nach M. Linehan	n	n
72149488	2005-05-07 T 18:04:19 UTC	Geschichte_der_Psychotherapie	27	1	~[empty]~	*[http://www.bbpp.de Berliner Blaetter fuer Psychoanalyse und Psychotherapie	n	n
72149536	2005-08-17 T 19:14:44 UTC	Geschichte_der_Psychotherapie	369	0	~[empty]~	undifferenzierte Beratung (0,28),	a	n
72149611	2005-09-25 T 23:06:14 UTC	Geschichte_der_Psychotherapie	258	0	Das psychotherapeutische Setting ist aufgrund seiner juristischen wie theoretischen Rahmenbedingunge n von anderen Formen der professionellen (Arbeits-) Beziehung deutlich zu unterscheiden:	Das psychotherapeutische Setting ist aufgrund seiner juristischen wie theoretischen Rahmenbedingunge n von anderen Formen der professionellen (Arbeits-) Beziehung deutlich zu unterscheiden: So sind z.B . [[Beratung]]sgespräche mit Lehrern, Sozialarbeitern, Chefs oder Mitarbeitern und auch [[Seelsorge] ]gespräche trotz inhaltlicher Überschneidungen keine Psychotherapie.	n	c
72149634	2005-09-30 T 13:03:00 UTC	Geschichte_der_Psychotherapie	258	0	'''Neuere Entwicklungen''': In den [[1980er]] Jahren entstanden mehrere neue Therapieverfahren, vor allem für die Behandlung von Ängsten und traumatischen Erinnerungen (z.B. [[EMDR]] nach [[Francine S hapiro|Shapiro]] und [[Somatic Experiencing]] nach [[Peter Levine|Levine]]). Zum Teil beruhen diese Methoden darauf, die "Achtsamkeit" (Awareness) des Klienten auf seine emotionalen und körperlichen…	'''Neuere Entwicklungen''': In den [[1980er]] Jahren entstanden mehrere neue Therapieverfahren, vor allem für die Behandlung von Ängsten und traumatischen Erinnerungen (z.B. [[EMDR]] nach [[Francine S hapiro|Shapiro]] und [[Somatic Experiencing]] nach [[Peter Levine|Levine]]). Zum Teil beruhen diese Methoden darauf, die "Achtsamkeit" (Awareness) des Klienten auf seine emotionalen und körperlichen…	c	c
72151156	2005-12-23 T 10:52:29 UTC	Geschichte_der_Psychotherapie	307	0	~[empty]~	*[[Katathym-Imaginative Psychotherapie]]	n	n
72151199	2006-01-17 T 07:09:11 UTC	Geschichte_der_Psychotherapie	117	1	*1. '''[[Arzt|Ärzte]]''' bilden sich nach Abschluss ihres Medizinstudiums entweder zum "Facharzt für [[Psychotherapeutische Medizin]]", zum "Facharzt für [[Psychiatrie]] und Psychotherapie" (oft in Ko mbination mit dem "Facharzt für [[Neurologie]]") oder "Facharzt für Kinder- und Jugendpsychiatrie un d Psychotherapie" weiter, oder sie erwerben - nach einer beliebigen (nicht psychotherapie-gebunde…	*'''[[Arzt|Ärzte]]''' bilden sich nach Abschluss ihres Medizinstudiums entweder zum "Facharzt für [[ Psychotherapeutische Medizin]]", zum "Facharzt für [[Psychiatrie]] und Psychotherapie" (oft in Kombi nation mit dem "Facharzt für [[Neurologie]]") oder "Facharzt für Kinder- und Jugendpsychiatrie und P sychotherapie" weiter, oder sie erwerben - nach einer beliebigen (nicht psychotherapie-gebundene…	c	n
72151235	2006-02-04 T 13:42:03 UTC	Geschichte_der_Psychotherapie	69	1	*	*[http://www.psychotherapie.at/]	n	n
72151487	2006-05-29 T 15:16:20 UTC	Geschichte_der_Psychotherapie	304	0	*http://www.gegenstandpunkt.com/mszarx/psych/arg/psa_trie.htm Argumente gegen die Psychotherapie	*http://www.gegenstandpunkt.com/mszarx/psych/arg/psa_tera.htm Argumente gegen die Psychotherapie	n	n
72151798	2007-08-27 T 17:05:01 UTC	Geschichte_der_Psychotherapie	409	0	~[empty]~	Für die Zulassung zur Führung einer Psychotherapie-Praxis (Praxisbewilligung) sind die Kantone zustä ndig.	c	n
26895541	2007-01-25 T 11:00:04 UTC	Globuli	124	1	Trägerstoff und damit Hauptsubstanz von homöopathischen Globuli ist [[Rohrzucker]], laut Hahnemanns [[Organon der Heilkunst]], §&nbsp;270, eine Mischung aus [[Stärke (Zucker)|Stärkemehl]] und Rohrzuck er.	Trägerstoff und damit Hauptsubstanz von homöopathischen Globuli ist [[Rohrzucker]], laut Hahnemanns völlig konfusem [[Organon der Heilkunst]], §&nbsp;270, eine Mischung aus [[Stärke (Zucker)|Stärkemeh l]] und Rohrzucker.	n	c
39087789	2007-11-17 T 22:58:48 UTC	Glykämische_Last	410	0	Bezogen auf den Glyx von 70 lautet die wissenschaftliche Aussage demnach: "Die Einnahme von 104 g Ba guettebrot führt zu demselben Blutzuckeranstieg wie die Einnahme von 700 g Möhren." - Für die Ernähr ungspraxis ist diese Aussage wenig wertvoll.	Ausgehend von einem Glykämischen Index von 70 lautet die rechnerich korrekte Aussage: "Die Einnahme von 104 g Baguettebrot führt zu derselben Blutzuckerreaktion wie die Einnahme von 700 g Möhren." - F ür die Ernährungspraxis ist diese Aussage wenig hilfreich.	a	n
8586982	2005-08-18 T 07:50:09 UTC	Glykämischer_Index	278	0	~[empty]~	|-----	n	n
8586982	2005-08-18 T 07:50:09 UTC	Glykämischer_Index	278	0	~[empty]~	| Scheckige Bohnen || 39	n	n
8586982	2005-08-18 T 07:50:09 UTC	Glykämischer_Index	278	0	~[empty]~	| Vollkornnudeln al dente || 40	n	n
8586982	2005-08-18 T 07:50:09 UTC	Glykämischer_Index	278	0	~[empty]~	|-----	n	n
46738018	2008-05-31 T 23:31:43 UTC	Gottfried_Hertzka	461	0	Hertzka verfasste zahlreiche Bücher, die sich mit den Hildegard-Methoden beschäftigen.	Hertzka stammte aus [[Salzburg]]. Er war als praktischer Arzt in Konstanz niedergelassen und ließ si ch in seiner ärztlichen Tätigkeit von den medizinischen Schriften [[Hildegard von Bingen|Hildegards von Bingen]] inspirieren. Zusammen mit dem Apotheker [[Otto Breindl]] entwickelte er entsprechende R ezepturen.	a	a
86232137	2011-03-09 T 11:34:25 UTC	Guideline_Daily_Amount	442	0	Die Organisation [[Foodwatch]] lehnt die GDA-Kennzeichnung mit großem Nachdruck als unverständlich a b. Es wird stattdessen vehement die Einführung einer [[Ampel (Lebensmittelkennzeichnung)|Ampelkennze ichnung]] beworben.	Die Organisation [[Foodwatch]] lehnt die GDA-Kennzeichnung mit großem Nachdruck als unverständlich a b. Es wird stattdessen vehement die Einführung einer [[Ampel (Lebensmittelkennzeichnung)|Ampelkennze ichnung]] vertreten. [http://foodwatch.de/kampagnen__themen/ampelkennzeichnung/vergleich_ampel___gda /index_ger.html „GfK-Studie belegt: Ampel funktioniert, GDA verwirrt“]	n	n
19407878	2006-07-26 T 04:43:39 UTC	Günther_Enderlein	363	0	Ab 1937 beschäftigte sich Enderlein vermehrt mit der Frage nach der Entstehung von [[Krebs]] und bez og sich auf Ansichten von von Brehmer. Letztendlich sah er eine Krebserkrankung als eine Infektion d urch Endobionten an. Mikroskopisch kleinste Teilchen seien dafür verantwortlich, die in Blutausstric h, nach einigen Wochen der Lagerung, deutlich erkennbar wären.	Ab 1937 beschäftigte sich Enderlein vermehrt mit der Frage nach der Entstehung von Krebs und bezog s ich auf Ansichten von von Brehmer. Letztendlich sah er eine Krebserkrankung als eine Infektion durch Endobionten an. Mikroskopisch kleinste Teilchen seien dafür verantwortlich, die in Blutausstrich, n ach einigen Wochen der Lagerung, deutlich erkennbar wären.	n	n
40847353	2008-01-06 T 10:49:07 UTC	Günther_Enderlein	291	0	~[empty]~	Enderlein’s Definition des Endobionten: Winziges Eiweissteilchen pflanzlichen Ursprungs, das in alle n Säugetieren und Menschen anzutreffen ist. Dieses Eiweiss habe regulativen Effekt in Körperzellen u nd extrazellulärer Flüssigkeit. Veränderungen des “Inneren Milieus” führe zu krankheitserregenden En twicklungsstufen des Endbionten. (G. Enderlein, Bakterien-Zyklogenie, Berlin 1925)	c	n
49363444	2008-08-09 T 20:15:00 UTC	Günther_Enderlein	200	0	~[empty]~	Mit „Mochlose“ (Riegelung) bezeichnete Enderlein das alleinige Herrschen der „Auxanogenie“ unter Aus schaltung bzw. Hemmung der „Probaenogenie“ und „Dynamogenie“. D. h. eine Bakterienart könne in einem bestimmten Entwicklungszustand verharren und sich fortwährend nur durch Zweiteilung vermehren, ohne sich weiter fortzuentwickeln, solange die Kulturbedingungen konstant blieben. Die Aufhebung der E…	c	n
49671885	2008-08-17 T 22:36:15 UTC	Günther_Enderlein	200	0	als pathogen (dynamovalent) stuft er ein:	Symprotitit-Phase (freie lichtbrechende Körnchen verschiedener Größen)	c	n
49760381	2008-08-20 T 09:18:29 UTC	Günther_Enderlein	99	1	~[empty]~	Enderleins Auffassung zu Folge, handelt es sich bei dem Endobionten um einen komplexen „Chondrit-Bak terie-Schimmelorganismus“, dessen höchst mögliche Entwicklungsstufe der [[Schimmelpilz| Mucor racemo sus]] Fresen (ein Zygomycet / Jochpilz) sei. Er betrachtete den Mucor racemosus als "Ur-Symbiont" al ler Wirbeltiere, der vor hunderten Millionen Jahren in den Vorläuferorganismus der Wirbeltiere e…	a	n
62801429	2009-07-30 T 19:11:51 UTC	Heilerde	298	0	~[empty]~	* [[Entzündung]]en	n	n
13756087	2006-02-16 T 12:56:27 UTC	Heilfasten	276	0	Obwohl es auch heute immer noch viele Ratgeber gibt, die Heilfasten empfehlen, raten immer mehr Ärzt e von dieser Methode ab. Kurzfristig heilfasten sollten nur völlig gesunde Menschen, vor längeren Fa stenkuren ohne ärztliche Überwachung wird gewarnt.	Obwohl viele Ratgeber das Heilfasten empfehlen, raten viele Ärzte von dieser Methode ab. Kurzfristig heilfasten sollten nur gesunde Menschen, vor längeren Fastenkuren ohne ärztliche Überwachung wird g ewarnt.	c	n
48729442	2008-07-23 T 18:31:36 UTC	Heilfasten	226	0	Die [[Deutsche Gesellschaft für Ernährung]] (DGE) steht dem Heilfasten eher kritisch gegenüber. Ausz ug aus einer Stellungnahme: „Als Maßnahme für die Gewichtsreduktion wird das Heilfasten nicht eingeo rdnet. (...) Viele positive Wirkungen des Heilfastens sind wissenschaftlich kaum oder nur ungenügend belegt. Der in Zusammenhang zum Heilfasten immer wieder genannte Begriff „Entschlacken“ ist wiss…	Die [[Deutsche Gesellschaft für Ernährung]] (DGE) steht dem Heilfasten eher kritisch gegenüber. Ausz ug aus einer Stellungnahme: „Als Maßnahme für die Gewichtsreduktion wird das Heilfasten nicht eingeo rdnet. (...) Viele positive Wirkungen des Heilfastens sind wissenschaftlich kaum oder nur ungenügend belegt. Der in Zusammenhang zum Heilfasten immer wieder genannte Begriff „Entschlacken“ ist wiss…	n	n
86757136	2011-03-21 T 23:20:12 UTC	Heilfasten	240	0	Die [[Deutsche Gesellschaft für Ernährung]] (DGE) steht dem Heilfasten eher kritisch gegenüber. Ausz ug aus einer Stellungnahme: {{Zitat|Als Maßnahme für die Gewichtsreduktion wird das Heilfasten nicht eingeordnet. […] Viele positive Wirkungen des Heilfastens sind wissenschaftlich kaum oder nur ungen ügend belegt. Der in Zusammenhang zum Heilfasten immer wieder genannte Begriff „Entschlacken“ ist…	{{Zitat|Als Maßnahme für die Gewichtsreduktion wird das Heilfasten nicht eingeordnet. […] Viele posi tive Wirkungen des Heilfastens sind wissenschaftlich kaum oder nur ungenügend belegt. Der in Zusamme nhang zum Heilfasten immer wieder genannte Begriff „Entschlacken“ ist wissenschaftlich nicht begründ bar. In einem gesunden menschlichen Körper gibt es keine Ansammlung von Schlacken und Ablagerung…	a	n
17080102	2006-05-25 T 12:17:56 UTC	Heilpraktiker	375	0	Die historischen Wurzeln für den Berufsstand des Heilpraktikers liegen in der Erfahrungsheilkunde, d ie zurückführt auf das gesamte Spektrum der alten Medizin ([[Imhotep]], [[Hippokrates]], [[Galen]], [[Hildegard von Bingen]], [[Paracelsus]], [[Sebastian Kneipp|Kneipp]] etc.) bis hin zur Heilkunde de r [[Schamanismus|Schamanen]], [[Druide]]n und [[Medizinmann|Medizinmänner]].	Die historischen Wurzeln für den Berufsstand des Heilpraktikers liegen in der Erfahrungsheilkunde, d ie zurückführt auf das gesamte Spektrum der alten Medizin ([[Imhotep]], [[Hippokrates von Kós|Hippok rates]], [[Galen]], [[Hildegard von Bingen]], [[Paracelsus]], [[Sebastian Kneipp|Kneipp]] etc.) bis hin zur Heilkunde der [[Schamanismus|Schamanen]], [[Druide]]n und [[Medizinmann|Medizinmänner]].	n	n
2473162	2004-09-09 T 12:14:31 UTC	Heilpraktiker	43	1	~[empty]~	daß ein Nichtarzt Heilkunde ausübt. Sie ist nicht Ausdruck einer Qualifikation für bestimmte Heilver fahren.	a	c
2473162	2004-09-09 T 12:14:31 UTC	Heilpraktiker	43	1	~[empty]~	Sie zeigt lediglich dem Patienten, daß ihr Träger nicht der ärztlichen Pflichtenbindung unterworfen ist und seine Qualifikation staatlicherseits nur beschränkt überwacht wird.	a	n
25350440	2006-12-20 T 12:55:36 UTC	Heilpraktiker	468	0	Die Prüfungsvorbereitung erfolgt in der Regel mit den gleichen Fachbüchern, einschließlich der inter nationalen Klassifizierung (Diagnoseschlüssel) der Krankheiten nach [[ICD 10]], wie bei einer medizi nischen Ausbildung. Die Inhalte werden allerdings bei weitem nicht so gründlich abgefragt wie bei ei nem medizinischen Staatsexamen. Die gesetzliche Grundlage für die Zulassung ergibt sich aus dem …	Tiefergehendes Wissen im Sinne einer ärztlichen Prüfung, wie z.B. im medizinischen Staatsexamen, wir d nur sehr beschränkt verlangt. Die Prüfungsvorbereitung erfolgt in der Regel mit den gleichen Fachb üchern, einschließlich der internationalen Klassifizierung (Diagnoseschlüssel) der Krankheiten nach [[ICD 10]], wie bei einer medizinischen Ausbildung. Die Inhalte werden allerdings bei weitem nich…	c	n
38681158	2007-11-06 T 18:13:09 UTC	Heilpraktiker	143	1	Nicht tätig werden dürfen Heilpraktiker bei [[Meldepflichtige Krankheit|meldepflichtigen Krankheiten ]], der [[Zahnmedizin]], der [[Strahlentherapie]] und der [[Leichenschau]] sowie in der [[Geburtshil fe]]. Nach dem Gesetz zur Bekämpfung der Geschlechtskrankheiten dürfen Heilpraktiker auch keine Gesc hlechtskrankheiten behandeln oder die entsprechenden Organe untersuchen. Davon ausgenommen, im R…	Nicht tätig werden dürfen Heilpraktiker bei [[Meldepflichtige Krankheit|meldepflichtigen Krankheiten ]], der [[Zahnmedizin]], der [[Strahlentherapie]] und der [[Leichenschau]] sowie in der [[Geburtshil fe]]. Im Rahmen des Infektionsschutzgesetzes, dürfen Heilpraktiker Geschlechtsorgane untersuchen und auch Krankheiten der primären Geschlechtsorgane behandeln.	a	c
5132187	2005-04-03 T 12:16:13 UTC	Heilpraktiker	83	1	Der moderne Heilpraktikerberuf gliedert sich nach der Neufassung des Psychotherapeutengesetz in den allgemein praktizierenden '''Heilpraktiker''' und den 1993 eingeführten eingeschränkten '''Heilprakt iker mit Zulassung auf dem Gebiet der Psychotherapie'''.	Der moderne Heilpraktikerberuf gliedert sich nach der Neufassung des [[Psychotherapeutengesetz|Psych otherapeutengesetzes]] in den allgemein praktizierenden '''Heilpraktiker''' und den 1993 eingeführte n eingeschränkten '''Heilpraktiker mit Zulassung auf dem Gebiet der Psychotherapie'''.	n	n
78777453	2010-09-06 T 12:16:03 UTC	Heilpraktiker	306	0	~[empty]~	Als Heilpraktiker dürfen diese Personen wegen der Verwechslungsgefahr nicht firmieren. Ein bloßer Tä tigkeitszusatz reicht nicht aus, da der Heilpraktiker mit umfassender Erlaubnis ebenfalls diese Täti gkeiten ausüben und in gleicher Weise benennen darf. Jedoch sind die Inhaber der beschränkten (sekto ralen) Heilpraktikererlaubnis gerade frei, ihre Berufsbezeichnung zu bilden, ohne sich Heilprakt…	c	n
21459068	2006-09-14 T 07:58:14 UTC	Heinrich_Lahmann	393	0	~[empty]~	''Das Luftbad als Heil- und Abhärtungsmittel'' Verlag der Leuchter 1986 (Neuauflage der Ausgabe Stut tgart 1898) ISBN 3876671086	a	n
47709088	2008-06-26 T 20:48:22 UTC	Holotropes_Atmen	430	0	~[empty]~	* Wegen der intensiven und ekstatischen Qualität ist die Methode bei Personen mit ernster Gefäß-, He rz- oder Blutdruckproblematik nur unter fachkundiger medizinischer Aufsicht angezeigt bzw. unter Ums tänden kontraindiziert. http://www.holotropes-atmen-sued.de/	c	c
86487879	2011-03-15 T 16:17:28 UTC	Holotropes_Atmen	141	1	~[empty]~	* [[Sylvester Walch]]:''Vom Ego zum Selbst: Grundlagen eines spirituellen Menschenbildes'', 336 Seit en, O.W. Barth 2011 ISBN 9783426291924	a	a
10116040	2005-10-19 T 20:03:34 UTC	Homöopathie	268	0	~[empty]~	randomized double-blind study of sixty cases (homoeopathic remedy	n	n
105171516	2012-07-04 T 09:16:42 UTC	Homöopathie	162	0	~[empty]~	Die Entwicklung zum zentralen Prinzip der Homöopathie geht unter anderem auf einen Selbstversuch Hah nemanns zurück, mit dem er herausfinden wollte, wie die damals schon als Mittel gegen Malaria bekann te [[Chinarinde]] wirkt („[[#Der Chinarindenversuch – Die Geburtsstunde der Homöopathie?|Chinarinden versuch]]“). Georg Bayr: ''Hahnemanns Selbstversuch mit der Chinarinde 1790. Die Konzipierung de…	a	a
105171516	2012-07-04 T 09:16:42 UTC	Homöopathie	162	0	~[empty]~	Bis heute existiert weder ein formaler, reproduzierbarer Nachweis noch eine akzeptable naturwissensc haftliche Begründung für eine Wirksamkeit homöopathischer Arzneimittel, die über den [[Placebo]]-Eff ekt hinausgeht. Die Homöopathie wird von Teilen der wissenschaftlichen Medizin auch als wirkungslose , in einigen Fällen sogar [[#Risiken der Homöopathie|gefährliche]] Behandlung abgelehnt.	a	c
105171516	2012-07-04 T 09:16:42 UTC	Homöopathie	162	0	~[empty]~	Zudem können Erfolge, die der Homöopathie auch von unabhängigen Studien nachgesagt wurden, nach stre ngen wissenschaftlichen Anforderungen mit methodischen Schwächen und anderen verzerrenden Einflüssen erklärt werden, wie eine Metaanalyse zur Wirksamkeit homöopathischer Behandlungen betont, die 2005 in der renommierten Medizinzeitschrift ''[[The Lancet]]'' von Shang et al. dokumentiert wurde und …	c	c
11025459	2005-11-23 T 13:54:55 UTC	Homöopathie	478	0	~[empty]~	Dazu gehört der Genuss / Geruch von [[Kampfer]], [[Kamille]] und [[Minze]], bei einigen homöopathisc hen Mitteln der von [[Kaffee]] und starken pflanzlichen Säuren. Aus diesem Grund wird von vielen Hom öopathen empfohlen, homöopathische Mittel nicht unmittelbar im Zusammenhang mit Mahlzeiten einzunehm en. Als Abstand zwischen Arzneimittelgabe und Mahlzeit wird meist ein Zeitraum zwischen 15 und 3…	a	n
11027825	2005-11-23 T 15:17:47 UTC	Homöopathie	267	0	~[empty]~	Aufgrund des fehlenden Nachweises der [[medizinische Wirksamkeit|medizinischen Wirksamkeit]] halten viele Anhänger der Homöopathie die wissenschaftlichen Methoden für nicht ausreichend um die Wirksamk eit nachzuweisen. Da es aber keine andere wissenschaftliche Methode gibt, werden Methoden der [[Pseu dowissenschaft|Pseudo]]- oder [[Parawissenschaft]] oder der [[Esoterik]] herangezogen. Damit wird…	c	c
1231774	2004-04-26 T 12:12:23 UTC	Homöopathie	207	0	Die '''Homöopathie''' ist eine kontrovers diskutierte [[Alternativmedizin|alternative Heilmethode]], die nach dem Grundsatz ''Ähnliches werde durch Ähnliches geheilt'' Krankheiten mit stark verdünnten ''(potenzierten)'' Substanzen, die der Krankheit ähnliche Wirkungen hervorrufen, zu heilen versucht . Sie wurde von [[Samuel Hahnemann]] begründet und hat heute viele Anhänger. Sie wird in Deutschla…	Die '''Homöopathie''' ist eine kontrovers diskutierte [[Alternativmedizin|alternative Heilmethode]], die nach dem Grundsatz ''Ähnliches werde durch Ähnliches geheilt'' Krankheiten mit stark verdünnten ''(potenzierten)'' Substanzen, die der Krankheit ähnliche Wirkungen hervorrufen, zu heilen versucht . Sie wurde von [[Samuel Hahnemann]] (1755-1843) begründet und hat heute viele Anhänger. Sie wird …	n	n
15815544	2006-04-19 T 17:06:42 UTC	Homöopathie	269	0	Ein zweites international bekanntes Zentrum der Homöopathie wurde Indien. Dort war sie schon während der Kolonialzeit in der ersten Hälfte des 19. Jahrhunderts von europäischen Medizinern eingeführt w orden. Behandlungen erfolgten hier auch im Bereich der Bekämpfung von Seuchen, wie asiatische Choler a und häufig wiederkehrenden Pestwellen. Bald interessierten sich auch einheimische Ärzte und Lai…	Ein zweites international bekanntes Zentrum der Homöopathie wurde Indien. Dort war sie schon während der Kolonialzeit in der ersten Hälfte des 19. Jahrhunderts von europäischen Medizinern eingeführt w orden. Behandlungen erfolgten hier auch im Bereich der Bekämpfung von Seuchen, wie asiatische Choler a und häufig wiederkehrenden Pestwellen. Bald interessierten sich auch einheimische Ärzte und Lai…	n	n
173670	2003-06-18 T 01:17:44 UTC	Homöopathie	460	0	Als Argument für den angeblichen Wirkmechanismus der Homöopathie wird gelegentlich angeführt, dass i n Deutschland Mittel verboten sind, die nach medizinischer Sichtweise so verdünnt sind, das sie gar nicht wirken können. Warum müsse man Mittel verbieten, die gar nicht wirken könnten? Es müsse dann d och "etwas dran sein". Kritiker der Homöopathie weisen darauf hin, dass auch die deutschen Behörd…	Als Argument für den Wirkmechanismus der Homöopathie wird gelegentlich angeführt, dass in Deutschlan d Mittel verboten sind, die nach medizinischer Sichtweise so verdünnt sind, das sie gar nicht wirken können. Warum müsse man Mittel verbieten, die gar nicht wirken könnten? Es müsse dann doch "etwas d ran sein". Kritiker der Homöopathie weisen darauf hin, dass auch die deutschen Behörden sich kein…	c	a
20594955	2006-08-24 T 14:44:00 UTC	Homöopathie	397	0	Homöopathen glauben ihre sog. [[Patient]]en nach dem vom Begründer der Homöopathie, [[Samuel Hahnema nn]], aufgestellten Grundsatz: „Ähnliches werde durch Ähnliches geheilt“ zu "behandeln". Zu diesem Z weck werden Substanzen, von denen bekannt ist oder angenommen wird, sie könnten bei gesunden Mensche n der Krankheit ähnelnde [[Symptom]]e hervorrufen, in starker Verdünnung verabreicht. Das Verfah…	Homöopathen behandeln ihre [[Patient]]en nach dem vom Begründer der Homöopathie, [[Samuel Hahnemann] ], aufgestellten Grundsatz: „Ähnliches werde durch Ähnliches geheilt“. Zu diesem Zweck werden Substa nzen, von denen bekannt ist oder angenommen wird, sie könnten bei gesunden Menschen der Krankheit äh nelnde [[Symptom]]e hervorrufen, in starker Verdünnung verabreicht. Das Verfahren zur Verdünnung…	c	a
285330	2003-09-14 T 03:33:08 UTC	Homöopathie	460	0	:1.) ''similia similibus curentur'' ("Ähnliches heile Ähnliches").	:1.) ''similia similibus curentur'' ("Ähnliches heile Ähnliches"). Bei der Behandlung wird versucht, das Symptombild des Stoffes ("Arzneimittel-Bild") möglichst genau mit dem Krankheitsbild jedes einz elnen Betroffenen in Beziehung zu bringen. ( = Individualisierung der Therapie.)	c	a
2855893	2004-10-12 T 09:52:55 UTC	Homöopathie	173	0	* [[Rajan Sankaran]] (lebender Homöopath)	* [http://www.wholehealthnow.com/homeopathy_pro/rajan_sankaran.html Rajan Sankaran] (lebender Homöop ath)	n	n
3441008	2004-11-26 T 22:38:31 UTC	Homöopathie	66	1	Ausbildung: *http://www.hahnemann.ch (SHS Samuel Hahnemann Schule Aarau Schweiz)	*[http://www.hahnemann.ch Ausbildung:] (SHS Samuel Hahnemann Schule Aarau Schweiz)	n	n
3775825	2004-12-20 T 01:29:07 UTC	Homöopathie	428	0	~[empty]~	Angeblich soll dieser Mechanismus auch durch die Tatsache erhärtet werden, dass homöopathische Arzne imittel ihre Wirksamkeit verlieren, wenn sie über den Siedepunkt des zur ursprünglichen Extraktion v erwendeten Alkohols erhitzt werden, da dadurch diese stabilisierenden Verbindungen aufgebrochen werd en sollen. Da aber die Wirksamkeit der Mittel ohnehin umstritten ist, kann ein solcher "Tatsache…	c	c
4198572	2005-01-25 T 21:25:04 UTC	Homöopathie	45	1	~[empty]~	Und man kann sehr gut damit den kranken Menschen helfen, Schmerzen zu lindern, den Zustand zu verbes sern und zu heilen, bei denen die Ursache der Erkrankung nicht zu finden ist - und das kommt im Prax isalltag sehr häufig vor.	a	a
42593	2002-11-14 T 20:41:34 UTC	Homöopathie	180	0	Die Homöopathie ist eine alternative Methode der Krankenbehandlung, die auf 2 wesentlichen Grundsätz en beruht.	Die '''Homöopathie''' ist eine alternative Methode der Krankenbehandlung, die auf 2 wesentlichen Gru ndsätzen beruht.	n	n
5198500	2005-04-06 T 03:45:07 UTC	Homöopathie	399	0	~[empty]~	Eine weitere Kritik betrifft die Therapiedauer, die von den Therapeuten meist bei der Gabe der Mitte l nicht genannt wird und die in manchen Fällen den Verdacht aufkommen lässt daß die Therapie bei Bes serung beendet wird, ob sie nun vorübergehend ist oder nicht.	c	c
52173267	2008-10-23 T 22:17:14 UTC	Homöopathie	478	0	~[empty]~	Die Heilerfolge der Homöopathie sind vergleichbar mit denen anderer „alternativer“ Therapien (zum Be ispiel „[[Traditionelle Chinesische Medizin]]“) und bewegen sich im Rahmen der Gesundungsraten einer Placebo-Behandlung. Dieser seitens der Homöopathie oftmals unbewusst angewandte Placebo-Effekt ist eine in der Medizin gut dokumentierte und nachgewiesene psychische Komponente, die bei fast allen …	a	c
5271317	2005-04-10 T 23:01:41 UTC	Homöopathie	381	0	Viele Homöopathen weichen auf verschiedener Weise von diesem klassischen Ansatz ab. Häufig ist die V erwendung von "Komplexmitteln", d.h., eine Vermengung oder gleichzeitige Verabreichung von verschied enen Mitteln. Diese Methode vereinfacht die Findung des richtigen Mittels. Statt auf die individuell e Symptome einzugehen, braucht der Homöopath für eine [[Erkältung]], zum Beispiel, nur eine Misc…	Viele Homöopathen weichen auf verschiedener Weise von diesem klassischen Ansatz ab. Häufig ist die V erwendung von "Komplexmitteln", d.h., eine Vermengung oder gleichzeitige Verabreichung von verschied enen Mitteln. Diese Methode vereinfacht die Findung des richtigen Mittels. Statt auf die individuell e Symptome einzugehen, braucht der Homöopath für eine [[Erkältung]], zum Beispiel, nur eine Misc…	a	n
5597590	2005-05-01 T 18:44:00 UTC	Homöopathie	173	0	Hohe Verdünnungen können rein technisch nicht entsprechend den Angaben durchgeführt werden. So hat m an z. B. eine Phosphor D 200 hergestellt; nach einer analytischen Untersuchung stellte sich heraus, dass es eine D 9 war, eben eine viel geringere Verdünnung.<!--sollte doch möglich sein, eigentlich. Quelle?-->	Obwohl Hahnemann es nicht hätte wissen können, ist es heute unbetritten, dass Verdünnungen größer al s etwa 1:10{{sup|24}}, entspechend eine Potenzierung von D24 oder C12, kein einziges Molekül des Aus gangssubstanzes enthalten. Aus der Sicht der Wissenschaft, sind sie dann reines Wasser und ''können' ' keine Wirkung zeigen. Es gibt Spekulationen in der Richtung, dass eine Wirkung durch Informati…	c	c
59788	2003-01-01 T 23:51:38 UTC	Homöopathie	460	0	Die homöopathischen Arzneimittel wie z.B. Tropfen, Tabletten, Globuli werden nach den Vorschriften des Deutschen Homöopathischen Arzneibuches (»HAB«) durch stufenweises "[[Potenzieren]]" (Verdünnen: z.B. D1 = 1:10, D2 = 1:100) aus Urmischungen (pflanzlichen und tierischen Ursprungs: Symbol: Ø oder mineralischen und chemischen Ursprungs: Symbol O) und aus indifferenten Verdünnungsmitteln wie Wein …	Die homöopathischen Arzneimittel wie z.B. Tropfen, Tabletten, Globuli werden nach den Vorschriften des Deutschen Homöopathischen Arzneibuches (»HAB«) durch stufenweises "[[Potenzieren]]" (Verdünnen: z.B. D1 = 1:10, D2 = 1:100) aus Urmischungen (pflanzlichen und tierischen Ursprungs: Symbol: Ø oder mineralischen und chemischen Ursprungs: Symbol O) und aus indifferenten Verdünnungsmitteln wie [[We …	n	n
60020553	2009-05-13 T 17:38:31 UTC	Homöopathie	270	0	Seitens der Homöopathen gibt es Spekulationen, dass eine Wirkung durch [[Information]] ermöglicht wi rd, die nicht molekular gespeichert und übertragen wird (der Franzose [[Jacques Benveniste]] hat auf diesem Gebiet geforscht). Wirkstoffe sollen beispielsweise „Abdrücke“ in [[Wassercluster]]n hinterl assen, die dann an andere Wassercluster weitergegeben werden. Für diese Theorien gibt es jedoch k…	Seitens der Homöopathen gibt es Spekulationen, dass eine Wirkung durch im Wasser „gespeicherte“ [[In formation]] eintritt. Wirkstoffe sollen beispielsweise „Abdrücke“ in [[Wassercluster]]n hinterlassen , die dann an andere Wassercluster weitergegeben werden. Für diese Theorien gibt es jedoch keine Gru ndlage und angebliche Durchbrüche auf diesem Gebiet konnten nicht unabhängig reproduziert werden…	c	n
60707646	2009-06-02 T 17:22:59 UTC	Homöopathie	363	0	Ihr wichtigster und namensgebender Glaubenssatz ist das Ähnlichkeitsprinzip: „Ähnliches soll durch Ä hnliches geheilt werden“ (''similia similibus curentur'', Hahnemann). Homöopathen glauben, das entsc heidende Auswahlkriterium für ein [[homöopathisches Arzneimittel|Homöopathikum]] sei, dass es an Ges unden ähnliche [[Symptom]]e hervorrufen könne wie die, an denen der Kranke leidet. Homöopathen v…	Ihr wichtigster und namensgebender Glaubenssatz ist das Ähnlichkeitsprinzip: „Ähnliches soll durch Ä hnliches geheilt werden“ (''similia similibus curentur'', Hahnemann). Homöopathen glauben, das entsc heidende Auswahlkriterium für ein [[homöopathisches Arzneimittel|Homöopathikum]] sei, dass es an Ges unden ähnliche [[Symptom]]e hervorrufen könne wie die, an denen der Kranke leidet. Homöopathen v…	a	n
60972398	2009-06-09 T 22:13:46 UTC	Homöopathie	363	0	Homöopathische Behandlungserfolge beruhen auf [[Placeboeffekt]]en im weiteren Sinn. [[Edzard Ernst]] : ''[http://dcscience.net/ernst-bjcp-07.pdf The truth about homeopathy.]'' Br J Clin Pharmacol. 2008 Feb;65(2):163-4. Epub 2007 Sep 13. PMID 17875194 Shang, A et al. ''[http://www.dzvhae.com/portal/p ics/abschnitte/011005042421_lancet_kopie.pdf Are the clinical effects of homoeopathy placebo effec…	Bei den vermeintlichen homöopathischen Behandlungserfolgen handelt es sich um [[Placeboeffekt]]e. [ [Edzard Ernst]]: ''[http://dcscience.net/ernst-bjcp-07.pdf The truth about homeopathy.]'' Br J Clin Pharmacol. 2008 Feb;65(2):163-4. Epub 2007 Sep 13. PMID 17875194 Shang, A et al. ''[http://www.dzvh ae.com/portal/pics/abschnitte/011005042421_lancet_kopie.pdf Are the clinical effects of homoeopathy…	c	n
6146565	2005-05-31 T 10:44:20 UTC	Homöopathie	295	0	Sie wurde von dem Arzt [[Samuel Hahnemann]] (1755-1843) begründet und wird in [[Deutschland]] vor al lem von [[Heilpraktiker]]n, aber auch gelegentlich von [[Arzt|Ärzten]] ausgeübt. Die Zahl der Ärztin nen und Ärzte mit anerkannter Zusatzausbildung Homöopathie ist in den jüngsten Jahren deutlich gesti egen auf mittlerweile mehr als 4.500 (ca. 1,5% aller berufstätigen Ärzte). Unter den Heilpraktik…	Sie wurde von dem Arzt [[Samuel Hahnemann]] (1755&nsp;-&nbsp;1843) begründet und wird in [[Deutschla nd]] vor allem von [[Heilpraktiker]]n, aber auch gelegentlich von [[Arzt|Ärzten]] ausgeübt. Die Zahl der Ärztinnen und Ärzte mit anerkannter Zusatzausbildung Homöopathie ist in den jüngsten Jahren deu tlich gestiegen auf mittlerweile mehr als 4500 (ca. 1,5% aller berufstätigen Ärzte). Unter den He…	n	n
6291596	2005-06-07 T 21:49:07 UTC	Homöopathie	109	1	~[empty]~	Es ist auch zu vermerken, dass Kritiker der Homöopathie leider keine oder nur negative eigene Erfahr ungwen mit diesem Heilverfahren gemacht haben und in sofern rein theoretisch über diese Materie schr eiben!	c	a
6390350	2005-06-13 T 08:03:47 UTC	Homöopathie	453	0	Homöopathische Arzneimittel aus giftigen Substanzen wie z.B. Mercurius ([[Quecksilber]]), Arsenicum ([[Arsen]]) oder [[Brechnuss_(Strychnos)|Nux vomica]] (Brechnuss), einer Pflanze, die [[Strychnin]]- [[Alkaloid]]e enthält, wären in Potenzierungen unterhalb von max. D6 oder C3 noch materiell wirksam und werden daher in diesen Potenzen nicht hergestellt oder verordnet.	Bei niedrigen Potenzstufen (bis etwa D6) kann eine reguläre [[unerwünschte Arzneimittelwirkung]] auf treten, weil im Arzneimittel noch nennenswerte Stoffmengen enthalten sind. So können z. B. durch die Anwendung von Mercurius ([[Quecksilber]]), Arsenicum ([[Arsen]]) oder [[Brechnuss_(Strychnos)|Nux v omica]] (Brechnuss), einer Pflanze, die [[Strychnin]]-[[Alkaloid]]e enthält, [[Vergiftung]]en her…	c	c
65047822	2009-09-29 T 17:07:04 UTC	Homöopathie	477	0	~[empty]~	* Timothy Field Allen: ''The Encyclopedia of Pure Materia Medica, 10 Bände'', Reprint, New Delhi 199 5 (ursprünglich: 1874–1879)	a	n
67230836	2009-11-24 T 22:06:22 UTC	Homöopathie	303	0	Die gelegentlich nach homöopathischer Behandlung auftretenden Besserungen des Gesundheitszustands be ruhen auf [[Placeboeffekt]]en. [[Edzard Ernst]]: ''[http://dcscience.net/ernst-bjcp-07.pdf The trut h about homeopathy.]'' Br J Clin Pharmacol. 2008 Feb;65(2):163-4. Epub 2007 Sep 13. PMID 17875194 S hang, A et al. ''[http://www.dzvhae.com/portal/pics/abschnitte/011005042421_lancet_kopie.pdf Are t…	Aus naturwissenschaftlicher Sicht handelt es sich bei homöopathischen Behandlungserfolgen um [[Place boeffekt]]e. [[Edzard Ernst]]: ''[http://dcscience.net/ernst-bjcp-07.pdf The truth about homeopathy .]'' Br J Clin Pharmacol. 2008 Feb;65(2):163-4. Epub 2007 Sep 13. PMID 17875194 Shang, A et al. ''[ http://www.dzvhae.com/portal/pics/abschnitte/011005042421_lancet_kopie.pdf Are the clinical effect…	c	n
68352133	2009-12-23 T 13:16:45 UTC	Homöopathie	168	0	Die '''Homöopathie''' [{{IPA|?homøopa?ti?}}] („ähnliches Leiden“, von [[Altgriechische Sprache|griec h.]] {{Polytonisch|??????}}, ''hómoios'', „das gleiche, gleichartige“ und {{Polytonisch|?????}}, ''[ [Pathos|páthos]]'', „das Leid, die Krankheit“) ist eine wissenschaftlich nicht anerkannte, in vielen europäischen und einigen weiteren Ländern verbreitete [[alternativmedizin]]ische Behandlungsmeth…	Die '''Homöopathie''' [{{IPA|?homøopa?ti?}}] („ähnliches Leiden“, von [[Altgriechische Sprache|griec h.]] {{Polytonisch|??????}}, ''hómoios'', „das gleiche, gleichartige“ und {{Polytonisch|?????}}, ''[ [Pathos|páthos]]'', „das Leid, die Krankheit“) ist eine wissenschaftlich nicht anerkannte, in vielen europäischen und einigen weiteren Ländern verbreitete [[alternativmedizin]]ische Behandlungsmeth…	n	a
68973475	2010-01-07 T 19:59:12 UTC	Homöopathie	310	0	~[empty]~	J.J. Lux: [http://books.google.de/books?id=dfoJuX0Zg-wC&pg=PA324&lpg=PA324&dq=%22Gesellschaft+wahrhe itsliebender+Männer%22+Nürnberg&source=bl&ots=fpWygzgsCb&sig=wAHotXCrQGEReG_7KVFaAtnYv9Y&hl=de&ei=O_ pFS7KKNtL9sQaR0L2-Aw&sa=X&oi=book_result&ct=result&resnum=4&ved=0CBAQ6AEwAw#v=onepage&q=%22Gesellsch aft%20wahrheitsliebender%20Männer%22%20Nürnberg&f=false Versuche mit homöopathischen Mitteln der…	a	n
70756396	2010-02-16 T 17:09:47 UTC	Homöopathie	426	0	Das Ähnlichkeits- oder Simileprinzip –&nbsp;„similia similibus curentur“ („Ähnliches werde durch Ähn liches geheilt“)&nbsp;– besagt, dass eine Krankheit durch ein Mittel geheilt werden soll, das bei ei nem gesunden Menschen ähnliche Symptome hervorrufen kann wie sie der Kranke aufweist: ''„Man ahme de r Natur nach, welche zuweilen eine chronische Krankheit durch eine andere hinzukommende heilt un…	Nach dem Ähnlichkeits- oder Simileprinzip –&nbsp;„similia similibus curentur“ („Ähnliches werde durc h Ähnliches geheilt“) –&nbsp;sollen Krankheiten durch Mittel geheilt werden, die bei einem Gesunden ähnliche Symptome hervorrufen, wie sie bei dem Kranken beobachtet werden: ''„Man ahme der Natur nach , welche zuweilen eine chronische Krankheit durch eine andere hinzukommende heilt und wende in de…	c	n
70984017	2010-02-21 T 21:53:23 UTC	Homöopathie	179	0	Nach Hahnemanns Anweisungen wurden Homöopathika in hunderterschritten potenziert, das heute gebräuc hlichere Dezimalsysem zur Potenzierung und Bezeichnung der Potenzen z.B. D10 wurde vom Wunderheiler [[Arthur Lutze]] entwickelt. Werner Gerabek: Enzyklopädie Medizingeschichte S. 612 [http://books.goo gle.de/books?id=LLoOUP-y54YC&pg=PA614&lpg=PA614&dq=Enzyklop%C3%A4die+der+Medizingeschichte+Hom%C3%…	Nach Hahnemanns Anweisungen wurden Homöopathika in Hunderterschritten potenziert, das heute gebräuc hlichere Dezimalsysem zur Potenzierung und Bezeichnung der Potenzen, z.&nbsp;B. D10, wurde vom Wunde rheiler [[Arthur Lutze]] entwickelt. Werner Gerabek: ''Enzyklopädie Medizingeschichte'', S. [http:// books.google.de/books?id=LLoOUP-y54YC&pg=PA614&lpg=PA614&dq=Enzyklop%C3%A4die+der+Medizingeschich…	c	n
72537438	2010-03-30 T 12:07:01 UTC	Homöopathie	290	0	| issue = 3	| Nummer = 3	n	n
7443667	2005-07-05 T 09:53:26 UTC	Homöopathie	82	1	Hahnemann machte die Lebenskraft in seinem Organon zu einem Grundbegriff der homöopathischen Krankhe itslehre. Krankheit, die nicht der [[Chirurgie]] anheimfalle, sei die Verstimmung dieser "geistartig en" Lebenskraft und damit eine Befindensänderung des Gesunden. Sie äußere sich in einer Gesamtheit v on Krankheits-Zeichen und Symptomen.	Krankheit äußere sich somit in einer Gesamtheit von Krankheits-Zeichen und Symptomen und ist mit ein er Verstimmung der Lebenskraft gleichzusetzen. Die [[Heilung]], so Hahnemann, geschehe einzig durch die Umstimmung der Lebenskraft und ''"Befindensveränderung des Kranken in den gesunden Zustand"'' (O rganon, § 19). Deren Wirkung sei die Aufhebung der Gesamtheit der Symptome. Hahnemann war der Ans…	a	a
8029296	2005-07-28 T 12:19:31 UTC	Homöopathie	91	1	Der Begriff der Lebenskraft macht einen wesentlichen Unterschied der Homöopathie zur [[wissenschaft] ]lichen Medizin aus, indem die Grundlage für Krankheit und Heilung nicht in den Körperfunktionen des Organismus, sondern in einer den individuellen Menschen belebenden Kraft gesehen wird. Nach einigen Deutungen soll diese Kraft sogar "nicht-materiell" sein. Die Medizin hatte schon vor Hahnemanns Z…	Der Begriff der Lebenskraft macht einen wesentlichen Unterschied der Homöopathie zur [[wissenschaft] ]lichen Medizin aus, indem die Grundlage für Krankheit und Heilung nicht in den Körperfunktionen des Organismus, sondern in einer den individuellen Menschen belebenden Kraft gesehen wird. Diese Kraft sei "nicht-materiell", so dass beispielsweise [[Bakterien]] oder [[Virus|Viren]] als Krankheitsurs…	a	c
82095787	2010-11-30 T 07:47:41 UTC	Homöopathie	279	0	~[empty]~	| Jahr = 1980	n	n
82285828	2010-12-05 T 08:26:31 UTC	Homöopathie	279	0	~[empty]~	| Autor = Michael Teut, Jörn Dahler, Christian Lucae, Ulrich Koch	n	n
8439614	2005-08-13 T 10:00:34 UTC	Homöopathie	363	0	~[empty]~	Nach Robert Jütte spricht man heute statt von der Lebenskraft auch von den [[Selbstheilungskraft|Sel bstheilungskräften]] des Körpers (R. Jütte: Samuel Hahnemann, München 2005, S. 243).	n	a
85222824	2011-02-13 T 09:06:51 UTC	Homöopathie	250	0	~[empty]~	| Jahr = 1835	n	n
8695887	2005-08-22 T 07:56:25 UTC	Homöopathie	121	1	~[empty]~	beurteilt werden kann, gibt es heutzutage Forschungen,die deren	a	n
93340	2003-03-15 T 11:30:10 UTC	Homöopathie	239	0	~[empty]~	Diese Verdünnung ist höchst umstritten, und die meisten Naturwissenschaftler gehen davon aus, dass e in echtes homöopathisches Medikament praktisch reines Wasser ist (s.u.).	c	c
35296495	2007-08-08 T 07:20:30 UTC	Homöopathisches_Arzneimittel	345	0	Ein '''homöopathisches Arzneimittel''' ist ein nach Vorschriften der [[Homöopathie]] hergestelltes M ittel, das als [[Medikament]] eingesetzt wird. Es handelt sich bei diesen Mitteln jedoch nicht um [[ Arzneimittel]] im eigentlichen Sinn, sondern um [[Placebo|Scheinmedikament]]e, die keine Wirksamkeit haben. Im deutschen [[Arzneimittelgesetz (Deutschland)|Arzneimittelgesetz]] (AMG) wird ein homöo…	Ein '''homöopathisches Arzneimittel''' ist ein nach Vorschriften der [[Homöopathie]] hergestelltes M ittel, das als [[Medikament]] eingesetzt wird. Im deutschen [[Arzneimittelgesetz (Deutschland)|Arzne imittelgesetz]] (AMG) wird ein homöopathisches Arzneimittel definiert als "ein Arzneimittel, das nac h einem im [[Europäisches Arzneibuch|Europäischen Arzneibuch]] oder, in Ermangelung dessen, nach…	a	a
91872371	2011-07-30 T 07:46:55 UTC	Homöopathisches_Arzneimittel	227	0	~[empty]~	* Antidote sind auszuschließen	n	n
28674940	2007-03-04 T 19:09:22 UTC	Homotoxikologie	226	0	* Der Erklärungsansatz der Homotoxikologie ist monokausal. Sie wird von ihren Vertretern als Weitere ntwicklung der Homöopathie bezeichnet, allerdings kennt diese keine Erklärungen für Krankheiten und vertritt einen [[Ganzheitlichkeit|ganzheitlichen]] Ansatz.	* Der Erklärungsansatz der Homotoxikologie ist monokausal. Sie wird von ihren Vertretern als Weitere ntwicklung der Homöopathie bezeichnet, allerdings kennt diese keine monokausalen Erklärungen für Kra nkheiten und vertritt einen [[Ganzheitlichkeit|ganzheitlichen]] Ansatz.	n	n
31441524	2007-05-06 T 14:26:32 UTC	Hopi-Kerze	214	0	Auch aus physikalischer Sicht ist der "Kamineffekt" nicht [[plausibel]], da der geringe Unterdruck a llein nicht ausreicht (Vermutung) um die Ablagerungen, die zudem nicht näher charakterisiert werden, zu transportieren. Ebenso ist der Begriff "[[Schlacke]]" biologisch kaum haltbar: Die hier (und ebe nso in diversen "[[Entschlackung]]skuren") [[Postulat|postulierte]] Ansammlung von Verbrennungsüc…	Auch aus physikalischer Sicht ist der "Kamineffekt" nicht [[plausibel]], da der geringe Unterdruck a llein nicht ausreicht um die Ablagerungen, die zudem nicht näher charakterisiert werden, zu transpor tieren. Ebenso ist der Begriff "[[Schlacke]]" biologisch kaum haltbar: Die hier (und ebenso in diver sen "[[Entschlackung]]skuren") [[Postulat|postulierte]] Ansammlung von Verbrennungsückständen in…	n	n
84142604	2011-01-19 T 23:52:07 UTC	Hysterie	97	1	Die Hysterie ist eine Bezeichnung für eine neurotische Störung, bei der Geltungsbedürfnis, Egozentri smus und ein Bedürfnis nach Anerkennung zwar im Vordergrund stehen, sie jedoch oft mit dem Symbol ei nes [[Paradiesvögel|Paradiesvogels]] in Verbindung gebracht wird, da sie zu differenziert ist und da durch kein einheitliches Erscheinungsbild aufweist. Dies war unter anderem ein Grund dafür, dass…	Die Hysterie ist eine Bezeichnung für eine neurotische Störung, bei der Geltungsbedürfnis, Egozentri smus und ein Bedürfnis nach Anerkennung zwar im Vordergrund stehen, sie jedoch oft mit dem Symbol ei nes [[Paradiesvögel|Paradiesvogels]] in Verbindung gebracht wird, da sie zu differenziert ist und da durch kein einheitliches Erscheinungsbild aufweist. Dies war unter anderem ein Grund dafür, dass…	n	n
113934233	2013-02-08 T 07:52:44 UTC	Iridologie	341	0	~[empty]~	* Sehr große Pupille (Mydriasis): Vegetative Überreizung des Sympathikus, auch Erschöpfungszeichen	a	n
17155111	2006-05-27 T 13:30:11 UTC	Iridologie	276	0	Gegner weisen darauf hin, dass diese Studie nicht doppelblind durchgeführt worden und darum wertlos sei. Manche Befürworter meinen irrtümlich, Diagnosemethoden und pathologische Diathesen könnten im G egensatz zu Medikamenten oder Therapien grundsätzlich nicht doppelt blind analysiert werden.	Gegner weisen darauf hin, dass diese Studie nicht doppelblind durchgeführt worden und darum wertlos sei. Manche Befürworter meinen irrtümlich, Diagnosemethoden und pathologische [[Diathese (Medizin)|D iathesen]] könnten im Gegensatz zu Medikamenten oder Therapien grundsätzlich nicht doppelt blind ana lysiert werden.	n	n
49846603	2008-08-22 T 09:50:12 UTC	Isopathie	200	0	~[empty]~	Die Endobionten unterliegen einem natürlichen Regulationsmechanismus bei dem die höher entwickelten, Krankheiten verursachenden Wuchsformen durch die „Spermite“ abgebaut und ausgeschieden werden. Das Rind sei von Natur aus hoch belastet, so dass der Urin reichlich „Spermite“ enthalte.	a	n
104502953	2012-06-17 T 18:46:36 UTC	Jin_Shin_Jyutsu	7	1	'''Jin Shin Jyutsu''' ([[Japanische Schrift|jap.]] {{lang|ja|???}}, ''Jinshinjutsu'', dt. „Menschlic hkeit-Gott-Technik“) ist eine wissenschaftlich nicht anerkannte Behandlungsmethode zur ''Harmonisier ung der Lebensenergie'' ([[Qi]]). ''Jin Shin Jyutsu'' basiert wesentlich auf bewusster Atmung, dem H alten der Finger (auch [[Mudra]]s) und dem Berühren („Strömen“) von 26 postulierten ''Energiezen…	'''Jin Shin Jyutsu''' ([[Japanische Schrift|jap.]] {{lang|ja|???}}, ''Jinshinjutsu'', dt. "Kunst des Schöpfers durch den wissenden mitfühlenden Menschen“) ist eine wissenschaftlich nicht anerkannte Be handlungsmethode zur ''Harmonisierung der Lebensenergie'' ([[Qi]]). ''Jin Shin Jyutsu'' basiert wese ntlich auf bewusster Atmung, dem Halten der Finger (auch [[Mudra]]s) und dem Berühren („Strömen“)…	n	a
13638447	2006-02-12 T 11:34:20 UTC	Jin_Shin_Jyutsu	126	1	~[empty]~	* Ilse-Maria Fahrnow: "Jin Shin Jyutsu - Die Heilkraft Ihrer Hände - Ein Praxisbuch" Droemer Knaur, 2002, ISBN: 3-426-87168-8	a	a
18423413	2006-06-29 T 11:11:22 UTC	Johann_Georg_Schnitzer	331	0	~[empty]~	--[[Benutzer:Marcus Cyron|Marcus Cyron]] [[Wikipedia:Bücherbörse|Bücherbörse]] 13:11, 29. Jun 2006 ( CEST)	n	n
20140598	2006-08-13 T 15:36:42 UTC	Johann_Georg_Schnitzer	230	0	~[empty]~	* ''Diabetes Causes & Cure'' Edition 2002	c	n
38919641	2007-11-13 T 10:42:15 UTC	Johann_Georg_Schnitzer	434	0	Schnitzer empfiehlt zur [[Prävention]] und Heilung verschiedener [[Krankheit]]en eine [[Rohkost]]-[[ Diät]], die hauptsächlich aus [[Getreide]], [[Hülsenfrüchte]]n (Leguminosen), Nüssen und Samen, [[Wu rzelgemüse]]salaten und grünen [[Salat]]en besteht.	Schnitzer empfiehlt zur [[Prävention]] und Heilung verschiedener [[Krankheit]]en eine [[Rohkost]]-[[ Diät]], die hauptsächlich aus [[Getreide]], [[Hülsenfrüchte]]n (Leguminosen), Nüssen und Samen, [[Wu rzelgemüse]]salaten und grünen [[Salatpflanze|Salaten]] besteht.	n	n
20269643	2006-08-16 T 16:29:29 UTC	Johann_Schroth	132	1	~[empty]~	}}{{#if: {{{100|}}} | {{User {{{100}}}}}	n	n
20269643	2006-08-16 T 16:29:29 UTC	Johann_Schroth	132	1	~[empty]~	}}{{#if: {{{78|}}} | {{User {{{78}}}}}	n	n
20564735	2006-08-23 T 20:01:34 UTC	Johanna_Budwig	163	0	Die so genannte Budwig-Diät, auch ''Öl-Eiweiß-Kost'' genannt, basiert einerseits auf der Empfehlung bestimmte Nahrungsmittel zu essen, andererseits auf dem Verbot bestimmter Nahrungsmittel. Sie war ur sprünglich als Diät für [[Hepatitis]]patienten gedacht.	Diese speziell Form einer [[Krebsdiät]] ist in der wissenschaftlichen Medizin nicht anerkannt und um strittenen. Sie war der Meinung, dass [[Krebs]] durch eine ''Öl-Eiweiß-Kost'' bzw. [[Krebsdiät]] hei lbar wäre. Die sogenannte Budwig-Diät basiert einerseits auf der Empfehlung bestimmte Nahrungsmittel zu essen, andererseits auf dem Verbot bestimmter Nahrungsmittel. Sie war ursprünglich als Diät f…	c	c
23846920	2006-11-15 T 17:39:19 UTC	Josef_Issels	243	0	Wichtigste Erkenntniss für Issels in der damaligen Zeit war, dass Krebs nicht aus heiterem	Wichtigste Erkenntnis für Issels in der damaligen Zeit war, dass Krebs nicht aus heiterem Himmel ent steht, sondern das die Entstehung von Krebs ganz konkrete Gründe hat. Die von Issels vertretene Auff assung betrachtet den Krebs in allen seinen Formen und Stadien als eine generelle, systemische Erkra nkung, die Geschwulst als deren in Erscheinung tretende Endphase.	a	a
25223810	2006-12-17 T 08:39:48 UTC	KiDD-Syndrom	451	0	Als KIDD-Syndrom (Kopfgelenks-Induzierte-Dyspraxie und -Dysgnosie) bezeichnet man eine Folgeerkranku ng des [[KISS-Syndrom]]s. Dabei steht Dysgnosie für die Unfähigkeit Gelerntes zu reproduzieren und D yspraxie für die Ungeschicklichkeit. Vergesellschaftet findet man häufig auch Begleitprobleme wie Fe hlhaltungen, Schmerzstörungen (zumeist Zervikozephalgien), vegetative Störungen, unangepasstes S…	Als KIDD -Syndrom (Kopfgelenks-Induzierte-Dyspraxie und -Dysgnosie)kurz KIDD bezeichnet man eine Fol geerkrankung des [[KISS-Syndrom]]s. Dabei steht Dysgnosie für die Unfähigkeit Gelerntes zu reproduzi eren und Dyspraxie für die Ungeschicklichkeit. Vergesellschaftet findet man häufig auch Begleitprobl eme wie Fehlhaltungen, Schmerzstörungen (zumeist Zervikozephalgien), vegetative Störungen, unang…	n	c
53337525	2008-11-23 T 17:06:57 UTC	KiSS-Syndrom	149	1	Das KiSS-Syndrom bezeichnet eine [[Haltungsasymmetrie]]. Die evidenzbasierte Medizin kennt aber nur folgende Haltungsasymmetrien:	Die evidenzbasierte Medizin kennt folgende Haltungsasymmetrien an:	c	a
15192355	2006-03-30 T 19:24:35 UTC	Klangtherapie	118	1	Eigene und sehr erfolgreiche Wege geht hier die Klangtherapie bzw. Tontherapie PRIMUSONA G2000. Der Erfinder hat den Körper aufgeschlüsselt in die 12 Töne (Tabellen für die Zuordnung von Frequenzen). Mit einem speziell dazu entwickelten Klangstuhl (patentiert) werden die zur Genesung gewünschten Fre quenzen mit starker Intensität auf den Körper übertragen. Bei dieser Methode der Frequenzübertragu…	Eigene und sehr erfolgreiche Wege geht hier die Klangtherapie bzw. Tontherapie PRIMUSONA G2000. Der Erfinder hat den Körper aufgeschlüsselt in die 12 Töne (Tabellen für die Zuordnung von Frequenzen). Mit einem speziell dazu entwickelten Klangstuhl (patentiert) werden die zur Genesung gewünschten Fre quenzen mit starker Intensität auf den Körper übertragen. Bei dieser Methode der Frequenzübertragu…	a	a
22784459	2006-10-19 T 18:58:29 UTC	Klostermedizin	226	0	Im Westen galt Medizin lange Zeit als Handwerk und als angewandte [[Theologie]], es gab außerhalb de r Klöster keine Ausbildung für Ärzte. Krankheiten galten als von Gott gesandt, auch die [[Epidemie]] n wie zum Beispiel die [[Pest]].	Als Klostermedizin wird in der Medizingeschichte die Zeit vom [[Frühmittelalter]] bis zum [[Hochmitt elalter]] bezeichnet. Die Hauptphase dauerte vom 8. bis zum 12. Jahrhundert. In dieser Zeit lag die medizinische Versorgung in Europa ausschließlich in den Händen von Mönchen und Nonnen. Im Westen gal t Medizin in dieser Zeit als Handwerk und als angewandte [[Theologie]], es gab außerhalb der Klös…	c	n
95593117	2011-11-04 T 19:22:06 UTC	Klostermedizin	329	0	~[empty]~	* Johannes Gottfried Mayer, Bernhard Uehleke, Kilian Saum: ''Das große Handbuch der Klosterheilkunde .'' Verlag Zabert Sandmann, München 2005, ISBN 3-8289-2140-x.	a	a
36221430	2007-09-01 T 20:28:28 UTC	Kneipp-Medizin	363	0	Nach einer auf das gesamte Individuum ausgerichteten&nbsp;– also ganzheitlichen&nbsp;– Untersuchung und Befragung werden die Therapieelemente individuell zusammengestellt.	Die Kneipp-Medizin soll auf dem Wirkprinzip einer "Reizreaktion" beruhen, das heißt, dass diejenigen natürlichen Reaktionen des Körpers therapeutisch genutzt werden, die mit den oben erwähnten Methode n gereizt werden können. Die Kneipp-Therapie kann/soll mit anderen medizinischen Verfahren kombinier t werden. Somit steht die Kneipp-Medizin nicht im Gegensatz zur [[Schulmedizin|Hochschulmedizin]]…	c	a
43884024	2008-03-19 T 11:48:04 UTC	Kneipp-Medizin	325	0	* Mit der [[Ordnungstherapie]] auch Lebensordnung hat Kneipp einen Weg zu einer bewussten, die Gesun dheit erhaltenden Lebensführung vorgeschlagen.	* Mit der [[Ordnungstherapie]] hat Kneipp einen Weg zu einer bewussten, die Gesundheit erhaltenden L ebensführung vorgeschlagen.	n	n
18871355	2006-07-11 T 19:29:45 UTC	Kolloidales_Silber	64	1	~[empty]~	Antibiotika sind nicht gegen Viren wirksam, sondern jeweils nur gegen höchstens ein Dutzend Bakterie n und Pilzarten.	a	c
18871355	2006-07-11 T 19:29:45 UTC	Kolloidales_Silber	64	1	~[empty]~	Studien der medizinischen Fakultät an der Universität Los Angeles haben die antibakterielle, antivir ale und pilzhemmende Wirkung vom elektrokolloidalem Silber aufgezeigt. Kolloidales Silber zerstört s pezifische Enzyme, die von Mikroorganismen für die Respiration benötigt werden.	c	c
18871380	2006-07-11 T 19:30:35 UTC	Kolloidales_Silber	374	0	~[empty]~	Kolloidales Silber sollte niemals gleichzeitig mit Vitamin C oder mit anderen Produkten vermischt we rden. Nehmen Sie zum Beispiel morgens auf nüchternen Magen kolloidales Silber und nach dem Frühstück Vitamin C, oder andere Produkte.	a	a
98006770	2012-01-06 T 12:25:08 UTC	Kolloidales_Silber	94	1	~[empty]~	Man muss zu dem aber wissen, dass die Arznei-Industrie natürlich lieber 600 Medikamente unters Volk bringt anstatt jedem Kolloidales Silber zu verkaufen, was laut diversen Untersuchungen gegen mehr al s 600 Bakterien hilft.	a	a
14940182	2006-03-23 T 10:25:51 UTC	Kombucha	347	0	Spartipp:	'''Spartipp:'''	n	n
22897589	2006-10-22 T 19:07:18 UTC	Kombucha	226	0	~[empty]~	* Das bayerische Staatsministerium für Verbraucherschutz erklärt: „Nach Werbeaussagen von Hersteller n sollen Kombucha-Getränke u.a. das 'menschliche Wohlbefinden positiv beeinflussen', 'körpereigene A bwehrkräfte unterstützen' oder für 'die Stärkung des Immunsystems' sorgen. Allein von der Herstellun gsart und Zusammensetzung lässt sich eine solche Wirkung jedoch nicht ableiten.“ [http://www.vis…	a	c
57925337	2009-03-15 T 19:14:03 UTC	Kombucha	435	0	~[empty]~	Es können keine Prozentualen Angaben gemacht werden, da diese sehr variieren können und von verschie denen Faktoren abhängig sind, u.a. von der verwendeten Teesorte und der Gärdauer.	c	n
64122949	2009-09-04 T 09:37:13 UTC	Kombucha	131	1	~[empty]~	* * Sprache(n): Deutsch	n	n
9085337	2005-09-06 T 00:29:00 UTC	Kombucha	191	0	~[empty]~	Angeblich besitzt Kombucha eine krebshemmende Wirkung. Aufgrund der oben beschriebenen positiven Wir kung für das Allgemeinbefinden würde Kombucha zumindest unterstützend nützlich sein, und damit für j ede Krankheit zutrifft. Um das Immunsystem zu stärken, kann Kombucha auch mit [[Ginseng]] angesetzt werden.	c	a
35041938	2007-07-31 T 21:55:00 UTC	Körpertherapie	259	0	* Trager von [[Milton Trager]] - Eine sanfte Körperarbeit mit "mentaler Gymnastik".	* [[Trager-Methode]] von [[Milton Trager]] - Eine sanfte Körperarbeit mit "mentaler Gymnastik".	n	n
93016589	2011-08-29 T 12:01:56 UTC	Körpertherapie	8	1	~[empty]~	* [[Qi Gong]] chinesische Heilgymnastik verbunden mit mentalen Übungen (Vorstellungskraft)	n	a
9223735	2005-09-12 T 08:45:14 UTC	Körpertherapie	363	0	Der Begriff Körpertherapeut ist nicht geschützt. In Deutschland dürfen Körpertherapien jedoch nur vo n [[Heilpraktiker]]n und [[Arzt|Ärzten]] angewandt werden.	Der Begriff '''Körpertherapeut''' ist nicht geschützt. In Deutschland dürfen Körpertherapien jedoch nur von [[Heilpraktiker]]n und [[Arzt|Ärzten]] angewandt werden.	n	n
9226013	2005-09-12 T 10:38:39 UTC	Körpertherapie	363	0	Die Begriffe '''Körpertherapeut''' und auch '''Körpertherapie''' sind nicht geschützt. In Deutschlan d dürfen Körpertherapien jedoch nur von [[Heilpraktiker]]n und [[Arzt|Ärzten]] angewandt werden.	Der Begriff '''Körpertherapeut''' ist nicht geschützt. In Deutschland dürfen Körpertherapien jedoch nur von [[Heilpraktiker]]n und [[Arzt|Ärzten]] angewandt werden.	n	n
63537728	2009-08-19 T 08:26:28 UTC	Lily_Ehrenfried	455	0	Ein besonderes Anliegen war für sie die Geburtenkontrolle, ein großes Problem angesichts Massenarbei tslosigkeit und Verelendung großer Bevölkerungskreise. Sie schlug dem Bezirksamt Prenzlauer Berg vor , eine "Ehe- und Sexualberatungsstelle" zu eröffnen und traf offene Ohren. Von 1929 bis 1933 leitete sie die Beratungsstelle, klärte über Verhütungsmethoden auf und verteilte kostenlose Verhütungsm…	Aufgrund der polemischen Diskussion des Themas Geburtenkontrolle durch das konservativ-nationalistis che Parteienspektrum trat Ehrenfried dem Verein Sozialistischer Ärzte bei und kandidierte 1931 auf d er freigewerkschaftlichen Liste zur Ärztekammerwahl. Durch die Machtergreifung Hitlers gefährdet, fl oh sie aufgrund einer Warnung vor der SA über Basel und Nizza nach Paris. Nach dem Einmarsch der…	n	n
77032235	2010-07-24 T 19:05:44 UTC	Lily_Ehrenfried	455	0	'''Lydia Ehrenfried''', bekannt unter dem Rufnamen '''Lily''', auch '''Lilly''' oder '''Lili''' (* [ [20. August]] [[1896]] in Breslau, heute [[Wroclaw]]; † [[1994]] in [[Paris]]) war eine deutsche Ärz tin, Heilgymnastikerin und Begründerin der Holistischen Gymnastik bzw. Somato-Therapie jüdischer Her kunft, die seit ihrer Verfolgung durch das nationalsozialistische Regime in Frankreich, nach dem…	'''Lydia Ehrenfried''', bekannt unter dem Rufnamen '''Lily''', auch '''Lilly''' oder '''Lili''' (* [ [20. August]] [[1896]] in Breslau, heute [[Wroclaw]]; † [[1994]] in [[Paris]]) war eine deutsche Ärz tin, [[Heilgymnastik|Heilgymnastikerin]] und Begründerin der Holistischen Gymnastik bzw. Somato-Ther apie jüdischer Herkunft, die seit ihrer Verfolgung durch das nationalsozialistische Regime in Fr…	n	n
17191682	2006-05-28 T 13:41:34 UTC	Liste_homöopathischer_Grundsubstanzen	115	1	| Fließschnupfen mit Augentränen (wie bem Zwiebelschneiden)	| [[Lethargie]], Schläfrigkeit, Fließschnupfen, [[Heuschnupfen]] mit reichlich scharfen wassrigen Ab sonderungen, [[Heiserkeit]], [[Phantomschmerz]]	n	n
17402081	2006-06-02 T 18:25:41 UTC	Liste_homöopathischer_Grundsubstanzen	16	1	| Kollapszustände, Erfrierungen	| [[Angst]], [[blass]], [[kalt]], [[Kollaps]]zustände, [[Erfrierung]]en	n	n
19066186	2006-07-17 T 08:48:13 UTC	Liste_homöopathischer_Grundsubstanzen	415	0	~[empty]~	| Wille zur Befreiung aus Unterdrückung	n	n
19462179	2006-07-27 T 11:14:42 UTC	Liste_homöopathischer_Grundsubstanzen	415	0	~[empty]~	! Kürzel	n	n
19462179	2006-07-27 T 11:14:42 UTC	Liste_homöopathischer_Grundsubstanzen	415	0	~[empty]~	| Mutterkuchen [[Placenta]]	n	n
19590933	2006-07-30 T 17:32:48 UTC	Liste_homöopathischer_Grundsubstanzen	170	0	~[empty]~	| ''X-ray''	n	n
21263632	2006-09-09 T 09:42:56 UTC	Liste_homöopathischer_Grundsubstanzen	262	0	| Stimmungsschwankungen zwischen Heiterkeit und tiefer Verzweiflung, Lachzwang, Gedankenfülle, Gedan kenleere, [[Panikattacke]], Schlaflosigkeit, [[Epilepsie]], [[Zystitis]]	| Stimmungsschwankungen zwischen Heiterkeit und tiefer Verzweiflung, Lachzwang, Gedankenfülle, [[Pan ikattacke]], Schlaflosigkeit, [[Epilepsie]], [[Zystitis]]	n	n
22923386	2006-10-23 T 13:02:21 UTC	Liste_homöopathischer_Grundsubstanzen	170	0	| Verwirrt, ängstlich, misstrauisch, hitzig, [[Spasmen]], [[Blutung]]en, [[Wehen]], [[Fehlgeburt|Abo rte]], [[Ulzeration]], [[Gangrän]]	| Verwirrt, &auml;ngstlich, misstrauisch, hitzig, [[Spasmen]], [[Blutung]]en, [[Wehen]], [[Fehlgebur t|Aborte]], [[Ulzeration]], [[Gangr&auml;n]]	n	n
42259863	2008-02-08 T 18:45:56 UTC	Liste_homöopathischer_Grundsubstanzen	203	0	| &raquo;Fröstelige, [[Nihilismus|nihilistische]], unzufriedene, unversöhnliche und grollende Mensch en mit starker Angst um die [[Gesundheit]]&laquo;, tiefgehende [[Wunde]]n, &raquo;stechende, splitte rartige Schmerzen&laquo;, schmerzhafte [[Narbe]]n und [[Geschwür]]e ([[Gastritis]]), &raquo;[[Ekzem] ]e, [[Warzen]] und [[Schrunde]]n an den Körperöffnungen (Mundwinkel, After, etc.)&laquo;, eitern…	| „Fröstelige, [[Nihilismus|nihilistische]], unzufriedene, unversöhnliche und grollende Menschen mit starker Angst um die [[Gesundheit]]“, tiefgehende [[Wunde]]n, „stechende, splitterartige Schmerzen“ , schmerzhafte [[Narbe]]n und [[Geschwür]]e ([[Gastritis]]), „[[Ekzem]]e, [[Warzen]] und [[Schrunde] ]n an den Körperöffnungen (Mundwinkel, After, etc.)“, eiternde Abszesse, [[Katarrh]], allgemeine …	n	n
62575157	2009-07-24 T 14:41:41 UTC	Liste_homöopathischer_Grundsubstanzen	170	0	~[empty]~	| Ruhelos, ungeschickt, [[Schwellung]]en (rot, hitzig, schnell entwickelnd), brennende und stechende Schmerzen, [[Insektenstich]]e, [[Allergie|allergische Reaktion]], [[Zeckenstich]]	a	a
62748752	2009-07-29 T 11:15:04 UTC	Liste_homöopathischer_Grundsubstanzen	196	0	~[empty]~	| „Unreife, kindische und [[Geist|geistig]] unterentwickelte [[Mensch]]en“, niedrige [[Instinkt]]e ( z. B. Mangel an [[Moral]]), starker [[Sexualtrieb]], häufige [[Masturbation]], [[Epilepsie]], [[Akn e|Akne vulgaris]], [[Übergewicht]]	n	n
6454591	2005-06-16 T 07:23:22 UTC	Liste_homöopathischer_Grundsubstanzen	171	0	! Kürzel	|- {{highlight1}}	n	n
13081881	2006-01-27 T 13:35:24 UTC	Logi-Methode	454	0	1 Portion Lachssteak mit Gemüsegratin: ca. 660 kcal,38 % Eiweiß,57 % Fett, 6 % Kohlenhydrate.	1 Portion Lachssteak mit Gemüsegratin: ca. 660 kcal, 38% Eiweiß,57 % Fett, 6% Kohlenhydrate.	n	n
17660809	2006-06-09 T 11:34:53 UTC	Logi-Methode	226	0	~[empty]~	* Stellungnahme der Verbraucherzentrale Nordrhein-Westfalen: ''"Die Logi-Methode ist kurzfristig (1- 2 Wochen) zur Gewichtsabnahme geeignet, jedoch nicht als Dauerernährung (zuviel Eiweiß, Zufuhr von N ährstoffen aus Getreide, vor allem von Ballaststoffen, zu gering). Zwar wird auf eine dauerhafte Änd erung der Ernährungsgewohnheiten in Richtung Logi-Pyramide hingearbeitet, ob diese jedoch wirkli…	c	c
26962540	2007-01-26 T 18:56:50 UTC	Logi-Methode	74	1	Die '''Logi-Methode''' ist eine Ernährungsform, die ursprünglich auf Ernährungsempfehlungen für [[Di abetes]]-Patienten der Medizinischen Fakultät der [[Harvard University|Harvard Universität]] aufbaut . Sie soll eine gesunde Ernährung bieten, die auch eine Gewichtsreduktion ohne zu Hungern ermögliche . LOGI ist die Abkürzung für '''Lo'''w '''G'''lycemic '''I'''ndex (''engl.:'' niedriger [[Glykäm…	Die '''Logi-Methode''' ist eine Ernährungsform, die ursprünglich auf Ernährungsempfehlungen für [[Di abetes]]-Patienten der Medizinischen Fakultät der [[Harvard University|Harvard Universität]] aufbaut . Sie soll eine gesunde Ernährung bieten, die auch eine Gewichtsreduktion ohne zu Hungern ermögliche . LOGI ist die Abkürzung für '''Lo'''w '''G'''lycemic '''I'''ndex (''engl.:'' niedriger [[Glykäm…	n	n
36592210	2007-09-11 T 17:39:58 UTC	Logi-Methode	153	1	Die '''Logi'''-Methode ist eine Ernährungsform, die ursprünglich auf Ernährungsempfehlungen für über gewichtige Kinder und Jugendliche in der [[Adipositas]]ambulanz der [[Harvard University|Harvard]] U niversitätskinderklinik aufbaut. Sie soll eine gesunde Ernährung bieten, die auch eine Gewichtsreduk tion ohne zu Hungern ermöglicht. LOGI stand dort für die Abkürzung für '''Lo'''w '''G'''lycemic …	Die '''Logi'''-Methode ist eine Ernährungsform, die ursprünglich auf Ernährungsempfehlungen für über gewichtige Kinder und Jugendliche in der [[Adipositas]]ambulanz der [[Harvard University|Harvard]] U niversitätskinderklinik aufbaut. Sie soll eine gesunde Ernährung bieten, die auch eine Gewichtsreduk tion ohne zu Hungern ermöglicht. LOGI stand dort für die Abkürzung für '''Lo'''w '''G'''lycemic …	a	c
4061485	2005-01-15 T 00:22:38 UTC	Logi-Methode	3	1	# Viele Sattmacher ... eine Mahlzeit mit großem Volumen und einem hohen Eiweißanteil sättigt besser	# Viele Sattmacher ... eine Mahlzeit mit großem Volumen und einem hohen [[Eiweiß]]anteil sättigt bes ser	n	n
4061602	2005-01-15 T 00:37:07 UTC	Logi-Methode	3	1	*Schließlich werden [[Kalorie]]n "vergeudet" durch den spezifisch dynamischen bzw. [[thermischen Eff ekt]] von Eiweiß bei Verdauung und Stoffwechsel.	*Schließlich werden [[Kalorie]]n "vergeudet" durch den spezifisch dynamischen bzw. [[thermischen Eff ekt]] von Eiweiß bei [[Verdauung]] und [[Stoffwechsel]].	n	n
69380999	2010-01-16 T 10:44:19 UTC	Logi-Methode	185	0	*Die erhöhte Zufuhr von Gemüse, Salat, Obst, Beeren, Pilzen, Hülsenfrüchten etc. führt zu einer hohe n Ballaststoff- und Wasseraufnahme und soll eine verbesserte Sättigungswirkung bei niedriger [[Energ iedichte]] ermöglichen.	*Die erhöhte Zufuhr von Gemüse, Salat, Obst, Beeren, Pilzen, Hülsenfrüchten etc. führt zu einer hohe n Ballaststoff- und Wasseraufnahme und soll eine verbesserte Sättigungswirkung bei niedriger [[Energ iedichte]] ermöglichen. [http://aje.oxfordjournals.org/cgi/content/abstract/169/7/893 Associations B etween Macronutrient Intake and Self-reported Appetite and Fasting Levels of Appetite Hormones: …	n	n
12589084	2006-01-14 T 00:12:26 UTC	Low-Carb	308	0	'''Low Carb''' (engl.: wenig [[Kohlenhydrate]]) ist eine umstrittene [[Ernährung]]sweise, die den An teil der Kohlenhydrate in der täglichen [[Nahrung]] reduziert bzw. extrem minimiert.	'''Low-Carb''' (auch ''Low Carb'', engl.: "wenig Kohlenhydrate") ist eine umstrittene [[Ernährung]]s weise, bei der der Anteil an Kohlenhydraten in der täglichen [[Nahrung]] reduziert bzw. extrem minim iert wird, meist um eine Gewichtsreduktion zu erreichen.	c	n
36922261	2007-09-20 T 11:53:35 UTC	Low-Carb	226	0	Hingegen erfolgt bei [[Oligosaccharid]]en (Mehrfachzuckern) die Steigerung des Blutzuckerspiegels la ngsamer. Dazu zählen [[Zweifachzucker]] wie der [[Kristallzucker]] und [[Dreifachzucker]] wie die [[ Raffinose]]. [[Raffinose]] kann vom menschlichen Organismus nur sehr schlecht aufgenommen werden und führt daher zu keiner Änderung des Blutzuckerspiegels, wohl aber zu Blähungen im Verdauungstrakt…	Wenn man Kohlenhydrate wie [[Einfachzucker]], das ist unter anderem [[Traubenzucker]], zu sich nimmt , steigt der [[Blutzucker]]-Spiegel schnell und stark an. Dies geschieht deswegen, weil der Körper d iese speziellen Kohlenhydrate sehr schnell aufnehmen kann. Als Reaktion darauf schüttet die [[Bauchs peicheldrüse]] verstärkt das [[Hormon]] [[Insulin]] aus, um den Blutzucker-Spiegel wieder zu sen…	a	n
64095912	2009-09-03 T 14:20:08 UTC	Low-Carb	280	0	Auf diese Weise wird der Körper gezwungen seinen eigenen Fettreserven als Energiespeicher zu nutzen was zu der gewünschten Gewichtsreduktion führt.	Auf diese Weise wird der Körper gezwungen, seine eigenen Fettreserven als Energiespeicher zu nutzen, was zu der gewünschten Gewichtsreduktion führt.	n	n
72559519	2010-03-30 T 21:03:12 UTC	Low-Carb	95	1	~[empty]~	Schaub, Stefan „Die Krankheitsfalle. Wie Sie sich befreien und wieder gesund werden“ Neu Nov. 2009; ISBN: 978-3-907547120; Low-Carb hält deinen Blutzuckerspiegel konstant. HUSchaub-Institut.chUH Vorhe r: Schaub, Stefan "Ernährung + Verdauung = Gesundheit. Die Fundamente des Gesundbleibens" ISBN: 978- 3907547076	n	a
72564876	2010-03-30 T 22:56:14 UTC	Low-Carb	95	1	~[empty]~	Die Gründe, die gegen eine fettarme Ernährung sprechen, sind folgende:	a	n
9515471	2005-09-25 T 22:30:20 UTC	Low-Carb	321	0	Populär wurde die Low Carb Ernährung durch [[Dr. Robert C. Atkins]] (1930-2003), einem amerikanische n Arzt, Ernährungsforscher und Publizist, in den 1970er Jahren (siehe [[Atkins-Diät]]). Atkins ist n icht der Erfinder der kohlenhydratarmen Ernährung, wie oft behauptet wird. Er hat lediglich Forschun gen aus den 1950er Jahren ausgewertet und neu bewertet. Schon [[Dr. Wolfgang Lutz]], österreichi…	Populär wurde die Low Carb Ernährung durch [[Dr. Robert C. Atkins]] (1930-2003), einem amerikanische n Arzt, Ernährungsforscher und Publizist, in den [[1970er]] Jahren (siehe [[Atkins-Diät]]). Atkins i st nicht der Erfinder der kohlenhydratarmen Ernährung, wie oft behauptet wird. Er hat lediglich Fors chungen aus den [[1950er]] Jahren ausgewertet und neu bewertet. Schon [[Dr. Wolfgang Lutz]], öst…	n	n
47145573	2008-06-11 T 20:59:22 UTC	Low-Fat	313	0	~[empty]~	*Die geschmackliche Stimulation signalisiert "Fett im Anmarsch". Die Fettverwertung wird eine Zeit l ang weiter gehen.	c	n
48628474	2008-07-21 T 06:31:35 UTC	Low-Fat	58	1	* Die Wirkung ist nicht ausreichend erforscht. Dem Autor ist kein Land der EU bekannt, in dem diese Mittel lebensmittelrechtlich zugelassen wären. Bei längerer Verwendung wurden verbreitet "Irritation en" der Verdauung fest gestellt - vermutlich gibt es Probleme, weil der Magen eine größere Menge nic ht erwartetes EW verdauen soll.	* Die Wirkung ist nicht ausreichend erforscht. Bei längerer Verwendung wurden verbreitet "Irritation en" der Verdauung fest gestellt - vermutlich gibt es Probleme, weil der Magen eine größere Menge nic ht erwartetes EW verdauen soll.	a	n
100851370	2012-03-14 T 02:32:12 UTC	Lutz-Diät	211	0	Lutz erhielt für sein Werk Auszeichnungen der ''Royal Society of Medicine'' sowie im Jahr 2007 den ' 'Freedom of the City of London Award'' und ist Ehrenprofessor der ''Metropolitan University of Dubli n'', Irland. Er hat fünf Kinder und lebte während der vergangenen Jahrzehnte mit seiner 3. Frau Hele n Paula in London und Graz.	Lutz erhielt für sein Werk Auszeichnungen der ''Royal Society of Medicine'' sowie im Jahr 2007 den ' 'Freedom of the City of London Award'' und war Ehrenprofessor der ''Metropolitan University of Dubli n'', Irland. Er hatte fünf Kinder und lebte während der vergangenen Jahrzehnte mit seiner 3. Frau He len Paula in London und Graz.	n	n
10357677	2005-10-28 T 19:51:17 UTC	Magnetfeldtherapie	379	0	Menschen mit Herzschrittmacher oder anderen elektronischen Implantaten sollten grundsätzlich keiner Magnetfeldtherapie unterzogen werden, da es sonst bei der Behandlung zu gefährlichen Wechselwirkunge n mit der Steuerelektronik kommen kann. Im Einzelfall kann es bei neueren Implantaten Ausnahmen gebe n. Menschen mit sonstigen metallischen Implantaten sollten sich auf alle Fälle zuvor mit dem Arzt…	Menschen mit [[Herzschrittmacher]] oder anderen elektronischen [[Implantat]]en sollten grundsätzlich keiner Magnetfeldtherapie unterzogen werden, da es sonst bei der Behandlung zu gefährlichen Wechsel wirkungen mit der Steuerelektronik kommen kann. Im Einzelfall kann es bei neueren Implantaten Ausnah men geben. Menschen mit sonstigen metallischen Implantaten sollten sich auf alle Fälle zuvor mit …	n	n
25411108	2006-12-22 T 02:26:02 UTC	Magnetfeldtherapie	253	0	~[empty]~	Die Anwendung kann in der Praxis eines Arztes oder Therapeuten, einer Klinik oder Rehabilitationsein richtung sowie im Heimbereich erfolgen. Da oft eine langfristige oder zumindest tägliche Anwendung e rforderlich ist und Magnetfeldtherapie auch zur Gesundheitsvorsorge empfohlen wird erhält die Heimth erapie einen extrem hohen Stellenwert.	a	a
25411108	2006-12-22 T 02:26:02 UTC	Magnetfeldtherapie	253	0	~[empty]~	* Jeder Mensch kommt täglich mit einem statischen/oszillierenden Magnetfeld (Lautsprecher, PKW, Bahn , Natürliche Magnetfelder...) mit unterschiedlichen Freuquenzen und Feldstärken in Kontakt, weshalb ein Magnetfeld an sich keine messbare med. Wirkung haben sollte. Bei Personal, welches häufig mit zu m Teil sehr starken Magnetfeldern in Kontakt kommt, wie z.B. Physikern und Ärzten, ist keine sign…	a	c
26232126	2007-01-10 T 15:33:44 UTC	Magnetfeldtherapie	60	1	~[empty]~	In Österreicht ist die Magnetfeldtherapie seit 2003 nur noch nach ärztlicher Anordnung zulässig.	c	c
33247866	2007-06-16 T 21:02:47 UTC	Makrobiotik	411	0	In der Makrobiotik werden das Universum, Naturvorgänge, Physik, Chemie, Mechanik, Philosophie, Forsc hung und Wissenschaft, genauso wie Kunst, Musik, Tanz, Sport, usw. als auch Ernährung, Gesundheit - Krankheit, Medizin usw., nach den Gesichtspunkten der [[Philosophie]] der [[Yin und Yang|Yin-oder-Ya ng]]-Wertigkeit eingeteilt. Je nach Standpunkt und Erfahrung kann diese Einteilung geringfügige U…	Die moderne Makrobiotik der westlichen Welt ist von dem [[Japan]]er [[Georges Ohsawa]] ([[1893]]–[[1 966]]) und in der Folge von seinen Schülern [[Aveline Kushi]], [[Michio Kushi]], [[Hermann Aihara]] und wiederum deren Schüler (Wike und [[Adalbert Nelissen]], [[Thomas Nelissen]]) geprägt worden.	a	n
41787690	2008-01-29 T 07:16:25 UTC	Makrobiotik	330	0	Ohaswa berichtet, dass die Menschen des Fernen Ostens seit Jahrtausenden gegenseitig die Augen nach diesem gefährlichen Zeichen absuchten. A.a.O., S. 47-48 Aufsehen erregte er in den [[Vereinigte St aaten|Vereinigten Staaten], die für ihn ein „Sanpaku-Land“ waren, A.a.O., S. 44 indem er bei vielen westlichen Menschen Sanpaku-Augen zu erkennen glaubte durch seine Vorhersage, dass verschiedene Per …	Ohaswa berichtet, dass die Menschen des Fernen Ostens seit Jahrtausenden gegenseitig die Augen nach diesem gefährlichen Zeichen absuchten. A.a.O., S. 47-48 Aufsehen erregte er in den [[Vereinigte St aaten|Vereinigten Staaten]], die für ihn ein „Sanpaku-Land“ waren, A.a.O., S. 44 indem er bei viele n westlichen Menschen Sanpaku-Augen zu erkennen glaubte durch seine Vorhersage, dass verschiedene Pe…	n	n
45004883	2008-04-17 T 15:13:28 UTC	Makrobiotik	420	0	Georges Ohsawa (gebürtig: Nyoiti Sakurazawa, 1893–1966), der als Jugendlicher unter Tuberkulose litt und bereits seine Mutter und mehrere Geschwister durch diese Krankheit verloren hatte, hörte von Is hizukas Heilungsansatz und befolgte dessen Ratschläge. Als er meinte seine vollständige Gesundheit a ufgrund der Empfehlungen von Ishizuka wiedererlangt zu haben, trat er der Shoku-Yo-Gemeinschaft b…	Der Japaner [[Georges Ohsawa]] (gebürtig: Nyoiti Sakurazawa, 1893–1966), der als Jugendlicher unter [[Tuberkulose]] litt und bereits seine Mutter und mehrere Geschwister durch diese Krankheit verloren hatte, hörte von Ishizukas Heilungsansatz und befolgte dessen Ratschläge. Als er meinte seine volls tändige Gesundheit aufgrund der Empfehlungen von Ishizuka wiedererlangt zu haben, trat er der Shok…	a	n
26647665	2007-01-19 T 21:34:56 UTC	Malariatherapie	395	0	Die ''{{PAGENAME}}'' ist technisch am einfachsten durchzuführen, wenn an einem Krankenhaus zu jedem Zeitpunkt einige Patienten behandelt werden und zugleich als "[[Kulturmedium|Kulturmedien]]" für den benutzten Erregerstamm dienen. Den Patienten wird ? der typischen Fieberschübe Blut, das Plasmodien im [[Merozoit]]en-Stadium enthält, entnommen, um damit andere Patienten zu impfen und neu zu infiz…	Die ''{{PAGENAME}}'' ist technisch am einfachsten durchzuführen, wenn an einem Krankenhaus zu jedem Zeitpunkt einige Patienten behandelt werden und zugleich als "[[Kulturmedium|Kulturmedien]]" für den benutzten Erregerstamm dienen. Den Patienten wird während der typischen Fieberschübe Blut, das Plas modien im [[Merozoit]]en-Stadium enthält, entnommen, um damit andere Patienten zu impfen und neu z…	n	n
53678949	2008-12-02 T 16:03:24 UTC	Malariatherapie	198	0	{{Vorlage:Infobox ICD	{{Infobox ICD	n	n
74721730	2010-05-24 T 11:26:31 UTC	Manfred_Köhnlechner	287	0	Mit 75 Jahren schwamm Köhnlechner angeblich noch täglich 1000 Meter. 1992 schloss er sein dritte Ehe mit einer 33 Jahre jüngeren Frau. Köhnlechner verstarb an einem Krebsleiden.	Mit 75 Jahren schwamm Köhnlechner angeblich noch täglich 1000 Meter. 1992 schloss er sein dritte Ehe mit einer 33 Jahre jüngeren Frau. Manfred Köhnlechner verstarb an einem Krebsleiden.	n	n
9580254	2005-09-28 T 16:25:35 UTC	Manuelle_Therapie	341	0	~[empty]~	* [[Cranio-Sacral-Therapie]] ist eine ebenfalls aus den USA stammende Entwicklung des Heilpraktikers [[William Sutherland]] (1936). Sie hat deutlich [[Esoterik|esoterische]] Komponenten; insbesondere soll ein angenommener "Energiefluß" der Hirnflüssigkeit soll wiederhergestellt werden, indem Bewegun gseinschränkungen der Wirbelsäule behandelt werden. Die heutige Bedeutung der CST ist geringer als…	c	c
62002198	2009-07-08 T 17:46:45 UTC	Maria_Holl_(Therapeutin)	160	0	"Tinnitus - ein für den Hals-Nasen-Ohren-Arzt zunächst sehr unbefriedigendes, fast lästiges, jedoch täglich vorkommendes Krankheitsbild, schlecht nachweisbar, unsicher bis kaum therapierpar, Geduld un d Vertrauen bei Arzt und Patient stark fordernd.	Holl leitet seit 1981 eine eigene Praxis als Beraterin und Psychotherapeutin. Sie veranstaltet taois tische Meditationsseminare und bildet Tinnitus-Atemtrainer aus. Ihr Spezialgebiet ist die Konzepten twicklung von Therapien im Gesundheitsbereich, besonders für Erkrankungen, die medizinisch nicht zu behandeln sind, wie z.B. Tinnitus, Hörsturz und Schwindel, aber auch Neurodermitis, Kreislaufstöru…	a	a
62061919	2009-07-10 T 11:49:54 UTC	Maria_Holl_(Therapeutin)	264	0	~[empty]~	Die Tinnitus-Atem-Therapie nach Holl ist eine [[Alternativmedizin|alternativmedizinische]] Behandlun gsmethode. Im Unterschied zur [[strukturierte Tinnitus-Therapie|[strukturierten Tinnitus-Therapie]] ([[Evidenzbasierte Medizin]], EbM-Level IIa) ist ihre Wirksamkeit nicht durch [[randomisierte, kontr ollierte Studie]]n belegt.	a	c
62181331	2009-07-13 T 22:50:07 UTC	Maria_Holl_(Therapeutin)	299	0	Holl leitet seit 1981 eine eigene Praxis als Beraterin und Heilpraktiker für Psychotherapie. Sie ver anstaltet taoistische Meditationsseminare und bildet Tinnitus-Atemtrainer aus. Ihr Spezialgebiet ist die Konzeptentwicklung von Therapien wie z.B. Tinnitus, Hörsturz und Schwindel, aber auch Neuroderm itis, Kreislaufstörungen, Ängste und Migräne.	Seit 1981 leitet Holl eine eigene Praxis als Beraterin und Heilpraktikerin für Psychotherapie. Sie v eranstaltet taoistische Meditationsseminare und bildet Tinnitus-Atemtrainer aus. Ihr Spezialgebiet i st die Konzeptentwicklung von Therapien wie [[Tinnitus]], Hörsturz und Schwindel, aber auch Neuroder mitis, Kreislaufstörungen, Ängste und Migräne.	n	n
23481169	2006-11-06 T 17:03:39 UTC	Massage	458	0	~[empty]~	* Reduktion von [[Stress]]hormonen (u.a. [[Cortisol]])	a	n
48193942	2008-07-09 T 16:54:44 UTC	Massage	202	0	~[empty]~	* [[Lomilomi]] (Romi, Kahuna Bodywork, Ma Uri, Tempelmassage)	n	n
50214153	2008-08-31 T 22:35:43 UTC	Massage	327	0	Bei der Teilkörpermassage wird nur ein Körperteil massiert. Beide Beine bzw. beide Arme zählen hier als ein Körperteil. Daraus ergeben sich folgende Teilmassagebereiche: Beine, Rücken (im liegen und m it freiem Oberkörper), Arme, Brust, Bauch, Gesicht. Diese Einteilungen sind aber eher zum Abdrucken in Schulbüchern geeignet. Jeder Masseur hat seine eigene Art der Massage und wird eine Teilkörperm…	Bei der Teilkörpermassage wird nur ein Körperteil massiert. Beide Beine bzw. beide Arme zählen hier als ein Körperteil. Daraus ergeben sich folgende Teilmassagebereiche: Beine, Rücken (im Liegen und m it freiem Oberkörper), Arme, Brust, Bauch, Gesicht. (Diese eben beschriebenen Einteilungen sind aber eher zum Abdrucken in Schulbüchern geeignet.) Jeder Masseur hat seine eigene Art der Massage und …	n	n
5129483	2005-04-03 T 09:19:31 UTC	Massage	102	1	~[empty]~	* Bindegewebsmassage	n	n
68911098	2010-01-06 T 16:09:02 UTC	Massage	152	1	~[empty]~	„gegen etw. klopfen; tätscheln“)	a	n
27147101	2007-01-30 T 20:32:46 UTC	Materia_medica	140	1	Damit eine solche Datensammlung im Sinne der Homöopathie nutzbar wird, wird eine bestimmte Struktur angewandt, die mit den unterschiedlichen Arzneimittellehren weitgehend identisch, zumindest aber ähn lich ist:	Damit eine solche Datensammlung im Sinne der Homöopathie (was auch immer er sei) nutzbar wird, wird eine bestimmte Struktur (gewissermassen strukturell) angewandt, die mit den unterschiedlichen Arznei mittellehren weitgehend identisch, zumindest aber ähnlich ist:	n	c
28601413	2007-03-03 T 10:52:39 UTC	Materia_medica	338	0	~[empty]~	* K. Stauffer: ''Klinische Homöopathische Arzneimittellehre.''	a	a
33492660	2007-06-22 T 15:55:31 UTC	Matthias_Rath	21	1	Die veranstalteten Werbeaktionen für die von Rath vertriebenen Produkte, verbunden mit einer als Hei ligenverehrung anmutenden Inszenierung von Raths eigener Person, sorgten bundesweit für Aufsehen. Se ine Zuhörer bezahlten für den Eintritt in die Halle und spendeten teilweise hohe Geldsummen für sein e unter dem Namen ''Rath-Foundation'' agierende [[Organisation]].	Der Lipobay Skandal	a	a
33492660	2007-06-22 T 15:55:31 UTC	Matthias_Rath	21	1	~[empty]~	• Diagnostika (Organfunktionstests, Allergietests)	n	n
33492675	2007-06-22 T 15:55:54 UTC	Matthias_Rath	274	0	Im Jahr 1998 wurde bei dem Bundesinstitut für Arzneimittel und Medizinprodukte (BfArM) der erste Tod esfall eines Menschen gemeldet, der Lipobay eingenommen hatte. Im Jahr 2000 starb dann ein US-Amerik aner an der Einnahme von Lipobay. Als weitere Todesfälle eingingen nahm BAYER das Medikament vom Ma rkt. Bis Heute starben mehr al 60 Menschen an den Folgen von Muskelschwund und Nierenversagen, au…	In der seit 2006 laufenden Aktion seiner Partei [[Allianz für Gesundheit, Frieden und soziale Gerech tigkeit|AGFG]] warnt Rath sogar vor dem unmittelbar bevorstehenden Atomkrieg, der zum Ziel habe, ein e „Pharma-Diktatur“ zu etablieren.	a	a
33492675	2007-06-22 T 15:55:54 UTC	Matthias_Rath	274	0	2. Der Vertrieb von Vitaminen und anderen Naturstoffen, die die willkürlichen und viel zu niedrigen Richtwerte dieser „Codex“-Kommission überschreiten, soll weltweit untersagt werden.	* [http://www.spiegel.de/wissenschaft/mensch/0,1518,425647,00.html Spiegel-Online wegen Prozess in H amburg, kostenpflichtiger Artikel]	a	n
33492901	2007-06-22 T 16:01:09 UTC	Matthias_Rath	444	0	~[empty]~	Auf seiner Website und in Broschüren behauptet Rath, das Pharmakartell habe {{"|den Gesundheits- und Lebensinteressen der gesamten Menschheit den Krieg}} erklärt. Rath unterstellt weiterhin, dass {{"| Vitamine und andere Naturheilverfahren aus Profitgier bekämpft und verleumdet}} werden, um mit {{"|u nwirksamen Medikamenten}} auf Kosten der Verbraucher weiter Geld zu verdienen. Als angebliche Bew…	a	c
3416582	2004-11-25 T 13:30:47 UTC	Matthias_Rath	70	1	'''Matthias Rath''' (* [[1955]] in [[Stuttgart]]) ist ein umstrittener [[Deutschland|deutscher]] [[D oktor]] der [[Medizin]] und Alternativheiler.	'''Matthias Rath''' (* [[1955]] in [[Stuttgart]]) ist ein [[Deutschland|deutscher]] [[Doktor]] der [ [Medizin]] und Alternativheiler.	a	n
14213445	2006-03-02 T 17:16:04 UTC	Max_Otto_Bruker	280	0	Anfang der 90er Jahre wurde Dr. Bruker zum Honorarprofessor der medizinischen Fakultät der Universit ät Kiew berufen, mit dem Lehrschwerpunkt "Atomare Strahlenschäden". In den [[1980er]] Jahren erforsc hte Bruker die Verbreitung von Krebskrankheiten durch den Reaktorunglück von Tschernobyl. Prof. Dr. Bruker hielt die Vorlesungen im hohen Alter von 80 in Deutsch und Englisch, den sowjetischen Stud…	Anfang der 90er Jahre wurde Bruker zum Honorarprofessor der medizinischen Fakultät der Universität K iew berufen, mit dem Lehrschwerpunkt "Atomare Strahlenschäden". In den [[1980er]] Jahren erforschte Bruker die Verbreitung von Krebskrankheiten durch den Reaktorunglück von Tschernobyl. Bruker hielt d ie Vorlesungen im hohen Alter von 80 in Deutsch und Englisch, den sowjetischen Studenten wurden s…	n	c
18737626	2006-07-08 T 01:24:12 UTC	Max_Otto_Bruker	380	0	~[empty]~	Bruker führte seine Ernährungslehre im wesentlichen auf den Schweizer Arzt [[Maximilian Bircher-Benn er]] zurück, der die Zusammenhänge zwischen Ernährung und Zivilisationskrankheiten weitgehend [[Intu ition|intuitiv]] erkannt habe. Der deutsche Forscher [[Werner Kollath]] habe diese Zusammenhänge auf ein wissenschaftliches Fundament gestellt, während Bruker seinen eigenen Beitrag hauptsächlich i…	a	a
18925760	2006-07-13 T 09:30:26 UTC	Max_Otto_Bruker	166	0	'''Max Otto Bruker''' (* [[16. November]] [[1909]] in [[Reutlingen]], † [[6. Januar]] [[2001]] in [[ Lahnstein]]) war ein [[Deutschland|deutscher]] [[Arzt]], der sich für den Schutz des Lebens, eine ge sunde Lebensweise, und insbesondere eine gesunde Ernährung einsetzte. In seiner ärztlichen Praxis le gte er größten Wert auf die Beseitigung der Krankheitsursachen, und unterstützte diese Ursachenb…	'''Max Otto Bruker''' (* [[16. November]] [[1909]] in [[Reutlingen]], † [[6. Januar]] [[2001]] in [[ Lahnstein]]) war ein [[Deutschland|deutscher]] [[Arzt]], der als Verfechter der [[Vollwertkost]] bek annt wurde. In seiner ärztlichen Praxis wandte er traditionelle Behandlungsmethoden der [[Naturheilk unde]], insbesondere die [[Kneipp-Medizin]], sowie die [[Homöopathie]] an. Durch seine umfangrei…	c	c
93133004	2011-09-01 T 12:39:45 UTC	Max_Otto_Bruker	237	0	Bruker stand in der Tradition der Zivilisationskritik der [[Naturheilkunde]]. Seine Aussagen zur Ern ährung stehen im Gegensatz zu etablierten Lehrmeinungen innerhalb von [[Medizin]] und [[Ernährungswi ssenschaft]]en. Bekannt wurde er hauptsächlich durch seinen Einsatz für die Verbreitung der [[Vollwe rtkost]]. Hierzu schrieb er zahlreiche Bücher, hielt öffentliche Vorträge und gründete den gemei…	Bruker stand in der Tradition der [[zivilisationskritik|zivilisationskritischen]] [[Naturheilkunde]] . Seine Aussagen zur Ernährung stehen im Gegensatz zu etablierten Lehrmeinungen innerhalb von [[Medi zin]] und [[Ernährungswissenschaft]]en. Bekannt wurde er hauptsächlich durch seinen Einsatz für die Verbreitung der [[Vollwertkost]]. Hierzu schrieb er zahlreiche Bücher, hielt öffentliche Vorträge…	n	n
24192117	2006-11-23 T 16:56:05 UTC	Meridian_(TCM)	11	1	~[empty]~	Es ist zu betonen: Antworten auf die Frage nach der Existenz der Meridiane besitzen grundsätzlich ke ine Gültigkeit auf Aussagen über die Existenz oder Wirksamkeit der Behandlung von Akupunkturpunkten, da sie sich lediglich auf die Verbindungslinien zwischen bestimmten Akupunkturpunkten beziehen. Die Literatur zu den Akupunkturpunkten selbst ist wesentlich älter und stützt sich dabei nicht auf An…	a	a
41778103	2008-01-28 T 21:29:10 UTC	Meridian_(TCM)	334	0	Wenn man von Meridianen ohne weiteren Zusatz spricht, meint man üblicherweise die 12 Hauptmeridiane (Jing mai), die nach den Zàngf? ("Organen") benannt sind. Die Hauptmeridiane haben jeweils auch eine Fließrichtung:	Wenn man von Meridianen ohne weiteren Zusatz spricht, meint man üblicherweise die 12 Hauptmeridiane (Jing mai), die nach den "Organen" (Zàngf?) benannt sind. Die Hauptmeridiane haben jeweils auch eine Fließrichtung:	a	n
53680322	2008-12-02 T 16:34:48 UTC	Meridian_(TCM)	427	0	Einen starken Hinweis auf die Existenz von Meridianen lieferte ein mehrfach durchgeführtes Experimen t, bei dem eine radioaktive Substanz unter die Haut gespritzt wurde und sich diese Substanz nicht en tlang von Nerven, Venen oder Lymphgefäßen, sondern entlang eines Meridians ausbreitete. de Vernejoul P, Darras JC, Beguin C, Cazalaa JB, Daury G, de Vernejoul J.: Isotopic approach to the visualiza…	Einen umstrittenen Hinweis auf die Existenz von Meridianen außerhalb der Vorstellungen von Menschen, die an sie glauben, lieferte ein mehrfach durchgeführtes Experiment, bei dem eine radioaktive Subst anz unter die Haut gespritzt wurde und sich diese Substanz nicht entlang von Nerven, Venen oder Lymp hgefäßen, sondern entlang eines Meridians ausbreitete. de Vernejoul P, Darras JC, Beguin C, Cazal…	c	c
7911689	2005-07-23 T 13:33:47 UTC	Meridian_(TCM)	394	0	'''Meridiane''' sind in der Vorstellung der [[Traditionelle Chinesische Medizin|Traditionellen Chine sischen Medizin]] "Energiebahnen", auf denen die "Lebensenergie" ([[Qi]]) fließt. "Energie" ist hier bei im östlichen, [[Esoterik|esoterischen]] Sinne zu verstehen. Unterbrechungen dieses Energieflusse s sollen Störungen bedeuten, die zu [[Krankheit]] führen können. Die [[Akupunktur]] beschreibt P…	'''Meridiane''' sind in der Vorstellung der [[Traditionelle Chinesische Medizin|Traditionellen Chine sischen Medizin]] "Energiebahnen", auf denen die "Lebensenergie" ([[Qi]]) fließt. "Energie" ist dabe i ein durchaus erfahrbares Phänomen (etwa im Rahmen von [[Qigong]]) und nicht etwa im [[Esoterik|eso terischen]] Sinne zu verstehen. Unterbrechungen dieses Energieflusses sind Störungen, die sensu …	c	a
77966980	2010-08-17 T 17:29:55 UTC	Metabolic-Balance	55	1	~[empty]~	Der Erfolg dieser Diät basiert nicht allein auf einer Ernährungsumstellung, sondern vor allem mit ei ner veränderten, bewußten, natürlichen individuellen Lebensführung, ohne jeglichen "Schnick-Schnack" , was die Ursache für die teilweise unsachliche Kritik ist, weil das die Möglichkeit für unlautere G eschäfte mit übergewichtigen Menschen nimmt.	c	a
56322026	2009-02-06 T 14:26:05 UTC	Miasmentheorien_(Homöopathie)	471	0	Dies veranlasste ihn 11 Jahre lang die Hintergründe dieser Problematik zu erforschen, sowohl in der medizinischen Fachliteratur als auch in seinen eigenen „Patientenjournalen“. Das was er fand war, da ss Erkrankungen sich nicht alleine durch vordergündige Symptomatik zeigten, sondern dahinter ein Pro zess arbeitete, der im Verborgenen für das erneute Aufflammen von Symptomen verantwortlich schien.	Dies veranlasste ihn 11 Jahre lang die Hintergründe dieser Problematik zu erforschen, sowohl in der medizinischen Fachliteratur als auch in seinen eigenen „Patientenjournalen“. Das was er fand war, da ss Erkrankungen sich nicht alleine durch vordergündige Symptomatik zeigten, sondern dahinter ein Pro zess arbeitete, der im Verborgenen für das erneute Aufflammen von Symptomen verantwortlich schien…	c	n
104832256	2012-06-25 T 22:11:53 UTC	Misteltherapie	346	0	Die '''Misteltherapie''' gehört zu den am häufigsten angewandten Verfahren der [[Alternativmedizin|k omplementärmedizinischen]] Krebsbehandlungen „Mistletoe is a complementary cancer treatment that is widely used, usually in addition to and alongside recommended conventional cancer therapy.“ Maurice Orange et al. In: ''Global Advances in Health and Medicine'', Volume 1, Number 1, March 2012, S. 1…	Die '''Misteltherapie''' gehört zu den am häufigsten angewandten Verfahren der [[Alternativmedizin|k omplementärmedizinischen]] Krebsbehandlungen „Mistletoe is a complementary cancer treatment that is widely used, usually in addition to and alongside recommended conventional cancer therapy.“ Maurice Orange et al.: ''Durable Regression of Primary Cutaneous B-Cell Lymphoma Following Fever-inducing …	n	n
22390252	2006-10-09 T 11:58:59 UTC	Misteltherapie	465	0	Ob und in welcher Weise die Mistel eine Wirksamkeit gegen Krebs besitzt, ist seit ihrer Einführung i n die Krebstherapie [[1917]] ein Streitpunkt zwischen Wissenschaftsmedizinern und Vertretern anthrop osophischer Heilkunde sowie Paramedizinern. Die bisher vorliegenden, wissenschaftlichen Standards en tsprechenden [[Randomisierung|randomisierten]] Studien ([[#Literatur|Lit.]]: Steuer-Vogt et al. …	Ob und in welcher Weise die Mistel eine Wirksamkeit gegen Krebs besitzt, ist seit ihrer Einführung i n die Krebstherapie [[1917]] ein Streitpunkt zwischen Wissenschaftsmedizinern und Vertretern anthrop osophischer Heilkunde sowie Paramedizinern. Die bisher vorliegenden, wissenschaftlichen Standards en tsprechenden [[Randomisierung|randomisierten]] Studien ([[#Literatur|Lit.]]: Steuer-Vogt et al. …	n	n
4422789	2005-02-06 T 12:51:35 UTC	Misteltherapie	209	0	[[Bild:Mistel_2002.jpg|right|thumb|250px|Eine [[Mistel]]]]Sie wird bis heute zumeist innerhalb der [ [Anthroposophische Medizin|Anthroposophischen Medizin]] zur [[Krebs (Medizin)|Krebs]]behandlung bei bestimmten bösartigen Tumoren eingesetzt. Sie ist eine der bei Krebserkrankungen am häufigsten einge setzten komplementärmedizinischen Therapien. Die meisten [[Schulmedizin|Schulmediziner]] lehnen d…	[[Bild:Mistel_2002.jpg|right|thumb|250px|Eine [[Mistel]]]]Sie wird bis heute zumeist innerhalb der [ [Anthroposophische Medizin|Anthroposophischen Medizin]] zur [[Krebs (Medizin)|Krebs]]behandlung bei bestimmten bösartigen Tumoren eingesetzt. Sie ist in Deutschland eine der bei Krebserkrankungen am h äufigsten eingesetzten komplementärmedizinischen Therapien. Die meisten [[Schulmedizin|Schulmediz…	n	n
47836200	2008-06-30 T 11:01:39 UTC	Misteltherapie	342	0	{{Quelle}}	Unerwünschte Wirkungen der Misteltherapie betreffen das Herz-Kreislauf-System (Blutdruckabfall oder -anstieg, Verlangsamung des Herzschlags), den Magen-Darm-Trakt (Übelkeit, Erbrechen, Durchfall, [[De hydratation]]), das zentrale Nervensystem (Verwirrtheit, Halluzinationen, epileptische Anfälle) sowi e das Immunsystem (Fieber, [[Leukozytose|Anstieg der weißen Blutkörperchen im Blut]]). Lokale Ent…	c	c
5491827	2005-04-21 T 19:34:41 UTC	Misteltherapie	209	0	*Kienle GS, Kiene H.: ''Die Mistel in der Onkologie - Fakten und konzeptionelle Grundlagen''. Stuttg art: Schattauer Verlag; 2003, 749 S. ISBN 3-7945-2282-6	*Kienle GS, Kiene H. Die Mistel in der Onkologie - Fakten und konzeptionelle Grundlagen. Stuttgart: Schattauer Verlag; 2003, 749 S. ISBN 3-7945-2282-6	n	n
114440193	2013-02-20 T 09:08:47 UTC	Montignac-Methode	135	1	Nimmt man häufig und viel ''schlechte Kohlenhydrate'' zu sich, ist die [[Bauchspeicheldrüse]] stark beansprucht, weil häufig viel und schnell Insulin produziert werden muss. Bei einigen Menschen gerät die Insulin-Ausschüttung außer Kontrolle und es wird selbst bei geringer Kohlenhydrat-Zufuhr übermä ßig viel Insulin produziert ([[Hyperinsulinismus]]). Bei funktionierendem Stoffwechsel werden auch…	Nimmt man häufig und in großer Menge ''schlechte Kohlenhydrate'' zu sich, ist die [[Bauchspeicheldrü se]] stark beansprucht, weil häufig viel und schnell Insulin produziert werden muss. Bei einigen Men schen gerät die Insulin-Ausschüttung außer Kontrolle und es wird selbst bei geringer Kohlenhydrat-Zu fuhr übermäßig viel Insulin produziert ([[Hyperinsulinismus]]). Bei funktionierendem Stoffwechse…	n	n
105740285	2012-07-18 T 19:27:14 UTC	Montignac-Methode	249	0	~[empty]~	* Die von Dr. Detlef Pape entwickelte [[Insulin-Trennkost]] sucht den Insulinspiegel möglichst niedr ig zu halten, damit der Abbau von Körperfett nicht behindert wird.	a	a
31121649	2007-04-29 T 09:02:54 UTC	Moshé_Feldenkrais	334	0	*Feldenkrais, Moshé: Das starke Selbst. Anleitung zur Spontaneität, 1992, 307 S.	*Feldenkrais, Moshé: ''Das starke Selbst. Anleitung zur Spontaneität'', 1992, 307 S.	n	n
9424372	2005-09-21 T 22:37:09 UTC	Moshé_Feldenkrais	358	0	Moshé Feldenkrais wanderte als Jugendlicher alleine von Russland nach Palästina aus.	Er wanderte 1918 nach Palästina aus.	a	n
44808127	2008-04-12 T 10:41:13 UTC	Moxibustion	226	0	Die Hauptanwendungsgebiete der Moxa-Therapie sind Schwäche nach [[Chronische Krankheit|chronischen E rkrankungen]] und Erkrankungen der Atemwege wie chronische [[Bronchitis]] und [[Asthma]]. Moxa darf nicht im Gesicht, am Kopf oder in der Nähe von Schleimhäuten angewendet werden. Auch bei Fieber, aku ten Entzündungen, während der [[Menstruation]], in der Schwangerschaft (Ausnahme: [[Beckenendlage…	Die Hauptanwendungsgebiete der Moxa-Therapie sind Schwäche nach [[Chronische Krankheit|chronischen E rkrankungen]] und Erkrankungen der Atemwege wie chronische [[Bronchitis]] und [[Asthma]]. Moxa darf nicht im Gesicht, am Kopf oder in der Nähe von Schleimhäuten angewendet werden. Auch bei Fieber, aku ten Entzündungen, während der [[Menstruation]], in der Schwangerschaft sowie bei übermäßiger Nerv…	n	n
65006037	2009-09-28 T 14:56:23 UTC	Moxibustion	251	0	~[empty]~	* Eine neuzeitliche Anwendung ist die Laserakupunktur, http://www.akupunktur.de/patient/laserakupunk tur.php die mit [[Infrarot]]strahlung arbeitet.	a	n
98011253	2012-01-06 T 14:17:25 UTC	Mykotherapie	33	1	Die für medizinische Anwendung beworbenen Pilzarten werden von den Anbietern '''Heilpilze''', '''Med izinalpilze''' oder '''Vitalpilze''' genannt. In [[China]] werden zahlreiche dieser Pilzarten schon seit Jahrhunderten als Rezepturbestandteile in der [[Traditionelle Chinesische Medizin|Traditionelle n Chinesischen Medizin]] (TCM) verwendet. In Europa wurden sie zum Teil in den [[Kräuterbuch|Kräu…	Die für medizinische Anwendung beworbenen Pilzarten werden von den Anbietern '''Heilpilze''', '''Med izinalpilze''' oder '''Vitalpimmels''' genannt. In [[China]] werden zahlreiche dieser Pilzarten scho n seit Jahrhunderten als Rezepturbestandteile in der Blutzbrüdaz[[Traditionelle Chinesische Medizin| Traditionellen Chinesischen Medizin]] (TCM) verwendet. In Europa wurden sie zum Teil in den [[Kr…	n	n
83928544	2011-01-15 T 18:47:32 UTC	NAET	189	0	~[empty]~	Die Abkürzung „NAET“ ist in der Europäischen Union seit November 1999 als [[Wortmarke]] auf die Inha berin Devi S. Nambudripad eingetragen. {{Internetquelle | url=http://oami.europa.eu/CTMOnline/Reques tManager/de_Detail_NoReg#| titel=Das Amt der Europäischen Union für die Eintragung von Marken und Ge schmacksmustern: CTM-ONLINE - Ausführliche Markeninformation | zugriff=2011-01-15}} Für Therapeu…	c	c
84023298	2011-01-17 T 19:01:47 UTC	NAET	189	0	NAET hat inzwischen eine hohe Verbreitung und wird zunehmend von Ärzten und Heilpraktikern angewandt . Es gibt mehr als 10.000 Praktizierende, wobei die meisten in Nordamerika tätig sind. In Europa wur den seit Juni 2000 schon mehr als 1500 Personen ausgebildet. Die derzeitige Verteilung nach medizini schen Fachberufen ergibt ungefähr folgendes Bild: 15 % Ärzte, 40 % Akupunkteure, 30 % Chiroprakt…	NAET hat inzwischen eine hohe Verbreitung und wird zunehmend von Ärzten und Heilpraktikern angewandt . Es gibt mehr als 10.000 Praktizierende, wobei die meisten in Nordamerika tätig sind. In Europa wur den seit Juni 2000 mehr als 1500 Personen ausgebildet. Die Verteilung nach medizinischen Fachberufen ergibt folgendes Bild: 15 % Ärzte, 40 % Akupunkteure, 30 % Chiropraktiker und 15 % sonstige Spez…	c	n
10930243	2005-11-19 T 13:18:47 UTC	Nahrungsergänzungsmittel	285	0	#in dosierter Form, insbesondere in Form von [[Kapsel (Medikament)|Kapseln]], [[Pastille]]n, [[Table tte]]n, [[Pille]]n und anderen ähnlichen Darreichungsformen, [[Pulver]]beutel, Flüssigampullen, Flas chen mit Tropfeinsätzen und ähnlichen Darreichungsformen von Flüssigkeiten und Pulvern zur Aufnahme in abgemessenen kleinen Mengen in den Verkehr gebracht wird."	#in dosierter Form, insbesondere in Form von [[Kapsel (Medikament)|Kapseln]], [[Pastille]]n, [[Table tte]]n, [[Pille]]n und anderen ähnlichen Darreichungsformen, Pulverbeutel, Flüssigampullen, Flaschen mit Tropfeinsätzen und ähnlichen Darreichungsformen von Flüssigkeiten und Pulvern zur Aufnahme in a bgemessenen kleinen Mengen in den Verkehr gebracht wird."	n	n
67254818	2009-11-25 T 15:24:24 UTC	Nahrungsergänzungsmittel	151	1	~[empty]~	aussergewöhnlichsten Produkte derzeit machen dürfte.''' [http://www.verv e-office.com Link-Text]	n	n
30972748	2007-04-25 T 14:57:52 UTC	Neuraltherapie	387	0	* Dosch, P.: Lehrbuch der Neuraltherapie nach Huneke, 14. Aufl., Karl F. Haug, Heidelberg 1995.	* Dosch, P.: ''Lehrbuch der Neuraltherapie nach Huneke'', 14. Aufl., Karl F. Haug, Heidelberg 1995. ISBN 3-8304-0632-0	n	n
41157473	2008-01-13 T 20:31:36 UTC	Neuraltherapie	353	0	~[empty]~	The effect of analgesic technique on postoperative patient-reported outcomes including analgesia: a systematic review.Liu SS, Wu CL.	n	n
41190459	2008-01-14 T 17:38:42 UTC	Neuraltherapie	342	0	Ein Störfeld stellt nach Huneke eine Irritationsquelle dar, von der aus laufend unterschwellige nerv ale Impulse in das Nervensystem eingespeist werden. Dies kann über eine Sympathikus- Aktivierung übe r eine Vasokonstriktion zur Minderdurchblutung eines Organs oder zum Beispiel einer Bandscheibe führ en und damit eine Fernerkrankung unterhalten. Von besonderer Bedeutung sind dabei die engen anat…	1940 behandelte Huneke eine an [[Migräne]] und Gelenkbeschwerden in der Schulter leidende Frau im Be reich einer Beinwunde (Osteomyelitis), nachdem er bereits zuvor mehrfach erfolglos die Segmenttherap ie durchgeführt hatte. Nach der Behandlung am Bein soll binnen Sekunden eine deutliche Besserung im Bereich der Schulter eingetreten sein. Er postulierte die Existenz sogenannter „Störfelder“; dabe…	c	c
9336071	2005-09-17 T 17:18:39 UTC	Neuraltherapie	63	1	~[empty]~	- kurze Wirkdauer von 20 - 30 Minuten (besonders für den Patienten angenehm)	a	a
103899080	2012-06-01 T 15:02:47 UTC	Nikolaus_Klehr	441	0	'''Nikolaus Walther Klehr''' (* [[1944]] in [[Breslau]]) ist ein [[Dermatologe]] mit Praxen in [[Mün chen]] und [[Salzburg]]. Klehr ist wegen einer fragwürdigen Therapieform für [[Krebs (Medizin)|Krebs erkrankungen]] umstritten. Die Deutsche Krebsgesellschaft kennt keine seriösen wissenschaftlichen Be lege für die Wirksamkeit seiner Therapie. Sie ist dort auch nicht anerkannt. ''Krebstherapie: „E…	'''Nikolaus Walther Klehr''' (* [[1944]] in [[Breslau]]) ist ein [[Dermatologe]] mit Praxen in [[Mün chen]] und [[Salzburg]]. Klehr ist wegen einer fragwürdigen Therapieform für [[Krebs (Medizin)|Krebs erkrankungen]] umstritten. ''Krebstherapie: „Ein erwerbsgetriebenes Ungeheuer“''. In: [[Stern (Zeits chrift)|Der Stern]], 18. April 1994 ([http://www.esowatch.com/media/Sternartikel_Klehr.pdf onlin…	a	a
27358666	2007-02-04 T 18:20:30 UTC	Nikolaus_Klehr	15	1	'''Nikolaus Walther Klehr''' (* [[1944]]) ist ein deutscher [[Arzt]], der durch eine umstrittene The rapie für [[Krebs (Medizin)|Krebserkrankungen]] bekannt wurde. Er studierte in [[Heidelberg]] und [[ Frankfurt am Main|Frankfurt]] [[Medizin]] und [[Biologie]] und wurde [[Dermatologie|Dermatologe]].	'''Dr. med. Nikolaus Walther Klehr''' (* [[1944]]) ist ein deutscher [[Arzt]], der durch eine umstri ttene Therapie für [[Krebs (Medizin)|Krebserkrankungen]] bekannt wurde. Er studierte in [[Heidelberg ]] und [[Frankfurt am Main|Frankfurt a.M.]] [[Medizin]] und [[Biologie]] und wurde [[Dermatologie|De rmatologe]]. An den Universitätskliniken Frankfurt a.M. und Hamburg wurden die Grundlagen für ei…	c	a
87398055	2011-04-07 T 07:43:46 UTC	Nikolaus_Klehr	480	0	Die Behandlung in Klehrs Salzburger Praxis mit täglichen Infusionen kostete, nach Angaben von Patien tenangehörigen, zwischen 13.000 und 35.000 Euro.<ref name="SF" />	Klehr liess 1991 eine [[Eigenbluttherapie]] unter der Bezeichnung ''Autologe Target Cytokine'', kurz ''ATC'', patentieren. [[Patent]] DE 3923848 C 2 (Deutsches Patentamt der Bundesrepublik Deutschlan d, Anmeldetag: 19. Juli 1989, Offenlegungstag: 24. Januar 1991, Patenterteilung: 27. August 1998)</r ef> Die zellulären Bestandteile des Patientenblutes sollen so verändert werden, dass die hierbei f…	c	a
25790828	2006-12-31 T 17:48:45 UTC	Norman_W._Walker	470	0	'''Norman W. Walker''' (* [[4. Januar]] [[1886]] in [[Genua]]; † [[6. Juni]] [[1985]] in [[Cottonwoo d (Arizona)|Cottonwood]]) war ein US-amerikanischer Geschäftsmann und Autor, der als Mitbegründer de r ''Natural-Hygiene''-Bewegung in den USA gilt, die [[Rohkost]] und Obst- und Gemüsesäfte als optima le Ernährung für den Menschen ansieht und die wissenschaftliche [[Schulmedizin]] ablehnt. Walker…	'''Norman W. Walker''' (* [[4. Januar]] [[1886]] in [[Genua]]; † [[6. Juni]] [[1985]] in [[Cottonwoo d (Arizona)|Cottonwood]]) war ein US-amerikanischer Geschäftsmann und Autor, der als Mitbegründer de r ''Natural-Hygiene''-Bewegung in den [[USA]] gilt, die [[Rohkost]] und Obst- und Gemüsesäfte als op timale Ernährung für den Menschen ansieht und die wissenschaftliche [[Schulmedizin]] ablehnt. Wa…	n	n
41392641	2008-01-19 T 19:24:57 UTC	Null-Diät	313	0	~[empty]~	*Bereits nach wenigen Tagen kann es zu schweren Ausfallerscheinungen lebenswichtiger Vitamine kommen .	c	c
55252185	2009-01-12 T 18:51:15 UTC	Ortho-Bionomy	302	0	Akademie für Ortho-Bionomy http://www.ortho-bionomy-akademie.de	*[http://www.ortho-bionomy-akademie.de Akademie für Ortho-Bionomy]	n	n
3953740	2005-01-06 T 00:31:18 UTC	Orthomolekulare_Medizin	38	1	In der '''Orthomolekularen Medizin''' (von gr. ''orthos'' - richtig, lat. ''molecula'' - Teilchen) s oll durch Veränderung der Konzentration im Körper vorkommender Stoffe, wie [[Vitamin]]e, [[Aminosäur e]]n, [[Mineralstoff]]e und [[Spurenelement]]e, die Gesundheit erhalten sowie Krankheit vorgebeugt u nd behandelt werden. Einige Nährstoffe werden dazu in sehr hohen Dosen eingesetzt (bis zum 1000f…	Ausgangspunkt ist die These, dass es heutzutage kaum möglich ist, sich über ausgewogene [[Ernährung] ] ausreichend mit Vitalstoffen (z.B. [[Vitamin]]e, [[Vitaminoid]]e, [[Sekundäre Pflanzenstoffe]], [[ Mineralstoff]]e, [[Spurenelement]]e, [[Antioxidantien]], [[Fettsäure]]n etc.) zu versorgen, weil die Lebensmittel aufgrund von unnatürlicher [[Züchtung]], Transport, Lagerung, Zubereitung etc. nur …	n	n
45476226	2008-04-30 T 09:27:21 UTC	Orthomolekulare_Medizin	305	0	In Deutschland gelten hochdosierte Vitaminpräparate als [[Arzneimittel]] und benötigen eine dementsp rechende Zulassung. Vitaminpräparate ohne diese Zulassung werden als [[Nahrungsergänzungsmittel]] ve rkauft, für die die Werbung keine medizinischen Indikationen und Heilungsversprechen enthalten darf. Aufgrund des EU- Rechts dürfen jedoch für den privaten Verbrauch auch hochdosierte Vitaminpräpar…	In Deutschland haben nur wenige Vitaminpräparate eine Zulassung als [[Arzneimittel]]. Sie werden vie lmehr als [[Nahrungsergänzungsmittel]] verkauft, für die die Werbung keine medizinischen Indikatione n und Heilungsversprechen enthalten darf und hohe, möglicherweise toxische Dosen unzulässig sind.	c	a
75771784	2010-06-19 T 20:40:13 UTC	Orthomolekulare_Medizin	108	1	Die '''orthomolekulare Medizin''' (griech. ''?????, orthós'', richtig; [[Molekül|molekular]], aus la t. ''Baustein'') ist eine maßgeblich von [[Linus Carl Pauling|Linus Pauling]] beeinflusste [[Alterna tivmedizin|alternativmedizinische]] Methode, in deren Mittelpunkt die Verwendung von [[Vitamin]]en u nd [[Mineralstoff]]en zur Vermeidung und Behandlung von Krankheiten steht. Einen ausreichenden w…	Die '''orthomolekulare Medizin''' (griech. ''?????, orthós'', richtig; [[Molekül|molekular]], aus la t. ''Baustein'') ist eine maßgeblich von [[Linus Carl Pauling|Linus Pauling]] beeinflusste [[Alterna tivmedizin|alternativmedizinische]] Methode, in deren Mittelpunkt die Verwendung von [[Vitamin]]en u nd [[Mineralstoff]]en zur Vermeidung und Behandlung von Krankheiten steht. Orthomolekulare Mediz…	a	c
75835996	2010-06-21 T 13:42:29 UTC	Orthomolekulare_Medizin	376	0	Die '''orthomolekulare Medizin''' (griech. ''?????, orthós'', richtig; [[Molekül|molekular]], aus la t. ''Baustein'') ist eine maßgeblich von [[Linus Carl Pauling|Linus Pauling]] beeinflusste [[Alterna tivmedizin|alternativmedizinische]] Methode, in deren Mittelpunkt die Verwendung von [[Vitamin]]en u nd [[Mineralstoff]]en zur Vermeidung und Behandlung von Krankheiten steht. Einen ausreichenden w…	Die '''orthomolekulare Medizin''' (griech. ''?????, orthós'', richtig; [[Molekül|molekular]], aus la t. ''Baustein'') ist eine maßgeblich von [[Linus Carl Pauling|Linus Pauling]] beeinflusste [[Alterna tivmedizin|alternativmedizinische]] Methode, in deren Mittelpunkt die Verwendung von [[Vitamin]]en u nd [[Mineralstoff]]en zur Vermeidung und Behandlung von Krankheiten steht. Einen wissenschaftlic…	n	c
75842103	2010-06-21 T 16:15:43 UTC	Orthomolekulare_Medizin	448	0	* Laut dem deutschen Lebensmittelchemiker [[Udo Pollmer]] korreliert die Vitamin-C-Konzentration im Blutplasma ([[Plasmaspiegel]]) nicht mit der Vitaminzufuhr. Studien hätten ergeben, dass es große in dividuelle Unterschiede gebe. „Plasmaspiegel von 75 Mikromol pro Liter haben manche Menschen schon b ei einer minimalen Zufuhr von 5 Milligramm am Tag, während andere dafür 400 Milligramm Ascorbinsä…	* Laut Pollmer korreliert die Vitamin-C-Konzentration im Blutplasma ([[Plasmaspiegel]]) nicht mit de r Vitaminzufuhr. Studien hätten ergeben, dass es große individuelle Unterschiede gebe. „Plasmaspiege l von 75 Mikromol pro Liter haben manche Menschen schon bei einer minimalen Zufuhr von 5 Milligramm am Tag, während andere dafür 400 Milligramm Ascorbinsäure brauchten.“ Udo Pollmer a.a.O. S. 311	n	n
76040560	2010-06-27 T 08:40:14 UTC	Orthomolekulare_Medizin	233	0	Aus Sicht der orthomolekularen Medizin führen Krankheiten stets zu einem biochemischen Ungleichgewic ht im Körper, das durch geeignete, gesunde Ernährung unter Hinzunahme von [[Nahrungsergänzungsmittel |Nahrungsergänzungsmitteln]] ausgeglichen werden könne. Stoffe wie Vitamine, Mineralstoffe, Spurenel emente, essentielle Fettsäuren und Aminosäuren sowie weitere sogenannte „[[Vitalstoff]]e“ werden…	'''Orthomolekulare Medizin''' ([[Griechisch]]: "Ortho" richtig, "Molekül" Baustein) ist eine [[Alter nativmedizin|alternative]] [[Ernährungsmedizin]] die versucht, mittels [[Diät]]en oder [[Nahrungserg änzungsmittel]]n die Zufuhr von sogenannten [[Vitalstoff]]en sicherzustellen, um die Gesundheit zu e rhalten und Krankheiten zu behandeln. Durch eine hohe Zufuhr sollen chronische Probleme verhinde…	c	c
10437007	2005-10-31 T 20:09:35 UTC	Orthomolekulare_Psychiatrie	406	0	In Deutschland haben nur wenige Vitamintabletten eine Zulassung als Arzneimittel. Sie werden vielmeh r als Nahrungsergänzungsmittel verkauft, d.h. die Werbung darf keine medizinischen Indikationen und Heilungsversprechen enthalten, und hohe (möglicherweise toxische) Dosen sind unzulässig.	In Deutschland haben nur wenige Vitamintabletten eine Zulassung als Arzneimittel. Sie werden vielmeh r als [[Nahrungsergänzungsmittel]] verkauft, d.h. die Werbung darf keine medizinischen Indikationen und Heilungsversprechen enthalten, und hohe (möglicherweise toxische) Dosen sind unzulässig.	n	n
10451533	2005-11-01 T 12:04:22 UTC	Orthomolekulare_Psychiatrie	399	0	~[empty]~	*Lipton M and others. Task Force Report on Megavitamin and Orthomolecular Therapy in Psychiatry. Was hington D.C., 1973, American Psychiatric Association.	n	n
18487299	2006-07-01 T 07:47:34 UTC	Orthomolekulare_Psychiatrie	14	1	~[empty]~	Omega-3-Fettsäuren Docosahexaensäure und Eicosapentaensäure [4, 5]	a	n
11790630	2005-12-19 T 14:50:55 UTC	Osteopathie_(Alternativmedizin)	114	1	Andrew Taylor Still war ein [[USA|amerikanischer]] Arzt, der machtlos mitansehen musste, wie seine e rste Frau und vier seiner Kinder starben, da die damaligen Medizinkenntnisse nicht so gut waren wie heutzutage. Deshalb suchte er nach einem neuen Verständnis von Krankheit und Gesundheit des menschli chen Körpers, und von dem, was ihn heilen konnte. Seine Erkenntnisse bilden das Fundament der ost…	Andrew Taylor Still war ein [[USA|amerikanischer]] Arzt, der machtlos mitansehen musste, wie seine e rste Frau und vier seiner Kinder starben, da die damaligen Medizinkenntnisse nicht so gut waren wie heutzutage. Deshalb suchte er nach einem neuen Verständnis von Krankheit und Gesundheit des menschli chen Körpers, und von dem, was ihn heilen konnte. Seine Erkenntnisse bilden das Fundament der ost…	n	n
16996210	2006-05-23 T 01:24:20 UTC	Osteopathie_(Alternativmedizin)	77	1	~[empty]~	Ein sich in Deutschland als "D.O." bezeichnender Therapeut ist in Deutschland kein "Doktor" und hat auch kein "Diplom", denn diese Bezeichnungen sind in Deutschland nur für Hochschulabsolventen rechtl ich zulässig. Die missbräuchliche Verwendung ist ein Straftatbestand. Dagegen bekommt man in manch a nderen europäischen Ländern schon für Wochend - Kochkurse ein "Diplom". Es handelt sich um privat…	a	c
17061518	2006-05-24 T 20:13:10 UTC	Osteopathie_(Alternativmedizin)	78	1	"D.O." ist in Europa im Gegensatz zu den USA eine rein private, keine staatliche Bezeichnung. Sogena nnte europäische "D.O."s haben im Gegensatz zu anderen, gleichermassen ausgebildeten und qualifizier ten "European Osteopathic Manipulators" eine sogenannte "Studie" geschrieben. Bisher wurde noch kein e dieser "Studien" von seriösen schulmedizinischen Fachblättern veröffentlicht. Die Bezeichnung …	"D.O." ist in Europa im Gegensatz zu den USA eine rein private, keine staatliche Bezeichnung. Sogena nnte europäische "D.O."s haben im Gegensatz zu anderen, gleichermassen ausgebildeten und qualifizier ten "European Osteopathic Manipulators" eine sogenannte "Studie" geschrieben. Bisher wurde noch kein e dieser "Studien" von seriösen schulmedizinischen Fachblättern veröffentlicht. Die Bezeichnung …	n	n
20045066	2006-08-11 T 05:21:49 UTC	Osteopathie_(Alternativmedizin)	123	1	'''Osteopathie''' (Osteopathy) ist in den [[USA]] eine schulmedizinische Facharztausbildung an [[Col lege]]s. Nur einer der vielen Fachbereiche ist die manualmedizinische Ausbildung. Im Unterschied daz u ist „Osteopathie“ in vielen anderen Ländern eine [[Komplementärmedizin|komplementärmedizische]] re in manuelle Behandlungsform, die Verbesserungen bei Leiden vor allem im Bereich der Bewegung err…	'''Osteopathie''' (Osteopathy) ist in den [[USA]] eine schulmedizinische Facharztausbildung an [[Col lege]]s. Nur einer der vielen Fachbereiche ist die manualmedizinische Ausbildung. Im Unterschied daz u ist „Osteopathie“ in vielen anderen Ländern eine [[Komplementärmedizin|komplementärmedizinische]], rein manuelle Behandlungsform, die Verbesserungen bei Leiden vor allem im Bereich der Bewegung e…	n	n
20837808	2006-08-30 T 04:22:55 UTC	Osteopathie_(Alternativmedizin)	401	0	~[empty]~	== Osteopathie im kranialen Bereich (Cranial Osteopathy) ==	c	n
22153829	2006-10-02 T 22:30:07 UTC	Osteopathie_(Alternativmedizin)	76	1	In den 1980 er Jahren wurden von einzelnen osteopathischen Ärzten in den USA eigene Marketingskonzep te entwickelt ( vgl Cranio Sacrale Therapie u.ä.). Diese lehnen sich an dieses Konzept an, sind aber innerhalb der Osteopathie der USA, repräsentiert durch die American Osteopathic Association AOA und die Sutherland Cranial Teaching Foundation SCTF nicht anerkannt. Die therapeutischen Konzepte der…	In den 1980 er Jahren wurden von einzelnen osteopathischen Ärzten in den USA eigene Marketingskonzep te entwickelt ( vgl Cranio Sacrale Therapie u.ä.). Diese lehnen sich an dieses Konzept an, sind aber innerhalb der Osteopathie der USA, repräsentiert durch die American Osteopathic Association AOA und die Sutherland Cranial Teaching Foundation SCTF nicht anerkannt. Die Cranio Sacral Therapie, Reik…	c	a
27767653	2007-02-13 T 12:02:24 UTC	Osteopathie_(Alternativmedizin)	125	1	'''Osteopathie''' (engl. Osteopathy)	'''Osteopathie''' (engl. Osteopathy) ist eine von dem amerikanischen Arzt A. T. Still begründete Beh andlungsmethode. Sie beruht auf den Prinzipien: - Einheit des Menschen - Selbstheilungskräfte des Or ganismus - wechselseitige Beeinflußung von Struktur und Funktion.	c	a
28353090	2007-02-26 T 08:41:33 UTC	Osteopathie_(Alternativmedizin)	122	1	'''Osteopathie''' (engl. Osteopathy) ist eine von dem amerikanischen Arzt A. T. Still begründete Beh andlungsmethode. Sie beruht auf den Prinzipien: - Einheit des Menschen - Selbstheilungskräfte des Or ganismus - wechselseitige Beeinflußung von Struktur und Funktion.	== Osteopathie USA ==	c	c
28725205	2007-03-05 T 19:20:03 UTC	Osteopathie_(Alternativmedizin)	245	0	In Deutschland ist weder der Begriff Osteopath noch der Begriff Osteopathie rechtlich geschützt. Im Grunde kann jeder seine Tätigkeit Osteopathie nennen, sofern er einen davon unabhängigen staatlich a nerkannten Beruf im Gesundheitswesen hat. Der Begriff des Osteopathen ist im deutschen Gesundheitsw esen noch nicht zulässig. Um eine Zulassung bemühen sich verschiedene Interessensverbände. Allerdi…	In Deutschland ist weder der Begriff Osteopath noch der Begriff Osteopathie rechtlich geschützt. Im Grunde kann jeder sich bzw. seine Tätigkeit so nennen.	n	c
28726334	2007-03-05 T 19:43:38 UTC	Osteopathie_(Alternativmedizin)	28	1	'''Osteopathie''' (engl. Osteopathy; von griech. ''ostéo'' "Knochen" und ''páthos'' "Schmerz, Leiden , Leidenschaft") ist eine von dem amerikanischen Arzt A. T. Still begründete Behandlungsmethode. Sie beruht auf den Prinzipien: - Einheit des Menschen - Selbstheilungskräfte des Organismus - wechselse itige Beeinflußung von Struktur und Funktion.	'''Osteopathie''' (engl. Osteopathy; von griech. ''ostéo'' "Knochen" und ''páthos'' "Schmerz, Leiden , Leidenschaft") ist eine von dem amerikanischen Arzt A. T. Still begründete, manuelle Behandlungsme thode als Teilaspekt der Medizin. Sie beruht im Fachbereich manuelle Behandlung auf dem Prinzip, ein e möglichst systemisch sinnvolle Bewegung aller Körperteile zu ermöglichen. Eine manuelle Behand…	a	a
28855819	2007-03-08 T 14:11:06 UTC	Osteopathie_(Alternativmedizin)	134	1	'''Osteopathie''' (engl. Osteopathy; von griech. ''ostéo'' "Knochen" und ''páthos'' "Schmerz, Leiden , Leidenschaft") ist eine von dem amerikanischen Arzt A. T. Still begründete Diagnose- und Behandlun gsmethode. Sie beruht auf den Prinzipien: - Einheit des Menschen - Selbstheilungskräfte des Organism us - wechselseitige Beeinflußung von Struktur und Funktion. Eine Behandlung, die unter Berücksic…	'''Osteopathie''' (engl. Osteopathy; von griech. ''ostéo'' "Knochen" und ''páthos'' "Schmerz, Leiden , Leidenschaft") ist eine von dem amerikanischen Arzt A. T. Still begründete Diagnose- und Behandlun gsmethode. Sie beruht vor allem auf der manuellen Untersuchung und Therapie. Sie hat zum Ziel, die wechselseitigen Beeinflussungen im Körper zu ergründen, die sich in der Beweglichkeit oder im Bewe…	c	a
29652198	2007-03-25 T 13:52:21 UTC	Osteopathie_(Alternativmedizin)	105	1	Osteopathie als rein manuelle Tätigkeit kann man in Deutschland an privaten Ausbildungsinstituten er lernen. Diese Therapeuten, die Osteopathie als rein manuelle Behandlung verstehen, bezeichnet man in den USA als "Europeasn Osteopathic Manipulators". Um Sicherung eines einheitlichen Ausbildungsstand arts bemühen sich verschiedene osteopathische Berufsverbände. In Deutschland ist weder der Begrif…	Osteopathie kann man in Deutschland an privaten Ausbildungsinstituten erlernen. Um Sicherung eines e inheitlichen Ausbildungsstandarts bemühen sich verschiedene osteopathische Berufsverbände. In Deutsc hland ist weder der Begriff Osteopath noch der Begriff Osteopathie rechtlich geschützt. Im Grunde ka nn jeder seine Tätigkeit Osteopathie nennen, sofern er einen staatlich anerkannten Beruf im Gesu…	n	n
35448825	2007-08-12 T 11:21:48 UTC	Osteopathie_(Alternativmedizin)	275	0	'''Osteopathie''' ist ein überwiegend manuelles [[Diagnose]]- und Behandlungskonzept, das auf den am erikanischen Arzt [[Andrew Taylor Still]] ([[1828]]-[[1917]]) zurückgeht. Still beschrieb Störungen und Bewegungseinschränkungen der [[Faszie]]n und Gelenke, die Symptome auch an anderen Organen und K örperregionen auslösen können. Durch geeignete Grifftechniken sollen Osteopathen daher auch Probl…	'''Osteopathie''' ist ein überwiegend manuelles [[Diagnose]]- und Behandlungskonzept, das auf den am erikanischen Arzt [[Andrew Taylor Still]] ([[1828]]-[[1917]]) zurückgeht. Still beschrieb Störungen und Bewegungseinschränkungen der [[Faszie]]n und Gelenke, die Symptome auch an anderen Organen und K örperregionen auslösen können. Durch geeignete Grifftechniken sollen Osteopathen daher auch Probl…	c	c
66354088	2009-11-03 T 10:16:41 UTC	Osteopathie_(Alternativmedizin)	400	0	'''Osteopathie''' ([[Griechische Sprache|gr.]] {{lang|el|??????}} ''ostéon'' „Knochen“ und {{lang|el |?????}} ''páthos'' „Leiden“) ist ein überwiegend manuelles [[Diagnose]]- und Behandlungskonzept, da s auf den US-amerikanischen Arzt [[Andrew Taylor Still]] (1828–1917) zurückgeht und zu den [[Alterna tivmedizin|alternativmedizinischen Verfahren]] gezählt wird [[Stiftung Warentest]]: ''Die Andere…	{{Baustelle}}	c	c
67524040	2009-12-02 T 13:15:14 UTC	Osteopathie_(Alternativmedizin)	400	0	== Theorie ==	== Ursprung ==	a	n
70226925	2010-02-04 T 13:26:30 UTC	Osteopathie_(Alternativmedizin)	400	0	~[empty]~	Die Nutzung der Bezeichnungen „Osteopathie“ und „Osteopath“ sind geregelt durch das [[Heilpraktikerg esetz]] (HeilprG) und das [[Heilmittelwerbegesetz]] (HWG). „Osteopathie“ ist in Deutschland kein Beg riff der Umgangssprache. Deshalb muss die Bedeutung bei seiner Verwendung in der Werbung im Gesundhe itswesen erklärt werden. Die Berufsbezeichnung „Osteopath“ im deutschen Gesundheitswesen ist rec…	a	n
70450310	2010-02-09 T 14:10:52 UTC	Osteopathie_(Alternativmedizin)	29	1	~[empty]~	410 Stunden Praktikum	n	n
72941860	2010-04-09 T 18:21:24 UTC	Osteopathie_(Alternativmedizin)	344	0	Im angloamerikanischen Sprachraum finden sich die Begriffe ''osteopathic medicine'' Roche Lexikon Me dizin, Urban&FischerVerlag, 2003, S.1382, ISBN 3437151509, [http://books.google.de/books?id=sWL76bap 44cC&pg=PA313&dq=Osteopathie+lexikon&as_brr=3#v=onepage&q=Osteopathie&f=false hier online] , ''chiro pracic'' und ''osteopathy'' als mögliche Übersetzungen.	Im angloamerikanischen Sprachraum finden sich die Begriffe ''osteopathic medicine'' Roche Lexikon Me dizin, Urban&FischerVerlag, 2003, S.1382, ISBN 3-437-15150-9, [http://books.google.de/books?id=sWL76 bap44cC&pg=PA313&dq=Osteopathie+lexikon&as_brr=3#v=onepage&q=Osteopathie&f=false hier online] , ''ch iropracic'' und ''osteopathy'' als mögliche Übersetzungen.	n	n
75911195	2010-06-23 T 11:06:53 UTC	Osteopathie_(Alternativmedizin)	430	0	Im angloamerikanischen Sprachraum, speziell in den [[Vereinigte Staaten|USA]], steht der Begriff ''o steopathy'' für ein weiter gefasstes Diagnose- und Therapiekonzept. Es geht auf den US-Amerikaner [[ Andrew Taylor Still]] zurück, der es im 19. Jahrhundert entwickelte und 1885 auch den Begriff ''oste opathy'' prägte. Bundesärztekammer: Wissenschaftliche Bewertung osteopathischer Verfahren, Dtsch…	Im angloamerikanischen Sprachraum, speziell in den [[Vereinigte Staaten|USA]], steht der Begriff ''o steopathy'' für ein Diagnose- und Therapiekonzept, das auf den US-Amerikaner [[Andrew Taylor Still]] zurückgeht. Still prägte 1885 auch den Begriff ''osteopathy''. Bundesärztekammer: Wissenschaftliche Bewertung osteopathischer Verfahren, Dtsch Arztebl 2009; 106(46): A-2325[http://www.aerzteblatt.d…	a	n
76065871	2010-06-27 T 22:01:29 UTC	Osteopathie_(Alternativmedizin)	157	0	~[empty]~	In Europa werden unter Osteopathie unterschiedliche befunderhebende und therapeutische Verfahren ver standen, die manuell, also mit den bloßen Händen des Behandlers ausgeführt werden.	a	a
86077446	2011-03-05 T 14:49:55 UTC	Osteopathie_(Alternativmedizin)	100	1	Die parietale Osteopathie geht in ihren Grundzügen auf Andrew Taylor Still (1828–1917), die viszeral e auf H. V. Hoover oder M. D. Young in den 1940er-Jahren, die Kranio-Sakral-Therapie auf William Gar ner Sutherland (1873–1954, Schüler von Andrew Taylor Still) und John E. Upledger zurück.<ref name="b aek1"/>	Wer die Bücher von Still, v.a. "The Philosophy of Osteopathy" (1899, Kirksville) und "The Philosophy and Mechanical Principles of Osteopathy" (1902, Kirksville) gelesen hat, weiß das. Man muss sich do ch schon ein wenig wundern, dass in diesem Zusammenhang Autoren zitiert werden, die Stills Bücher of fensichtlich niemals auch nur eines Blickes gewürdigt haben, sondern z.T. schlichtweg Ansichten e…	c	n
86077455	2011-03-05 T 14:50:13 UTC	Osteopathie_(Alternativmedizin)	476	0	~[empty]~	Befunderhebung und Therapie erfolgen in der Regel [[Palpation|palpatorisch]] und orientieren sich eb enfalls an den anatomisch existenten oder von der Osteopathie [[Postulat|postulierten]] Körperfunkti onen und -strukturen. Die osteopathische Befunderhebung ist nicht gleichzusetzen mit einer (ärztlich en) [[Diagnose#Differenzialdiagnose|Differenzialdiagnose]]. ''„Entscheidende Voraussetzung, um i…	c	n
9054542	2005-09-04 T 20:13:31 UTC	Osteopathie_(Alternativmedizin)	363	0	~[empty]~	Muskel-Energie-Techniken	a	n
51061141	2008-09-23 T 11:27:58 UTC	Peter_Mandel	260	0	~[empty]~	Die 1995 gegründete [[Peter-Mandel-Stiftung]] hat die Aufgabe, neue Methoden unnerhalb der Esogetisc hen Medizin zu entwickeln und zu festigen. Das [[Internationale Institut für Esogetische Medizin]] o rganisiert und kontrolliert weltweit die Aus- und Fortbildung auf diesem Fachgebiet. Die ''esogetics GmbH'' vertreibt die entsprechenden Produkte zu den Diagnose- und Therapiemethoden.	a	a
24089701	2006-11-21 T 14:00:33 UTC	Poesie-_und_Bibliotherapie	193	0	~[empty]~	Die Ziele der Bibliotherapie bestehen darin, daß die Wahrscheinlichkeit einer positiven kognitiven u nd emotionalen Veränderung beim Leser erhöht wird, er Wissen erwirbt, seine Einstellungen modifizier t oder sein Verhalten verändert. Sie soll dem Leser Einsicht in sein Problem vermitteln, Lösungsmögl ichkeiten aufzeigen, ihm Vergleiche mit anderen Menschen ermöglichen und Mut zur Veränderung mac…	a	a
6843765	2004-12-01 T 12:24:53 UTC	Poesie-_und_Bibliotherapie	53	1	~[empty]~	Siehe auch Artikel im Ärzteblatt unter folgendem Link:	n	c
46145075	2008-05-17 T 11:37:51 UTC	Poesie-_und_Bibliotherapie	421	0	Die Ziele der Bibliotherapie bestehen darin, dass die Wahrscheinlichkeit einer positiven kognitiven und emotionalen Veränderung beim Leser erhöht wird, er Wissen erwirbt, seine Einstellungen modifizie rt oder sein Verhalten verändert. Sie soll dem Leser Einsicht in sein Problem vermitteln, Lösungsmög lichkeiten aufzeigen, ihm Vergleiche mit anderen Menschen ermöglichen und Mut zur Veränderung mac…	Die Ziele der Bibliotherapie bestehen darin, dass sich die Wahrscheinlichkeit einer positiven kognit iven und emotionalen Veränderung beim Leser erhöht, er Wissen erwirbt, seine Einstellungen modifizie rt oder sein Verhalten verändert. Sie soll dem Leser Einsicht in sein Problem vermitteln, Lösungsmög lichkeiten aufzeigen, ihm Vergleiche mit anderen Menschen ermöglichen und Mut zur Veränderung ma…	n	n
83980120	2011-01-16 T 20:01:21 UTC	Poesie-_und_Bibliotherapie	294	0	{{Löschantragstext|tag=13|monat=Januar|jahr=2011|titel=Poesie- und Bibliotherapie}}	{{überarbeiten}}	c	n
16372223	2006-05-05 T 22:21:35 UTC	Polarity	120	1	Alan Siegel: Fließende Kräfte - Durch Polarität zu dynamischem Gleichgewicht	*Alan Siegel: Fließende Kräfte - Durch Polarität zu dynamischem Gleichgewicht - VAK, 1993	n	n
16603946	2006-05-12 T 19:04:51 UTC	Polarity	341	0	== Polarity-Therapie nach Dr. Randolph Stone ==	== Literatur ==	a	n
17222157	2006-05-29 T 09:17:18 UTC	Polarity	104	1	~[empty]~	*Frauke&Wilfried Teschler: Einfach schlafen - Das Polarity Schlaftraining, Nymphenburger Verlag	a	n
89524877	2011-06-01 T 11:49:21 UTC	Polarity	450	0	Polarity ist keine wissenschaftlich-medizinische Therapiemethode, sondern ist dem Bereich der [[Alte rnativmedizin]] oder [[Esoterik]] zuzuordnen. Studien zur Wirksamkeit der Methode liegen nicht vor. Polarity ist im Sinne des deutschen Sozialgesetzbuches ein [[Heilmittel]] ohne Wirkungsnachweis und damit nicht erstattungsfähig. [http://www.aok.de/bund/rd/136231.htm Polarity-Therapie] - Darstellu…	Polarity ist keine wissenschaftlich-medizinische Therapiemethode, sondern ist dem Bereich der [[Alte rnativmedizin]] oder [[Esoterik]] zuzuordnen. Polarity ist im Sinne des deutschen Sozialgesetzbuches ein [[Heilmittel]] ohne Wirkungsnachweis und damit nicht erstattungsfähig. [http://www.aok.de/bund/ rd/136231.htm Polarity-Therapie] - Darstellung der Polarity-Methode bei der [[Allgemeine Ortskran…	a	a
102613736	2012-04-29 T 15:55:54 UTC	Potenzieren_(Homöopathie)	382	0	*Bei dieser Potenz enthalten nur etwa 50 % aller Lösungen überhaupt ein Molekül der [[Mol|einmolarig en]] Urtinktur; dementsprechend wird ab hier kaum mehr verdünnt, sondern nur noch Lösungsmittel mit Lösungsmittel gemischt.	*Bei dieser Potenz enthalten nur etwa 50 % aller Lösungen überhaupt ein Molekül einer [[Mol|einmolar igen]] Urtinktur; dementsprechend wird ab hier kaum mehr verdünnt, sondern nur noch Lösungsmittel mi t Lösungsmittel gemischt.	n	n
20575456	2006-08-24 T 06:03:34 UTC	Potenzieren_(Homöopathie)	427	0	Aus physikalischer Sicht handelt es sich bei der Potenzierung um eine reine Verdünnung der Ausgangss ubstanz. Hinweise für eine Übertragung einer Wirkung von Substanzen auf das Verdünnungsmittel haben sich zwar in verschiedenen Studien gezeigt (in-vitro und in-vivo), jedoch hat sich eine Reproduzierb arkeit der Ergebnisse jedesmal als schwierig herausgestellt. Insofern muss der Homöopathie eine w…	Aus physikalischer Sicht handelt es sich bei der Potenzierung um eine reine Verdünnung der Ausgangss ubstanz. Hinweise für eine Übertragung einer Wirkung von Substanzen auf das Verdünnungsmittel gibt e s nicht.	c	c
23988400	2006-11-19 T 10:41:17 UTC	Potenzieren_(Homöopathie)	17	1	Nach 12 Potenzierungsschritten (C-Potenzen) bzw. nach 24 Potenzierungsschritten (D-Potenzen) wird ei n Verdünnungsverhältnis von 1:1024 erreicht, das über die [[Avogadrozahl]] hinaus geht, so dass in einem [[Mol]] Endprodukt statistisch ein einziges Molekül des Stoffes der [[Urtinktur]] nur zufällig enthalten sein kann. Mit jedem weiteren Potenzierungsschritt vermindert sich die Wahrscheinlichkei…	Nach 12 Potenzierungsschritten (C-Potenzen) bzw. nach 24 Potenzierungsschritten (D-Potenzen) wird ei n Verdünnungsverhältnis von 1:1024 erreicht, das leicht über die [[Avogadrozahl]] hinaus geht, so d ass in einem [[Mol]] Endprodukt statistisch ein einziges Molekül des Stoffes der [[Urtinktur]] nur z ufällig enthalten sein kann. Mit jedem weiteren Potenzierungsschritt vermindert sich die Wahrsche…	n	n
27378125	2007-02-05 T 07:39:10 UTC	Potenzieren_(Homöopathie)	472	0	'''Potenzieren''' (auch '''Dynamisieren''') bezeichnet eine in der [[Homöopathie]] angewandte Method e zur Herstellung von Traubenzucker, auch [[Homöopathisches Arzneimittel|homöopathischen Arzneimitte ln]] genannt. Dabei werden [[Liste homöopathischer Grundsubstanzen|homöopathische Grundsubstanzen]] wie Pflanzen, Tiere, Pilze, Hundekot, Eiter, oder sontiger Auswurf ([[Nosoden]]) oder Mineralien …	'''Potenzieren''' (auch '''Dynamisieren''') bezeichnet eine in der [[Homöopathie]] angewandte Method e zur Herstellung von [[Homöopathisches Arzneimittel|homöopathischen Arzneimitteln]]. Dabei werden [ [Liste homöopathischer Grundsubstanzen|homöopathische Grundsubstanzen]] wie Pflanzen, Tiere, Pilze o der Mineralien schrittweise mit einer Trägersubstanz verdünnt und anschließend verschüttelt oder…	n	n
68059877	2009-12-15 T 19:29:43 UTC	Potenzieren_(Homöopathie)	107	1	~[empty]~	Die beiden Chemiker gaben sich größte Mühe, ihre erstaunlichen Resultate zu überprüfen. Am Anfang ha tten sie einen Streulaser benutzt, um die Größe und Verteilung der gelösten Partikel anzuzeigen. Zur Kontrolle benutzten sie ein Elektronenmikroskop mit dem sie Aufnahmen machten, die zeigten, wie sic h größere Gruppierungen aus den gelösten Substanzen bildeten, wenn die Lösung verdünnt wurde.	c	c
98194802	2012-01-10 T 18:29:23 UTC	Potenzieren_(Homöopathie)	474	0	~[empty]~	| C30	n	n
18506146	2006-07-01 T 17:35:35 UTC	Qi	101	1	~[empty]~	qi ist fürn arsch das is nicht gut sag ich jajajajaja	c	n
18506464	2006-07-01 T 17:50:57 UTC	Qi	101	1	Beispielsweise kann das "Leber- Qì " nicht mit dem "Badezimmer- Qì" gleichgesetzt werden. Auch der V ersuch den Begriff Qì pauschal durch ein einziges deutsches oder englisches Wort (z.B. "Lebensenergi e") zu übersetzen, muss, wie die vieldeutigen Übersetzungsmöglichkeiten zeigen, fehlschlagen.	Beispielsweise kann das "Leber- Qì " nicht mit dem "Badezimmer- Qì" gleichgesetzt werden. Auch der V ersuch den Begriff Qì pauschal durch ein einziges deutsches oder englisches Wort (z.B. "Lesbensenerg ie") zu übersetzen, muss, wie die vieldeutigen Übersetzungsmöglichkeiten zeigen, sich selbst in der Dusche lieben.	n	n
24713992	2006-12-05 T 16:38:31 UTC	Qi	417	0	~[empty]~	Eine besondere Bedeutung hat der Fluss des Qì für die belebte Welt. So trägt z. B. das Qì der Sonne zum Wachstum der Pflanzen bei, das Qì der Leber verteilt das Blut im Körper, das Qì der Mutter behüt et das Kind, das Qì der Erde trägt das Haus usw.	a	a
79017209	2010-09-12 T 13:12:03 UTC	Qi	158	0	* Manfred Kubny: Qi - Lebenskraftkonzepte in China, Heidelberg 1995, ISBN 3-7760-1492-X	* Manfred Kubny: ''Qi - Lebenskraftkonzepte in China'', Heidelberg 1995, ISBN 3-7760-1492-X	n	n
31778821	2007-05-13 T 17:24:54 UTC	Radionik	293	0	Die Radionik wurde von dem Pathologen [[Albert Abrams]] (1863-1924) um 1920 in den [[USA]] begründet , damals noch unter dem Kürzel ERA (''Electronic Reaction of Abrams''). Der Begriff Radionik entstan d durch die Annahme (so der Autor [[Edward Russell|Edward Russell]]), dass Radiowellen Träger von au fmodulierten Heilinformationen seien. Der englische Begriff 'radionics' wurde eingedeutscht. Als…	Die Radionik wurde von dem Pathologen Albert Abrams (*1863 in San Francisco, †1924) um 1920 in den [ [USA]] begründet, damals noch unter dem Kürzel ERA (''Electronic Reaction of Abrams''). Der Begriff Radionik entstand durch die Annahme (so der Autor [[Edward Russell|Edward Russell]]), dass Radiowell en Träger von aufmodulierten Heilinformationen seien. Der englische Begriff 'radionics' wurde ein…	n	n
3745891	2004-12-20 T 18:31:43 UTC	Radionik	247	0	'''Radionik''' ist - unter anderem - eine [[Alternativmedizin|alternative Heilmethode]]. Sie besteht aus der energetischen Analyse des Erkrankten und der anschließenden Therapie. Im wesentlichen soll die gestörte Balance wieder hergestellt werden.	'''Radionik''' wird von manchen als [[Alternativmedizin|"alternative Heilmethode"]] angesehen. Sie b esteht aus der "energetischen" Analyse des Erkrankten und der anschließenden "Therapie". Im wesentli chen soll die gestörte Balance wieder hergestellt werden.	c	n
4236104	2005-01-28 T 09:02:35 UTC	Radionik	341	0	Diese Aura sei bei Kranken gestört, was der Therapeut fühlen (Radiästhesie) oder mittels elektrische r Geräte messen kann (Radionik). Krankheit entstehe zunächst auf der energetischen Ebene und könne s o schon nachgewiesen werden, bevor sie Symptome hervorruft.	Diese Aura sei bei Kranken gestört, was der Therapeut fühlen (''Radiästhesie'') oder mittels elektri scher Geräte messen kann (''Radionik''). Krankheit entstehe zunächst auf der energetischen Ebene und könne so schon nachgewiesen werden, bevor sie Symptome hervorruft.	n	n
31262374	2007-05-02 T 13:36:48 UTC	Reflexzonenmassage	130	1	Die bei der Reflexzonenmassage gemeinten ''Reflexzonen'' im Körper sollen alle [[Organ]]e und Muskel gruppen auf der [[Haut]]oberfläche und im Haut-Unterhautbereich "spiegeln". Sie sind nicht mit den b ekannten [[Head-Zone]]n der Medizin identisch. Es soll sie am ''Rücken'', am ''Fuß'', an der ''Hand' ', am ''Ohr'', an der ''Nase'' und am ''Schädel'' geben. Diese Zonen sollen entweder diagnostisc…	Die bei der Reflexzonenmassage gemeinten ''Reflexzonen'' im Körper sollen alle Organe und Muskelgrup pen auf der Hautoberfläche und im Haut-Unterhautbereich "spiegeln". Es soll sie am ''Rücken'', am '' Fuß'', an der ''Hand'', am ''Ohr'', an der ''Nase'' und am ''Schädel'' geben.	c	a
48649192	2008-07-21 T 16:22:30 UTC	Reflexzonenmassage	421	0	Die bei der Reflexzonenmassage gemeinten ''Reflexzonen'' im Körper sollen alle [[Organ (Biologie)|Or gane]] und Muskelgruppen auf der [[Haut]]oberfläche und im Haut-Unterhautbereich „spiegeln“. Sie sin d nicht mit den bekannten [[Head-Zone]]n der Medizin identisch. Es soll sie am ''Rücken'', am ''Fuß' ', an der ''Hand'', am ''Ohr'', an der ''Nase'' und am ''Schädel'' geben. Diese Zonen sollen ent…	Die gemeinten ''Reflexzonen'' im Körper sollen alle [[Organ (Biologie)|Organe]] und Muskelgruppen a uf der [[Haut]]oberfläche und im Haut-Unterhautbereich „spiegeln“. Sie sind nicht mit den bekannten [[Head-Zone]]n der Medizin identisch. Es soll sie am ''Rücken'', am ''Fuß'', an der ''Hand'', am ''O hr'', an der ''Nase'' und am ''Schädel'' geben. Die Zonen sollen entweder diagnostisch ([[Irisdiag…	n	n
57049022	2009-02-23 T 20:02:04 UTC	Reflexzonenmassage	356	0	~[empty]~	MFG	n	n
108781891	2012-10-02 T 09:45:51 UTC	Rohkost	154	1	In der Rohkost werden die Vorteile der hitzeempfindlichen bzw. unveränderten/heilen und vorhandenen Stoffe gesehen, wie den [[Enzym]]em, Sekundärpflanzenstoffen, Fettsäuren, Vitaminen und Proteinen bz w. Aminosäuren und zum Teil die Bindung der [[Spurenelement]]e.	In der Rohkost werden die Vorteile der hitzeempfindlichen bzw. unveränderten/heilen und vorhandenen Stoffe gesehen, wie insbesondere den Sekundärpflanzenstoffen und Vitaminen, den [[Enzym]]em, den Fet tsäuren, den Kohlenhydraten (Millard-Reaktion) und den Proteinen bzw. Aminosäuren.	n	n
15417249	2006-04-06 T 16:18:50 UTC	Rohkost	221	0	~[empty]~	* Weiterhin fällt bei vielen reinen Rohkosternährungsformen auf, dass diese eine sektenartige Ideolo gie mit der Ernährung verbinden und dabei extrem fragwürdige Versprechungen machen. So nehmen reine Rohkostformen wie Urkost, Sonnenkost und Instincto für sich in Anspruch, alle Krankheiten heilen zu können, wenn man die Gebote des Ideologieführers nur konsequent befolge, bzw. entstünden alle exis…	c	c
15465270	2006-04-08 T 10:38:10 UTC	Rohkost	24	1	* Durch Kochen werden ggf. in der Nahrung vorhandene [[Krankheitserreger]] wie [[Bakterien]] und [[P arasit]]en abgetötet und viele Nährstoffe leichter für den Organismus verfügbar gemacht. Dadurch wir d die Nahrung leichter verdaulich. Rohköstler wenden hier ein, dass die Rückbesinnung auf natürliche Nahrung zwar in der Übergangsphase diverse Schwierigkeiten hervorruft, dass diese Schwierigkeite…	* Durch Kochen werden ggf. in der Nahrung vorhandene [[Krankheitserreger]] wie [[Bakterien]] und [[P arasit]]en abgetötet und viele Nährstoffe leichter für den Organismus verfügbar gemacht. Auch wenn d ie moderne Wissenschaft schon zeigt, dass man [[Bakterien]] nicht grundsätzlich als schädlich betrac hten kann und sie im Magen und Darm eine sehr positive Rolle spielen. Gekochte Nahrung benötigt …	a	n
32605140	2007-06-01 T 10:56:52 UTC	Rohkost	31	1	Man kann davon ausgehen, dass vor der Nutzung des Feuers durch den Menschen überwiegend rohe Nahrung verzehrt wurde, was eine beträchtliche Zeitspanne innerhalb der Entwicklung der Menschheit abdeckt. Der menschliche Körper sei daher an die Verdauung roher Nahrung optimal angepasst. Auch ernähren si ch alle Tierarten in der Natur von roher Kost.	Man könne davon ausgehen, dass vor der Nutzung des [[Feuer]]s durch den Menschen überwiegend rohe Na hrung verzehrt wurde, was eine beträchtliche Zeitspanne innerhalb der Entwicklung der Menschheit abd eckt. Der menschliche Körper sei daher an die Verdauung roher Nahrung optimal angepasst. Auch ernähr ten sich alle Tierarten in der Natur von roher Kost.	n	c
45692087	2008-05-06 T 07:09:17 UTC	Rohkost	389	0	Die ''Gießener Rohkoststudie'' wurde von 1996 bis 1998 vom Fachbereich [[Ernährungswissenschaft]] de r [[Universität Gießen]] unter Leitung von Claus Leitzmann durchgeführt. Ihr Ziel war es, die versch iedenen Richtungen der Rohkost in Deutschland zu erfassen sowie das Ernährungsverhalten und den Gesu ndheitsstatus von Rohköstlern zu untersuchen. Die Studienteilnehmer waren zwischen 25 und 64 Jah…	Die ''Gießener Rohkoststudie'' wurde von 1996 bis 1998 vom Fachbereich [[Ernährungswissenschaft]] de r [[Justus-Liebig-Universität Gießen|Universität Gießen]] unter Leitung von Claus Leitzmann durchgef ührt. Ihr Ziel war es, die verschiedenen Richtungen der Rohkost in Deutschland zu erfassen sowie das Ernährungsverhalten und den Gesundheitsstatus von Rohköstlern zu untersuchen. Die Studienteilneh…	n	n
47586710	2008-06-23 T 19:08:01 UTC	Rohkost	188	0	* J. Mathieu: ''What is orthorexia?'' In: J Am Diet Assoc. 2005 Oct;105(10):1510–2. PMID 16183346	* J. Mathieu: ''What is orthorexia?'' In: ''J. Am. Diet. Assoc.'' 105(10): 2005, 1510–2. PMID 161833 46	n	n
57444	2003-01-04 T 11:05:17 UTC	Rohkost	39	1	~[empty]~	[[Fisch]] ([[Sushi]], [[Matjes]], [[Bismarckhering]]) und[[Fleisch]] (Tartar) wird zwar manchmal auc h roh gegessen, zählt aber nicht zur Rohkost im üblichen Sinn.	a	a
9882117	2005-10-10 T 23:51:03 UTC	Rohkost	54	1	* Kritiker wenden ein, ein kompletter Verzicht auf das Garen sei nicht nötig, da die in Rohkost enth altenen Enzyme durch den Verdauungstrakt wie jedes andere Eiweiß aufgeschlossen und inaktiviert werd en und daher in ihrer eigentlichen Enzymtätigkeit für den Körper ohnehin nicht nutzbar sind. Der Che miker und Nobelpreisträger [[Artturi Virtanen]] entdeckte jedoch, dass pflanzliche Enzyme schon …	* Kritiker wenden ein, ein kompletter Verzicht auf das Garen sei nicht nötig, da die in Rohkost enth altenen Enzyme durch den Verdauungstrakt wie jedes andere Eiweiß aufgeschlossen und inaktiviert werd en und daher in ihrer eigentlichen Enzymtätigkeit für den Körper ohnehin nicht nutzbar sind. Der Che miker und Nobelpreisträger [[Artturi Virtanen]] entdeckte jedoch, dass pflanzliche Enzyme schon …	c	c
63893959	2009-08-29 T 08:31:21 UTC	Ruth_B._Drown	167	0	Bei einer von Drown-Unterstützern angeregten Doppelblindstudie an der [[University of Chicago|Univer sität]] in Chicago gelang es Ruth Drown nicht korrekte Diagnosen stellen, so daß Ihre Methode in Ver ruf geriet The Incredible Drown Case© 1968, April, Today's Health, a magazine published by the Amer ican Medical Association http://www.chirobase.org/12Hx/drown.html .	Bei einer von Drown-Unterstützern angeregten [[Doppelblindstudie]] an der [[University of Chicago|Un iversität]] in Chicago gelang es Ruth Drown nicht korrekte Diagnosen stellen, so daß ihre Methode in Verruf geriet The Incredible Drown Case© 1968, April, Today's Health, a magazine published by the American Medical Association http://www.chirobase.org/12Hx/drown.html .	n	n
103391020	2012-05-18 T 19:02:33 UTC	Ruth_B._Drown	407	0	'''Ruth B. Drown''' (* [[1892]] in [[Greeley (Colorado)]], USA; † [[1965]]) war eine bedeutende Vert reterin in der Entwicklung der klassischen [[Radionik]], einem [[Alternativmedizin|alternativmedizin ischen]] Verfahren, das unter dem Begriff der intrumentengestützten [[Fernheilung|Fern-]] bzw. [[Gei stheilung]] gefasst werden kann.	'''Ruth B. Drown''' (* [[1892]] in [[Greeley (Colorado)]], USA; † [[1965]]) war eine bedeutende Vert reterin in der Entwicklung der klassischen [[Radionik]], einem [[alternativmedizin]]ischen Verfahren , das unter dem Begriff der intrumentengestützten [[Fernheilung|Fern-]] bzw. [[Geistheilung]] gefass t werden kann.	n	n
58875142	2009-04-10 T 09:08:14 UTC	Sanpaku	418	0	~[empty]~	File:Gandhi Nehru Indira.jpg|[[Indira Gandhi]]	n	n
15885408	2006-04-21 T 17:32:16 UTC	Schrothkur	226	0	Es gibt Modifikationen der originalen Schrothkur, um diese Mängel auszugleichen. So wurde z.B. die E rnährung an neue dietätische Erkenntnisse angepasst (Diät nach Prof.Dr. Kasper). Ebenfalls eingefügt wurde eine Neuausrichtung der Lebensgewohnheiten, die den [[JoJo-Effekt]] verhindern soll. Durch ei ne Entspannungs- und Ruhetherapie wird die geistige und seelische Verfassung gefördert, was dem g…	Es gibt mittlerweile Modifikationen der originalen Schrothkur, um diese Mängel auszugleichen. So wur de z.B. die Ernährung an neue dietätische Erkenntnisse angepasst (Diät nach Prof.Dr. Kasper). Ebenfa lls eingefügt wurde eine Neuausrichtung der Lebensgewohnheiten, die den [[JoJo-Effekt]] verhindern s oll. Durch eine Entspannungs- und Ruhetherapie wird die geistige und seelische Verfassung geförd…	a	c
49861585	2008-08-22 T 16:17:14 UTC	Schrothkur	85	1	Eine '''Schrothkur''' ist ein [[Naturheilverfahren]] mit Trink- und Trockentagen, das auf den Fuhrma nn [[Johann Schroth]] (1798-1856) zurückgeht. Sie wird von ihren Anhängern zur traditionellen europä ischen Medizin (TEM) gerechnet. Angeboten wird sie in zahlreichen europäischen Kurkliniken. [[Oberst aufen]] ist offiziell anerkanntes Schroth-Heilbad.	Die '''Schrothkur''' ist ein [[Naturheilverfahren]], das auf den Fuhrmann [[Johann Schroth]] (1798-1 856) zurückgeht. Sie wird von ihren Anhängern zur traditionellen europäischen Medizin (TEM) gerechne t. Angeboten wird sie in zahlreichen Kurkliniken, Hotels, Kurheimen und Ferienwohnungen. [[Oberstauf en]] ist mit rund 70 Schrothkur-Gastgebern offiziell das einzige anerkannte Schroth-Heilbad.	c	n
49968097	2008-08-25 T 12:30:06 UTC	Schrothkur	226	0	Am frühen Morgen werden für etwa zwei Stunden Ganzkörper-Wickel verabreicht. Sie erzeugen ein „künst liches Fieber“ (Heilfieber). Dieses mobilisiert Abwehrkräfte, entspannt die Muskulatur und fördert d en Entschlackungsprozess. Außerdem wird die Durchblutung gefördert und der Stoffwechsel angeregt. Fü r eine schnellere Erwärmung sorgen Wärmflaschen.	* Schrothsche Packungen bzw. ''Dunstwickel'', bei denen der ganze Körper über Nacht in feuchtkalte T ücher gepackt wird; für Erwärmung sorgen Wärmflaschen.	c	n
33187595	2007-06-15 T 12:31:28 UTC	Schüßler-Salze	10	1	# 27 Kalium bichromicum D12 ([[Bichromicum]])	# 27 Kalium bichromicum D12 ([[Kaliumdichromat]])	n	n
33189534	2007-06-15 T 13:18:24 UTC	Schüßler-Salze	318	0	# 13 Kalium arsenicosum D 6 ([[Kaliumarsenit]])	# Kalium arsenicosum D 6 ([[Kaliumarsenit]])	n	n
40752532	2008-01-03 T 20:47:07 UTC	Schüßler-Salze	363	0	Dass die Biochemie nach Schüßler im ersten Drittel des zwanzigsten Jahrhunderts zu einem der bedeute ndsten alternativmedizinischen Heilverfahren wurde, ist das Verdienst einer rasch wachsenden Laienbe wegung. Zu Anfang des 20. Jahrhunderts existierten schon drei konkurrierende Verbände: der „Verband biochemischer Vereine für das Deutsche Reich“, der „Schüssler-Bund“ und der „Jade-Verband“. In de…	Zu Anfang des 20. Jahrhunderts existierten drei konkurrierende Verbände: der „Verband biochemischer Vereine für das Deutsche Reich“, der „Schüssler-Bund“ und der „Jade-Verband“. In den 1920er Jahren z ählte die biochemische Bewegung über 800 ehrenamtliche „Krankenbehandler“. Diese wurden von Ärzten, die in ihnen [[Kurpfuscher]] sahen, in nicht wenigen Fällen wegen fahrlässiger Körperverletzung od…	c	n
40828771	2008-01-05 T 19:51:32 UTC	Schüßler-Salze	198	0	~[empty]~	Zur [[Zeit des Nationalsozialismus]] wurde die Biochemie eine anerkannte Heilweise. Die „Krankenbeha ndler“, die bislang am Rande der Legalität praktiziert hatten, erhielten den Status von [[Heilprakti ker]]n. Außerdem konnten erstmals mit staatlicher Billigung und Förderung Untersuchungen durchgeführ t werden, in denen die behauptete Wirksamkeit „biochemischer“ Arzneimittel überprüft wurde. Solc…	c	c
44152863	2008-03-26 T 00:11:31 UTC	Schüßler-Salze	231	0	Schüßler erklärte, sein Heilverfahren sei „kein homöopathisches“, weil es nicht auf dem von [[Samuel Hahnemann]] propagierten [[Homöopathie#Ähnlichkeitsprinzip (Simile-Prinzip)|Simile-Prinzip]] (Ähnli ches kann durch Ähnliches geheilt werden) beruhe, sondern auf physiologisch-chemische Vorgänge im me nschlichen Organismus zurückzuführen sei. Auch die in der Homöopathie üblichen [[Homöopathie#Homö…	Schüßler erklärte, sein Heilverfahren sei „kein homöopathisches“, weil es nicht auf dem von [[Samuel Hahnemann]] propagierten [[Homöopathie#Ähnlichkeitsprinzip (Simile-Prinzip)|Simile-Prinzip]] (Ähnli ches kann durch Ähnliches geheilt werden) beruhe, sondern auf physiologisch-chemische Vorgänge im me nschlichen Organismus zurückzuführen sei. Auch die in der Homöopathie üblichen [[Homöopathie#Homö…	a	c
505755	2003-12-23 T 22:49:10 UTC	Schüßler-Salze	326	0	5.	6. Kalium Sulfuricum ([[Kaliumsulfat]])	n	n
74527726	2010-05-19 T 04:04:33 UTC	Schüßler-Salze	413	0	# Aurum Chloratum Natronatum D6 ([[Aurum]])	# Aurum Chloratum Natronatum D6 ([[Gold]])	n	n
96297522	2011-11-22 T 19:52:45 UTC	Schüßler-Salze	289	0	~[empty]~	Aufgrund arzneimittelrechtlicher Vorschriften ist die Angabe einer [[Indikation]] nur noch für zugel assene, nicht jedoch für registrierte homöopathische Arzneimittel erlaubt, so dass Angaben wie "Hust enmittel" auf der Packung der – lediglich registrierten – JSO Bicomplexe nicht mehr zulässig sind. D ie Erteilung einer Zulassung (statt der ebenfalls zulässigen Registrierung) würde Wirksamkeitsna…	c	c
41700057	2008-01-27 T 12:00:08 UTC	Schwelmer_Modell	297	0	Die Therapiekosten werden von einigen Krankenkassen bei ärztlicher Verordnung ganz oder teilweise üb ernommen [http://www.bkk-rheinland.de/index.php?id=64 Schwelmer-Modell bei der BKK-Rheinland] . Grun dlage hierfür ist ein Gutachten, das vom Leiter des Gelsenkirchener Modells 1993 erstellt wurde und ausdrücklich die Thesen von Ryke Geerd Hamer zitiert. E. A. Stemmann, W. Klosterhalfen: ''Klinisc…	Eine 9-Jahres-Verlaufsstudie in Zusammenarbeit mit einigen [[Universität]]en belegt möglicherweise d en Nutzen der Therapie T. Schäfer et al.: ''Therapiekonzept Schwelmer Modell: Ergebnisse einer Verla ufsbeobachtung über 9 Jahre''. In: ''Allergologie''. 3/2003 S. 87-94. [http://www.dustri.de/zd/al/42 all0303.htm#all26_087 Abstrakt] . Eine Bestätigung der Ergebnisse durch eine unabhängige Forsche…	a	c
99880268	2012-02-19 T 20:46:46 UTC	Sebastian_Kneipp	229	0	~[empty]~	Er wurde vom vom [[Lateinisches Patriarchat von Jerusalem|Lateinischen Patriarch von Jerusalem zum K omtur des [[Ritterorden vom Heiligen Grab zu Jerusalem|Ritterordens vom Heiligen Grab zu Jerusalem]] ernannt.	c	n
82682576	2010-12-15 T 11:33:37 UTC	Senfpflaster	165	0	Senfpflaster galten als „rothmachendes u. selten blasenziehendes Mittel“ und sollten helfen, „einen krankhaften Reiz von edleren Theilen abzuleiten“. http://de.academic.ru/dic.nsf/pierer/52923/Senfpfl aster Senfpflaster fördern die Durchblutung und wirken wärmend, http://lexikon-alternativ-heilen.de /hydrotherapie/senfpflaster.htm können jedoch auch hautreizende Wirkungen entwickeln, insbesondere…	Senfpflaster galten als „rothmachendes u. selten blasenziehendes Mittel“ und sollten helfen, „einen krankhaften Reiz von edleren Theilen abzuleiten“. http://de.academic.ru/dic.nsf/pierer/52923/Senfpfl aster <!--Senfpflaster sollen die Durchblutung fördern und wirken wärmend, können jedoch auch hautr eizende Wirkungen entwickeln, insbesondere bei zu langer oder unsachgemäßer Anwendung.-->	a	n
35275550	2007-08-07 T 15:28:55 UTC	Shiatsu	243	0	*Simon Fall: "Wie Schneflocken fallen - Shiatsu als spirituelle Praxis", Bruno Endrich 2000, ISBN 3- 926656-02-6	*Simon Fall: ''Wie Schneflocken fallen - Shiatsu als spirituelle Praxis''. Bruno Endrich, 2000, ISBN 3-926656-02-6	c	n
65279087	2009-10-06 T 09:16:17 UTC	Shiatsu	195	0	~[empty]~	Im ursprünglichen, von Namikoshi begründeten Shiatsu wird der Klient ohne Bekleidung behandelt, Masu naga hingegen zog die Behandlung mit leichter Bekleidung vor. Da im Westen größtenteils der Masunaga -Stil vertreten ist, wird hier auch zumeist mit Bekleidung gearbeitet.	c	n
97280843	2011-12-18 T 17:29:57 UTC	Shiatsu	183	0	Die zwei bedeutendsten Vertreter in der Geschichte des Shiatsu sind [[Tokujiro Namikoshi]] und [[Shi zuto Masunaga]]. Namikoshi war der Gründer der ersten Shiatsuschule in Japan. Sein Vermächtnis war u nter anderem die staatliche Anerkennung von Shiatsu als eigenständige Behandlungsmethode in Japan. [ [Masunaga]] war einer von Namikoshis Schülern. Er begründete seinen eigenen Stil (''Zen Shiatsu'…	Die zwei bedeutendsten Vertreter in der Geschichte des Shiatsu sind [[Tokujiro Namikoshi]] und [[Shi zuto Masunaga]]. Namikoshi war der Gründer der ersten Shiatsuschule in Japan. Sein Vermächtnis war u nter anderem die staatliche Anerkennung von Shiatsu als eigenständige Behandlungsmethode in Japan. [ [Masunaga]] war einer von Namikoshis begabtesten Schülern. Er begründete seinen eigenen Stil (''…	n	a
102607210	2012-04-29 T 12:53:46 UTC	Shiatsu	112	1	~[empty]~	Karin Kalbanter-Wernicke "Shiatsu für Babys und Kleinkinder" Urban und Fischer ISBN 978-3-437-58510- 4.	n	n
8111457	2005-08-01 T 12:09:31 UTC	Sophrologie	341	0	Dr. Raymond Abrezol konnte in einem seiner ersten Werke darstellen, dass sehr wohl empirische Nachwe ise möglich sind, um die Wirksamkeit der Methoden gegen funktionelle Störungen nachzuweisen. So wurd e schon lange die allgemeine Sinnhaftigkeit und Effizienz des Einsatzes zur Stressprophylaxe und -be handlung auch den Krankenkassen gegenüber belegt. Die Sophrologie ist eine geschützte, hochwerti…	Dr. Raymond Abrezol versuchte in einem seiner ersten Werke darstellen, dass sehr wohl empirische Nac hweise möglich sind, um die Wirksamkeit der Methoden gegen funktionelle Störungen nachzuweisen. So s eie schon lange die allgemeine Sinnhaftigkeit und Effizienz des Einsatzes zur Stressprophylaxe und - behandlung auch den Krankenkassen gegenüber belegt worden. Die Sophrologie ist eine geschützte, …	c	c
73632309	2010-04-26 T 16:57:43 UTC	South-Beach-Diät	360	0	In der ersten Phase ist der Konsum von [[Kohlenhydrate]]n komplett eingeschränkt, um den Heißhunger auf Süßigkeiten, Backwaren und stärkehaltige Produkte zu reduzieren. Deshalb muss auf z.B. [[Brot]], [[Reis]], [[Pasta]], [[Kartoffeln]], [[Backwaren]], [[Süßigkeiten]], [[Zucker]], sowohl als auch [[ Obst]] und [[Gemüse]] mit hohem Zuckeranteil (z.B. [[Mais]], [[Karotte]]n) verzichtet werden. Gemü…	In der ersten Phase ist der Konsum von [[Kohlenhydrate]]n komplett eingeschränkt, um den Heißhunger auf Süßigkeiten, Backwaren und stärkehaltige Produkte zu reduzieren. Deshalb muss sowohl auf z.B. [[ Brot]], [[Reis]], [[Pasta]], [[Kartoffeln]], [[Backwaren]], [[Süßigkeiten]], [[Zucker]] als auch [[O bst]] und [[Gemüse]] mit hohem Zuckeranteil (z.B. [[Mais]], [[Karotte]]n) verzichtet werden. Gemü…	c	n
87734111	2011-04-15 T 11:50:45 UTC	South-Beach-Diät	56	1	* Phase zwei kann sehr lange andauern und auf Grund dessen kann die Diät sehr eintönig werden.	* Phase zwei kann sehr lange andauern. Es muss daher darauf geachtet werden die Ernährung durch mögl ichst große Abwechslung nicht eintönig werden zu lassen.	c	a
20337996	2006-08-18 T 09:52:27 UTC	Spagyrik	20	1	Eine besondere Bedeutung hat die alchemistisch Theorie für die Arzneimittelherstellung. Durch Verfah ren wie [[Mazeration]], [[Digestion]], [[Calcination]], [[Reverberation]], [[Zirkulation]] (Rotation ), [[Extraktion]], [[Destillation]] bzw. [[Sublimation]] oder [[Konjugation]] sollten das therapeuti sch Wertvolle aus den unterschiedlichen Rohmaterialien vom terapeutisch Unwesentlichen getrennt …	Eine besondere Bedeutung hat die alchemistisch Theorie für die Arzneimittelherstellung. Durch bestim mte Verfahren wie [[Mazeration]], [[Digestion]], [[Calcination]], [[Reverberation]], [[Zirkulation]] (Rotation), [[Extraktion]], [[Destillation]] bzw. [[Sublimation]] oder [[Konjugation]] soll die Hei lkraft auder Ausgangssubstanz erhöht werden. Als Ergebnis entsteht ein [[Extrakt]], eine [[Essenz…	n	n
34399534	2007-07-15 T 07:33:19 UTC	Spagyrik	274	0	==Verhältnis zur Schulmedizin==	==Verhältnis zur Homöopathie==	n	n
68016132	2009-12-14 T 18:55:50 UTC	Spagyrik	405	0	~[empty]~	* Helmut Gebelein: Alchemie; Diederichs Gelbe Reihe, Sonderausgabe 2000; ISBN 3-896341-402-5	a	n
114497527	2013-02-21 T 14:43:14 UTC	Stambali	350	0	*[http://mcm.bois.free.fr/TN01Stambali.mp4 ''Festival de l’imaginaire.''] 23.–24. März 2001, Maison des Cultures du Monde (Video)	*[http://mcm.bois.free.fr/TN01Stambali.mp4 ''Festival de l’imaginaire.''] (MP4-Datei; 7,04&nbsp;MB) 23.–24. März 2001, Maison des Cultures du Monde (Video)	n	n
16549136	2006-05-11 T 08:28:18 UTC	Steinzeiternährung	286	0	* Die Vermutung, dass altsteinzeitliche Ernährung auf Fleisch basiert gewesen wäre ist ausserhalb de r Arktis nicht haltbar. Die Protein+Fett Ernährung ist physiologisch nur möglich, wenn etwa 50% der Nahrungsmenge (Gewicht) in Form von Fett aufgenommen werden. Andernfalls droht "rabbit starvation" - das ist eine Vergiftung mit stickstoffhaltigen Abbauprodukten aus dem Prozess Energie aus Eiweis …	* Die Vermutung, dass altsteinzeitliche Ernährung auf Fleisch basiert gewesen wäre ist ausserhalb de r Arktis nicht haltbar. Die Protein+Fett Ernährung ist physiologisch nur möglich, wenn ein grosser T eil der Nahrungsmenge (Ideal 50% d.Gewichts ) in Form von Fett aufgenommen wird. Andernfalls droht " rabbit starvation" - das ist eine Vergiftung mit stickstoffhaltigen Abbauprodukten aus dem Proze…	a	n
26112371	2007-01-07 T 20:41:28 UTC	Steinzeiternährung	436	0	Als Folge der Steinzeiternährung sollen [[Krankheit]]en und [[Allergie]]n verschwinden oder sich erh eblich bessern, die Leistungsfähigkeit soll steigen und der [[Blutzucker]]spiegel stabil bleiben. Bi sher gibt es für diese Behauptungen keine Beweise.	Als Folge der Steinzeiternährung sollen [[Krankheit]]en und [[Allergie]]n verschwinden oder sich erh eblich bessern, die Leistungsfähigkeit soll steigen und der [[Blutzucker]]spiegel stabil bleiben. Bi sher gibt es für diese Behauptungen keinerlei Beweise.	n	n
26113405	2007-01-07 T 21:06:23 UTC	Steinzeiternährung	367	0	Der Steinzeiternährung liegt die Behauptung zugrunde, dass [[Naturvolk|Naturvölker]], die heute noch [[Jäger und Sammler]] sind, nicht unter [[Zivilisationskrankheit]]en leiden würden und dass die Men schen in der Steinzeit gesünder und leistungsfähiger gewesen sein sollen. Die Ausbreitung der Landwi rtschaft habe durch die Festlegung auf wenige Kulturarten zudem zu einer drastischen Reduktion de…	Der Steinzeiternährung liegt die Annahme zugrunde, dass [[Naturvolk|Naturvölker]], die heute noch [[ Jäger und Sammler]] sind, nicht unter [[Zivilisationskrankheit]]en leiden und dass die Menschen in d er Steinzeit gesünder und leistungsfähiger waren. Die Ausbreitung der Landwirtschaft habe durch die Festlegung auf wenige Kulturarten zudem zu einer drastischen Reduktion der Nahrungsvielfalt gefüh…	n	n
27031503	2007-01-28 T 13:37:51 UTC	Steinzeiternährung	167	0	~[empty]~	Im westlichen Kulturkreis ungewohnt, aber ohne weiteres essbar sind [[Insekten]], [[Larve]]n und [[W ürmer]], die nach Erkenntnissen der Forschung den frühen Vertretern der Gattung [[Homo]] ergänzend a ls [[Protein|Proteinquelle]] gedient haben und auch heute von vielen Ethnien gegessen werden ([[Ento mophagie]]). Insekten sind aber kein obligatorischer Bestandteil der publizierten ''Steinzeitern…	c	n
27031845	2007-01-28 T 13:44:44 UTC	Steinzeiternährung	317	0	~[empty]~	* Ströhle A, Hahn A: Evolutionäre Ernährungswissenschaft und „steinzeitliche“ Ernährungsempfehlungen : Stein der alimentären Weisheit oder Stein des Anstoßes? Teil 2: Ethnographische Daten und ernährun gswissenschaftliche Implikationen. Ernähr-Umschau 52(2): 53-58, 2006	a	n
2717276	2004-09-29 T 15:01:09 UTC	Steinzeiternährung	384	0	~[empty]~	Hier der Grund, warum dieser Artikel konkret nicht den Qualitätsanforderungen entspricht:	c	n
7640304	2005-07-12 T 17:32:32 UTC	Steinzeiternährung	431	0	Das Prinzip der Steinzeiternährung besteht demnach darin, ausschließlich [[Nahrungsmittel]] zu konsu mieren, die bereits in der Altsteinzeit verfügbar waren, d.h. [[Fleisch]] (Wild), [[Fisch]], [[Obst] ] und [[Gemüse]], [[Wildfrüchte]] und [[Kräuter]], [[Pilze]], [[Nüsse]] und [[Honig]].	Das Prinzip der Steinzeiternährung besteht demnach darin, ausschließlich [[Nahrungsmittel]] zu konsu mieren, die bereits in der Altsteinzeit verfügbar waren, d.h. [[Fleisch]] (Wild), [[Fisch]], [[Obst] ] und [[Gemüse]], [[Wildfrüchte]] und [[Kräuter]], [[Pilze]], [[Nüsse]] und - in geringen Mengen - k alt geschleuderter [[Honig]].	a	n
114947342	2013-03-04 T 08:26:22 UTC	Terlusollogie	161	0	~[empty]~	Da die Untersuchung von Herrn Beyer sich auf bloße Befragung und Selbsteinschätzung der Probanden st ützt und das Kernstück der Terlusollogie - die praktische Arbeit mit den komplexen Zusammenhängen zw ischen Atem, Körperhaltung und Bewegung - außer Acht lässt, kann ein solch harter Schluss durchaus i n Frage gestellt werden.	a	c
99832143	2012-02-18 T 16:28:45 UTC	Terlusollogie	136	1	Bislang fehlen [[Wissenschaftliche Publikation]]en zur Terlusollogie weitgehend, die Lehre ist umstr itten. Frederik Beyer untersuchte im Rahmen seiner Diplomarbeit in einer empirischen Untersuchung mi t über 500 Probanden die terlusollogischen Voraussagen einer lebenslangen Atemtypprägung durch die S onne-Mond-Konstellation zum Zeitpunkt der Geburt. Die Annahmen der Terlusollogie wurden in diese…	Bislang fehlten [[Wissenschaftliche Publikation]]en zur Terlusollogie weitgehend, die Lehre ist umst ritten. Frederik Beyer untersuchte im Rahmen seiner Diplomarbeit in einer empirischen Untersuchung m it über 500 Probanden die terlusollogischen Voraussagen einer lebenslangen Atemtypprägung durch die Sonne-Mond-Konstellation zum Zeitpunkt der Geburt. Die Annahmen der Terlusollogie wurden in diese…	c	c
15551216	2006-04-11 T 08:37:57 UTC	Therapeutic_Touch	341	0	~[empty]~	Mehrere sorgfältige Literaturübersichten kamen zu dem Ergebnis, dass die meisten einschlägigen Studi en fehlerhaft durchgeführt wurden. Nach den Kriterien der [[Evidenzbasierte Medizin|evidenzbasierten Medizin]] ist die postulierte Wirksamkeit der TT bisher nicht bewiesen.	c	c
33781916	2007-06-29 T 14:45:32 UTC	Therapeutic_Touch	62	1	*Ausbildung Basisprogramm ITTA Standard (auch Therapeutic Touch Practitioner, Energietrainer): http: //www.istte.de/istte/de/ausbildung.htm	*[http://www.istte.de/istte/de/ausbildung.htm Ausbildung Basisprogramm ITTA Standard (auch Therapeut ic Touch Practitioner, Energietrainer)]	a	n
33781916	2007-06-29 T 14:45:32 UTC	Therapeutic_Touch	62	1	*Therapeutic Touch Dachorganisation USA: http://www.therapeutic-touch.org	*[http://www.therapeutic-touch.org Therapeutic Touch Dachorganisation USA]	c	n
39408479	2007-11-26 T 19:13:33 UTC	Therapeutic_Touch	89	0	'''Therapeutic Touch''' (TT) (englisch für ''Therapeutische Berührung'') ist eine in den USA verbrei tete [[Alternativmedizin|alternativmedizinische]], so genannte [[Energie (Esoterik)|bio-energetische ]] Behandlungsmethode, eine Variante des [[Handauflegen]]s. Sie basiert auf der im Bereich der [[Eso terik]] verbreiteten These, dass der Mensch ein eigenes "Energiefeld" (in der Originalpublikatio…	'''Therapeutic Touch''' (TT) (englisch für ''Therapeutische Berührung'') ist eine in den USA verbrei tete [[Alternativmedizin|alternativmedizinische]], so genannte [[Energie (Esoterik)|bio-energetische ]] Behandlungsmethode, eine Methode manueller Therapie. Sie basiert auf der weit verbreiteten und wi ssenschaftlich anerkannten These, dass der Mensch ein eigenes "Energiefeld" (in der Originalpubl…	a	a
39411079	2007-11-26 T 20:24:17 UTC	Therapeutic_Touch	378	0	Mit dem Ziel der Eingliederung in die europäischen Gesundheitssyteme und der Vereinheitlichung der Ausbildung bildeten TT-Institutionen in Deutschland, den Niederlanden, Belgien, Luxemburg, Österreic h und skandinavischen Ländern sowie Südafrika die ''ITTA (International Therapeutic Touch Associatio n)'' mit Sitz in [[Utrecht]], Niederlande. Durch die Entwicklung von Richtlinien trägt sie dazu be…	Mehrere sorgfältige Literaturübersichten kamen zu dem Ergebnis, dass die meisten einschlägigen Studi en fehlerhaft durchgeführt wurden. Nach den Kriterien der [[Evidenzbasierte Medizin|evidenzbasierten Medizin]] ist die postulierte Wirksamkeit der TT nicht bewiesen.	c	c
1142721	2004-02-28 T 13:04:23 UTC	Therapeutisches_Reiten	81	1	Die Vereinigung der Freizeitreiter und -fahrer in Deutschland (VFD) hat den Förderkreis Therapeutisc hes Reiten ( http://www.foerderkreis-therapeutisches-reiten.de ) geschaffen. Er beschäftigt sich hau ptsächlich mit der pädagogischen Seite des Therapeutischen Reitens.	Die [[Vereinigung der Freizeitreiter und -fahrer in Deutschland (VFD)]] hat den Förderkreis Therapeu tisches Reiten ( http://www.foerderkreis-therapeutisches-reiten.de ) geschaffen. Er beschäftigt sich hauptsächlich mit der pädagogischen Seite des Therapeutischen Reitens.	n	n
17122485	2006-05-26 T 14:18:08 UTC	Tibetische_Medizin	475	0	~[empty]~	* Samel, Gerti: ''Tibetische Medizin'' Mosaik Verlag, München 1998. ISBN 3-576-11202-2	n	a
107737954	2012-09-06 T 14:40:35 UTC	Tierkinesiologie	332	0	~[empty]~	[19] webside der Ausbildung für Tier-Psychokinesiologie nach Kiefer und Klinghardt: http://www.conn iekiefer.de/tpk.html	a	n
111031360	2012-11-28 T 09:47:46 UTC	Tierkinesiologie	332	0	Tierkinesiologe ist kein geschützter Begriff. Jedermann kann sich so nennen, unabhängig einer zertif izierten Ausbildung und unabhängig einer Qualifikation speziell für Tiere. Die Fehlerquote kann bei schlechter Ausbildung und/oder Selbstüberschätzung des Testers hoch sein. Will-Hofmann, Heike: Kine siologie in der Verhaltenstherapie, aus: Ganzheitliche Verhaltenstherapie bei Hund und Katze von G…	Tierkinesiologe ist kein geschützter Begriff. Jedermann kann sich so nennen, unabhängig einer zertif izierten Ausbildung und unabhängig einer Qualifikation speziell für Tiere. Die Fehlerquote kann bei schlechter Ausbildung und/oder Selbstüberschätzung des Testers hoch sein. Will-Hofmann, Heike: Kine siologie in der Verhaltenstherapie, aus: Ganzheitliche Verhaltenstherapie bei Hund und Katze von G…	n	n
111141242	2012-11-30 T 23:27:48 UTC	Tierkinesiologie	335	0	* Bolbecher, Gisela und Zurr, Daniela: Ganzheitliche Verhaltenstherapie bei Hund und Katze, Sonntag Verlag, 1. Aufl. 2010 ISBN 9783830492054	* Gisela Bolbecher und Daniela Zurr: ''Ganzheitliche Verhaltenstherapie bei Hund und Katze.'' [[Sonn tag Verlag]], 2010, ISBN 9783830492054.	n	n
113615001	2013-01-31 T 08:57:25 UTC	Tierkinesiologie	261	0	Bei nicht anwesenden Tieren erfolgt der Kontakt über Körperteile wie Haare, Exkrementen, Fotografien oder mittels esoterischer Verfahren wie Pendeln etc.	Bei nicht anwesenden Tieren erfolgt der Kontakt zwischen Bezugsperson und Tier über Körperteile wie Haare, [[Exkrement]]e, oder auch Fotografien oder mittels esoterischer Verfahren wie [[Siderisches P endel|Pendeln]] etc.	n	n
114713039	2013-02-26 T 15:00:48 UTC	Tierkinesiologie	404	0	Der sogenannte [[Kinesiologie#Der_kinesiologische_Muskeltest|kinesiologische Muskeltest]] ist bei Ti eren nicht anwendbar, da die dafür notwendige sprachliche Kommunikation als Feedback des Probanden n icht möglich ist.	Nach Aussagen der Anbieter von Tierkinesiologie kann der [[Kinesiologie#Der_kinesiologische_Muskelte st|kinesiologische Muskeltest]] nicht direkt am Tier durchgeführt werden, weshalb er an einem Mensch en, der mit dem Tier in Kontakt steht, durchzuführen sei. Reaktionen des Menschen würden dabei dem T ier zugerechnet.	a	a
104116714	2012-06-07 T 10:38:35 UTC	Traditionelle_chinesische_Medizin	441	0	Von wissenschaftlicher Seite, insbesondere der [[Evidenzbasierte Medizin|evidenzbasierten Medizin]], wird die therapeutische Wirksamkeit von Behandlungsmethoden der TCM teilweise noch bestritten, obwo hl klininische Studien die Wirksamkeit einiger Behandlungsmethoden der TCM gezeigt haben. Die empiri sch belegten Wirkungen werden zum Teil auf [[Placebo]]effekte zurückgeführt.	Von wissenschaftlicher Seite (insbesondere der evidenzbasierten Medizin) wird die Wirksamkeit vieler Behandlungsmethoden der TCM bestritten. Die Grundkonzepte der TCM widersprächen demnach naturwissen schaftlichen Prinzipien. In einigen Fällen werden empirisch belegte Wirkungen auf [[Placebo]]effekte und psychologische Wirkmechanismen (Zuwendung des Arztes oder Pflegepersonals) zurückgeführt.	c	c
111779843	2012-12-17 T 14:41:18 UTC	Traditionelle_chinesische_Medizin	257	0	Zu den therapeutischen Verfahren der chinesischen Medizin zählen vor allem deren [[Pharmakotherapie| Arzneitherapie]] und die [[Akupunktur]] sowie die [[Moxibustion]] (Erwärmung von Akupunkturpunkten). Zusammen mit Massagetechniken wie [[Tuina|Tuina Anmo]] und [[Shiatsu]], mit Bewegungsübungen wie [[ Qigong]] und [[Taijiquan]] und mit einer am Wirkprofil der Arzneien ausgerichteten [[Diätetik]] w…	Zu den therapeutischen Verfahren der chinesischen Medizin zählen vor allem deren [[Pharmakotherapie| Arzneitherapie]] und die [[Akupunktur]] sowie die [[Moxibustion]] (Erwärmung von Akupunkturpunkten). Zusammen mit Massagetechniken wie [[Tuina|Tuina Anmo]] und [[Shiatsu]], mit Bewegungsübungen wie [[ Qigong]] und [[Taijiquan]] und mit einer am Wirkprofil der Arzneien ausgerichteten [[Diätetik]] w…	n	a
113260663	2013-01-22 T 00:30:00 UTC	Traditionelle_chinesische_Medizin	178	0	~[empty]~	Einer der großen Protagonisten der TCM unter den China-Reisenden von damals ist der Nordamerikaner T ed J. Kaptchuk, dessen 1983 erschienenes Buch „The Web That Has No Weaver“ (dt.: Das große Buch der chinesischen Medizin 1988) wesentlich zur Popularität der TCM beigetragen hat.	a	a
19697497	2006-08-02 T 10:20:02 UTC	Traditionelle_chinesische_Medizin	228	0	~[empty]~	Seit den [[1950er|50er Jahren]] des [[20. Jahrhundert]]s fand die TCM zunehmendes Interesse im westl ichen [[Kulturkreis]]. Vor allem die [[Akupunktur]] erlebte in den 70er Jahren einen regelrechten Bo om, nachdem ein amerikanischer Journalist über die erfolgreiche Akupunktur-Schmerzbehandlung nach un d während seiner eigenen Blinddarm-Operation berichtet hatte Reston J. Now about my operation in…	a	a
35304771	2007-08-08 T 11:30:47 UTC	Traditionelle_chinesische_Medizin	228	0	Anlass zu Debatten gaben die Akupunkturstudien, insbesondere die [[Gerac|Gerac-Studien]], deren letz te im Januar 2007 publiziert wurde. Es sind die aufwändigsten und teuersten Untersuchungen, die über Akupunktur je angestellt wurden. Finanziert wurden sie von deutschen Krankenkassen. Es wurden drei Behandlungsarten miteinander verglichen:	Anlass zu Debatten gaben neuere Akupunkturstudien, insbesondere die [[Gerac|Gerac-Studien]], deren l etzte im Juli 2007 publiziert wurde.<ref name="uniHD"> [http://www.klinikum.uni-heidelberg.de/ShowSi ngleNews.176.0.html?&cHash=bd7a05ed96&tx_ttnews%5barc%5d=1&tx_ttnews%5bbackPid%5d=24&tx_ttnews%5bpL% 5d=2678399&tx_ttnews%5bpS%5d=1151704800&tx_ttnews%5btt_news%5d=1497 UniversitätsKlinikum Heidelb…	c	c
37058568	2007-09-24 T 05:11:23 UTC	Traditionelle_chinesische_Medizin	296	0	Die Verfahren chinesischer und japanischer Ärzte wiederum übten ihrerseits auch immer wieder ihren R eiz auf westliche Ärzte aus. Spürbar war das nach den ersten Kontakten zwischen Europa und China zur Zeit von [[Leibniz]]. Neues Interesse kam in der ersten Hälfte des 20. Jahrhunderts auf, als sich e in Bewusstsein für die Grenzen westlichen Fortschritts einzustellen begann. Zu einer - soweit erk…	Die Verfahren chinesischer und japanischer Ärzte wiederum übten ihrerseits auch immer wieder ihren R eiz auf westliche Ärzte aus. Spürbar war das nach den ersten Kontakten zwischen Europa und China zur Zeit von [[Gottfried Wilhelm Leibniz|Leibniz]]. Neues Interesse kam in der ersten Hälfte des 20. Ja hrhunderts auf, als sich ein Bewusstsein für die Grenzen westlichen Fortschritts einzustellen beg…	n	n
40999067	2008-01-10 T 00:46:16 UTC	Traditionelle_chinesische_Medizin	481	0	[[Bild:tcm_5wp_kybernetik.gif|left|thumb|200px|[[Kybernetik|Kybernetische]] Betrachtungsweise nach D r. J. Greten]] Eine weitere Entsprechung soll hier noch einmal hervorgehoben werden, da es für die T CM enorm wichtig ist. Wir verdanken die genaue Ausarbeitung dieser Betrachtung in erste Linie Dr. J. Greten: Auch physiologische Vorgänge des Körpers können als [[Kybernetik|kybernetische]] Regelkr…	[[Bild:tcm_5wp_kybernetik.gif|left|thumb|200px|[[Kybernetik|Kybernetische]] Betrachtungsweise nach D r. J. Greten]] Eine weitere Entsprechung soll hier noch einmal hervorgehoben werden, da es für die T CM enorm wichtig ist. Wir verdanken die genaue Ausarbeitung dieser Betrachtung in erste Linie Dr. J. Greten: Auch physiologische Vorgänge des Körpers können als [[Kybernetik|kybernetische]] Regelkr…	n	n
65011700	2009-09-28 T 17:33:09 UTC	Traditionelle_chinesische_Medizin	282	0	In die Gegenrichtung schwang das Pendel unter [[Mao Zedong]]. Es galt, die ländliche Bevölkerung ein es riesigen Reichs mit Ärzten zu versorgen. Die Lösung ergab sich im Modell der Pflege und Kontrolle der althergebrachten und gerade in der ländlichen Bevölkerung verbreiteten Heilkunst. Neue Hochschu len für die chinesische Medizin wurden gegründet, alte Klassiker neu entdeckt und für die Moderne…	Im Laufe des 20. Jahrhunderts, insbesondere mit der [[Kulturrevolution]] unter [[Mao Zedong]], errei chten die Auseinandersetzungen um Tradition und Moderne einen Höhepunkt. Diejenigen, die nach altem Handwerk zu heilen versprachen, wurden in die Enge getrieben. Es gab Diskussionen und Androhungen, d ie TCM zu verbieten, da sie ein Hemmschuh für eine Transformation in die moderne Welt der Rationa…	c	n
75041162	2010-06-01 T 08:48:58 UTC	Traditionelle_chinesische_Medizin	364	0	~[empty]~	Die TCM ist mittlerweile auch im deutschsprachigen Raum verbreitet, obschon gesundheitspolitisch nur begrenzt anerkannt, und verfügt über eine Reihe von ärztlichen Gesellschaften. Die „Deutsche Ärzteg esellschaft für Akupunktur“ (DÄGfA ) gehört zu den größten dieser Gesellschaften und ist eine der gr ößten Fachgesellschaften auf dem Gebiet der Naturheilkunde. Das gesamte Feld chinesischer Therapi…	c	a
31129481	2007-04-29 T 12:27:49 UTC	Trager-Methode	259	0	Die Trager Körper- und Bewegungsschulung besteht aus zwei Teilen, der Tischarbeit und den so genannt en Mentastics®.	Eine Behandlungseinheit, die etwa 1 ½ Stunden dauert besteht aus zwei Phasen. In der ersten Phase li egt der Behandelte auf der Massagebank und der Trager-Therapeut unterstützt und lenkt mit sanften, einfühlsamen Berührungen die Bewegungen des Behandelten. Es wird angestrebt, Bewegungen zu finden un d zu unterstützen, welche Spannungen oder Schmerzen verringern und sich gut anfühlen. In der zweit…	a	a
106875581	2012-08-16 T 08:31:08 UTC	Traubenkernmehl	80	1	Das Besondere an Traubenkernmehl ist das hohe Vorkommen von OPC ([[Oligomere Proanthocyanidine]]), h ttp://www.traubenkernmehl.com/ einem sekundäre Pflanzenstoff mit natürlicher, antioxidativer Wirkun g. Als starkes Antioxidanz schützt OPC menschliche Zellen vor freien Radikalen, welche vor allem dur ch Stress im Körper entstehen. Der Zellschutz, den ein Lebensmittel dem Menschen bietet, wird mit…	Das Besondere an Traubenkernmehl ist das hohe Vorkommen von OPC ([[Oligomere Proanthocyanidine]]), h ttp://www.traubenkernmehl.com/ einem sekundäre Pflanzenstoff mit natürlicher, antioxidativer Wirkun g. http://www.orac-info-portal.de/_upload/presse/ORAC_3_-_Traubenkernmehl.pdf Als starkes Antioxida nz schützt OPC menschliche Zellen vor freien Radikalen, welche vor allem durch Stress im Körper en…	n	n
112596882	2013-01-06 T 15:31:25 UTC	Trennkost	343	0	'''Trennkost''' ist eine von William [[Howard Hay]] entwickelte [[Ernährung des Menschen|Ernährungsf orm]], bei der hauptsächlich [[Protein|eiweiß]]haltige und [[Kohlenhydrate|kohlenhydrat]]haltige [[ Lebensmittel]] nicht gleichzeitig bei einer Mahlzeit gegessen werden. Es handelt sich um eine [[Diät ]], die von vielen als Methode zur [[Gewichtsreduktion]] angesehen wird. Nach der „Trennkostlehre…	'''Trennkost''' ist eine von William [[Howard Hay]] 1907 entwickelte [[Ernährung des Menschen|Ernähr ungsform]], bei der hauptsächlich [[Protein|eiweiß]]haltige und [[Kohlenhydrate|kohlenhydrat]]halti ge [[Lebensmittel]] nicht gleichzeitig bei einer Mahlzeit gegessen werden. Es handelt sich um eine [ [Diät]], die von vielen als Methode zur [[Gewichtsreduktion]] angesehen wird. Nach der „Trennkost…	n	n
17318883	2006-05-31 T 16:10:35 UTC	Trennkost	9	1	* Aus der Sicht der medizinischen Ernährungslehre ist die Trennkost nicht geeignet für eine Gewichts abnahme, weil nur die Gesamtzahl der verzehrten Kalorien zähle, nicht die Kombination der Nahrung. E ine Studie des schweizer Forschers Golay stellte dementsprechend auch keine Vorteile der Trennkost g egenüber einer üblichen Mischkost bei gleichem Energiegehalt fest. (siehe Link).	Aus der Sicht der ''schulmedizinischen Ernährungslehre'' ist die Trennkost nicht geeignet für eine G ewichtsabnahme, weil nur die Gesamtzahl der verzehrten Kalorien zähle, nicht die Kombination der Nah rung. Eine Studie des schweizer Forschers Golay stellte dementsprechend auch keine Vorteile der Tren nkost gegenüber einer üblichen Mischkost bei gleichem Energiegehalt fest. (siehe Link).	c	n
2433737	2004-09-03 T 23:00:29 UTC	Trennkost	86	1	~[empty]~	was ist das für ein Artikel den JEDER ÄNDERN kann!!!:/	c	n
37259254	2007-09-29 T 11:20:12 UTC	Tuina	226	0	* W. Sun/A. Kapner: ''Tuina - Therapie. Atlas zur Behandlung von Erwachsenen und Kindern'',	* W. Sun/A. Kapner: ''Tuina - Therapie. Atlas zur Behandlung von Erwachsenen und Kindern'', Verlag H ippokrates, ISBN 3-7773-1808-6	n	n
43657488	2008-03-13 T 15:56:10 UTC	Tuina	336	0	~[empty]~	* [http://maennerherz.de/?q=node/144 Kritischer Bericht] über eine vierwöchige TCM-Kur mit Tuina	n	c
52125671	2008-10-22 T 17:24:03 UTC	Tuina	93	1	~[empty]~	Achillodynie	n	n
71588957	2010-03-07 T 22:42:13 UTC	Typenlehre	164	0	~[empty]~	|bgcolor="#F5F5DC"|'''Leptosome'''	n	n
105554698	2012-07-14 T 07:42:34 UTC	Übergewicht	417	0	~[empty]~	{| class="wikitable"	n	n
17885959	2006-06-15 T 10:53:35 UTC	Übergewicht	159	0	~[empty]~	Da in den Industriestaaten Übergewicht einerseits weit verbreitet ist, andererseits aufgrund des mod ernen Schlankheitsideals als unästhetisch empfunden wird, befassen sich unzählige Bücher und Zeitsch riften mit dem Thema, wie Übergewicht am effizientesten bekämpft werden kann. Häufige Ratschläge sin d intensive [[sport]]liche Betätigung sowie eine Umstellung der Ernährung ''([[Diät]])''. Die An…	a	c
19659325	2006-08-01 T 12:06:39 UTC	Übergewicht	116	1	~[empty]~	Gesellschaft für Heilpilze informiert über Einsatz von Vitalpilzen bei Übergewicht. Grosses Diskussi onsforum über Erfahrungen Übergewichtiger mit Vitalpilzen.	a	a
32297505	2007-05-25 T 11:06:55 UTC	Übergewicht	388	0	~[empty]~	Übergewicht ist logisch die unmittelbare Eintrittspforte zur [[Adipositas]], welche unbestreitbar al s Wegbereiter für Krankheiten wie [[Metabolisches Syndrom]], [[Diabetes]], [[Bluthochdruck]], [[Arth rose]] und [[koronare Herzkrankheit|Herzleiden]] identifiziert wurde.	c	n
33805446	2007-06-30 T 10:05:28 UTC	Übergewicht	443	0	~[empty]~	Nach der Definition der [[Weltgesundheitsorganisation|WHO]] ist Übergewicht ein Körpergewicht, das e inem ''[[Körpermasseindex]] ([[Body-Mass-Index]], [[BMI]])'' von 25 kg/m² und darüber entspricht. Es lässt sich weiter unterteilen in:	a	n
60703407	2009-06-02 T 15:17:04 UTC	Übergewicht	388	0	~[empty]~	| 9.0	n	n
95446551	2011-11-01 T 09:13:54 UTC	Übergewicht	67	1	| Mittlere Reife || 48,8 || 16,7 || 34,2 || 17,3	| Mittlere Reife || 34,5 || 48,8 || 16,7 || 48,5 || 34,2 || 17,3	n	n
25773799	2006-12-31 T 11:39:07 UTC	Ukrain	438	0	~[empty]~	Ukrain besitzt jedoch in der EU noch keine allgemeine Marktzulassung als Arzneimittel, da die österr eichische Zulasssungsbehörde angeblich fehlende Struktur- und Wirksamkeitsbeweise reklamiert. http:/ /www.ukrin.com/docs/verwaltungsgerichtshof_1996.pdf	c	a
25845254	2007-01-02 T 08:04:22 UTC	Ukrain	341	0	Ukrain wurde 1978 entwickelt und seither ausschließlich in Wien hergestellt. Nowicky Pharma macht ke ine Angaben über die genauen Inhaltsstoffe und den Herstellungsprozeß. Eine Studie der Universitätsk linik in Tübingen (Deutschland) hat folgende Alkaloide des Schöllkrauts (Chelidonium majus L.) als H auptbestandteile des Ukrain beschrieben: [[Chelidonin]], [[Sanguinarin]], [[Chelerythrin]], [[Pr…	Ukrain wurde angeblich 1978 entwickelt und seither ausschließlich in Wien hergestellt. Nowicky Pharm a macht keine Angaben über die genauen Inhaltsstoffe und den Herstellungsprozeß; ob standardisierte Extrakte eingesetzt werden, ist nicht bekannt. Eine Studie der Universitätsklinik in Tübingen (Deuts chland) hat folgende Alkaloide des Schöllkrauts (Chelidonium majus L.) als Hauptbestandteile des …	c	c
38684373	2007-11-06 T 19:38:39 UTC	Urtinktur	378	0	eine große Auswahl heimischer und exotischer Vegetabilien,	Eine große Auswahl heimischer und exotischer Vegetabilien, frische und konservierte Pflanzenteile od er ganze Pflanzen	n	n
20632749	2006-08-25 T 12:00:04 UTC	UV-bestrahltes_Blut	340	0	~[empty]~	* Der Ausschuss hat zu keiner der benannten Indikationen, weder durch die Stellungnahmen	c	n
100043451	2012-02-23 T 16:33:01 UTC	Veganismus	284	0	~[empty]~	Auch das Halten von Heimtieren, soweit diese von Züchtern stammen, wird abgelehnt. Ausnahmen bilden hier meist aus Tierheimen und Tierbefreiungen stammende Tiere. Ebenso besuchen viele vegan lebende M enschen keine Zoos oder Zirkusse mit Tiernummer.	a	n
11213856	2005-11-30 T 13:38:27 UTC	Veganismus	254	0	~[empty]~	Allgemein sind Veganer in allen Bevölkerungsgruppen und -schichten vertreten. Im subkulturellen Bere ich gibt es in der [[Anarchismus|Anarcho]]-[[Punk]]- und [[Straight Edge|Straight-Edge]]-Bewegung, i n der „alternativen Szene“ gibt es einiege Strömungen, die vegan leben.	a	n
1124739	2004-04-21 T 01:41:02 UTC	Veganismus	5	1	"Algen enthalten praktisch ausschließlich Analoga des Vitamins, die zudem noch in der Lage sind, Res orption und Metabolismus der aktiven Vitamine zu blockieren. Dies ist hauptsächlich bei Spirulina de r Fall. Essbare Meeresalgen, wie Nori und Kombu, enthalten nach heutiger Ansicht keine brauchbaren M engen aktiven Vitamins. Somit erhöhen diese Produkte die Gefahr eines Cobalaminmangels. Gleiches…	"Algen enthalten praktisch ausschließlich Analoga des Vitamins, die zudem noch in der Lage sind, Res orption und Metabolismus der aktiven Vitamine zu blockieren. Dies ist hauptsächlich bei Spirulina de r Fall. Essbare Meeresalgen, wie Nori und Kombu, enthalten nach heutiger Ansicht keine brauchbaren M engen aktiven Vitamins. Somit erhöhen diese Produkte die Gefahr eines Cobalaminmangels. Gleiches…	a	a
1248772	2004-04-21 T 07:57:13 UTC	Veganismus	445	0	Vitamin D ([[Calciferol]])	Bisher war man davon ausgegangen, dass sie veganes Vitamin B12 ([[Cobalamin]]) in hohen Mengen in [[ Nori]] (Porphyra umbilicalis), einer [[Rotalge]], die u.a. bekannt geworden ist durch [[Sushi]], und in pflanzlichen Lebensmitteln, die unter Einwirkung bestimmter Bakterien hergestellt werden (z. B. [[Sauerkraut]] durch das Milchsäurebakterium Lactobacillus lactis) fände. Leider sind nach Prof. D…	n	c
11991690	2005-12-26 T 16:43:34 UTC	Veganismus	26	1	'''Zum Vermeiden von Eiern:''' Veganer führen an, dass das permanente Legen von [[Hühnerei|Eiern]] b ei Haushühnern angezüchtet ist (der wildlebende Vorfahre unseres [[Haushuhn]]s, das [[Bankivahuhn]], legt nur zwei- bis dreimal im Jahr ein bis zwölf Eier). Wenn die Legeleistung nach wenigen Jahren n achlässt, werden die Hennen meist schnell getötet. Von den Küken, die später die Legehennen erset…	'''Zum Vermeiden von Eiern:''' Veganer führen an, dass das permanente Legen von [[Hühnerei|Eiern]] b ei Haushühnern angezüchtet ("Qualzüchtung") ist (der wildlebende Vorfahre unseres [[Haushuhn]]s, das [[Bankivahuhn]], legt nur zwei- bis dreimal im Jahr ein bis zwölf Eier). Wenn die Legeleistung nach etwa einem Jahr nachlässt, werden die Hennen meist getötet. Von den Küken, die später die Legehen…	c	n
13119539	2006-01-28 T 15:30:03 UTC	Veganismus	23	1	* [http://www.veganwelt.de] Veganwelt, Deutschlands größte vegane Online-Rezeptdatenbank und vieles mehr	* [http://www.veganwelt.de www.veganwelt.de] Veganwelt, Deutschlands größte vegane Online-Rezeptdate nbank und vieles mehr	n	n
18147063	2006-06-21 T 22:26:29 UTC	Veganismus	397	0	~[empty]~	Eine Studie, die zeigt, dass Osteoporose nicht häufiger vorkommt als bei Omnivoren, bestätigt diese theoretische Überlegung jedoch nicht [4].	a	c
18147312	2006-06-21 T 22:36:42 UTC	Veganismus	333	0	~[empty]~	*[3] [http://www.uni-giessen.de/fbr09/nutr-ecol/veroe_lomalinda.php Nutrient intake and nutritional status of vegetarians and low-meat eaters consuming a diet meeting preventative recommendations]	n	n
18147368	2006-06-21 T 22:38:45 UTC	Veganismus	422	0	~[empty]~	Viele Veganer sind der Überzeugung, dass der Mensch biologisch eher einem sehr anpassungsfähigen [[F ruktivore|Fruktivoren]] (Fruchtfresser) als einem [[Omnivore|Omnivoren]] (Allesfresser) gleiche. Sie führen an, dass Körperbau, Zähne sowie Verdauungstrakt mehr denen von Fruktivoren glichen. Die Fähi gkeiten, körperfremdes [[Cholesterin]] auszuscheiden und größere Mengen [[Harnsäure]] zu spalten,…	a	a
18147735	2006-06-21 T 22:55:00 UTC	Veganismus	422	0	~[empty]~	Anhänger des ethischen Veganismus sehen rein ernährungsbezogene Verwendungen des Begriffs Veganismus im allgemeinen sehr kritisch, weil sie eine mangelnde Abgrenzung und Vermischung von Lebensweise un d Beweggründen befürchten. Besonders distanzieren möchten sie sich davon wegen des im allgemeinen fe hlenden Zusammenhangs zu ihrer Ethik und entsprechend der nur selten vorhandenen Umsetzung in and…	c	n
18147754	2006-06-21 T 22:56:00 UTC	Veganismus	423	0	~[empty]~	Die angeführten Zahlen sind nicht sehr verlässlich.	c	n
18384487	2006-06-28 T 12:40:22 UTC	Veganismus	219	0	~[empty]~	* Clements, Kath (1996): Vegan. Über Ethik in der Ernährung & die Notwendigkeit eines Wandels. Götti ngen	a	a
18384487	2006-06-28 T 12:40:22 UTC	Veganismus	219	0	~[empty]~	Manchmal wird auch der strenge [[Vegetarismus|Vegetarismus]] als Veganismus bezeichnet. Diese Verwen dung des Begriffs ist allerdings umstritten.	c	n
18384487	2006-06-28 T 12:40:22 UTC	Veganismus	219	0	~[empty]~	'''Zum Vermeiden von Milch:''' Veganer führen an, dass Kühe nur dann Milch geben, wenn sie jährlich neu besamt werden und regelmäßig Kälber gebären. Die Kälber gelangen danach auf den Fleischmarkt (si ehe auch [[Herodes-Prämie]]). Von den Tieren wird eine hohe Milchleistung erwartet, weswegen sie nac h wenigen Jahren nicht mehr produktiv genug sind und getötet werden. Die meisten Veganer vertrete…	c	a
18384513	2006-06-28 T 12:41:06 UTC	Veganismus	219	0	~[empty]~	* Schmitt, Beate (2003): Ohne Milch und ohne Ei – Allergien und Laktose-Intoleranz. Rezepte und Prax istipps für den Familienalltag. Darmstadt: Pala-Verl. (2. Aufl.)	a	n
18384513	2006-06-28 T 12:41:06 UTC	Veganismus	219	0	~[empty]~	Das Wort „vegan“ geht auf den Engländer [[Donald Watson]] zurück, der 1944 die Vegan Society als Abs paltung der englischen „[[Vegetarian Society]]“ (engl. Vegetarier Gesellschaft) gründete. Ihn und ei ne Gruppe von Mitstreitern störte, dass der Begriff ''[[Vegetarismus|vegetarisch]]'' zunehmend als A bkürzung für ovo-lacto-vegetarische Ernährung gebräuchlich war. So erfand er aus dem Anfang und …	a	n
18397797	2006-06-28 T 18:26:14 UTC	Veganismus	169	0	~[empty]~	Aus den oben genannten Gründen sind negative und positive Berichte über die Bedarfsdeckung bzw. Mang elvermeidung von „veganer Ernährung“ getrennt aufgelistet.	c	n
2463675	2004-09-08 T 11:21:40 UTC	Veganismus	44	1	Kritiker des Veganismus (insbesondere die Fleischindustrie) zweifeln an, ob eine hinreichend reichha ltige Ernährung überhaupt ohne tierliche Produkte möglich ist. Zwar gibt es Menschen, die vegan aufw achsen, bzw. viele Jahre vegan leben, auch wenn dies in einer durch Mischkost geprägten Gesellschaft bisweilen mit einem Mehraufwand verbunden ist, und sich augenscheinlich bester Gesundheit erfreu…	Kritiker des Veganismus zweifeln an, ob eine hinreichend reichhaltige Ernährung überhaupt ohne tierl iche Produkte möglich ist. Zwar gibt es Menschen, die vegan aufwachsen, bzw. viele Jahre vegan leben , auch wenn dies in einer durch Mischkost geprägten Gesellschaft bisweilen mit einem Mehraufwand ver bunden ist, und sich augenscheinlich bester Gesundheit erfreuen. Dennoch sind bis heute authorit…	n	c
30870412	2007-04-23 T 09:52:24 UTC	Veganismus	127	1	Die [[American Dietetic Association]] hingegen hält eine gut geplante vegane Ernährung für alle Lebe nsphasen geeignet [http://www.eatright.org/cps/rde/xchg/ada/hs.xsl/advocacy_933_ENU_HTML.htm DGE: V egetarien Diets (Englisch)]/ .	Die [[American Dietetic Association]] hingegen hält eine gut geplante vegane Ernährung für alle Lebe nsphasen geeignet [http://www.eatright.org/cps/rde/xchg/ada/hs.xsl/advocacy_933_ENU_HTML.htm ADA: V egetarien Diets (Englisch)]/ .	n	n
3330348	2004-11-18 T 21:14:11 UTC	Veganismus	362	0	Als kritisch bei der veganen Ernährung wird ein möglicher Mangel an den Vitaminen [[Vitamin B6|B6]], [[Vitamin B12|B12]] und den Mineralien Calcium und Eisen benannt, weshalb bei einer veganen Lebensw eise besonderes Augenmerk auf eine ausgewogene Zusammenstellung der Mahlzeiten zu legen ist. Aus die sem Grund sind bei Veganern oft profunde Kenntnisse über die verschiedenen [[Nährstoff|Nährstoffe…	Studien belegen, dass bereits fleischlose, also [Vegetarismus|vegetarische] Ernährung (bei der auf z .B. Eier und Milch nicht verzichtet wird), in der Schwangerschaft die Gefahr eines Mangels an Eisen, Zink, Kupfer ([http://www.uni-giessen.de/fbr09/nutr-ecol/veroe_dissheins.php Quelle]) sowie an [[Vi tamin B12]] ([http://bibd.uni-giessen.de/ghtm/2000/uni/d000077a.htm Quelle]) mit sich bringt, wes…	c	c
33436233	2007-06-21 T 10:37:47 UTC	Veganismus	188	0	* [http://www.veganforum.at Veganismus Forum]	* [http://www.uni-hannover.de/imperia/md/content/pressestelle/unimagazin/04_1-2/03_waldmann.pdf Gesu nd mit reiner Pflanzenkost?] - Beleuchtung der Vor- und Nachteile des Veganismus (PDF)	a	n
3462309	2004-11-28 T 22:06:10 UTC	Veganismus	459	0	~[empty]~	Es ist hier einmal zu verdeutlichen, dass man zwar nicht ausschließen kann, dass der Tod des Kindes mit dem Veganismus zusammenhängt, dies aber nicht sehr wahrscheinlich ist. Aufgrund seiner Krankheit verweigerte das Kind jegliche Nahrung; nach Meinung von Ärzten hätte das Kind überlebt, wenn es kün stlich (vegan oder nicht) ernährt worden wäre.	c	n
3756568	2004-12-21 T 14:26:04 UTC	Veganismus	333	0	Es ist hier einmal zu verdeutlichen, dass man zwar nicht ausschließen kann, dass der Tod des Kindes mit dem Veganismus zusammenhängt, dies aber nicht sehr wahrscheinlich ist. Aufgrund seiner Krankheit verweigerte das Kind jegliche Nahrung; nach Meinung von Ärzten hätte das Kind überlebt, wenn es kün stlich (vegan oder nicht) ernährt worden wäre.	Aufgrund seiner Krankheit verweigerte das Kind jegliche Nahrung; nach Meinung von Ärzten hätte das K ind überlebt, wenn es künstlich (vegan oder nicht) ernährt worden wäre.	a	n
4601824	2005-02-19 T 21:29:56 UTC	Veganismus	323	0	An spirituellen Gruppen, die sich speziell die vegetarische Ernährung auf die Fahnen geschrieben hab en sind zu nennen:	Gruppen die den veganen Lebenstil ganz oder in Strömungen vertreten:	c	n
5866590	2005-05-15 T 02:09:12 UTC	Veganismus	12	1	Am 17. November 2004 sah es das Landgericht Paderborn als erwiesen an, dass sich ein Elternpaar der Körperverletzung mit Todesfolge schuldig gemacht hatte, als ihr mit Rohkost ernährter, 16 Monate alt er Sohn an Austrocknung und Unterernährung nach einer Schwächung durch Lungenentzündung gestorben wa r (Quellen: [http://www.spiegel.de/panorama/0,1518,328416,00.html 2] [http://www.taz.de/pt/2004/1…	Am 17. November 2004 sah es das Landgericht Paderborn als erwiesen an, dass sich ein Elternpaar der Körperverletzung mit Todesfolge schuldig gemacht hatte, als ihr mit Rohkost ernährter, 16 Monate alt er Sohn an Austrocknung und Unterernährung nach einer Schwächung durch Lungenentzündung gestorben wa r. Aufgrund der Krankheit verweigerte er die feste, dann auch die flüssige Nahrung, nach mehreren…	n	n
63100309	2009-08-08 T 08:00:54 UTC	Veganismus	386	0	Die meisten Veganer vertreten zudem die Ansicht, dass es im [[Erwachsenenalter]] nicht natürlich sei , die Muttermilch anderer Spezies zu trinken. Dies begründet sich unter anderem darauf, dass (je nac h Quelle) 66 % bis 80 % der erwachsenen Weltbevölkerung wegen [[Laktoseintoleranz]] Tiermilch nicht ohne Beschwerden verdauen können In Asien, insbesondere in China wird dennoch zunehmend mehr Milc…	Die meisten Veganer vertreten zudem die Ansicht, dass es im [[Erwachsenenalter]] nicht natürlich sei , die Muttermilch anderer Spezies zu trinken. Dies begründet sich unter anderem darauf, dass (je nac h Quelle) 66 % bis 80 % der erwachsenen Weltbevölkerung wegen [[Laktoseintoleranz]] Tiermilch nicht ohne Beschwerden verdauen können In Asien, insbesondere in China wird dennoch zunehmend mehr Milc…	a	c
63853922	2009-08-28 T 07:44:51 UTC	Veganismus	47	0	Allgemein sind Veganer vor allem in den Industrieländern in verschiedenen Bevölkerungsgruppen und -s chichten vertreten. Als jugendkulturelles Phänomen tritt Veganismus unter Anderem im Rahmen des [[St raight Edge]] Punks in Erscheinung. Auch wenn einzelne, durchaus problematische Bezüge zu älteren, a uch im rechten und NS Umfeld propagierten Ernährungslehren vorhanden seien	Allgemein sind Veganer in allen Bevölkerungsgruppen und -schichten vertreten. Veganismus tritt als J ugendbewegung unter Anderem im Rahmen des [[Straight Edge]] Punks in Erscheinung. Der gemeinsame Bes uch von spezifischen Musikkonzerten wie das gemeinsame Kochen spielen eine Rolle. Sie gehe mit einem Stolz auf einen durch strikte Regeln gestylten Körper wie auch das Vorzeigen etwa von Tatoos als…	c	n
63853922	2009-08-28 T 07:44:51 UTC	Veganismus	47	0	~[empty]~	Da Vegetarier schon länger in die öffentliche Wahrnehmung getreten sind und darüber hinaus eine wese ntlich größere Gruppe darstellen, sind hier erheblich mehr wissenschaftliche Daten verfügbar. Vegani smus ist erst seit wenigen Jahren populär geworden und ist somit ein relativ junges Thema, mit dem s ich die [[Wissenschaft]] ebenfalls erst seit kurzer Zeit intensiver beschäftigt.	c	n
63853922	2009-08-28 T 07:44:51 UTC	Veganismus	47	0	~[empty]~	Der [[Jainismus]] legt teilweise das Prinzip des [[Ahimsa]] soweit aus, dass die Mönche immer einen Besen mit sich führen, mit dem sie den Weg vor sich fegen, um nicht versehentlich ein Insekt zu zert reten. Die jainistischen Priester tragen ein Tuch vor Mund und Nase, um nicht versehentlich ein Inse kt einzuatmen und dadurch zu töten. Selbst Pflanzen werden vom „Töten“ verschont: In bestimmten L…	c	a
63860346	2009-08-28 T 10:23:05 UTC	Veganismus	47	0	;Eier : Sojamehl (in Gebäck als Bindemittel), [[Tofu]] (als „Rührei“)	;Eier : Sojamehl (in Gebäck als Bindemittel), [[Tofu]] (als „Rührei“), [[Avocado]]	n	n
65858722	2009-10-21 T 22:18:55 UTC	Veganismus	463	0	Sowohl die [[Eidgenössische Ernährungskommission|Eidgenössischen Ernährungskommission]] Walter P., B aerlocher K., Camenzind-Frey E., Pichler R., Reinli K., Schutz Y., Wenk C. (eds.) ''[http://www.bag. admin.ch/themen/ernaehrung_bewegung/05207/05219/index.html?lang=de. Gesundheitliche Vor- und Nachtei le einer vegetarischen Ernährung.]'' (PDF) Expertenbericht der Eidgenössischen Ernährungskommiss…	Sowohl die [[Eidgenössische Ernährungskommission]] Walter P., Baerlocher K., Camenzind-Frey E., Pich ler R., Reinli K., Schutz Y., Wenk C. (eds.) ''[http://www.bag.admin.ch/themen/ernaehrung_bewegung/0 5207/05219/index.html?lang=de. Gesundheitliche Vor- und Nachteile einer vegetarischen Ernährung.]'' (PDF) Expertenbericht der Eidgenössischen Ernährungskommission. Bern, Bundesamt für Gesundheit, 2…	n	n
69575867	2010-01-20 T 16:15:04 UTC	Veganismus	368	0	Laut der Internetseite ''veganwelt.de'' http://www.veganwelt.de/inhalt/vegan/v-faq.html gibt es in Deutschland zwischen 250.000 und 460.500 Veganerinnen und Veganer (etwa 0,3 %–0,5 % der Gesamtbevölk erung), in den USA etwa 0,9 %. Nach der [[Nationale Verzehrsstudie II|Nationalen Verzehrsstudie II]] von 2008 leben in Deutschland 0,1 % der Frauen und 0,05 % der Männer vegan. http://www.bmelv.de/cl…	Laut der Internetseite ''veganwelt.de'' http://www.veganwelt.de/inhalt/vegan/v-faq.html gibt es in Deutschland zwischen 250.000 und 460.500 Veganer (etwa 0,3 %–0,5 % der Gesamtbevölkerung), in den US A etwa 0,9 %. Nach der [[Nationale Verzehrsstudie II|Nationalen Verzehrsstudie II]] von 2008 leben i n Deutschland 0,1 % der Frauen und 0,05 % der Männer vegan. http://www.bmelv.de/cln_045/nn_885416/…	n	n
69888355	2010-01-27 T 19:08:26 UTC	Veganismus	368	0	;[[Nährhefe]], Seidentofu; [[Seitan]]	;Käse: [[Nährhefe]], veganer "Käse" aus Soja, Seidentofu; [[Seitan]]	n	n
73225809	2010-04-16 T 19:07:54 UTC	Veganismus	298	0	~[empty]~	''Hauptartikel'': [[Vegetarische Küche]]	a	n
74723956	2010-05-24 T 12:25:01 UTC	Veganismus	333	0	Veganer werden vor einer möglichen Unterversorgung mit [[Cobalamine|Vitamin B12]] gewarnt. Der höher e Folsäuregehalt pflanzlicher Kost kann [[Hämatologie|hämatologische]] Symptome dieses Mangels maski eren und so die Entdeckung verzögern. Kinder stillender Mütter, die sich vegan ernähren und deren Mu ttermilch arm an Vitamin B12 ist, entwickeln ohne Zufütterung tierischer Lebensmittel meist bere…	Durch den Verzicht auf tierische Nahrungsquellen wie Milch und Käse ist die [[Calcium]]zufuhr bei ve ganer Kost oftmals reduziert. Um Mangelerscheinungen auszuschließen, wird von ärztlicher Seite die C alcium[[supplementierung]] empfohlen. Darüberhinaus werden Veganer vor einer möglichen Unterversorgu ng mit [[Cobalamine|Vitamin B12]] gewarnt. Der höhere Folsäuregehalt pflanzlicher Kost kann [[Hä…	c	c
76095829	2010-06-28 T 18:39:15 UTC	Veganismus	368	0	~[empty]~	Ferner wird hervorgehoben, dass tierische und menschliche Ernährung nicht deckungsgleich sind. [[Mon ogastrier]] werden hauptsächlich mit Getreide gefüttert, das auch für den Menschen direkt verwertbar , also in [[Biomasse]] umsetzbar ist. In den USA bestehen jedoch etwa 30% des [[Tierfutter|Schweine- und Geflügelfutters]] aus [[Fischmehl]], [[Knochenmehl]], Nebenprodukten des [[Mühle|Mahlens]] u…	c	n
7731965	2005-07-16 T 10:46:12 UTC	Veganismus	57	1	Vor Gericht wurde die pflanzliche Rohkost ("konzische Urkost") weder vom Staatsanwalt, noch von dem medizinischen Sachverständigen als Ursache aufgeführt. Die anderen Kinder des Ehepaares wiesen bei e iner Untersuchung keine Entwicklungsschäden auf. In mehr als 20 verschiedenen Medien-Beiträgen wurde der Tod des Kindes jedoch direkt oder indirekt mit der angeblich veganen Ernährung in Verbindung …	Die meisten Veganer sind der Überzeugung, dass der Mensch biologisch eher einem sehr anpassungsfähig en [[Fruktivore|Fruktivoren]] (Fruchtfresser) als einem [[Omnivore|Omnivoren]] (Allesfresser) gleich t. Sie führen an, dass Körperbau, Zähne sowie Verdauungstrakt mehr denen von Fruktivoren gleichen. D ie Fähigkeiten, körperfremdes [[Cholesterin]] auszuscheiden und größere Mengen [[Harnsäure]] zu …	c	n
77640288	2010-08-09 T 16:18:09 UTC	Veganismus	473	0	Kant selbst hat sich wenig explizit mit einer Mensch-Tier Beziehung beschäftigt. Moderne Kantianer v erteidigen einen moderaten Speziesismus mit [[Kategorischer_Imperativ#Die_verschiedenen_.22Formeln.2 2_des_KI|Versionen des Kategorischen Imperativs]] die der ''Reich der Zwecke''- oder ''Autonomie''-f ormel entsprechen würden. [[Julian Franklin]] etwa kritisiert diesen Ansatz, indem er anmerkt, d…	Kant selbst hat sich wenig explizit mit einer Mensch-Tier Beziehung beschäftigt. Moderne Kantianer v erteidigen einen moderaten Speziesismus mit [[Kategorischer Imperativ#Die verschiedenen .22Formeln.2 2 des KI|Versionen des Kategorischen Imperativs]] die der ''Reich der Zwecke''- oder ''Autonomie''-f ormel entsprechen würden. [[Julian Franklin]] etwa kritisiert diesen Ansatz, indem er anmerkt, d…	n	n
79187400	2010-09-16 T 16:49:17 UTC	Veganismus	298	0	~[empty]~	Mittlerweile sind diverse weitere Argumente erschienen, die mitunter einen von Singer grundverschied enen Ansatz wählen. Wenngleich alle Veröffentlichungen in hohem Maße unter Philosophen kontrovers si nd, sind doch tierethische Überlegung heute ein fester Bestandteil der philosophischen Debatte. Ange sichts dieser theoretisch höchst unübersichtlichen Diskussion beleuchtet [[Helmut F. Kaplan]] da…	c	n
79187400	2010-09-16 T 16:49:17 UTC	Veganismus	298	0	~[empty]~	| first = I. I.	n	n
87060880	2011-03-29 T 19:14:50 UTC	Veganismus	424	0	vertreten zudem die Ansicht, dass es nicht natürlich sei, die Muttermilch anderer Spezies sowie als Erwachsener überhaupt Milch zu trinken und begründen dies unter anderem damit, dass (je nach Quelle) 66 % bis 80 % der erwachsenen Weltbevölkerung wegen [[Laktoseintoleranz]] Milch anderer Spezies nic ht ohne Beschwerden verdauen können. Tatsächlich ist die Laktosetoleranz altersabhängig. Im Säugli…	vertreten zudem die Ansicht, dass es nicht natürlich sei, die Muttermilch anderer Spezies sowie als Erwachsener überhaupt Milch zu trinken. Sie begründen dies unter anderem damit, dass (je nach Quelle ) 66 % bis 80 % der erwachsenen Weltbevölkerung aufgrund einer [[Laktoseintoleranz]] Milch anderer S pezies nicht ohne Beschwerden verdauen können. Tatsächlich ist die Laktosetoleranz altersabhängig…	n	n
87901701	2011-04-19 T 17:40:28 UTC	Veganismus	368	0	Am 16.&nbsp;Juni 2010 hat das Europäische Parlament folgenden Enwurf für eine Abänderung der ''„Info rmationen der Verbraucher über Lebensmittel“'' angenommen und darin auch einen Vroschlag für Kriteri en für vegane Lebensmittel einbezogen: ''Der Begriff „vegan“ ist nicht auf Lebensmittel anzuwenden, bei denen es sich um Tiere oder tierische Erzeugnisse handelt oder die aus oder mithilfe von Tier…	Am 16.&nbsp;Juni 2010 hat das Europäische Parlament folgenden Entwurf für eine Abänderung der ''„Inf ormationen der Verbraucher über Lebensmittel“'' angenommen und darin auch einen Vorschlag für Kriter ien für vegane Lebensmittel einbezogen: ''Der Begriff „vegan“ ist nicht auf Lebensmittel anzuwenden, bei denen es sich um Tiere oder tierische Erzeugnisse handelt oder die aus oder mithilfe von Tie…	n	n
896954	2004-03-22 T 05:11:50 UTC	Veganismus	49	1	~[empty]~	Da Vitamin B6 in den meisten Lebensmitteln vorkommt, sind gravierende Mangelerscheinungen in den Ind ustriestaaten selten; im Einzelfall können sie durch Krankheiten (z. B. Darmerkrankungen mit Störung der Vitaminresorption) verursacht werden. Bei einem erhöhten, durch die Nahrung nicht voll gedeckte n Bedarf kann es zu einem leichten Mangel kommen. Schwangere, Stillende sowie Personen mit einem …	c	c
94811728	2011-10-15 T 15:22:04 UTC	Veganismus	218	0	~[empty]~	vertreten zudem die Ansicht, dass es nicht natürlich sei, die Muttermilch anderer Spezies sowie als Erwachsener überhaupt Milch zu trinken. Sie begründen dies unter anderem damit, dass (je nach Quelle ) 66 % bis 80 % der erwachsenen Weltbevölkerung aufgrund einer [[Laktoseintoleranz]] Milch anderer S pezies nicht ohne Beschwerden verdauen können. Tatsächlich ist die Laktosetoleranz altersabhängig…	c	c
94811728	2011-10-15 T 15:22:04 UTC	Veganismus	218	0	~[empty]~	Der komplette Verzicht auf tierische Lebensmittel kann zu einer geringen Aufnahme von Mikronährstoff en, insbesondere [[Vitamin B12|Vitamin B12]], führen und damit den [[Homocystein]]spiegel beeinfluss en. Ein 2009 veröffentlichtes Review von Studien zeigt geringere Vitamin B12-Level und erhöhte Homoc ysteinwerte bei Vegetariern und insbesondere Veganern. Eine geringe Aufnahme von Vitamin B12 kan…	a	c
108463381	2012-09-24 T 10:40:35 UTC	Vegetarismus	271	0	~[empty]~	Aktuell geben von den religiösen Hindus in Indien 43 % an, sich vegetarisch zu ernähren; bei den nic ht religiösen Hindus sind es nur 28 %.[http://www.hindu.com/2006/08/14/stories/2006081403771200.htm Umfrageergebnis 2006 von thehindu.com]	n	n
23358264	2006-11-03 T 14:32:15 UTC	Vegetarismus	322	0	~[empty]~	* Rosen, Steven: ''Die Erde bewirtet Euch festlich'', Adyar Verlag, Satteldorf, 1992, ISBN 3-89427-2 18-X	a	n
28128075	2007-02-21 T 11:58:57 UTC	Vegetarismus	210	0	In der Diskussion der 'Natürlichkeit' vegetarischer Ernährung wird oft ein Vergleich der körperliche n Funktionen und Gegebenheiten der typischen Vertreter von [[Pflanzenfresser|Pflanzen fressenden]] u nd [[Fleischfresser|Fleisch fressenden]] mit denen des Menschen herangezogen. Wie folgende Tabelle z eigt, scheint der Mensch bezüglich seiner Anatomie und Physiologie (Gebiss, Länge des Darms) rei…	In der Diskussion der 'Natürlichkeit' vegetarischer Ernährung wird oft ein Vergleich der körperliche n Funktionen und Gegebenheiten der typischen Vertreter von [[Pflanzenfresser|Pflanzen fressenden]] u nd [[Fleischfresser|Fleisch fressenden]] mit denen des Menschen herangezogen. Wie folgende Tabelle z eigt, scheint der Mensch in eingen Punkten bezüglich seiner Anatomie und Physiologie (Gebiss, Lä…	c	n
30375914	2007-04-11 T 13:55:39 UTC	Vegetarismus	214	0	~[empty]~	Vielfach wird argumentiert, die vegetarische Ernährung entspreche nicht der natürlichen Veranlagung des Menschen, da er biologisch gesehen ein [[Omnivor]] (Allesfresser) sei. Sein Körper sei für gemis chte Kost eingerichtet, wenn auch mit einem Schwerpunkt auf pflanzlicher Kost.	a	c
34327794	2007-07-13 T 03:41:43 UTC	Vegetarismus	146	1	Das Christentum kennt den Verzicht auf Fleischspeisen als Ausdruck der [[Buße (Religion)|Buße]] in d er [[Fastenzeit]] vor Ostern und während der Adventszeit, als Element der christlichen Lebensführung und [[Askese]] in bestimmten Ordensgemeinschaften und an einzelnen Fast- und Abstinenztagen. Noch r elativ weit verbreitet ist der Verzicht auf Fleisch und Wurst am Freitag, traditionell wird statt…	Im biblischen [[Buch Genesis]] 1,29 spricht Gott zu Adam und Eva und weist den Menschen alle Pflanze n und Früchte als Nahrung zu; Tierprodukte werden nicht erwähnt. In Genesis 9,2-3 hingegen, wo Gott sich nach der [[Sintflut]] an [[Noah]] wendet, gibt er ausdrücklich die Tiere ebenso wie die Pflanze n dem Menschen zur Nahrung. Daraus hat schon der Kirchenvater [[Hieronymus (Kirchenvater)|Hierony…	c	a
34389908	2007-07-14 T 21:02:49 UTC	Vegetarismus	147	1	=== International ===	=== Ethik ===	n	n
35571318	2007-08-15 T 11:19:48 UTC	Vegetarismus	377	0	Zudem unterscheiden sich die Vegetarier hinsichtlich der Konsequenz, mit der sie sich an ihre Prinzi pien halten. Beispielsweise sind viele Käsesorten und bestimmte klare Säfte, oder auch Weine, nicht vegetarisch, da bei ihrer Produktion [[Lab]], [[Gelatine]] bzw. [[Fischblase]] verwendet werden. Nur ein Teil der Vegetarier berücksichtigt das in seinem Kauf- und Essverhalten.	Zudem unterscheiden sich die Vegetarier hinsichtlich der Konsequenz, mit der sie sich an ihre Prinzi pien halten. Beispielsweise sind viele Käsesorten und bestimmte klare Säfte nicht vegetarisch, da be i ihrer Produktion [[Lab]] bzw. [[Gelatine]] verwendet werden. Nur ein Teil der Vegetarier berücksic htigt das in seinem Kauf- und Essverhalten.	n	n
37422023	2007-10-03 T 16:20:08 UTC	Vegetarismus	371	0	Vegetarian kommt von den Indianern und heißt "zu dumm zum Jagen".	Der Begriff "Vegetarismus" ist Übersetzung des englischen ''vegetarianism''. Dieses Wort ist von ''v egetable'' ("pflanzlich", "Gemüse") abgeleitet, nicht – wie manchmal behauptet wird – von dem latein ischen ''vegetus'' ("lebhaft, munter, rüstig"). Spencer, Colin: ''The Heretic’s Feast. A History of Vegetarianism'', London 1993, S. 252; ''Webster’s Third New International Dictionary'' S. 2537.	c	n
39189731	2007-11-20 T 19:28:40 UTC	Vegetarismus	144	1	Oft sind ethische Gründe ausschlaggebend warum sich Menschen für den Vegetarismus entscheiden. Diese können, je nach Erfahrung und Motivation, von Mensch zu Mensch individuell sein, daher auch die unt erschiedlichen Formen des Vegetarismus. Die biologische Verwandtschaft zwischen Mensch und Tier und dass manche Arten mit nicht unerheblicher [[Intelligenz]] (z.B. beim Schwein http://aginfo.psu.edu…	Oft sind ethische Gründe ausschlaggebend warum sich Menschen für den Vegetarismus entscheiden. Diese können, je nach Erfahrung und Motivation, von Mensch zu Mensch individuell sein, daher auch die unt erschiedlichen Formen des Vegetarismus. Die biologische Verwandtschaft zwischen Mensch und Tier und dass manche Arten mit nicht unerheblicher [[Intelligenz]] (z.B. beim Schwein http://aginfo.psu.edu…	n	n
39220055	2007-11-21 T 16:44:30 UTC	Vegetarismus	50	1	* ''[[Pescetarier]]'' verzichten auf Fleisch, verzehren jedoch Fisch	Wer Fisch ist, ist ohne Zweifel kein Vegetarier, denn dieser Tier ist.	c	n
39680801	2007-12-04 T 14:22:05 UTC	Vegetarismus	322	0	~[empty]~	In Großbritannien wird das Label „suitable for vegetarians“ schon seit den achtziger Jahren verwende t. Es gibt dafür jedoch keine einheitlichen Kriterien.	a	n
44710996	2008-04-09 T 16:59:26 UTC	Vegetarismus	365	0	==== Judentum ====	==== Hinduismus ====	c	n
49847443	2008-08-22 T 10:14:08 UTC	Vegetarismus	419	0	Einer vegetarischen Ernährung werden gesundheitlich sowohl Vor- als auch Nachteile zugeschrieben. De r Vegetarierbund beruft sich auf Studien, denen zufolge der durchschnittliche Gesundheitsstatus der untersuchten Vegetarier besser ist als derjenige des Bevölkerungsdurchschnitts. [http://www.vegetari erbund.de/nv/dv/__Studien_mit_Vegetariern.htm Studien mit Vegetariern, Universität Gießen, Krebsf…	Einer vegetarischen Ernährung werden gesundheitlich sowohl Vor- als auch Nachteile zugeschrieben. De r Vegetarierbund beruft sich auf Studien, denen zufolge der durchschnittliche Gesundheitsstatus der untersuchten Vegetarier besser ist als derjenige des Bevölkerungsdurchschnitts. [http://www.vegetari erbund.de/nv/dv/__Studien_mit_Vegetariern.htm Studien mit Vegetariern, Universität Gießen, Krebsf…	c	n
50419200	2008-09-05 T 23:41:11 UTC	Vegetarismus	365	0	Im angelsächsischen Raum war die Bereitschaft zur praktischen Umsetzung und Verbreitung der vegetari schen Idee am größten. Schon im 18. Jahrhundert traten in England und Nordamerika kleine christliche Gemeinschaften aus asketischen und ethischen Motiven für einen Verzicht auf die als „unnatürlich“ k ritisierte Fleischkost ein. Teuteberg, Hans-Jürgen: ''Zur Sozialgeschichte des Vegetarismus'', in…	Im angelsächsischen Raum war die Bereitschaft zur praktischen Umsetzung und Verbreitung der vegetari schen Idee am größten. Schon im 18. Jahrhundert traten in England und Nordamerika kleine christliche Gemeinschaften aus asketischen und ethischen Motiven für einen Verzicht auf die als „unnatürlich“ k ritisierte Fleischkost ein. Teuteberg, Hans-Jürgen: ''Zur Sozialgeschichte des Vegetarismus'', in…	c	n
55225743	2009-01-12 T 06:29:20 UTC	Vegetarismus	370	0	Nachdem sich bereits im neunzehnten Jahrhundert mehrere nationale Vegetarierverbände gebildet hatten , entstand im Jahr 1908 die [[Internationale Vegetarier-Union]] als Dachverband. In Deutschland war die Mitgliederzahl des Vegetarierbunds bis zum Jahr 1905 auf 1550 angestiegen, Teuteberg S. 50. doc h zur Zeit der Weimarer Republik war sie stark rückläufig. 1935 löste sich der Bund auf, um seiner…	Nachdem sich bereits im neunzehnten Jahrhundert mehrere nationale Vegetarierverbände gebildet hatten , entstand im Jahr 1908 die [[Internationale Vegetarier-Union]] als Dachverband. In Deutschland war die Mitgliederzahl des Vegetarierbunds bis zum Jahr 1905 auf 1550 angestiegen, Teuteberg S. 50. doc h zur Zeit der Weimarer Republik war sie stark rückläufig. 1935 löste sich der Bund auf, um seiner…	n	n
61888863	2009-07-05 T 15:09:37 UTC	Vegetarismus	297	0	Biblisch argumentierende christliche Vegetarier betrachten den Vegetarismus als von Gott gewollt und begründen dies unter anderem mit der Stelle Jesaja {{BB|Jes|11|6-9|ELB}}, die ein friedfertiges Leb en anpreist. ''Religious Vegetarianism'', hg. K.S. Walters/L. Portmess, Albany 2001, S. 123ff.; Günt her Stolzenberg: ''Weltwunder Vegetarismus'', München 1980, S. 68–70; Richard Alan Young: ''Is Go…	Biblisch argumentierende christliche Vegetarier betrachten den Vegetarismus als von Gott gewollt und begründen dies unter anderem mit der Stelle Jesaja {{BB|Jes|11|6–9|ELB}}, die ein friedfertiges Leb en anpreist. ''Religious Vegetarianism'', hg. K.S. Walters/L. Portmess, Albany 2001, S. 123ff.; Günt her Stolzenberg: ''Weltwunder Vegetarismus'', München 1980, S. 68–70; Richard Alan Young: ''Is Go…	n	n
76093564	2010-06-28 T 17:43:41 UTC	Vegetarismus	368	0	=== ovo-vegetarische Kost ===	Ovo-Vegetarier essen Eier, da sie, wenn sie nicht befruchtet sind, keinen lebendigen Organismus enth alten und daher bei ihrem Verzehr kein Lebewesen getötet wird. Der [[Veganismus]] vermeidet tierisch e Produkte nicht nur in der Nahrung, sondern in allen Lebensbereichen.	c	a
80858354	2010-10-29 T 08:33:30 UTC	Vegetarismus	199	0	~[empty]~	* Steven Rosen: ''Die Erde bewirtet euch festlich. Vegetarismus und die Religionen der Welt.'' Adyar , Satteldorf 1992, ISBN 3-89427-218-X.	a	a
83738442	2011-01-11 T 06:55:53 UTC	Vegetarismus	366	0	~[empty]~	;Christliche Vegetarier	n	n
84303348	2011-01-23 T 15:42:50 UTC	Vegetarismus	425	0	~[empty]~	Der Begriff ''vegetarian'' ist erstmals 1839 belegt. ''Oxford English Dictionary'' Bd. 19, 2. Auflag e (1989), S. 476. Allgemein gebräuchlich wurde er erst durch die Gründung der englischen ''Vegetari an Society'' im Jahr 1847. Bis dahin war meist von einer pflanzlichen Diät ''(vegetable regimen, veg etable system of diet)'' die Rede. Seltener sprach man von einer „pythagoreischen Diät“, da die A…	c	n
113767382	2013-02-03 T 23:18:25 UTC	Vollwerternährung	315	0	'''Vollwerternährung''' bezeichnet ein Ernährungskonzept, bei dem frische und unbehandelte Nahrungsm ittel sowie Vollkornprodukte bevorzugt werden. Das Konzept basiert auf der '''Vollwertkost''' von [[ Werner Kollath]] Brockhaus Ernährung, Mannheim 2001, Artikel ''Vollwerternährung'' und ''Vollwertige Ernährung'', S. 668f. .	Der Begriff ''Vollwerternährung'' wird von der [[Deutsche Gesellschaft für Ernährung|Deutschen Gesel lschaft für Ernährung]] (DGE) benutzt und besagt, dass eine Kost dann als vollwertig gilt, wenn sie alle nötigen [[Nährstoffe]] in ausreichender Menge, im richtigen Verhältnis und in der richtigen For m enthält. Das Konzept basiert auf der '''Vollwertkost''' von [[Werner Kollath]] Brockhaus Ernähr…	c	c
114485626	2013-02-21 T 09:31:34 UTC	Vollwerternährung	113	1	~[empty]~	hallo du opfer	n	n
31089240	2007-04-28 T 10:40:44 UTC	Vollwerternährung	226	0	'''Vollwerternährung''' bezeichnet ein Ernährungskonzept, das gesundheitlich wertvolle Lebensmittel verwendet, die unter Berücksichtigung bestimmter ökologischer und sozialer Standards erzeugt wurden. Im Alltagssprachgebrauch wird der Begriff häufig verwechselt oder synonym benutzt mit ''Vollwertige r Ernährung'' und ''Vollwertkost''. '''Vollwertige Ernährung''' basiert auf den Empfehlungen der […	'''Vollwerternährung''' bezeichnet ein Ernährungskonzept, das auf Gießener Ernährungswissenschaftler zurückgeht, die diesen Begriff geprägt haben. Es baut auf dem Konzept von [[Werner Kollath]] auf. F rische und wenig behandelte Nahrungsmittel werden dabei bevorzugt. Im allgemeinen Sprachgebrauch wir d der Begriff häufig synonym benutzt mit ''Vollwertiger Ernährung'' und ''Vollwertkost''. '''Voll…	c	n
61917215	2009-07-06 T 12:12:31 UTC	Vollwerternährung	68	1	Die bisherige Einteilung der Lebensmittel in Wertstufen ist nicht immer nachvollziehbar: So gilt z. B. Muskelfleisch als hitzebehandelt (Wertstufe 4), Innereien aber werden zu den isolierten Substanze n (Wertstufe 6) gezählt; blanchierte Hülsenfrüchte gelten als unerhitzt (Wertstufe 1), Fruchtsäfte d agegen als erhitzt (Wertstufe 4); Früchtetee wird als unerhitzt, Malzkaffee als erhitzt eingestuf…	Die bisherige Einteilung der Lebensmittel in Wertstufen in der Vollwert-Ernährung nach Leitzmann et al. ist nicht immer nachvollziehbar: So gilt z. B. Muskelfleisch als hitzebehandelt (Wertstufe 4), I nnereien aber werden zu den isolierten Substanzen (Wertstufe 6) gezählt; blanchierte Hülsenfrüchte g elten als unerhitzt (Wertstufe 1), Fruchtsäfte dagegen als erhitzt (Wertstufe 4); Früchtetee wird…	n	n
81278932	2010-11-08 T 19:17:06 UTC	Vollwerternährung	448	0	In den 1960er Jahren entwickelte [[Max Otto Bruker]] (1909–2001) unabhängig von Leitzmann eine Ernäh rungslehre in Anlehnung an Kollath, die er ab 1966 ''vitalstoffreiche Vollwertkost'' nannte. Diese B ezeichnung ist eine Kombination aus dem von [[Schweigart]] eingeführten Sammelbegriff „[[Vitalstoffe ]]“ und Kollaths Terminus „Vollwertkost“. Jörg Melzer a.a.O. S. 384 Eine andere Variante ist die…	In den 1960er Jahren entwickelte [[Max Otto Bruker]] (1909–2001) in Anlehnung an Kollath, aber unabh ängig von Leitzmann, eine Ernährungslehre, die er ab 1966 ''vitalstoffreiche Vollwertkost'' nannte. Diese Bezeichnung ist eine Kombination aus dem von [[Schweigart]] eingeführten Sammelbegriff „[[Vita lstoffe]]“ und Kollaths Terminus „Vollwertkost“. Jörg Melzer a.a.O. S. 384 Eine weitere Variante …	a	n
8508000	2005-08-15 T 15:01:56 UTC	Vollwerternährung	397	0	~[empty]~	Es gibt Belege, dass Vollwerternährung zeitlich befristet als [[Diät]] wirkungsvoll ist, doch sollte die individuelle Bekömmlichkeit beachtet werden. Vollwerternährung kann unter Umständen zu starken Blähungen, Verdauungsstörungen, Schädigungen von Darmschleimhaut und Immunsystem, Untergewicht und M enstruationsstörungen führen. Dauerhaft angewendet oder während einer Schwangerschaft bedarf sie ä…	c	c
89083606	2011-05-20 T 23:27:27 UTC	Vollwerternährung	466	0	Der Naturheilkundler und Vegetarier [[Theodor Hahn]] (1824–1883) gehörte zu den Befürwortern von Vol lkornbrot und soll um 1863 als erster das [[Grahambrot]] in Deutschland eingeführt haben. Er machte den Verzehr von weißem kleiefreien Brot mitverantwortlich für diverse Krankheiten einschließlich [[H ysterie]] und „Gemütskrankheiten“. Auch der Laienheiler [[Louis Kuhne]] propagiert eine möglichst…	Der Naturheilkundler und Vegetarier [[Theodor Hahn]] gehörte zu den Befürwortern von Vollkornbrot un d soll um 1863 als erster das [[Grahambrot]] in Deutschland eingeführt haben. Er machte den Verzehr von weißem kleiefreien Brot mitverantwortlich für diverse Krankheiten einschließlich [[Hysterie]] un d „Gemütskrankheiten“. Auch der Laienheiler [[Louis Kuhne]] propagiert eine möglichst naturbelass…	n	n
74179674	2010-05-10 T 11:46:35 UTC	Waerland-Kost	84	1	~[empty]~	Diese Aussage, dass Rohkost schwer verdaulich sei, ist leider falsch.	a	a
69468030	2010-01-18 T 07:19:23 UTC	Watsu	359	0	von dem vorherigen	Wie bei Shiatsu ist die wichtigste Wirkung eine tiefe Entspannung (siehe auch [[Entspannungstechnik] ]). Durch das Vertrauen zum Therapeuten, dessen Kontrolle und das warme Wasser kann ein Gefühl von [ [Schwerelosigkeit]] entstehen, welches sowohl bewusst als auch unbewusst wahrgenommen werden kann.	n	a
81743603	2010-11-20 T 23:21:31 UTC	Watsu	242	0	'''Watsu''' ([[Englische Sprache|engl.]] '''''wa'''ter'' = Wasser, [[Japanische Schrift|jap.]] ?? '' shia'''tsu''''') oder auch WaterShiatsu ist eine [[Alternativmedizin|alternativmedizinische]] [[Hydr otherapie|hydrotherapeutische]] Anwendung. Der Therapeut steht in brusttiefem Wasser und bewegt den Klienten nach vorgegebenen Figuren und verbindet dabei die positiven Eigenschaften des Wassers mi…	'''Watsu''' (von [[Englische Sprache|engl.]] '''wa'''ter; dt. „Wasser“ und [[Japanische Schrift|jap. ]] ??, ''shia'''tsu'''''; dt. „Fingerdruck“) oder auch '''WaterShiatsu''' ist eine [[Alternativmediz in|alternativmedizinische]] [[Hydrotherapie|hydrotherapeutische]] Anwendung. Der Therapeut steht in brusttiefem Wasser und bewegt den Klienten nach vorgegebenen Figuren und verbindet dabei die posi…	n	n
48867864	2008-07-27 T 16:09:31 UTC	Wickel	236	0	* Inneres einfaches oder 2-6fach zusammengefaltetes Leinentuch, das in kaltes oder warmes Wasser get aucht, gut ausgewrungen und möglichst faltenfrei angelegt wird; bei Auflagen legt man es nur auf die zu behandelnde Körperzone, bei Wickeln wird es ganz um die Körperregion herumgeführt.	* Inneres einfaches oder 2- bis 6-fach zusammengefaltetes Leinentuch, das in kaltes oder warmes Wass er getaucht, gut ausgewrungen und möglichst faltenfrei angelegt wird; bei Auflagen legt man es nur a uf die zu behandelnde Körperzone, bei Wickeln wird es ganz um die Körperregion herumgeführt.	n	n
1376304	2004-02-25 T 09:59:07 UTC	Wickel	257	0	'''Siehe auch''' [[Feuchtigkeit]], [[Kneippkur]], [[Pfarrer Kneipp]], [[Klettern]], [[Sport]], [[Ver letzung]], [Wärme]] und [[Kälte]],	'''Siehe auch''' [[Feuchtigkeit]], [[Kneippkur]], [[Kur]], [[Klettern]], [[Pfarrer Kneipp]], [[Sport ]], [[Verletzung]], [Wärme]] und [[Kälte]],	n	n
73207649	2010-04-16 T 10:32:51 UTC	Wickel	156	0	~[empty]~	Zum Unterschenkelwickel wird der Fuß und Unterschenkel bis zu den Knien in die üblichen 3 Wickeltüch er eingehüllt. Beim [[Wadenwickel]] dagegen bleibt der Fuß frei, er reicht also nur von den Fußknöch eln zu den Knien; dazu kann man auch passende Handtücher verwenden. Ein langes Handtuch kann nur zur Hälfte befeuchtet werden und zugleich als Zwischentuch dienen. Der Wadenwickel wird ebenso wie d…	c	a
11167650	2005-11-28 T 19:31:14 UTC	Zellularmedizin	71	1	~[empty]~	In seinem Buch über die Fortschritte der Krebsforschung ("Fortschritte der Zellular Medizin") dokume ntierte Dr. Rath seine wissenschaftliche Entdeckung, dass bestimmte Zell-Vitalstoffe, einschließlich der Aminosäure Lysin, natürliche "Blocker" für kollagenverdauende Enzyme sind. Diese Entdeckung gab die entscheidende Richtung für den Sieg über diese zerstörerische Krankheit vor.	a	a
49582137	2008-08-15 T 13:25:54 UTC	Zellularmedizin	244	0	~[empty]~	! width="30%" | Aussage	n	n
6389027	2004-10-23 T 08:33:40 UTC	Zellularmedizin	220	0	*Über Gesundheit und Krankheit wird auf Zellebene entschieden, nicht auf Organebene. Ursachenbehandl ung von Krankheiten soll deshalb auf der Zellebene ansetzen, während die Behandlung auf Organebene m eist zu symptomorientiertem Vorgehen führt.	Rath versucht seit einigen Jahren, Arzeinmittelzuassungen für seine Präparate zu erhalten, die aufgr und fehlender Wirksamkeitsnachweise regelmäßig nicht gewährt werden. In Folge dieser Ablehnungen fäh rt Rath ebenfalls seit geraumer Zeit regelmäßige Werbekampagnen, in denen er auf Plakaten und in Anz eigen ein "Neues Gesundheitswesen" propagiert und behauptet, die Zellular-Medizin werde durch ei…	c	c
