# Supplementary material for: A productive clash of perspectives? The interplay between articles’ and authors’ perspectives and their impact on Wikipedia edits in a controversial domain
Source: PLoS One. 2017 Jun 2;12(6):e0178985. doi: 10.1371/journal.pone.0178985 (PMC5456356; doi:10.1371/journal.pone.0178985)
Supplement: S5 File — (DAT) [file pone.0178985.s010.dat]

84878	0	2002-10-08 T 22:28:03 UTC	Diät	6	1.00000000000000	12	5345	0	1	3	1	3	1.00000000000000	-999	1	1	110	55	86	1.00000000000000	-999	0.50000000000000	-999	-999	-999	-999	-999	-999	-999	-999
266938	0	2003-08-31 T 12:49:16 UTC	Diät	103	1.00000000000000	10	6875	0	1	1	1	1	1.00000000000000	-999	1	2	110	75	86	1.00000000000000	1.00000000000000	0.50000000000000	0.50000000000000	-999	-999	-999	5	-999	0.50000000000000	-999
787136	0	2004-03-08 T 18:42:16 UTC	Diät	315	0.00000000000000	67	1052	1	1	1	1	1	0.00000000000000	-999	1	3	110	7	86	0.24719101123596	1.00000000000000	0.25280898876405	0.50000000000000	-999	-999	-999	5	-999	0.50000000000000	-999
891557	0	2004-03-19 T 12:23:42 UTC	Diät	353	1.00000000000000	12	6256	0	2	3	1	3	0.75000000000000	0.50000000000000	1	4	110	67	86	0.33663366336634	0.24719101123596	0.16336633663366	0.25280898876405	0.25280898876404	26	3	2	0.00000000000000	-0.25280898876404	0.00000000000000
920633	0	2004-03-24 T 15:42:05 UTC	Diät	374	1.00000000000000	134	2043	1	3	4	1	2	0.66666666666667	0.50000000000000	1	5	110	17	86	0.71489361702128	0.33663366336634	0.21489361702128	0.16336633663366	0.16336633663366	17	3	2	0.00000000000000	-0.16336633663366	0.00000000000000
998489	0	2004-03-25 T 17:14:01 UTC	Diät	376	0.33333300000000	105	1004	1	1	1	1	1	0.33333300000000	-999	1	6	110	6	86	0.59705872058824	0.71489361702128	0.09705872058824	0.21489361702128	-999	-999	-999	4	-999	0.21489361702128	-999
1588248	0	2004-06-16 T 05:07:50 UTC	Diät	540	1.00000000000000	11	4490	0	1	1	1	1	1.00000000000000	-999	1	7	110	40	86	0.60968650997151	0.59705872058824	0.10968650997151	0.09705872058824	-999	-999	-999	3	-999	0.09705872058824	-999
1754588	0	2004-06-28 T 15:30:49 UTC	Diät	597	1.00000000000000	20	1929	1	1	1	1	1	1.00000000000000	-999	1	8	110	16	86	0.63072766846361	0.60968650997151	0.13072766846361	0.10968650997151	-999	-999	-999	4	-999	0.10968650997151	-999
2386122	0	2004-09-02 T 09:30:05 UTC	Diät	813	1.00000000000000	12	2658	1	1	1	1	1	1.00000000000000	-999	1	9	110	25	86	0.64229755874674	0.63072766846361	0.14229755874674	0.13072766846361	-999	-999	-999	4	-999	0.13072766846361	-999
2774799	0	2004-10-04 T 10:37:19 UTC	Diät	907	0.33333300000000	82	7394	0	4	16	1	13	0.58333325000000	0.66666666666667	1	10	110	82	86	0.58781348602151	0.64229755874674	0.08781348602151	0.14229755874674	0.02436910791993	3	4	4	0.16666666666667	0.14229755874674	0.02371625979112
2919126	0	2004-10-05 T 12:43:50 UTC	Diät	912	0.50000000000000	37	1060	1	1	1	1	1	0.50000000000000	-999	1	11	110	8	86	0.58134117729084	0.58781348602151	0.08134117729084	0.08781348602151	-999	-999	-999	3	-999	0.08781348602151	-999
3183850	0	2004-11-08 T 21:38:52 UTC	Diät	1018	0.50000000000000	87	6792	0	5	5	1	5	0.62727280000000	0.65909100000000	1	12	110	72	86	0.56932643633277	0.58134117729084	0.06932643633277	0.08134117729084	0.07774982270916	8	4	3	0.15909100000000	0.08134117729084	0.01294064923638
4219303	0	2005-01-27 T 05:53:03 UTC	Diät	1390	1.00000000000000	11	39	1	1	1	1	1	1.00000000000000	-999	1	13	110	1	86	0.57722211833333	0.56932643633277	0.07722211833333	0.06932643633277	-999	-999	-999	3	-999	0.06932643633277	-999
6559609	0	2005-06-21 T 12:45:32 UTC	Diät	2143	0.75000000000000	69	3656	1	1	1	1	1	0.75000000000000	-999	1	14	110	31	86	0.59504225859492	0.57722211833333	0.09504225859492	0.07722211833333	-999	-999	-999	3	-999	0.07722211833333	-999
6747298	0	2005-06-28 T 11:52:33 UTC	Diät	2157	1.00000000000000	91	2853	1	1	1	1	1	1.00000000000000	-999	1	15	110	26	86	0.64353061973684	0.59504225859492	0.14353061973684	0.09504225859492	-999	-999	-999	3	-999	0.09504225859492	-999
7394825	0	2005-07-03 T 07:31:24 UTC	Diät	2182	0.00000000000000	97	1493	1	1	1	1	1	0.00000000000000	-999	1	16	110	14	86	0.57069226487748	0.64353061973684	0.07069226487748	0.14353061973684	-999	-999	-999	4	-999	0.14353061973684	-999
7964310	0	2005-07-25 T 15:22:36 UTC	Diät	2288	0.00000000000000	97	1634	1	1	1	1	1	0.00000000000000	-999	1	17	110	15	86	0.51266590251572	0.57069226487748	0.01266590251572	0.07069226487748	-999	-999	-999	3	-999	0.07069226487748	-999
9573573	0	2005-09-28 T 12:00:34 UTC	Diät	2720	1.00000000000000	24	7050	0	7	10	1	6	0.78571428571429	0.75000000000000	1	18	110	77	86	0.52462502147239	0.51266590251572	0.02462502147239	0.01266590251572	0.23733409748428	24	4	3	0.25000000000000	0.01266590251572	0.00316647562893
14342318	0	2006-03-06 T 15:04:06 UTC	Diät	4007	1.00000000000000	37	4088	1	1	1	1	1	1.00000000000000	-999	1	19	110	35	86	0.54195396157636	0.52462502147239	0.04195396157635	0.02462502147239	-999	-999	-999	3	-999	0.02462502147239	-999
14643346	0	2006-03-14 T 17:52:16 UTC	Diät	4053	0.42857100000000	588	3961	1	1	1	1	1	0.42857100000000	-999	1	20	110	34	86	0.50036370492826	0.54195396157636	0.00036370492826	0.04195396157635	-999	-999	-999	3	-999	0.04195396157636	-999
15120598	0	2006-03-28 T 19:23:42 UTC	Diät	4152	0.80000000000000	138	311	1	1	1	1	1	0.80000000000000	-999	1	21	110	2	86	0.52411431303848	0.50036370492826	0.02411431303848	0.00036370492826	-999	-999	-999	3	-999	0.00036370492826	-999
15631341	0	2006-04-13 T 14:55:45 UTC	Diät	4293	0.00000000000000	12	2294	1	1	1	1	1	0.00000000000000	-999	1	22	110	19	86	0.52052653679407	0.52411431303848	0.02052653679407	0.02411431303848	-999	-999	-999	3	-999	0.02411431303848	-999
15935481	0	2006-04-23 T 11:08:04 UTC	Diät	4385	0.00000000000000	116	5071	0	8	614	1	102	0.52072362500000	0.59511271428571	1	23	110	51	86	0.48821991385768	0.52052653679407	0.01178008614232	0.02052653679407	0.07458617749164	8	3	3	0.09511271428571	0.02052653679407	0.00195233462937
17006934	0	2006-05-23 T 11:29:03 UTC	Diät	4744	0.71428600000000	415	7447	0	8	21	1	14	0.40178575000000	0.35714285714286	1	24	110	85	86	0.52929584457093	0.48821991385768	0.02929584457093	0.01178008614232	0.13107705671482	14	2	3	-0.14285714285714	-0.01178008614232	0.00168286944890
18346991	0	2006-06-27 T 12:59:13 UTC	Diät	5231	0.00000000000000	90	4781	0	4	9	1	2	0.50000000000000	0.66666666666667	1	25	110	45	86	0.50922986899747	0.52929584457093	0.00922986899747	0.02929584457093	0.13737082209574	14	4	3	0.16666666666667	0.02929584457093	0.00488264076182
18603176	0	2006-07-04 T 12:00:09 UTC	Diät	5365	1.00000000000000	47	5071	0	97	614	1	102	0.49229241340206	0.48700379270833	1	26	110	51	86	0.51875741800909	0.50922986899747	0.01875741800909	0.00922986899747	0.02222607628914	3	3	3	-0.01299620729167	0.00922986899747	-0.00011995329077
18615065	0	2006-07-04 T 17:28:32 UTC	Diät	5370	0.00000000000000	10	5071	0	98	614	1	102	0.48726902142857	0.49229241340206	1	27	110	51	86	0.51662349197861	0.51875741800909	0.01662349197861	0.01875741800909	0.02646500460703	3	3	3	-0.00770758659794	0.01875741800909	-0.00014457442366
18766593	0	2006-07-08 T 20:43:09 UTC	Diät	5415	0.50000000000000	92	7119	0	1	1	1	1	0.50000000000000	-999	1	28	110	79	86	0.51601732421720	0.51662349197861	0.01601732421720	0.01662349197861	-999	-999	-999	3	-999	0.01662349197861	-999
18780123	0	2006-07-09 T 10:41:37 UTC	Diät	5416	0.50000000000000	50	5071	0	100	614	1	102	0.49252364100000	0.49244812222222	1	29	110	51	86	0.51570606645939	0.51601732421720	0.01570606645939	0.01601732421720	0.02356920199498	3	3	3	-0.00755187777778	0.01601732421720	-0.00012096087482
20133072	0	2006-08-13 T 12:12:38 UTC	Diät	5728	0.50000000000000	753	4856	0	1	16	1	4	0.50000000000000	-999	1	30	110	46	86	0.51215024323512	0.51570606645939	0.01215024323512	0.01570606645939	-999	-999	-999	3	-999	0.01570606645939	-999
20149057	0	2006-08-13 T 19:26:14 UTC	Diät	5734	0.00000000000000	10	5071	0	121	614	1	102	0.48060334793388	0.48460837583333	1	31	110	51	86	0.51061502068345	0.51215024323512	0.01061502068345	0.01215024323512	0.02754186740179	3	3	3	-0.01539162416667	0.01215024323512	-0.00018701197741
20161456	0	2006-08-14 T 06:55:24 UTC	Diät	5741	1.00000000000000	6	4856	0	2	16	1	4	0.75000000000000	0.50000000000000	1	32	110	46	86	0.51149362926391	0.51061502068345	0.01149362926391	0.01061502068345	0.01061502068345	2	3	3	0.00000000000000	0.01061502068345	0.00000000000000
21575121	0	2006-09-17 T 12:15:12 UTC	Diät	6141	0.00000000000000	93	7363	0	2	2	1	2	0.50000000000000	1.00000000000000	1	33	110	80	86	0.49764533013100	0.51149362926391	0.00235466986900	0.01149362926391	0.48850637073609	49	5	3	0.50000000000000	0.01149362926391	0.00574681463195
21575393	0	2006-09-17 T 12:20:38 UTC	Diät	6142	0.00000000000000	167	5071	0	153	614	1	102	0.45104674575163	0.45401415855263	1	34	110	51	86	0.47457293420322	0.49764533013100	0.02542706579678	0.00235466986900	0.04363117157837	5	3	3	-0.04598584144737	-0.00235466986900	0.00010828147526
22183049	0	2006-10-03 T 17:35:15 UTC	Diät	6357	0.00000000000000	57	7005	0	2	2	1	2	0.30000000000000	0.60000000000000	1	35	110	76	86	0.46718002432359	0.47457293420322	0.03281997567641	0.02542706579678	0.12542706579678	13	3	3	0.10000000000000	-0.02542706579678	-0.00254270657968
23311370	0	2006-11-02 T 11:36:02 UTC	Diät	6728	0.00000000000000	9	1229	1	1	2	1	1	0.00000000000000	-999	1	36	110	10	86	0.46603372655398	0.46718002432359	0.03396627344602	0.03281997567641	-999	-999	-999	3	-999	-0.03281997567641	-999
23311411	0	2006-11-02 T 11:37:23 UTC	Diät	6729	1.00000000000000	11	1229	1	2	2	1	1	0.50000000000000	0.00000000000000	1	37	110	10	86	0.46763025523240	0.46603372655398	0.03236974476760	0.03396627344602	0.46603372655398	47	1	3	-0.50000000000000	-0.03396627344602	0.01698313672301
24139396	0	2006-11-22 T 14:12:22 UTC	Diät	6892	0.69230800000000	384	4540	0	13	19	1	14	0.54979753846154	0.53792166666667	1	38	110	41	86	0.48886487349249	0.46763025523240	0.01113512650751	0.03236974476760	0.07029141143427	8	3	3	0.03792166666667	-0.03236974476760	-0.00122751467116
24527117	0	2006-12-01 T 09:02:04 UTC	Diät	6939	0.69230800000000	384	5057	0	3	15	1	11	0.65934066666667	0.64285700000000	1	39	110	49	86	0.50643225837643	0.48886487349249	0.00643225837643	0.01113512650751	0.15399212650751	16	4	3	0.14285700000000	-0.01113512650751	-0.00159073076748
25073172	0	2006-12-13 T 13:32:07 UTC	Diät	7015	1.00000000000000	11	1479	1	2	2	1	2	1.00000000000000	1.00000000000000	1	40	110	13	86	0.50765012404666	0.50643225837643	0.00765012404666	0.00643225837643	0.49356774162357	50	5	3	0.50000000000000	0.00643225837643	0.00321612918822
26305346	0	2007-01-12 T 08:30:49 UTC	Diät	7222	1.00000000000000	14	7088	0	1	1	1	1	1.00000000000000	-999	1	41	110	78	86	0.50919146981217	0.50765012404666	0.00919146981216	0.00765012404666	-999	-999	-999	3	-999	0.00765012404666	-999
27069615	0	2007-01-29 T 09:22:05 UTC	Diät	7382	0.00000000000000	19	4749	0	11	17	1	11	0.38311690909091	0.42142860000000	1	42	110	43	86	0.50703724181697	0.50919146981217	0.00703724181697	0.00919146981216	0.08776286981217	9	3	3	-0.07857140000000	0.00919146981217	-0.00072218665120
33992469	0	2007-07-04 T 16:06:40 UTC	Diät	9109	1.00000000000000	16	6870	0	1	1	1	1	1.00000000000000	-999	1	43	110	74	86	0.50878727601509	0.50703724181697	0.00878727601509	0.00703724181697	-999	-999	-999	3	-999	0.00703724181697	-999
37969757	0	2007-10-18 T 14:26:21 UTC	Diät	10083	0.00000000000000	28	4859	0	1	2	1	1	0.00000000000000	-999	1	44	110	47	86	0.50564592127894	0.50878727601509	0.00564592127894	0.00878727601509	-999	-999	-999	3	-999	0.00878727601509	-999
37970750	0	2007-10-18 T 14:52:47 UTC	Diät	10084	1.00000000000000	5	4859	0	2	2	1	1	0.50000000000000	0.00000000000000	1	45	110	47	86	0.50619036409692	0.50564592127894	0.00619036409692	0.00564592127894	0.50564592127894	51	1	3	-0.50000000000000	0.00564592127894	-0.00282296063947
40987658	0	2008-01-09 T 19:32:34 UTC	Diät	10583	0.55140200000000	3515	5900	0	1	20	1	5	0.55140200000000	-999	1	46	110	62	86	0.52591958820608	0.50619036409692	0.02591958820608	0.00619036409692	-999	-999	-999	3	-999	0.00619036409692	-999
40988774	0	2008-01-09 T 20:01:57 UTC	Diät	10584	0.00000000000000	203	5900	0	2	20	1	5	0.27570100000000	0.55140200000000	1	47	110	62	86	0.51299131545168	0.52591958820608	0.01299131545168	0.02591958820608	0.02548241179392	3	3	3	0.05140200000000	0.02591958820608	0.00133231867297
40988816	0	2008-01-09 T 20:03:06 UTC	Diät	10585	0.40000000000000	104	5900	0	3	20	1	5	0.31713400000000	0.27570100000000	1	48	110	62	86	0.51158601805788	0.51299131545168	0.01158601805788	0.01299131545168	0.23729031545168	24	2	3	-0.22429900000000	0.01299131545168	-0.00291393906450
40988953	0	2008-01-09 T 20:06:45 UTC	Diät	10586	0.53333300000000	3454	5900	0	4	20	1	5	0.37118375000000	0.31713400000000	1	49	110	62	86	0.51794299805349	0.51158601805788	0.01794299805349	0.01158601805788	0.19445201805788	20	2	3	-0.18286600000000	0.01158601805788	-0.00211868877817
40989052	0	2008-01-09 T 20:09:18 UTC	Diät	10587	0.70000000000000	381	5900	0	5	20	1	5	0.43694700000000	0.37118375000000	1	50	110	62	86	0.52362994711814	0.51794299805349	0.02362994711814	0.01794299805349	0.14675924805349	15	2	3	-0.12881625000000	0.01794299805349	-0.00231134972301
40989118	0	2008-01-09 T 20:10:59 UTC	Diät	10588	0.00000000000000	16	5900	0	6	20	1	5	0.36412250000000	0.43694700000000	1	51	110	62	86	0.52294395029886	0.52362994711814	0.02294395029886	0.02362994711814	0.08668294711814	9	3	3	-0.06305300000000	0.02362994711814	-0.00148993905564
40989176	0	2008-01-09 T 20:12:16 UTC	Diät	10589	0.66666700000000	70	5900	0	7	20	1	5	0.40734314285714	0.36412250000000	1	52	110	62	86	0.52376301839941	0.52294395029886	0.02376301839941	0.02294395029886	0.15882145029886	16	2	3	-0.13587750000000	0.02294395029886	-0.00311756660673
40989385	0	2008-01-09 T 20:17:15 UTC	Diät	10590	0.60000000000000	174	5900	0	8	20	1	5	0.43142525000000	0.40734314285714	1	53	110	62	86	0.52482790037730	0.52376301839941	0.02482790037730	0.02376301839941	0.11641987554227	12	3	3	-0.09265685714286	0.02376301839941	-0.00220180660112
40989499	0	2008-01-09 T 20:20:05 UTC	Diät	10591	1.00000000000000	33	5900	0	9	20	1	5	0.49460022222222	0.43142525000000	1	54	110	62	86	0.52608335908727	0.52482790037730	0.02608335908727	0.02482790037730	0.09340265037730	10	3	3	-0.06857475000000	0.02482790037730	-0.00170256706140
40989587	0	2008-01-09 T 20:22:32 UTC	Diät	10592	0.33333300000000	201	5900	0	10	20	1	5	0.47847350000000	0.49460022222222	1	55	110	62	86	0.52303057978095	0.52608335908727	0.02303057978095	0.02608335908727	0.03148313686505	4	3	3	-0.00539977777778	0.02608335908727	-0.00014084434277
40989683	0	2008-01-09 T 20:25:09 UTC	Diät	10593	0.50000000000000	66	5900	0	11	20	1	5	0.48043045454546	0.47847350000000	1	56	110	62	86	0.52291142807870	0.52303057978095	0.02291142807870	0.02303057978095	0.04455707978095	5	3	3	-0.02152650000000	0.02303057978095	-0.00049576777565
40991950	0	2008-01-09 T 21:25:27 UTC	Diät	10594	1.00000000000000	11	5900	0	12	20	1	5	0.52372791666667	0.48043045454546	1	57	110	62	86	0.52332245363409	0.52291142807870	0.02332245363409	0.02291142807870	0.04248097353324	5	3	3	-0.01956954545454	0.02291142807870	-0.00044836623321
43537812	0	2008-03-10 T 16:17:04 UTC	Diät	11056	0.00000000000000	16	5636	0	2	2	1	2	0.50000000000000	1.00000000000000	1	58	110	59	86	0.52266748185232	0.52332245363409	0.02266748185232	0.02332245363409	0.47667754636591	48	5	3	0.50000000000000	0.02332245363409	0.01166122681705
44995451	0	2008-04-17 T 10:19:40 UTC	Diät	11274	0.00000000000000	17	6025	0	4	7	1	5	0.35576925000000	0.47435900000000	1	59	110	64	86	0.52197336833060	0.52266748185232	0.02197336833060	0.02266748185232	0.04830848185232	5	3	3	-0.02564100000000	0.02266748185232	-0.00058121690218
45052148	0	2008-04-18 T 21:45:00 UTC	Diät	11305	1.00000000000000	25	5095	0	3	3	1	3	1.00000000000000	1.00000000000000	1	60	110	52	86	0.52290512147201	0.52197336833060	0.02290512147201	0.02197336833060	0.47802663166940	48	5	3	0.50000000000000	0.02197336833060	0.01098668416530
46090174	0	2008-05-15 T 20:42:02 UTC	Diät	11508	0.00000000000000	17	5436	0	11	41	1	22	0.37121218181818	0.40833340000000	1	61	110	58	86	0.52221296332633	0.52290512147201	0.02221296332633	0.02290512147201	0.11457172147201	12	3	3	-0.09166660000000	0.02290512147201	-0.00209963460793
50734459	0	2008-09-14 T 14:48:05 UTC	Diät	12503	0.00000000000000	45	4970	0	2	3	1	3	0.50000000000000	1.00000000000000	1	62	110	48	86	0.52038959404097	0.52221296332633	0.02038959404097	0.02221296332633	0.47778703667367	48	5	3	0.50000000000000	0.02221296332633	0.01110648166317
50826500	0	2008-09-16 T 20:29:24 UTC	Diät	12516	0.60000000000000	495	6865	0	1	2	1	2	0.60000000000000	-999	1	63	110	73	86	0.52333416184712	0.52038959404097	0.02333416184712	0.02038959404097	-999	-999	-999	3	-999	0.02038959404097	-999
55516590	0	2009-01-19 T 09:41:37 UTC	Diät	13179	1.00000000000000	10	356	1	1	1	1	1	1.00000000000000	-999	1	64	110	3	86	0.52369006854327	0.52333416184712	0.02369006854327	0.02333416184712	-999	-999	-999	3	-999	0.02333416184712	-999
56613395	0	2009-02-13 T 14:21:15 UTC	Diät	13268	0.00000000000000	14	911	1	1	1	1	1	0.00000000000000	-999	1	65	110	5	86	0.52314321533527	0.52369006854327	0.02314321533527	0.02369006854327	-999	-999	-999	3	-999	0.02369006854327	-999
56615398	0	2009-02-13 T 15:08:19 UTC	Diät	13269	1.00000000000000	14	5436	0	22	41	1	22	0.40075763636364	0.37222228571429	1	66	110	58	86	0.52364064436331	0.52314321533527	0.02364064436331	0.02314321533527	0.15092092962098	16	2	3	-0.12777771428571	0.02314321533527	-0.00295718715676
57165741	0	2009-02-26 T 12:00:31 UTC	Diät	13340	1.00000000000000	2	4161	1	1	1	1	1	1.00000000000000	-999	1	67	110	36	86	0.52371162094912	0.52364064436331	0.02371162094912	0.02364064436331	-999	-999	-999	3	-999	0.02364064436331	-999
57167376	0	2009-02-26 T 12:41:44 UTC	Diät	13341	1.00000000000000	2	5071	0	594	614	1	102	0.47428582020202	0.47339928701518	1	68	110	51	86	0.52378257638734	0.52371162094912	0.02378257638734	0.02371162094912	0.05031233393394	6	3	3	-0.02660071298482	0.02371162094912	-0.00063074602327
57262690	0	2009-02-28 T 16:29:40 UTC	Diät	13353	1.00000000000000	10	3188	1	2	2	1	2	1.00000000000000	1.00000000000000	1	69	110	28	86	0.52413703669520	0.52378257638734	0.02413703669520	0.02378257638734	0.47621742361266	48	5	3	0.50000000000000	0.02378257638734	0.01189128819367
57557205	0	2009-03-07 T 12:33:50 UTC	Diät	13380	0.00000000000000	10	559	1	2	2	1	2	0.00000000000000	0.00000000000000	1	70	110	4	86	0.52374719880997	0.52413703669520	0.02374719880997	0.02413703669520	0.52413703669520	53	1	3	-0.50000000000000	0.02413703669520	-0.01206851834760
57558466	0	2009-03-07 T 13:02:01 UTC	Diät	13381	1.00000000000000	26	3654	1	1	1	1	1	1.00000000000000	-999	1	71	110	30	86	0.52466640100958	0.52374719880997	0.02466640100958	0.02374719880997	-999	-999	-999	3	-999	0.02374719880997	-999
58410839	0	2009-03-28 T 13:02:02 UTC	Diät	13498	1.00000000000000	22	5071	0	596	614	1	102	0.47604996174497	0.47516937344538	1	72	110	51	86	0.52544142058845	0.52466640100958	0.02544142058845	0.02466640100958	0.04949702756420	5	3	3	-0.02483062655462	0.02466640100958	-0.00061248219192
59401938	0	2009-04-25 T 15:46:28 UTC	Diät	13600	1.00000000000000	16	2394	1	1	1	1	1	1.00000000000000	-999	1	73	110	20	86	0.52600348567622	0.52544142058845	0.02600348567622	0.02544142058845	-999	-999	-999	3	-999	0.02544142058845	-999
59523834	0	2009-04-29 T 08:19:00 UTC	Diät	13619	1.00000000000000	22	2490	1	1	1	1	1	1.00000000000000	-999	1	74	110	23	86	0.52677415475575	0.52600348567622	0.02677415475575	0.02600348567622	-999	-999	-999	3	-999	0.02600348567622	-999
62520921	0	2009-07-23 T 08:25:27 UTC	Diät	13941	0.80000000000000	114	4749	0	15	17	1	11	0.43428573333333	0.40816328571429	1	75	110	43	86	0.52905687709784	0.52677415475575	0.02905687709784	0.02677415475575	0.11861086904146	12	3	3	-0.09183671428571	0.02677415475575	-0.00245885040055
64109476	0	2009-09-03 T 20:32:47 UTC	Diät	14211	0.00000000000000	5	5644	0	1	1	1	1	0.00000000000000	-999	1	76	110	61	86	0.52886308336996	0.52905687709784	0.02886308336996	0.02905687709784	-999	-999	-999	3	-999	0.02905687709784	-999
64398096	0	2009-09-11 T 13:21:55 UTC	Diät	14261	1.00000000000000	34	4611	0	1	2	1	2	1.00000000000000	-999	1	77	110	42	86	0.53003369541070	0.52886308336996	0.03003369541070	0.02886308336996	-999	-999	-999	3	-999	0.02886308336996	-999
65857600	0	2009-10-21 T 21:37:30 UTC	Diät	14484	0.00000000000000	16	4214	1	1	1	1	1	0.00000000000000	-999	1	78	110	38	86	0.52941467795620	0.53003369541070	0.02941467795620	0.03003369541070	-999	-999	-999	3	-999	0.03003369541070	-999
66897382	0	2009-11-16 T 18:06:59 UTC	Diät	14608	0.00000000000000	40	7389	0	3	4	1	4	0.33333333333333	0.50000000000000	1	79	110	81	86	0.52787344163028	0.52941467795620	0.02787344163028	0.02941467795620	0.02941467795620	3	3	3	0.00000000000000	0.02941467795620	0.00000000000000
68138462	0	2009-12-17 T 19:45:41 UTC	Diät	14787	1.00000000000000	47	7435	0	1	3	1	3	1.00000000000000	-999	1	80	110	83	86	0.52948292507435	0.52787344163028	0.02948292507435	0.02787344163028	-999	-999	-999	3	-999	0.02787344163028	-999
72213552	0	2010-03-22 T 10:25:34 UTC	Diät	15410	0.00000000000000	15	3851	1	1	1	1	1	0.00000000000000	-999	1	81	110	32	86	0.52890748355311	0.52948292507435	0.02890748355311	0.02948292507435	-999	-999	-999	3	-999	0.02948292507435	-999
72616373	0	2010-04-01 T 08:51:28 UTC	Diät	15458	0.00000000000000	9	2155	0	1	2	1	2	0.00000000000000	-999	1	82	110	18	86	0.52856281862284	0.52890748355311	0.02856281862284	0.02890748355311	-999	-999	-999	3	-999	0.02890748355311	-999
75570800	0	2010-06-14 T 14:49:04 UTC	Diät	15786	1.00000000000000	15	6467	0	2	2	1	2	1.00000000000000	1.00000000000000	1	83	110	69	86	0.52907428670621	0.52856281862284	0.02907428670621	0.02856281862284	0.47143718137716	48	5	3	0.50000000000000	0.02856281862284	0.01428140931142
76531731	0	2010-07-10 T 20:55:35 UTC	Diät	15905	1.00000000000000	19	5981	0	1	1	1	1	1.00000000000000	-999	1	84	110	63	86	0.52972055529072	0.52907428670621	0.02972055529072	0.02907428670621	-999	-999	-999	3	-999	0.02907428670621	-999
78031609	0	2010-08-19 T 10:49:11 UTC	Diät	16078	0.00000000000000	2	5401	0	19	27	1	11	0.50401005263158	0.53201061111111	1	85	110	56	86	0.52964404477504	0.52972055529072	0.02964404477504	0.02972055529072	0.00229005582039	1	3	3	0.03201061111111	0.02972055529072	0.00095137313742
78247718	0	2010-08-24 T 20:19:27 UTC	Diät	16123	0.00000000000000	16	5435	0	9	31	1	9	0.50740733333333	0.57083325000000	1	86	110	57	86	0.52903275539205	0.52964404477504	0.02903275539205	0.02964404477504	0.04118920522496	5	3	3	0.07083325000000	0.02964404477504	0.00209978403456
78248883	0	2010-08-24 T 20:55:13 UTC	Diät	16124	1.00000000000000	16	5435	0	10	31	1	9	0.55666660000000	0.50740733333333	1	87	110	57	86	0.52957569623172	0.52903275539205	0.02957569623172	0.02903275539205	0.02162542205872	3	3	3	0.00740733333333	0.02903275539205	0.00021505529677
78653589	0	2010-09-03 T 15:35:04 UTC	Diät	16165	0.00000000000000	25	2615	1	1	1	1	1	0.00000000000000	-999	1	88	110	24	86	0.52862349597238	0.52957569623172	0.02862349597238	0.02957569623172	-999	-999	-999	3	-999	0.02957569623172	-999
78900568	0	2010-09-09 T 10:27:16 UTC	Diät	16185	0.00000000000000	4	6079	0	4	4	1	4	0.34285725000000	0.45714300000000	1	89	110	65	86	0.52847146160483	0.52862349597238	0.02847146160483	0.02862349597238	0.07148049597238	8	3	3	-0.04285700000000	0.02862349597238	-0.00122671716689
80742301	0	2010-10-26 T 10:17:41 UTC	Diät	16342	1.00000000000000	12	7469	0	1	1	1	1	1.00000000000000	-999	1	90	110	86	86	0.52887795172414	0.52847146160483	0.02887795172414	0.02847146160483	-999	-999	-999	3	-999	0.02847146160483	-999
81588595	0	2010-11-16 T 19:54:11 UTC	Diät	16457	1.00000000000000	62	6667	0	6	15	1	14	0.68939400000000	0.62727280000000	1	91	110	71	86	0.53096703533114	0.52887795172414	0.03096703533114	0.02887795172414	0.09839484827586	10	4	3	0.12727280000000	0.02887795172414	0.00367537777420
81757355	0	2010-11-21 T 12:01:50 UTC	Diät	16465	1.00000000000000	16	3626	1	1	1	1	1	1.00000000000000	-999	1	92	110	29	86	0.53150314959280	0.53096703533114	0.03150314959280	0.03096703533114	-999	-999	-999	3	-999	0.03096703533114	-999
82656071	0	2010-12-14 T 17:22:32 UTC	Diät	16550	1.00000000000000	5	2460	1	1	1	1	1	1.00000000000000	-999	1	93	110	21	86	0.53167043404985	0.53150314959280	0.03167043404985	0.03150314959280	-999	-999	-999	3	-999	0.03150314959280	-999
82812767	0	2010-12-18 T 18:42:10 UTC	Diät	16571	0.33333300000000	300	7440	0	1	1	1	1	0.33333300000000	-999	1	94	110	84	86	0.52751038159827	0.53167043404985	0.02751038159827	0.03167043404985	-999	-999	-999	3	-999	0.03167043404985	-999
83388248	0	2011-01-03 T 11:22:41 UTC	Diät	16616	0.33333300000000	169	6520	0	18	27	1	22	0.46507266666667	0.47282205882353	1	95	110	70	86	0.52524283202045	0.52751038159827	0.02524283202045	0.02751038159827	0.05468832277474	6	3	3	-0.02717794117647	0.02751038159827	-0.00074767553282
83841131	0	2011-01-13 T 16:17:18 UTC	Diät	16680	0.00000000000000	2	4406	1	1	1	1	1	0.00000000000000	-999	1	96	110	39	86	0.52517025459445	0.52524283202045	0.02517025459445	0.02524283202045	-999	-999	-999	3	-999	0.02524283202045	-999
84003501	0	2011-01-17 T 11:48:58 UTC	Diät	16714	0.00000000000000	4	4752	0	1	2	1	2	0.00000000000000	-999	1	97	110	44	86	0.52502515989778	0.52517025459445	0.02502515989778	0.02517025459445	-999	-999	-999	3	-999	0.02517025459445	-999
87896315	0	2011-04-19 T 14:59:45 UTC	Diät	17128	0.66666700000000	234	3888	1	1	1	1	1	0.66666700000000	-999	1	98	110	33	86	0.52727802766449	0.52502515989778	0.02727802766449	0.02502515989778	-999	-999	-999	3	-999	0.02502515989778	-999
87896338	0	2011-04-19 T 15:00:17 UTC	Diät	17129	0.33333300000000	179	5061	0	1	1	1	1	0.33333300000000	-999	1	99	110	50	86	0.52494667584447	0.52727802766449	0.02494667584447	0.02727802766449	-999	-999	-999	3	-999	0.02727802766449	-999
94141835	0	2011-09-28 T 08:10:03 UTC	Diät	17627	0.33333300000000	171	5298	0	1	1	1	1	0.33333300000000	-999	1	100	110	54	86	0.52277127161068	0.52494667584447	0.02277127161068	0.02494667584447	-999	-999	-999	3	-999	0.02494667584447	-999
97413408	0	2011-12-22 T 07:09:41 UTC	Diät	17928	0.00000000000000	6	2919	1	1	1	1	1	0.00000000000000	-999	1	101	110	27	86	0.52256310678259	0.52277127161068	0.02256310678259	0.02277127161068	-999	-999	-999	3	-999	0.02277127161068	-999
103278811	0	2012-05-16 T 06:28:25 UTC	Diät	18360	0.00000000000000	38	6168	0	1	2	1	2	0.00000000000000	-999	1	102	110	66	86	0.52124856964120	0.52256310678259	0.02124856964120	0.02256310678259	-999	-999	-999	3	-999	0.02256310678259	-999
104851909	0	2012-06-26 T 09:31:37 UTC	Diät	18496	0.00000000000000	10	1165	1	1	1	1	1	0.00000000000000	-999	1	103	110	9	86	0.52090373729823	0.52124856964120	0.02090373729823	0.02124856964120	-999	-999	-999	3	-999	0.02124856964120	-999
106512128	0	2012-08-07 T 23:36:03 UTC	Diät	18614	0.00000000000000	10	1343	1	1	1	1	1	0.00000000000000	-999	1	104	110	11	86	0.52055936090176	0.52090373729823	0.02055936090176	0.02090373729823	-999	-999	-999	3	-999	0.02090373729823	-999
107327617	0	2012-08-27 T 18:09:32 UTC	Diät	18676	1.00000000000000	7	5246	0	1	1	1	1	1.00000000000000	-999	1	105	110	53	86	0.52078113348312	0.52055936090176	0.02078113348312	0.02055936090176	-999	-999	-999	3	-999	0.02055936090176	-999
111238264	0	2012-12-03 T 11:39:53 UTC	Diät	18991	1.00000000000000	27	2474	1	1	1	1	1	1.00000000000000	-999	1	106	110	22	86	0.52163462354881	0.52078113348312	0.02163462354881	0.02078113348312	-999	-999	-999	3	-999	0.02078113348312	-999
112110522	0	2012-12-26 T 20:31:26 UTC	Diät	19096	0.00000000000000	21	6376	0	18	18	1	11	0.53887688888889	0.57057552941177	1	107	110	68	86	0.52091304215796	0.52163462354881	0.02091304215796	0.02163462354881	0.04894090586296	5	3	3	0.07057552941177	0.02163462354881	0.00152687501058
113724517	0	2013-02-02 T 22:51:11 UTC	Diät	19271	0.60000000000000	226	1347	1	1	1	1	1	0.60000000000000	-999	1	108	110	12	86	0.52207314162394	0.52091304215796	0.02207314162394	0.02091304215796	-999	-999	-999	3	-999	0.02091304215796	-999
113724533	0	2013-02-02 T 22:51:59 UTC	Diät	19272	0.47058800000000	688	5637	0	1	1	1	1	0.47058800000000	-999	1	109	110	60	86	0.51987234774775	0.52207314162394	0.01987234774775	0.02207314162394	-999	-999	-999	3	-999	0.02207314162394	-999
114824285	0	2013-03-01 T 08:31:00 UTC	Diät	19416	0.00000000000000	13	4172	1	1	1	1	1	0.00000000000000	-999	1	110	110	37	86	0.51945278352372	0.51987234774775	0.01945278352371	0.01987234774775	-999	-999	-999	3	-999	0.01987234774775	-999
3880	0	2002-08-03 T 05:46:03 UTC	Ernährung_des_Menschen	3	1.00000000000000	47	5957	0	1	3	1	3	1.00000000000000	-999	2	1	249	134	176	1.00000000000000	-999	0.50000000000000	-999	-999	-999	-999	-999	-999	-999	-999
49700	0	2002-12-06 T 20:37:51 UTC	Ernährung_des_Menschen	22	0.66666700000000	49	6685	0	6	7	1	2	0.57777783333333	0.56000000000000	2	2	249	151	176	0.82986128125000	1.00000000000000	0.32986128125000	0.50000000000000	0.44000000000000	44	3	5	0.06000000000000	0.50000000000000	0.03000000000000
93540	0	2002-12-06 T 20:41:21 UTC	Ernährung_des_Menschen	23	1.00000000000000	24	6685	0	7	7	1	2	0.63809528571429	0.57777783333333	2	3	249	151	176	0.86388902500000	0.82986128125000	0.36388902500000	0.32986128125000	0.25208344791667	26	3	5	0.07777783333333	0.32986128125000	0.02565589575618
144579	0	2003-04-15 T 08:05:59 UTC	Ernährung_des_Menschen	72	1.00000000000000	57	5654	0	1	4	1	3	1.00000000000000	-999	2	4	249	126	176	0.90772137288136	0.86388902500000	0.40772137288136	0.36388902500000	-999	-999	-999	5	-999	0.36388902500000	-999
517680	0	2004-01-08 T 16:12:43 UTC	Ernährung_des_Menschen	228	0.71428600000000	448	1486	1	1	2	1	1	0.71428600000000	-999	2	5	249	37	176	0.76906689760000	0.90772137288136	0.26906689760000	0.40772137288136	-999	-999	-999	5	-999	0.40772137288136	-999
536862	0	2004-01-09 T 08:36:52 UTC	Ernährung_des_Menschen	229	0.55555600000000	318	1486	1	2	2	1	1	0.63492100000000	0.71428600000000	2	6	249	37	176	0.69706640402969	0.76906689760000	0.19706640402969	0.26906689760000	0.05478089760000	6	4	4	0.21428600000000	0.26906689760000	0.05765726921911
539526	0	2004-01-18 T 12:41:16 UTC	Ernährung_des_Menschen	235	0.85714300000000	330	1711	1	2	2	1	2	0.92857150000000	1.00000000000000	2	7	249	41	176	0.73856308641006	0.69706640402969	0.23856308641006	0.19706640402969	0.30293359597031	31	5	4	0.50000000000000	0.19706640402969	0.09853320201485
556457	0	2004-01-22 T 18:07:48 UTC	Ernährung_des_Menschen	238	1.00000000000000	12	5683	0	1	3	1	3	1.00000000000000	-999	2	8	249	128	176	0.74100452062257	0.73856308641006	0.24100452062257	0.23856308641006	-999	-999	-999	4	-999	0.23856308641006	-999
639926	0	2004-02-20 T 15:17:39 UTC	Ernährung_des_Menschen	272	1.00000000000000	26	6160	0	1	2	1	1	1.00000000000000	-999	2	9	249	139	176	0.74614096796339	0.74100452062257	0.24614096796339	0.24100452062257	-999	-999	-999	4	-999	0.24100452062257	-999
661647	0	2004-02-25 T 17:58:46 UTC	Ernährung_des_Menschen	276	0.50000000000000	21	6160	0	2	2	1	1	0.75000000000000	1.00000000000000	2	10	249	139	176	0.74226036711712	0.74614096796339	0.24226036711712	0.24614096796339	0.25385903203661	26	5	4	0.50000000000000	0.24614096796339	0.12307048398170
693914	0	2004-03-01 T 18:54:49 UTC	Ernährung_des_Menschen	293	0.00000000000000	10	2229	1	1	1	1	1	0.00000000000000	-999	2	11	249	54	176	0.73672936587183	0.74226036711712	0.23672936587183	0.24226036711712	-999	-999	-999	4	-999	0.24226036711712	-999
700804	0	2004-03-02 T 13:33:05 UTC	Ernährung_des_Menschen	297	1.00000000000000	49	7093	0	1	1	1	1	1.00000000000000	-999	2	12	249	167	176	0.74600345722502	0.73672936587183	0.24600345722502	0.23672936587183	-999	-999	-999	4	-999	0.23672936587183	-999
781758	0	2004-03-05 T 11:19:40 UTC	Ernährung_des_Menschen	301	0.00000000000000	18	1581	1	1	2	1	2	0.00000000000000	-999	2	13	249	38	176	0.73647324982257	0.74600345722502	0.23647324982257	0.24600345722502	-999	-999	-999	4	-999	0.24600345722502	-999
1034374	0	2004-04-08 T 15:22:45 UTC	Ernährung_des_Menschen	395	0.00000000000000	5	1047	1	1	1	1	1	0.00000000000000	-999	2	14	249	31	176	0.73386903041018	0.73647324982257	0.23386903041018	0.23647324982257	-999	-999	-999	4	-999	0.23647324982257	-999
1343208	0	2004-05-05 T 13:57:54 UTC	Ernährung_des_Menschen	461	1.00000000000000	7	1881	1	1	1	1	1	1.00000000000000	-999	2	15	249	46	176	0.73518002040816	0.73386903041018	0.23518002040816	0.23386903041018	-999	-999	-999	4	-999	0.23386903041018	-999
1397813	0	2004-05-22 T 14:47:01 UTC	Ernährung_des_Menschen	494	0.00000000000000	9	1935	1	1	1	1	1	0.00000000000000	-999	2	16	249	49	176	0.73055301328671	0.73518002040816	0.23055301328671	0.23518002040816	-999	-999	-999	4	-999	0.23518002040816	-999
2549311	0	2004-08-28 T 18:20:29 UTC	Ernährung_des_Menschen	807	1.00000000000000	9	281	1	1	1	1	1	1.00000000000000	-999	2	17	249	6	176	0.73223822724114	0.73055301328671	0.23223822724114	0.23055301328671	-999	-999	-999	4	-999	0.23055301328671	-999
2711440	0	2004-09-28 T 20:12:29 UTC	Ernährung_des_Menschen	886	1.00000000000000	45	7026	0	1	1	1	1	1.00000000000000	-999	2	18	249	163	176	0.74035768800539	0.73223822724114	0.24035768800539	0.23223822724114	-999	-999	-999	4	-999	0.23223822724114	-999
3182216	0	2004-10-06 T 09:50:48 UTC	Ernährung_des_Menschen	918	0.88888900000000	182	4836	0	2	2	1	2	0.94444450000000	1.00000000000000	2	19	249	101	176	0.75658379771909	0.74035768800539	0.25658379771909	0.24035768800539	0.25964231199461	26	5	4	0.50000000000000	0.24035768800539	0.12017884400270
4284131	0	2005-01-20 T 21:59:27 UTC	Ernährung_des_Menschen	1356	1.00000000000000	28	7375	0	1	7	1	6	1.00000000000000	-999	2	20	249	172	176	0.76060720602125	0.75658379771909	0.26060720602125	0.25658379771909	-999	-999	-999	4	-999	0.25658379771909	-999
5273812	0	2005-04-11 T 14:23:03 UTC	Ernährung_des_Menschen	1722	1.00000000000000	65	1623	1	1	1	1	1	1.00000000000000	-999	2	21	249	39	176	0.76945344343377	0.76060720602125	0.26945344343377	0.26060720602125	-999	-999	-999	4	-999	0.26060720602125	-999
6274288	0	2005-05-31 T 10:21:49 UTC	Ernährung_des_Menschen	2012	1.00000000000000	27	5401	0	1	27	2	11	1.00000000000000	-999	2	22	249	117	176	0.77293874972005	0.76945344343377	0.27293874972005	0.26945344343377	-999	-999	-999	4	-999	0.26945344343377	-999
8579395	0	2005-08-17 T 21:10:34 UTC	Ernährung_des_Menschen	2457	0.25000000000000	281	310	1	1	1	1	1	0.25000000000000	-999	2	23	249	7	176	0.70184741509434	0.77293874972005	0.20184741509434	0.27293874972005	-999	-999	-999	4	-999	0.27293874972005	-999
9147430	0	2005-09-08 T 15:31:32 UTC	Ernährung_des_Menschen	2597	1.00000000000000	22	1745	1	1	1	1	1	1.00000000000000	-999	2	24	249	42	176	0.70498736572523	0.70184741509434	0.20498736572523	0.20184741509434	-999	-999	-999	4	-999	0.20184741509434	-999
10962420	0	2005-11-20 T 17:32:51 UTC	Ernährung_des_Menschen	3121	1.00000000000000	17	546	1	4	4	1	3	0.75000000000000	0.66666666666667	2	25	249	16	176	0.70736875925926	0.70498736572523	0.20736875925926	0.20498736572523	0.03832069905856	4	4	4	0.16666666666667	0.20498736572523	0.03416456095421
11853832	0	2005-12-21 T 13:06:31 UTC	Ernährung_des_Menschen	3364	1.00000000000000	33	2738	1	1	1	1	1	1.00000000000000	-999	2	26	249	66	176	0.71188340673212	0.70736875925926	0.21188340673212	0.20736875925926	-999	-999	-999	4	-999	0.20736875925926	-999
11854139	0	2005-12-21 T 13:13:43 UTC	Ernährung_des_Menschen	3365	0.80000000000000	779	6616	0	1	1	1	1	0.80000000000000	-999	2	27	249	149	176	0.73540733618917	0.71188340673212	0.23540733618917	0.21188340673212	-999	-999	-999	4	-999	0.21188340673212	-999
12685078	0	2006-01-16 T 18:30:21 UTC	Ernährung_des_Menschen	3540	1.00000000000000	25	2722	1	3	3	1	3	1.00000000000000	1.00000000000000	2	28	249	65	176	0.73765498029222	0.73540733618917	0.23765498029222	0.23540733618917	0.26459266381083	27	5	4	0.50000000000000	0.23540733618917	0.11770366809459
15824573	0	2006-04-19 T 22:09:28 UTC	Ernährung_des_Menschen	4364	1.00000000000000	18	7375	0	6	7	1	6	1.00000000000000	1.00000000000000	2	29	249	172	176	0.73924978284363	0.73765498029222	0.23924978284363	0.23765498029222	0.26234501970778	27	5	4	0.50000000000000	0.23765498029222	0.11882749014611
16739760	0	2006-05-16 T 10:04:47 UTC	Ernährung_des_Menschen	4654	0.85714300000000	105	4993	0	1	2	1	2	0.85714300000000	-999	2	30	249	108	176	0.74328722178735	0.73924978284363	0.24328722178735	0.23924978284363	-999	-999	-999	4	-999	0.23924978284363	-999
16742014	0	2006-05-16 T 11:01:51 UTC	Ernährung_des_Menschen	4655	0.00000000000000	12	247	1	1	1	1	1	0.00000000000000	-999	2	31	249	5	176	0.74038941585445	0.74328722178735	0.24038941585445	0.24328722178735	-999	-999	-999	4	-999	0.24328722178735	-999
17220607	0	2006-05-29 T 08:28:42 UTC	Ernährung_des_Menschen	4863	0.82352900000000	923	5145	0	2	5	1	5	0.66176450000000	0.50000000000000	2	32	249	115	176	0.75956907998001	0.74038941585445	0.25956907998001	0.24038941585445	0.24038941585445	25	3	4	0.00000000000000	0.24038941585445	0.00000000000000
17220723	0	2006-05-29 T 08:32:28 UTC	Ernährung_des_Menschen	4864	0.82352900000000	923	6281	0	2	5	1	5	0.91176450000000	1.00000000000000	2	33	249	140	176	0.77155831762795	0.75956907998001	0.27155831762795	0.25956907998001	0.24043092001999	25	5	4	0.50000000000000	0.25956907998001	0.12978453999001
17625871	0	2006-06-08 T 14:12:54 UTC	Ernährung_des_Menschen	5051	0.00000000000000	15	2133	1	1	1	1	1	0.00000000000000	-999	2	34	249	52	176	0.76921505486941	0.77155831762795	0.26921505486941	0.27155831762795	-999	-999	-999	4	-999	0.27155831762795	-999
17625917	0	2006-06-08 T 14:13:48 UTC	Ernährung_des_Menschen	5052	0.86363600000000	424	5583	0	1	1	1	1	0.86363600000000	-999	2	35	249	123	176	0.77667999627074	0.76921505486941	0.27667999627074	0.26921505486941	-999	-999	-999	4	-999	0.26921505486941	-999
18056786	0	2006-06-19 T 16:54:17 UTC	Ernährung_des_Menschen	5170	1.00000000000000	19	6866	0	1	3	1	3	1.00000000000000	-999	2	36	249	157	176	0.77746837978447	0.77667999627074	0.27746837978447	0.27667999627074	-999	-999	-999	4	-999	0.27667999627074	-999
18554482	0	2006-07-03 T 04:09:20 UTC	Ernährung_des_Menschen	5350	1.00000000000000	33	6519	0	1	1	1	1	1.00000000000000	-999	2	37	249	146	176	0.77882452816251	0.77746837978447	0.27882452816251	0.27746837978447	-999	-999	-999	4	-999	0.27746837978447	-999
18583615	0	2006-07-03 T 20:17:56 UTC	Ernährung_des_Menschen	5360	0.00000000000000	212	1066	1	1	1	1	1	0.00000000000000	-999	2	38	249	32	176	0.74948192998045	0.77882452816251	0.24948192998045	0.27882452816251	-999	-999	-999	4	-999	0.27882452816251	-999
19330468	0	2006-07-24 T 08:27:14 UTC	Ernährung_des_Menschen	5550	0.00000000000000	9	3110	1	1	1	1	1	0.00000000000000	-999	2	39	249	67	176	0.74828509936125	0.74948192998045	0.24828509936125	0.24948192998045	-999	-999	-999	4	-999	0.24948192998045	-999
19330829	0	2006-07-24 T 08:37:41 UTC	Ernährung_des_Menschen	5551	0.00000000000000	35	6859	0	4	31	1	24	0.00000000000000	0.00000000000000	2	40	249	156	176	0.74366687004056	0.74828509936125	0.24366687004056	0.24828509936125	0.74828509936125	75	1	4	-0.50000000000000	0.24828509936125	-0.12414254968063
20448170	0	2006-08-21 T 09:12:10 UTC	Ernährung_des_Menschen	5812	1.00000000000000	19	569	1	1	1	1	1	1.00000000000000	-999	2	41	249	20	176	0.74452281546573	0.74366687004056	0.24452281546573	0.24366687004056	-999	-999	-999	4	-999	0.24366687004056	-999
20551810	0	2006-08-23 T 15:02:59 UTC	Ernährung_des_Menschen	5835	1.00000000000000	7	6709	0	1	2	1	2	1.00000000000000	-999	2	42	249	152	176	0.74483672459189	0.74452281546573	0.24483672459189	0.24452281546573	-999	-999	-999	4	-999	0.24452281546573	-999
22295651	0	2006-10-06 T 19:22:48 UTC	Ernährung_des_Menschen	6383	0.00000000000000	7	3185	1	1	1	1	1	0.00000000000000	-999	2	43	249	71	176	0.74392265427770	0.74483672459189	0.24392265427770	0.24483672459189	-999	-999	-999	4	-999	0.24483672459189	-999
22295864	0	2006-10-06 T 19:28:22 UTC	Ernährung_des_Menschen	6384	1.00000000000000	7	6062	0	3	3	1	3	0.66666666666667	0.50000000000000	2	44	249	137	176	0.74423652950447	0.74392265427770	0.24423652950447	0.24392265427770	0.24392265427770	25	3	4	0.00000000000000	0.24392265427770	0.00000000000000
22912716	0	2006-10-23 T 07:41:42 UTC	Ernährung_des_Menschen	6580	0.00000000000000	51	4856	0	8	16	2	4	0.47083337500000	0.53809528571429	2	45	249	102	176	0.73764922249219	0.74423652950447	0.23764922249219	0.24423652950447	0.20614124379018	21	3	4	0.03809528571429	0.24423652950447	0.00930426037334
22930888	0	2006-10-23 T 16:12:08 UTC	Ernährung_des_Menschen	6587	0.20000000000000	182	4856	0	9	16	2	4	0.44074077777778	0.47083337500000	2	46	249	102	176	0.72118688088829	0.73764922249219	0.22118688088829	0.23764922249219	0.26681584749219	27	3	4	-0.02916662500000	0.23764922249219	-0.00693142575397
22931697	0	2006-10-23 T 16:37:59 UTC	Ernährung_des_Menschen	6588	0.66666700000000	170	4856	0	10	16	2	4	0.46333340000000	0.44074077777778	2	47	249	102	176	0.71967095354923	0.72118688088829	0.21967095354923	0.22118688088829	0.28044610311051	29	3	4	-0.05925922222222	0.22118688088829	-0.01310736252720
22941486	0	2006-10-23 T 20:52:25 UTC	Ernährung_des_Menschen	6593	0.40000000000000	237	2617	1	1	1	1	1	0.40000000000000	-999	2	48	249	63	176	0.70774180601480	0.71967095354923	0.20774180601480	0.21967095354923	-999	-999	-999	4	-999	0.21967095354923	-999
22942342	0	2006-10-23 T 21:18:01 UTC	Ernährung_des_Menschen	6594	0.33333300000000	126	4856	0	11	16	2	4	0.45151518181818	0.46333340000000	2	49	249	102	176	0.70045826277598	0.70774180601480	0.20045826277598	0.20774180601480	0.24440840601480	25	3	4	-0.03666660000000	0.20774180601480	-0.00761718570442
22942439	0	2006-10-23 T 21:20:29 UTC	Ernährung_des_Menschen	6595	0.00000000000000	5	4856	0	12	16	2	4	0.41388891666667	0.45151518181818	2	50	249	102	176	0.69991795248380	0.70045826277598	0.19991795248380	0.20045826277598	0.24894308095780	25	3	4	-0.04848481818182	0.20045826277598	-0.00971918242374
22942528	0	2006-10-23 T 21:22:52 UTC	Ernährung_des_Menschen	6596	0.50000000000000	272	4856	0	13	16	2	4	0.42051284615385	0.41388891666667	2	51	249	102	176	0.69186677050637	0.69991795248380	0.19186677050637	0.19991795248380	0.28602903581713	29	3	4	-0.08611108333333	0.19991795248380	-0.01721515146616
22956608	0	2006-10-24 T 10:16:57 UTC	Ernährung_des_Menschen	6602	1.00000000000000	23	4856	0	14	16	2	4	0.46190478571429	0.42051284615385	2	52	249	102	176	0.69291252294526	0.69186677050637	0.19291252294526	0.19186677050637	0.27135392435252	28	3	4	-0.07948715384615	0.19186677050637	-0.01525094350520
23143292	0	2006-10-29 T 10:02:20 UTC	Ernährung_des_Menschen	6653	0.00000000000000	5	4856	0	15	16	2	4	0.43111113333333	0.46190478571429	2	53	249	102	176	0.69240167620171	0.69291252294526	0.19240167620171	0.19291252294526	0.23100773723097	24	3	4	-0.03809521428571	0.19291252294526	-0.00734904390000
23280330	0	2006-11-01 T 16:51:09 UTC	Ernährung_des_Menschen	6714	1.00000000000000	42	4066	1	1	1	1	1	1.00000000000000	-999	2	54	249	85	176	0.69429486635405	0.69240167620171	0.19429486635405	0.19240167620171	-999	-999	-999	4	-999	0.19240167620171	-999
23282252	0	2006-11-01 T 17:32:42 UTC	Ernährung_des_Menschen	6716	1.00000000000000	44	7352	0	3	3	1	2	0.50000000000000	0.25000000000000	2	55	249	171	176	0.69625337332557	0.69429486635405	0.19625337332557	0.19429486635405	0.44429486635405	45	2	4	-0.25000000000000	0.19429486635405	-0.04857371658851
23303513	0	2006-11-02 T 07:24:50 UTC	Ernährung_des_Menschen	6724	0.77142900000000	1326	6510	0	2	3	1	3	0.88571450000000	1.00000000000000	2	56	249	145	176	0.70841872370027	0.69625337332557	0.20841872370027	0.19625337332557	0.30374662667443	31	5	4	0.50000000000000	0.19625337332557	0.09812668666279
23477546	0	2006-11-06 T 15:36:34 UTC	Ernährung_des_Menschen	6756	0.00000000000000	16	1905	1	1	4	1	1	0.00000000000000	-999	2	57	249	48	176	0.70703812691839	0.70841872370027	0.20703812691839	0.20841872370027	-999	-999	-999	4	-999	0.20841872370027	-999
23477582	0	2006-11-06 T 15:37:16 UTC	Ernährung_des_Menschen	6757	1.00000000000000	7	1905	1	2	4	1	1	0.50000000000000	0.00000000000000	2	58	249	48	176	0.70728769891688	0.70703812691839	0.20728769891688	0.20703812691839	0.70703812691839	71	1	4	-0.50000000000000	0.20703812691839	-0.10351906345920
23477924	0	2006-11-06 T 15:44:58 UTC	Ernährung_des_Menschen	6758	0.00000000000000	7	1905	1	3	4	1	1	0.33333333333333	0.50000000000000	2	59	249	48	176	0.70668567874514	0.70728769891688	0.20668567874514	0.20728769891688	0.20728769891688	21	3	4	0.00000000000000	0.20728769891688	0.00000000000000
23478268	0	2006-11-06 T 15:53:44 UTC	Ernährung_des_Menschen	6759	1.00000000000000	19	1905	1	4	4	1	1	0.50000000000000	0.33333333333333	2	60	249	48	176	0.70736176416353	0.70668567874514	0.20736176416353	0.20668567874514	0.37335234541181	38	2	4	-0.16666666666667	0.20668567874514	-0.03444761312419
23544134	0	2006-11-08 T 08:15:20 UTC	Ernährung_des_Menschen	6777	0.75675700000000	1417	7439	0	2	20	1	14	0.37837850000000	0.00000000000000	2	61	249	173	176	0.71460742142857	0.70736176416353	0.21460742142857	0.20736176416353	0.70736176416353	71	1	4	-0.50000000000000	0.20736176416353	-0.10368088208177
23561993	0	2006-11-08 T 15:43:15 UTC	Ernährung_des_Menschen	6780	0.00000000000000	88	3148	1	1	1	1	1	0.00000000000000	-999	2	62	249	69	176	0.70815630806319	0.71460742142857	0.20815630806319	0.21460742142857	-999	-999	-999	4	-999	0.21460742142857	-999
23562002	0	2006-11-08 T 15:43:24 UTC	Ernährung_des_Menschen	6781	0.00000000000000	160	5046	0	4	25	1	16	0.57142850000000	0.76190466666667	2	63	249	112	176	0.69672059860719	0.70815630806319	0.19672059860719	0.20815630806319	0.05374835860348	6	4	4	0.26190466666667	0.20815630806319	0.05451710847785
23858297	0	2006-11-15 T 22:37:52 UTC	Ernährung_des_Menschen	6836	1.00000000000000	14	1191	1	1	1	1	1	1.00000000000000	-999	2	64	249	34	176	0.69714852761540	0.69672059860719	0.19714852761540	0.19672059860719	-999	-999	-999	4	-999	0.19672059860719	-999
24130335	0	2006-11-22 T 10:55:57 UTC	Ernährung_des_Menschen	6890	1.00000000000000	28	3433	1	1	1	1	1	1.00000000000000	-999	2	65	249	74	176	0.69800077296482	0.69714852761540	0.19800077296482	0.19714852761540	-999	-999	-999	4	-999	0.19714852761540	-999
24674502	0	2006-12-04 T 18:13:35 UTC	Ernährung_des_Menschen	6954	0.85714300000000	264	4483	0	1	10	1	7	0.85714300000000	-999	2	66	249	91	176	0.70211410250636	0.69800077296482	0.20211410250636	0.19800077296482	-999	-999	-999	4	-999	0.19800077296482	-999
24848259	0	2006-12-08 T 14:43:41 UTC	Ernährung_des_Menschen	6973	1.00000000000000	33	1904	1	1	1	1	1	1.00000000000000	-999	2	67	249	47	176	0.70307343056504	0.70211410250636	0.20307343056504	0.20211410250636	-999	-999	-999	4	-999	0.20211410250636	-999
25399463	0	2006-12-21 T 18:36:43 UTC	Ernährung_des_Menschen	7094	1.00000000000000	55	6841	0	1	1	1	1	1.00000000000000	-999	2	68	249	155	176	0.70465865298000	0.70307343056504	0.20465865298000	0.20307343056504	-999	-999	-999	4	-999	0.20307343056504	-999
26544249	0	2007-01-17 T 14:20:51 UTC	Ernährung_des_Menschen	7252	1.00000000000000	15	2094	1	1	1	1	1	1.00000000000000	-999	2	69	249	50	176	0.70508805301929	0.70465865298000	0.20508805301929	0.20465865298000	-999	-999	-999	4	-999	0.20465865298000	-999
26889742	0	2007-01-25 T 08:17:57 UTC	Ernährung_des_Menschen	7328	1.00000000000000	5	2580	1	1	1	1	1	1.00000000000000	-999	2	70	249	62	176	0.70523090902926	0.70508805301929	0.20523090902926	0.20508805301929	-999	-999	-999	4	-999	0.20508805301929	-999
27076499	0	2007-01-29 T 11:59:25 UTC	Ernährung_des_Menschen	7391	0.76315800000000	1458	5046	0	7	25	1	16	0.67024700000000	0.65476183333333	2	71	249	112	176	0.71240049295416	0.70523090902926	0.21240049295416	0.20523090902926	0.05046907569593	6	4	4	0.15476183333333	0.20523090902926	0.03176191173803
27305762	0	2007-02-03 T 14:09:34 UTC	Ernährung_des_Menschen	7435	0.00000000000000	22	1760	1	1	1	1	1	0.00000000000000	-999	2	72	249	43	176	0.71107251372649	0.71240049295416	0.21107251372649	0.21240049295416	-999	-999	-999	4	-999	0.21240049295416	-999
27528494	0	2007-02-08 T 09:38:32 UTC	Ernährung_des_Menschen	7506	0.00000000000000	24	607	1	1	1	1	1	0.00000000000000	-999	2	73	249	22	176	0.70962944419077	0.71107251372649	0.20962944419077	0.21107251372649	-999	-999	-999	4	-999	0.21107251372649	-999
27528505	0	2007-02-08 T 09:38:51 UTC	Ernährung_des_Menschen	7507	0.74359000000000	1472	4947	0	5	19	1	15	0.51755860000000	0.46105075000000	2	74	249	105	176	0.71338865145135	0.70962944419077	0.21338865145135	0.20962944419077	0.24857869419077	25	3	4	-0.03894925000000	0.20962944419077	-0.00816490962915
27532029	0	2007-02-08 T 11:02:31 UTC	Ernährung_des_Menschen	7508	1.00000000000000	12	3692	1	1	2	1	1	1.00000000000000	-999	2	75	249	75	176	0.71364705386927	0.71338865145135	0.21364705386927	0.21338865145135	-999	-999	-999	4	-999	0.21338865145135	-999
27532456	0	2007-02-08 T 11:11:37 UTC	Ernährung_des_Menschen	7509	0.00000000000000	53	3692	1	2	2	1	1	0.50000000000000	1.00000000000000	2	76	249	75	176	0.71081660457981	0.71364705386927	0.21081660457981	0.21364705386927	0.28635294613073	29	5	4	0.50000000000000	0.21364705386927	0.10682352693464
27532474	0	2007-02-08 T 11:11:55 UTC	Ernährung_des_Menschen	7510	0.66666700000000	228	5545	0	1	1	1	1	0.66666700000000	-999	2	77	249	121	176	0.71007595931131	0.71081660457981	0.21007595931131	0.21081660457981	-999	-999	-999	4	-999	0.21081660457981	-999
27812781	0	2007-02-14 T 12:05:39 UTC	Ernährung_des_Menschen	7594	1.00000000000000	18	1038	1	1	1	1	1	1.00000000000000	-999	2	78	249	30	176	0.71045942853994	0.71007595931131	0.21045942853994	0.21007595931131	-999	-999	-999	4	-999	0.21007595931131	-999
27954365	0	2007-02-17 T 15:34:40 UTC	Ernährung_des_Menschen	7641	1.00000000000000	72	4529	0	3	5	1	3	0.38888900000000	0.08333350000000	2	79	249	94	176	0.71198321489657	0.71045942853994	0.21198321489657	0.21045942853994	0.62712592853994	63	1	4	-0.41666650000000	0.21045942853994	-0.08769139348174
28897014	0	2007-03-09 T 11:59:08 UTC	Ernährung_des_Menschen	7948	1.00000000000000	42	1834	1	1	1	1	1	1.00000000000000	-999	2	80	249	44	176	0.71286470618669	0.71198321489657	0.21286470618669	0.21198321489657	-999	-999	-999	4	-999	0.21198321489657	-999
28897023	0	2007-03-09 T 11:59:21 UTC	Ernährung_des_Menschen	7949	1.00000000000000	33	5046	0	13	25	1	16	0.64295346153846	0.61319958333333	2	81	249	112	176	0.71355353031405	0.71286470618669	0.21355353031405	0.21286470618669	0.09966512285336	10	4	4	0.11319958333333	0.21286470618669	0.02409619604671
29453666	0	2007-03-21 T 08:55:43 UTC	Ernährung_des_Menschen	8097	1.00000000000000	8	1835	1	1	1	1	1	1.00000000000000	-999	2	82	249	45	176	0.71372002056088	0.71355353031405	0.21372002056088	0.21355353031405	-999	-999	-999	4	-999	0.21355353031405	-999
29461618	0	2007-03-21 T 12:03:51 UTC	Ernährung_des_Menschen	8101	1.00000000000000	18	1175	1	1	1	1	1	1.00000000000000	-999	2	83	249	33	176	0.71409391692062	0.71372002056088	0.21409391692062	0.21372002056088	-999	-999	-999	4	-999	0.21372002056088	-999
29526750	0	2007-03-22 T 17:32:19 UTC	Ernährung_des_Menschen	8115	1.00000000000000	11	3979	1	1	1	1	1	1.00000000000000	-999	2	84	249	82	176	0.71432192873197	0.71409391692062	0.21432192873197	0.21409391692062	-999	-999	-999	4	-999	0.21409391692062	-999
29699481	0	2007-03-26 T 14:12:53 UTC	Ernährung_des_Menschen	8164	0.00000000000000	2	379	1	1	1	1	1	0.00000000000000	-999	2	85	249	14	176	0.71421836629214	0.71432192873197	0.21421836629214	0.21432192873197	-999	-999	-999	4	-999	0.21432192873197	-999
29699510	0	2007-03-26 T 14:13:34 UTC	Ernährung_des_Menschen	8165	0.00000000000000	58	6901	0	12	19	1	9	0.62599208333333	0.68290045454546	2	86	249	159	176	0.71122806345196	0.71421836629214	0.21122806345196	0.21421836629214	0.03131791174668	4	4	4	0.18290045454546	0.21421836629214	0.03918063656682
30722723	0	2007-04-19 T 13:18:17 UTC	Ernährung_des_Menschen	8384	1.00000000000000	7	554	1	1	1	1	1	1.00000000000000	-999	2	87	249	17	176	0.71137390786436	0.71122806345196	0.21137390786436	0.21122806345196	-999	-999	-999	4	-999	0.21122806345196	-999
30722775	0	2007-04-19 T 13:19:21 UTC	Ernährung_des_Menschen	8385	0.60000000000000	214	5539	0	1	1	1	1	0.60000000000000	-999	2	88	249	120	176	0.70968042937331	0.71137390786436	0.20968042937331	0.21137390786436	-999	-999	-999	4	-999	0.21137390786436	-999
30722806	0	2007-04-19 T 13:20:13 UTC	Ernährung_des_Menschen	8386	0.60000000000000	214	5017	0	3	6	1	6	0.73061233333333	0.79591850000000	2	89	249	110	176	0.70803767938130	0.70968042937331	0.20803767938130	0.20968042937331	0.08623807062669	9	4	4	0.29591850000000	0.20968042937331	0.06204831813951
31688406	0	2007-05-11 T 14:58:54 UTC	Ernährung_des_Menschen	8565	1.00000000000000	6	793	1	1	1	1	1	1.00000000000000	-999	2	90	249	27	176	0.70816023247516	0.70803767938130	0.20816023247516	0.20803767938130	-999	-999	-999	4	-999	0.20803767938130	-999
32298336	0	2007-05-25 T 11:26:57 UTC	Ernährung_des_Menschen	8692	1.00000000000000	43	5879	0	2	2	1	2	1.00000000000000	1.00000000000000	2	91	249	130	176	0.70903552786497	0.70816023247516	0.20903552786497	0.20816023247516	0.29183976752484	30	5	4	0.50000000000000	0.20816023247516	0.10408011623758
33055619	0	2007-06-12 T 08:47:20 UTC	Ernährung_des_Menschen	8869	1.00000000000000	5	2115	1	1	2	1	1	1.00000000000000	-999	2	92	249	51	176	0.70913696576489	0.70903552786497	0.20913696576489	0.20903552786497	-999	-999	-999	4	-999	0.20903552786497	-999
33055629	0	2007-06-12 T 08:47:39 UTC	Ernährung_des_Menschen	8870	0.00000000000000	5	5057	0	4	15	2	11	0.49450550000000	0.65934066666667	2	93	249	113	176	0.70888982804768	0.70913696576489	0.20888982804768	0.20913696576489	0.04979629909822	5	4	4	0.15934066666667	0.20913696576489	0.03332402354962
33055658	0	2007-06-12 T 08:48:09 UTC	Ernährung_des_Menschen	8871	0.00000000000000	7	2115	1	2	2	1	1	0.50000000000000	1.00000000000000	2	94	249	51	176	0.70854412449491	0.70888982804768	0.20854412449491	0.20888982804768	0.29111017195232	30	5	4	0.50000000000000	0.20888982804768	0.10444491402384
36167144	0	2007-08-31 T 11:43:56 UTC	Ernährung_des_Menschen	9688	1.00000000000000	22	5071	0	404	614	2	102	0.47753968094059	0.47624325334988	2	95	249	114	176	0.70899014767668	0.70854412449491	0.20899014767668	0.20854412449491	0.23230087114503	24	3	4	-0.02375674665012	0.20854412449491	-0.00495432993100
36384234	0	2007-09-06 T 07:14:56 UTC	Ernährung_des_Menschen	9747	0.50000000000000	55	2659	1	1	1	1	1	0.50000000000000	-999	2	96	249	64	176	0.70819363613055	0.70899014767668	0.20819363613055	0.20899014767668	-999	-999	-999	4	-999	0.20899014767668	-999
36384238	0	2007-09-06 T 07:15:11 UTC	Ernährung_des_Menschen	9748	0.66666700000000	95	4775	0	1	9	1	7	0.66666700000000	-999	2	97	249	99	176	0.70792205204461	0.70819363613055	0.20792205204461	0.20819363613055	-999	-999	-999	4	-999	0.20819363613055	-999
36384353	0	2007-09-06 T 07:19:56 UTC	Ernährung_des_Menschen	9749	0.65517200000000	1288	4775	0	2	9	1	7	0.66091950000000	0.66666700000000	2	98	249	99	176	0.70362572808904	0.70792205204461	0.20362572808904	0.20792205204461	0.04125505204461	5	4	4	0.16666700000000	0.20792205204461	0.03465374464812
37849663	0	2007-10-15 T 10:09:15 UTC	Ernährung_des_Menschen	10053	1.00000000000000	11	1689	1	1	1	1	1	1.00000000000000	-999	2	99	249	40	176	0.70383173864139	0.70362572808904	0.20383173864139	0.20362572808904	-999	-999	-999	4	-999	0.20362572808904	-999
37881366	0	2007-10-16 T 06:41:13 UTC	Ernährung_des_Menschen	10060	1.00000000000000	33	334	1	1	1	1	1	1.00000000000000	-999	2	100	249	9	176	0.70444805549250	0.70383173864139	0.20444805549250	0.20383173864139	-999	-999	-999	4	-999	0.20383173864139	-999
37881368	0	2007-10-16 T 06:41:26 UTC	Ernährung_des_Menschen	10061	0.80000000000000	443	6282	0	4	5	1	3	0.45000000000000	0.33333333333333	2	101	249	141	176	0.70704479872401	0.70444805549250	0.20704479872401	0.20444805549250	0.37111472215917	38	2	4	-0.16666666666667	0.20444805549250	-0.03407467591542
37881403	0	2007-10-16 T 06:43:00 UTC	Ernährung_des_Menschen	10062	0.65517200000000	1289	6282	0	5	5	1	3	0.49103440000000	0.45000000000000	2	102	249	141	176	0.70324354587834	0.70704479872401	0.20324354587834	0.20704479872401	0.25704479872401	26	3	4	-0.05000000000000	0.20704479872401	-0.01035223993620
38132320	0	2007-10-22 T 18:10:14 UTC	Ernährung_des_Menschen	10119	0.68750000000000	527	2259	1	1	1	1	1	0.68750000000000	-999	2	103	249	56	176	0.70278558657614	0.70324354587834	0.20278558657614	0.20324354587834	-999	-999	-999	4	-999	0.20324354587834	-999
38915593	0	2007-11-13 T 08:09:34 UTC	Ernährung_des_Menschen	10205	0.40000000000000	211	6520	0	10	27	2	22	0.46456140000000	0.47173488888889	2	104	249	147	176	0.69929978568311	0.70278558657614	0.19929978568311	0.20278558657614	0.23105069768725	24	3	4	-0.02826511111111	0.20278558657614	-0.00573175713631
39261883	0	2007-11-22 T 18:38:46 UTC	Ernährung_des_Menschen	10270	0.83333300000000	66	2251	1	1	2	1	1	0.83333300000000	-999	2	105	249	55	176	0.69978071381972	0.69929978568311	0.19978071381972	0.19929978568311	-999	-999	-999	4	-999	0.19929978568311	-999
39261896	0	2007-11-22 T 18:39:13 UTC	Ernährung_des_Menschen	10271	0.33333300000000	103	7054	0	4	6	1	4	0.47222225000000	0.51851866666667	2	106	249	165	176	0.69774016051252	0.69978071381972	0.19774016051252	0.19978071381972	0.18126204715305	19	3	4	0.01851866666667	0.19978071381972	0.00369967244566
39262050	0	2007-11-22 T 18:43:11 UTC	Ernährung_des_Menschen	10272	0.83333300000000	66	2251	1	2	2	1	1	0.83333300000000	0.83333300000000	2	107	249	55	176	0.69822225540053	0.69774016051252	0.19822225540053	0.19774016051252	0.13559283948748	14	5	4	0.33333300000000	0.19774016051252	0.06591332092412
39262055	0	2007-11-22 T 18:43:25 UTC	Ernährung_des_Menschen	10273	0.33333300000000	103	7054	0	5	6	1	4	0.44444440000000	0.47222225000000	2	108	249	165	176	0.69620877670631	0.69822225540053	0.19620877670631	0.19822225540053	0.22600000540053	23	3	4	-0.02777775000000	0.19822225540053	-0.00550616825495
39752187	0	2007-12-06 T 12:29:20 UTC	Ernährung_des_Menschen	10326	1.00000000000000	4	6763	0	1	1	1	1	1.00000000000000	-999	2	109	249	154	176	0.69627386320300	0.69620877670631	0.19627386320300	0.19620877670631	-999	-999	-999	4	-999	0.19620877670631	-999
39941677	0	2007-12-11 T 10:50:23 UTC	Ernährung_des_Menschen	10362	0.00000000000000	0	579	1	1	1	1	1	0.00000000000000	-999	2	110	249	21	176	0.69625521683940	0.69627386320300	0.19625521683940	0.19627386320300	-999	-999	-999	4	-999	0.19627386320300	-999
41167107	0	2008-01-14 T 03:04:33 UTC	Ernährung_des_Menschen	10615	1.00000000000000	26	4046	1	1	1	1	1	1.00000000000000	-999	2	111	249	84	176	0.69667761484770	0.69625521683940	0.19667761484770	0.19625521683940	-999	-999	-999	4	-999	0.19625521683940	-999
41313071	0	2008-01-17 T 19:16:38 UTC	Ernährung_des_Menschen	10677	1.00000000000000	19	4631	0	1	1	1	1	1.00000000000000	-999	2	112	249	95	176	0.69698554812856	0.69667761484770	0.19698554812856	0.19667761484770	-999	-999	-999	4	-999	0.19667761484770	-999
41330621	0	2008-01-18 T 08:40:17 UTC	Ernährung_des_Menschen	10684	1.00000000000000	10	48	1	1	1	1	1	1.00000000000000	-999	2	113	249	1	176	0.69714736727991	0.69698554812856	0.19714736727991	0.19698554812856	-999	-999	-999	4	-999	0.19698554812856	-999
42408063	0	2008-02-12 T 08:50:11 UTC	Ernährung_des_Menschen	10857	1.00000000000000	6	374	1	1	1	1	1	1.00000000000000	-999	2	114	249	13	176	0.69724437583749	0.69714736727991	0.19724437583749	0.19714736727991	-999	-999	-999	4	-999	0.19714736727991	-999
42674670	0	2008-02-18 T 14:01:30 UTC	Ernährung_des_Menschen	10887	0.00000000000000	74	4317	1	1	1	1	1	0.00000000000000	-999	2	115	249	88	176	0.69450070596368	0.69724437583749	0.19450070596368	0.19724437583749	-999	-999	-999	4	-999	0.19724437583749	-999
42674709	0	2008-02-18 T 14:02:03 UTC	Ernährung_des_Menschen	10888	0.00000000000000	64	5622	0	3	4	1	4	0.55555566666667	0.83333350000000	2	116	249	125	176	0.69214515625745	0.69450070596368	0.19214515625745	0.19450070596368	0.13883279403632	14	5	4	0.33333350000000	0.19450070596368	0.06483360107134
42679188	0	2008-02-18 T 15:39:42 UTC	Ernährung_des_Menschen	10889	1.00000000000000	65	5836	0	2	2	1	2	1.00000000000000	1.00000000000000	2	117	249	129	176	0.69320198716628	0.69214515625745	0.19320198716628	0.19214515625745	0.30785484374255	31	5	4	0.50000000000000	0.19214515625745	0.09607257812873
42805017	0	2008-02-21 T 12:55:12 UTC	Ernährung_des_Menschen	10912	0.00000000000000	57	6667	0	1	15	2	14	0.00000000000000	-999	2	118	249	150	176	0.69112145043835	0.69320198716628	0.19112145043835	0.19320198716628	-999	-999	-999	4	-999	0.19320198716628	-999
42805260	0	2008-02-21 T 13:02:01 UTC	Ernährung_des_Menschen	10913	0.60000000000000	232	6448	0	2	4	1	4	0.30000000000000	0.00000000000000	2	119	249	144	176	0.69002174557183	0.69112145043835	0.19002174557183	0.19112145043835	0.69112145043835	70	1	4	-0.50000000000000	0.19112145043835	-0.09556072521918
42805268	0	2008-02-21 T 13:02:10 UTC	Ernährung_des_Menschen	10914	1.00000000000000	495	181	1	1	1	1	1	1.00000000000000	-999	2	120	249	4	176	0.69780323178741	0.69002174557183	0.19780323178741	0.19002174557183	-999	-999	-999	4	-999	0.19002174557183	-999
43526783	0	2008-03-10 T 11:45:34 UTC	Ernährung_des_Menschen	11052	0.00000000000000	6	1295	1	1	1	1	1	0.00000000000000	-999	2	121	249	35	176	0.69759096686862	0.69780323178741	0.19759096686862	0.19780323178741	-999	-999	-999	4	-999	0.19780323178741	-999
43573730	0	2008-03-11 T 14:04:45 UTC	Ernährung_des_Menschen	11062	0.00000000000000	63	4042	1	1	1	1	1	0.00000000000000	-999	2	122	249	83	176	0.69536995709413	0.69759096686862	0.19536995709413	0.19759096686862	-999	-999	-999	4	-999	0.19759096686862	-999
43573740	0	2008-03-11 T 14:05:00 UTC	Ernährung_des_Menschen	11063	0.60000000000000	238	4677	0	1	8	1	5	0.60000000000000	-999	2	123	249	97	176	0.69423649976280	0.69536995709413	0.19423649976280	0.19536995709413	-999	-999	-999	4	-999	0.19536995709413	-999
46175218	0	2008-05-18 T 06:06:37 UTC	Ernährung_des_Menschen	11521	1.00000000000000	35	7479	0	3	6	1	6	1.00000000000000	1.00000000000000	2	124	249	176	176	0.69476997213429	0.69423649976280	0.19476997213429	0.19423649976280	0.30576350023720	31	5	4	0.50000000000000	0.19423649976280	0.09711824988140
46508325	0	2008-05-26 T 09:50:38 UTC	Ernährung_des_Menschen	11610	0.50000000000000	19	3249	1	1	1	1	1	0.50000000000000	-999	2	125	249	73	176	0.69458567324884	0.69476997213429	0.19458567324884	0.19476997213429	-999	-999	-999	4	-999	0.19476997213429	-999
46769207	0	2008-06-01 T 19:34:38 UTC	Ernährung_des_Menschen	11648	1.00000000000000	5	2429	1	1	1	1	1	1.00000000000000	-999	2	126	249	58	176	0.69466170559387	0.69458567324884	0.19466170559387	0.19458567324884	-999	-999	-999	4	-999	0.19458567324884	-999
47728114	0	2008-06-27 T 11:03:44 UTC	Ernährung_des_Menschen	11882	0.50000000000000	109	313	1	1	1	1	1	0.50000000000000	-999	2	127	249	8	176	0.69361096521158	0.69466170559387	0.19361096521158	0.19466170559387	-999	-999	-999	4	-999	0.19466170559387	-999
47728125	0	2008-06-27 T 11:03:56 UTC	Ernährung_des_Menschen	11883	0.60000000000000	267	5891	0	3	3	1	2	0.53333333333333	0.50000000000000	2	128	249	131	176	0.69238938569439	0.69361096521158	0.19238938569439	0.19361096521158	0.19361096521158	20	3	4	0.00000000000000	0.19361096521158	0.00000000000000
48785999	0	2008-07-25 T 09:48:51 UTC	Ernährung_des_Menschen	12132	1.00000000000000	14	98	1	1	1	1	1	1.00000000000000	-999	2	129	249	3	176	0.69259972287480	0.69238938569439	0.19259972287480	0.19238938569439	-999	-999	-999	4	-999	0.19238938569439	-999
49836393	0	2008-08-22 T 00:26:26 UTC	Ernährung_des_Menschen	12322	0.00000000000000	34	2430	1	1	1	1	1	0.00000000000000	-999	2	130	249	59	176	0.69145149698905	0.69259972287480	0.19145149698905	0.19259972287480	-999	-999	-999	4	-999	0.19259972287480	-999
50771261	0	2008-09-15 T 13:20:51 UTC	Ernährung_des_Menschen	12510	0.00000000000000	245	4366	1	1	2	1	1	0.00000000000000	-999	2	131	249	90	176	0.68328874772930	0.69145149698905	0.18328874772930	0.19145149698905	-999	-999	-999	4	-999	0.19145149698905	-999
50771271	0	2008-09-15 T 13:21:10 UTC	Ernährung_des_Menschen	12511	0.00000000000000	261	5042	0	1	16	1	15	0.00000000000000	-999	2	132	249	111	176	0.67480230440886	0.68328874772930	0.17480230440886	0.18328874772930	-999	-999	-999	4	-999	0.18328874772930	-999
50771503	0	2008-09-15 T 13:27:08 UTC	Ernährung_des_Menschen	12512	0.00000000000000	62	4366	1	2	2	1	1	0.00000000000000	0.00000000000000	2	133	249	90	176	0.67281726216402	0.67480230440886	0.17281726216402	0.17480230440886	0.67480230440886	68	1	4	-0.50000000000000	0.17480230440886	-0.08740115220443
50771520	0	2008-09-15 T 13:27:33 UTC	Ernährung_des_Menschen	12513	0.33333300000000	155	6151	0	1	1	1	1	0.33333300000000	-999	2	134	249	138	176	0.67033886635424	0.67281726216402	0.17033886635424	0.17281726216402	-999	-999	-999	4	-999	0.17281726216402	-999
51389194	0	2008-10-02 T 12:13:22 UTC	Ernährung_des_Menschen	12607	0.66666700000000	126	3978	1	1	1	1	1	0.66666700000000	-999	2	135	249	81	176	0.67031720393305	0.67033886635424	0.17031720393305	0.17033886635424	-999	-999	-999	4	-999	0.17033886635424	-999
51389202	0	2008-10-02 T 12:13:42 UTC	Ernährung_des_Menschen	12608	0.50000000000000	90	4677	0	2	8	1	5	0.55000000000000	0.60000000000000	2	136	249	97	176	0.66960250299569	0.67031720393305	0.16960250299569	0.17031720393305	0.07031720393305	8	3	4	0.10000000000000	0.17031720393305	0.01703172039331
51794530	0	2008-10-13 T 18:35:06 UTC	Ernährung_des_Menschen	12679	1.00000000000000	65	2372	1	1	1	1	1	1.00000000000000	-999	2	137	249	57	176	0.67060079874492	0.66960250299569	0.17060079874492	0.16960250299569	-999	-999	-999	4	-999	0.16960250299569	-999
51794535	0	2008-10-13 T 18:35:15 UTC	Ernährung_des_Menschen	12680	1.00000000000000	64	5057	0	9	15	2	11	0.41237277777778	0.33891937500000	2	138	249	113	176	0.67157785938405	0.67060079874492	0.17157785938405	0.17060079874492	0.33168142374492	34	2	4	-0.16108062500000	0.17060079874492	-0.02748048328733
52180013	0	2008-10-24 T 08:18:29 UTC	Ernährung_des_Menschen	12760	1.00000000000000	64	4483	0	8	10	1	7	0.46743700000000	0.39135657142857	2	139	249	91	176	0.67254914087013	0.67157785938405	0.17254914087013	0.17157785938405	0.28022128795548	29	2	4	-0.10864342857143	0.17157785938405	-0.01864080691043
52396483	0	2008-10-29 T 19:28:09 UTC	Ernährung_des_Menschen	12804	0.00000000000000	1	4677	0	4	8	1	5	0.41511000000000	0.55348000000000	2	140	249	97	176	0.67251806404362	0.67254914087013	0.17251806404362	0.17254914087013	0.11906914087013	12	3	4	0.05348000000000	0.17254914087013	0.00922792805373
52652876	0	2008-11-05 T 16:45:25 UTC	Ernährung_des_Menschen	12837	1.00000000000000	104	4677	0	5	8	1	5	0.53208800000000	0.41511000000000	2	141	249	97	176	0.67408427872433	0.67251806404362	0.17408427872433	0.17251806404362	0.25740806404362	26	3	4	-0.08489000000000	0.17251806404362	-0.01464505845666
53031438	0	2008-11-15 T 20:22:23 UTC	Ernährung_des_Menschen	12880	0.66666700000000	207	5401	0	9	27	2	11	0.49735455555556	0.47619050000000	2	142	249	117	176	0.67401433786585	0.67408427872433	0.17401433786585	0.17408427872433	0.19789377872433	20	3	4	-0.02380950000000	0.17408427872433	-0.00414485963429
53031582	0	2008-11-15 T 20:26:48 UTC	Ernährung_des_Menschen	12881	1.00000000000000	104	5401	0	10	27	2	11	0.54761910000000	0.49735455555556	2	143	249	117	176	0.67555141350622	0.67401433786585	0.17555141350622	0.17401433786585	0.17665978231029	18	3	4	-0.00264544444444	0.17401433786585	-0.00046034526336
53210289	0	2008-11-20 T 12:13:07 UTC	Ernährung_des_Menschen	12906	0.60000000000000	1057	765	1	1	1	1	1	0.60000000000000	-999	2	144	249	25	176	0.67209638315270	0.67555141350622	0.17209638315270	0.17555141350622	-999	-999	-999	4	-999	0.17555141350622	-999
53210307	0	2008-11-20 T 12:13:33 UTC	Ernährung_des_Menschen	12907	0.52941200000000	1686	4987	0	13	15	1	11	0.66002469230769	0.67090908333333	2	145	249	107	176	0.66239595088611	0.67209638315270	0.16239595088611	0.17209638315270	0.00118729981937	1	4	4	0.17090908333333	0.17209638315270	0.02941283508961
53413950	0	2008-11-25 T 14:57:56 UTC	Ernährung_des_Menschen	12953	0.00000000000000	108	5477	0	6	11	1	7	0.61904766666667	0.74285720000000	2	146	249	118	176	0.65952377332129	0.66239595088611	0.15952377332129	0.16239595088611	0.08046124911389	9	4	4	0.24285720000000	0.16239595088611	0.03943902592354
53413978	0	2008-11-25 T 14:58:54 UTC	Ernährung_des_Menschen	12954	0.50000000000000	128	4892	0	8	11	1	9	0.56250000000000	0.57142857142857	2	147	249	103	176	0.65870816975894	0.65952377332129	0.15870816975894	0.15952377332129	0.08809520189272	9	3	4	0.07142857142857	0.15952377332129	0.01139455523723
53414139	0	2008-11-25 T 15:02:19 UTC	Ernährung_des_Menschen	12956	0.50000000000000	128	4987	0	14	15	1	11	0.64859435714286	0.66002469230769	2	148	249	107	176	0.65790086371133	0.65870816975894	0.15790086371133	0.15870816975894	0.00131652254875	1	4	4	0.16002469230769	0.15870816975894	0.02539722603239
53668964	0	2008-12-02 T 11:36:20 UTC	Ernährung_des_Menschen	12998	1.00000000000000	9	1005	1	1	1	1	1	1.00000000000000	-999	2	149	249	29	176	0.65802317544940	0.65790086371133	0.15802317544940	0.15790086371133	-999	-999	-999	4	-999	0.15790086371133	-999
53890675	0	2008-12-08 T 09:30:37 UTC	Ernährung_des_Menschen	13017	0.40000000000000	242	348	1	1	1	1	1	0.40000000000000	-999	2	150	249	10	176	0.65556624698499	0.65802317544940	0.15556624698499	0.15802317544940	-999	-999	-999	4	-999	0.15802317544940	-999
53890684	0	2008-12-08 T 09:30:54 UTC	Ernährung_des_Menschen	13018	0.60000000000000	242	6037	0	1	1	1	1	0.60000000000000	-999	2	151	249	136	176	0.65504212905112	0.65556624698499	0.15504212905112	0.15556624698499	-999	-999	-999	4	-999	0.15556624698499	-999
53979147	0	2008-12-10 T 14:40:23 UTC	Ernährung_des_Menschen	13033	0.50000000000000	85	89	1	1	1	1	1	0.50000000000000	-999	2	152	249	2	176	0.65453017050288	0.65504212905112	0.15453017050288	0.15504212905112	-999	-999	-999	4	-999	0.15504212905112	-999
53979164	0	2008-12-10 T 14:40:46 UTC	Ernährung_des_Menschen	13034	0.00000000000000	131	4632	0	1	5	1	4	0.00000000000000	-999	2	153	249	96	176	0.65121609369021	0.65453017050288	0.15121609369021	0.15453017050288	-999	-999	-999	4	-999	0.15453017050288	-999
56661959	0	2009-02-14 T 18:12:36 UTC	Ernährung_des_Menschen	13275	0.64285700000000	1359	4775	0	9	9	1	7	0.61512500000000	0.61165850000000	2	154	249	99	176	0.65079892943833	0.65121609369021	0.15079892943833	0.15121609369021	0.03955759369021	4	4	4	0.11165850000000	0.15121609369021	0.01688456219731
56872878	0	2009-02-19 T 16:27:04 UTC	Ernährung_des_Menschen	13300	1.00000000000000	4	2449	1	1	1	1	1	1.00000000000000	-999	2	155	249	60	176	0.65085021560096	0.65079892943833	0.15085021560096	0.15079892943833	-999	-999	-999	4	-999	0.15079892943833	-999
57262450	0	2009-02-28 T 16:23:28 UTC	Ernährung_des_Menschen	13352	1.00000000000000	10	3188	1	1	2	2	2	1.00000000000000	-999	2	156	249	72	176	0.65097836512452	0.65085021560096	0.15097836512452	0.15085021560096	-999	-999	-999	4	-999	0.15085021560096	-999
57557014	0	2009-03-07 T 12:29:28 UTC	Ernährung_des_Menschen	13379	0.00000000000000	10	559	1	1	2	2	2	0.00000000000000	-999	2	157	249	19	176	0.65073952218818	0.65097836512452	0.15073952218818	0.15097836512452	-999	-999	-999	4	-999	0.15097836512452	-999
57770013	0	2009-03-12 T 01:24:47 UTC	Ernährung_des_Menschen	13392	0.90000000000000	229	6935	0	2	3	1	2	0.95000000000000	1.00000000000000	2	158	249	160	176	0.65281635274427	0.65073952218818	0.15281635274427	0.15073952218818	0.34926047781182	35	5	4	0.50000000000000	0.15073952218818	0.07536976109409
57813559	0	2009-03-13 T 06:26:12 UTC	Ernährung_des_Menschen	13400	0.00000000000000	9	3177	1	1	1	1	1	0.00000000000000	-999	2	159	249	70	176	0.65260265324531	0.65281635274427	0.15260265324531	0.15281635274427	-999	-999	-999	4	-999	0.15281635274427	-999
57944677	0	2009-03-16 T 09:22:09 UTC	Ernährung_des_Menschen	13423	1.00000000000000	8	4307	1	1	2	1	2	1.00000000000000	-999	2	160	249	87	176	0.65270370877952	0.65260265324531	0.15270370877952	0.15260265324531	-999	-999	-999	4	-999	0.15260265324531	-999
58173158	0	2009-03-22 T 01:03:30 UTC	Ernährung_des_Menschen	13469	0.00000000000000	17	6935	0	3	3	1	2	0.63333333333333	0.95000000000000	2	161	249	160	176	0.65230049047005	0.65270370877952	0.15230049047005	0.15270370877952	0.29729629122048	30	5	4	0.45000000000000	0.15270370877952	0.06871666895078
58424269	0	2009-03-28 T 18:47:25 UTC	Ernährung_des_Menschen	13501	1.00000000000000	18	4892	0	10	11	1	9	0.65000000000000	0.61111111111111	2	162	249	103	176	0.65252777393641	0.65230049047005	0.15252777393641	0.15230049047005	0.04118937935894	5	4	4	0.11111111111111	0.15230049047005	0.01692227671889
58626900	0	2009-04-03 T 08:09:44 UTC	Ernährung_des_Menschen	13520	1.00000000000000	29	3780	1	1	1	1	1	1.00000000000000	-999	2	163	249	77	176	0.65289332850846	0.65252777393641	0.15289332850846	0.15252777393641	-999	-999	-999	4	-999	0.15252777393641	-999
58626907	0	2009-04-03 T 08:09:58 UTC	Ernährung_des_Menschen	13521	0.65625000000000	1456	6520	0	16	27	2	22	0.43987343750000	0.42544833333333	2	164	249	147	176	0.65306173171614	0.65289332850846	0.15306173171614	0.15289332850846	0.22744499517513	23	3	4	-0.07455166666667	0.15289332850846	-0.01139845246252
62197095	0	2009-07-14 T 12:26:50 UTC	Ernährung_des_Menschen	13879	0.00000000000000	22	3840	1	1	1	1	1	0.00000000000000	-999	2	165	249	78	176	0.65256704760101	0.65306173171614	0.15256704760101	0.15306173171614	-999	-999	-999	4	-999	0.15306173171614	-999
63034732	0	2009-08-06 T 10:16:52 UTC	Ernährung_des_Menschen	13986	0.00000000000000	82	354	1	1	1	1	1	0.00000000000000	-999	2	166	249	11	176	0.65072980882732	0.65256704760101	0.15072980882732	0.15256704760101	-999	-999	-999	4	-999	0.15256704760101	-999
63034745	0	2009-08-06 T 10:17:11 UTC	Ernährung_des_Menschen	13987	0.66666700000000	117	4632	0	3	5	1	4	0.47222233333333	0.37500000000000	2	167	249	96	176	0.65079357394204	0.65072980882732	0.15079357394204	0.15072980882732	0.27572980882732	28	2	4	-0.12500000000000	0.15072980882732	-0.01884122610342
63082056	0	2009-08-07 T 15:39:40 UTC	Ernährung_des_Menschen	13992	0.00000000000000	34	3864	1	1	4	1	3	0.00000000000000	-999	2	168	249	79	176	0.65003778067734	0.65079357394204	0.15003778067734	0.15079357394204	-999	-999	-999	4	-999	0.15079357394204	-999
63083526	0	2009-08-07 T 16:21:38 UTC	Ernährung_des_Menschen	13993	1.00000000000000	29	3864	1	2	4	1	3	0.50000000000000	0.00000000000000	2	169	249	79	176	0.65038409465800	0.65003778067734	0.15038409465800	0.15003778067734	0.65003778067734	66	1	4	-0.50000000000000	0.15003778067734	-0.07501889033867
63520692	0	2009-08-18 T 17:38:08 UTC	Ernährung_des_Menschen	14055	0.25000000000000	279	4899	0	9	9	1	8	0.65852666666667	0.70959250000000	2	170	249	104	176	0.64660822680796	0.65038409465800	0.14660822680796	0.15038409465800	0.05920840534200	6	4	4	0.20959250000000	0.15038409465800	0.03151937835961
66811852	0	2009-11-14 T 16:12:36 UTC	Ernährung_des_Menschen	14597	1.00000000000000	16	3944	1	1	1	1	1	1.00000000000000	-999	2	171	249	80	176	0.64679924616138	0.64660822680796	0.14679924616138	0.14660822680796	-999	-999	-999	4	-999	0.14660822680796	-999
67138521	0	2009-11-22 T 19:55:44 UTC	Ernährung_des_Menschen	14637	1.00000000000000	21	4997	0	1	1	1	1	1.00000000000000	-999	2	172	249	109	176	0.64704964589909	0.64679924616138	0.14704964589909	0.14679924616138	-999	-999	-999	4	-999	0.14679924616138	-999
67435302	0	2009-11-30 T 08:28:24 UTC	Ernährung_des_Menschen	14694	1.00000000000000	18	363	1	1	1	1	1	1.00000000000000	-999	2	173	249	12	176	0.64726399183522	0.64704964589909	0.14726399183522	0.14704964589909	-999	-999	-999	4	-999	0.14704964589909	-999
67435361	0	2009-11-30 T 08:30:43 UTC	Ernährung_des_Menschen	14695	0.59259300000000	1357	7264	0	1	1	1	1	0.59259300000000	-999	2	174	249	169	176	0.64487054302905	0.64726399183522	0.14487054302905	0.14726399183522	-999	-999	-999	4	-999	0.14726399183522	-999
68070788	0	2009-12-16 T 02:06:08 UTC	Ernährung_des_Menschen	14779	0.00000000000000	16	2175	1	1	1	1	1	0.00000000000000	-999	2	175	249	53	176	0.64453784077388	0.64487054302905	0.14453784077388	0.14487054302905	-999	-999	-999	4	-999	0.14487054302905	-999
68597762	0	2009-12-30 T 08:48:51 UTC	Ernährung_des_Menschen	14842	1.00000000000000	22	4155	1	1	1	1	1	1.00000000000000	-999	2	176	249	86	176	0.64478982380899	0.64453784077388	0.14478982380899	0.14453784077388	-999	-999	-999	4	-999	0.14453784077388	-999
69455178	0	2010-01-17 T 19:56:11 UTC	Ernährung_des_Menschen	14974	0.50000000000000	7	6959	0	1	23	1	16	0.50000000000000	-999	2	177	249	162	176	0.64475717304254	0.64478982380899	0.14475717304254	0.14478982380899	-999	-999	-999	4	-999	0.14478982380899	-999
69481615	0	2010-01-18 T 13:50:31 UTC	Ernährung_des_Menschen	14981	1.00000000000000	122	500	1	1	1	1	1	1.00000000000000	-999	2	178	249	15	176	0.64614789054503	0.64475717304254	0.14614789054503	0.14475717304254	-999	-999	-999	4	-999	0.14475717304254	-999
69481624	0	2010-01-18 T 13:50:41 UTC	Ernährung_des_Menschen	14982	1.00000000000000	64	5528	0	1	2	1	2	1.00000000000000	-999	2	179	249	119	176	0.64687310181731	0.64614789054503	0.14687310181731	0.14614789054503	-999	-999	-999	4	-999	0.14614789054503	-999
70870122	0	2010-02-19 T 09:10:54 UTC	Ernährung_des_Menschen	15174	0.33333300000000	208	7342	0	1	1	1	1	0.33333300000000	-999	2	180	249	170	176	0.64479849377296	0.64687310181731	0.14479849377296	0.14687310181731	-999	-999	-999	4	-999	0.14687310181731	-999
71129522	0	2010-02-25 T 09:41:27 UTC	Ernährung_des_Menschen	15221	1.00000000000000	249	5965	0	1	1	1	1	1.00000000000000	-999	2	181	249	135	176	0.64758992728306	0.64479849377296	0.14758992728306	0.14479849377296	-999	-999	-999	4	-999	0.14479849377296	-999
71333259	0	2010-03-02 T 09:58:23 UTC	Ernährung_des_Menschen	15262	0.60000000000000	233	5046	0	20	25	1	16	0.64291975000000	0.64517868421053	2	182	249	112	176	0.64724251745907	0.64758992728306	0.14724251745907	0.14758992728306	0.00241124307253	1	4	4	0.14517868421053	0.14758992728306	0.02142691144568
71423611	0	2010-03-04 T 08:06:59 UTC	Ernährung_des_Menschen	15272	1.00000000000000	31	2502	1	1	1	1	1	1.00000000000000	-999	2	183	249	61	176	0.64758480213469	0.64724251745907	0.14758480213469	0.14724251745907	-999	-999	-999	4	-999	0.14724251745907	-999
71479726	0	2010-03-05 T 11:44:56 UTC	Ernährung_des_Menschen	15286	1.00000000000000	5	740	1	1	1	1	1	1.00000000000000	-999	2	184	249	24	176	0.64763994714194	0.64758480213469	0.14763994714194	0.14758480213469	-999	-999	-999	4	-999	0.14758480213469	-999
72079447	0	2010-03-19 T 11:10:43 UTC	Ernährung_des_Menschen	15374	0.50000000000000	93	6728	0	4	4	1	3	0.50000000000000	0.50000000000000	2	185	249	153	176	0.64721149114568	0.64763994714194	0.14721149114568	0.14763994714194	0.14763994714194	15	3	4	0.00000000000000	0.14763994714194	0.00000000000000
72360100	0	2010-03-25 T 23:12:58 UTC	Ernährung_des_Menschen	15428	1.00000000000000	42	4516	0	1	1	1	1	1.00000000000000	-999	2	186	249	93	176	0.64767324901444	0.64721149114568	0.14767324901444	0.14721149114568	-999	-999	-999	4	-999	0.14721149114568	-999
72535721	0	2010-03-30 T 11:19:25 UTC	Ernährung_des_Menschen	15442	0.60000000000000	233	4483	0	10	10	1	7	0.43394960000000	0.41549955555556	2	187	249	91	176	0.64732958096004	0.64767324901444	0.14732958096004	0.14767324901444	0.23217369345888	24	3	4	-0.08450044444444	0.14767324901444	-0.01247845517427
73368679	0	2010-04-20 T 07:42:54 UTC	Ernährung_des_Menschen	15542	0.60000000000000	231	5057	0	13	15	2	11	0.43601330769231	0.42234775000000	2	188	249	113	176	0.64699371940711	0.64732958096004	0.14699371940711	0.14732958096004	0.22498183096004	23	3	4	-0.07765225000000	0.14732958096004	-0.01144047345310
74837651	0	2010-05-27 T 09:38:14 UTC	Ernährung_des_Menschen	15675	0.00000000000000	74	4321	1	1	1	1	1	0.00000000000000	-999	2	189	249	89	176	0.64552627621719	0.64699371940711	0.14552627621719	0.14699371940711	-999	-999	-999	4	-999	0.14699371940711	-999
74837656	0	2010-05-27 T 09:38:21 UTC	Ernährung_des_Menschen	15676	0.33333300000000	323	6959	0	12	23	1	16	0.45679750000000	0.46802154545455	2	190	249	162	176	0.64246588294208	0.64552627621719	0.14246588294208	0.14552627621719	0.17750473076264	18	3	4	-0.03197845454545	0.14552627621719	-0.00465370540918
75908672	0	2010-06-23 T 09:50:03 UTC	Ernährung_des_Menschen	15833	0.00000000000000	57	7447	0	19	21	2	14	0.47768389473684	0.50422188888889	2	191	249	175	176	0.64135638768121	0.64246588294208	0.14135638768121	0.14246588294208	0.13824399405319	14	3	4	0.00422188888889	0.14246588294208	0.00060147512824
76393008	0	2010-07-06 T 20:42:26 UTC	Ernährung_des_Menschen	15897	0.00000000000000	111	5922	0	4	6	1	6	0.45833325000000	0.61111100000000	2	192	249	132	176	0.63920675201933	0.64135638768121	0.13920675201933	0.14135638768121	0.03024538768121	4	4	4	0.11111100000000	0.14135638768121	0.01570624959165
77112486	0	2010-07-26 T 22:44:15 UTC	Ernährung_des_Menschen	15980	1.00000000000000	3	7445	0	1	1	1	1	1.00000000000000	-999	2	193	249	174	176	0.63923943207379	0.63920675201933	0.13923943207379	0.13920675201933	-999	-999	-999	4	-999	0.13920675201933	-999
77585086	0	2010-08-08 T 14:27:25 UTC	Ernährung_des_Menschen	16027	1.00000000000000	24	4487	0	3	3	1	3	1.00000000000000	1.00000000000000	2	194	249	92	176	0.63950065953627	0.63923943207379	0.13950065953627	0.13923943207379	0.36076056792621	37	5	4	0.50000000000000	0.13923943207379	0.06961971603690
77786167	0	2010-08-13 T 10:01:18 UTC	Ernährung_des_Menschen	16042	0.00000000000000	48	5401	0	12	27	2	11	0.45634925000000	0.49783554545455	2	195	249	117	176	0.63857587135648	0.63950065953627	0.13857587135648	0.13950065953627	0.14166511408172	15	3	4	-0.00216445454545	0.13950065953627	-0.00030194283663
77839439	0	2010-08-14 T 18:43:45 UTC	Ernährung_des_Menschen	16053	1.00000000000000	9	786	1	1	1	1	1	1.00000000000000	-999	2	196	249	26	176	0.63867384335045	0.63857587135648	0.13867384335045	0.13857587135648	-999	-999	-999	4	-999	0.13857587135648	-999
78029349	0	2010-08-19 T 09:44:57 UTC	Ernährung_des_Menschen	16072	0.50000000000000	274	5401	0	13	27	2	11	0.45970700000000	0.45634925000000	2	197	249	117	176	0.63753878538035	0.63867384335045	0.13753878538035	0.13867384335045	0.18232459335045	19	3	4	-0.04365075000000	0.13867384335045	-0.00605321726763
78029854	0	2010-08-19 T 09:59:13 UTC	Ernährung_des_Menschen	16073	1.00000000000000	61	5401	0	14	27	2	11	0.49829935714286	0.45970700000000	2	198	249	117	176	0.63819807105691	0.63753878538035	0.13819807105691	0.13753878538035	0.17783178538035	18	3	4	-0.04029300000000	0.13753878538035	-0.00554185027933
78030964	0	2010-08-19 T 10:30:33 UTC	Ernährung_des_Menschen	16074	0.00000000000000	76	5401	0	15	27	2	11	0.46507940000000	0.49829935714286	2	199	249	117	176	0.63675506463369	0.63819807105691	0.13675506463369	0.13819807105691	0.13989871391405	14	3	4	-0.00170064285714	0.13819807105691	-0.00023502556241
78031039	0	2010-08-19 T 10:32:06 UTC	Ernährung_des_Menschen	16075	1.00000000000000	92	5401	0	16	27	2	11	0.49851193750000	0.46507940000000	2	200	249	117	176	0.63774658013025	0.63675506463369	0.13774658013025	0.13675506463369	0.17167566463369	18	3	4	-0.03492060000000	0.13675506463369	-0.00477556891005
78031221	0	2010-08-19 T 10:37:29 UTC	Ernährung_des_Menschen	16076	0.60000000000000	231	5401	0	17	27	2	11	0.50448182352941	0.49851193750000	2	201	249	117	176	0.63748963798972	0.63774658013025	0.13748963798972	0.13774658013025	0.13923464263025	14	3	4	-0.00148806250000	0.13774658013025	-0.00020497552040
78031448	0	2010-08-19 T 10:44:11 UTC	Ernährung_des_Menschen	16077	1.00000000000000	54	5401	0	18	27	2	11	0.53201061111111	0.50448182352941	2	202	249	117	176	0.63806556760176	0.63748963798972	0.13806556760176	0.13748963798972	0.13300781446031	14	3	4	0.00448182352941	0.13748963798972	0.00061620429459
81567744	0	2010-11-16 T 11:01:13 UTC	Ernährung_des_Menschen	16455	1.00000000000000	21	5192	0	1	2	1	1	1.00000000000000	-999	2	203	249	116	176	0.63828904632393	0.63806556760176	0.13828904632393	0.13806556760176	-999	-999	-999	4	-999	0.13806556760176	-999
82333711	0	2010-12-06 T 11:10:28 UTC	Ernährung_des_Menschen	16506	0.00000000000000	9	5192	0	2	2	1	1	0.50000000000000	1.00000000000000	2	204	249	116	176	0.63812018430606	0.63828904632393	0.13812018430606	0.13828904632393	0.36171095367607	37	5	4	0.50000000000000	0.13828904632393	0.06914452316197
82339422	0	2010-12-06 T 13:18:30 UTC	Ernährung_des_Menschen	16507	1.00000000000000	37	6596	0	29	29	1	4	0.62213520689655	0.60864003571429	2	205	249	148	176	0.63851334135921	0.63812018430606	0.13851334135921	0.13812018430606	0.02948014859177	3	4	4	0.10864003571429	0.13812018430606	0.01500538175587
82340918	0	2010-12-06 T 13:55:06 UTC	Ernährung_des_Menschen	16508	1.00000000000000	21	5401	0	20	27	2	11	0.52880955000000	0.50401005263158	2	206	249	117	176	0.63873610476121	0.63851334135921	0.13873610476121	0.13851334135921	0.13450328872763	14	3	4	0.00401005263158	0.13851334135921	0.00055544578903
89438145	0	2011-05-30 T 06:35:00 UTC	Ernährung_des_Menschen	17271	1.00000000000000	83	3118	1	1	2	1	1	1.00000000000000	-999	2	207	249	68	176	0.63961387011314	0.63873610476121	0.13961387011314	0.13873610476121	-999	-999	-999	4	-999	0.13873610476121	-999
89438149	0	2011-05-30 T 06:35:07 UTC	Ernährung_des_Menschen	17272	0.60000000000000	226	5669	0	4	10	1	9	0.55833325000000	0.54444433333333	2	208	249	127	176	0.63935351402440	0.63961387011314	0.13935351402440	0.13961387011314	0.09516953677981	10	3	4	0.04444433333333	0.13961387011314	0.00620504538126
89438153	0	2011-05-30 T 06:35:11 UTC	Ernährung_des_Menschen	17273	1.00000000000000	83	3118	1	2	2	1	1	1.00000000000000	1.00000000000000	2	209	249	68	176	0.64022192401979	0.63935351402440	0.14022192401979	0.13935351402440	0.36064648597560	37	5	4	0.50000000000000	0.13935351402440	0.06967675701220
89438155	0	2011-05-30 T 06:35:19 UTC	Ernährung_des_Menschen	17274	0.60000000000000	226	5669	0	5	10	1	9	0.56666660000000	0.55833325000000	2	210	249	127	176	0.63995992592699	0.64022192401979	0.13995992592699	0.14022192401979	0.08188867401979	9	3	4	0.05833325000000	0.14022192401979	0.00817960054933
89591647	0	2011-06-03 T 07:12:48 UTC	Ernährung_des_Menschen	17291	0.72340400000000	2979	6306	0	2	16	1	6	0.43313050000000	0.14285700000000	2	211	249	142	176	0.64655802004008	0.63995992592699	0.14655802004008	0.13995992592699	0.49710292592699	50	1	4	-0.35714300000000	0.13995992592699	-0.04998570782534
89591870	0	2011-06-03 T 07:22:18 UTC	Ernährung_des_Menschen	17292	0.55555600000000	391	6306	0	3	16	1	6	0.47393900000000	0.43313050000000	2	212	249	142	176	0.64562326836637	0.64655802004008	0.14562326836637	0.14655802004008	0.21342752004008	22	3	4	-0.06686950000000	0.14655802004008	-0.00980026152107
89591911	0	2011-06-03 T 07:23:55 UTC	Ernährung_des_Menschen	17293	0.75000000000000	207	6306	0	4	16	1	6	0.54295425000000	0.47393900000000	2	213	249	142	176	0.64618779860213	0.64562326836637	0.14618779860213	0.14562326836637	0.17168426836637	18	3	4	-0.02606100000000	0.14562326836637	-0.00379508799690
89591977	0	2011-06-03 T 07:27:14 UTC	Ernährung_des_Menschen	17294	0.00000000000000	61	6306	0	5	16	1	6	0.43436340000000	0.54295425000000	2	214	249	142	176	0.64515952161947	0.64618779860213	0.14515952161947	0.14618779860213	0.10323354860213	11	3	4	0.04295425000000	0.14618779860213	0.00627938724811
89640724	0	2011-06-04 T 13:34:51 UTC	Ernährung_des_Menschen	17300	0.00000000000000	9	1423	1	1	1	1	1	0.00000000000000	-999	2	215	249	36	176	0.64500808559692	0.64515952161947	0.14500808559692	0.14515952161947	-999	-999	-999	4	-999	0.14515952161947	-999
89666573	0	2011-06-05 T 09:34:49 UTC	Ernährung_des_Menschen	17301	1.00000000000000	5	6306	0	6	16	1	6	0.52863616666667	0.43436340000000	2	216	249	142	176	0.64505437178434	0.64500808559692	0.14505437178434	0.14500808559692	0.21064468559692	22	3	4	-0.06563660000000	0.14500808559692	-0.00951783771109
90774710	0	2011-07-02 T 21:28:02 UTC	Ernährung_des_Menschen	17399	1.00000000000000	50	6872	0	22	23	1	8	0.63939400000000	0.62222228571429	2	217	249	158	176	0.64551657066215	0.64505437178434	0.14551657066215	0.14505437178434	0.02283208607005	3	4	4	0.12222228571429	0.14505437178434	0.01772887687233
90796150	0	2011-07-03 T 13:14:32 UTC	Ernährung_des_Menschen	17400	0.00000000000000	23	5401	0	21	27	2	11	0.50362814285714	0.52880955000000	2	218	249	117	176	0.64513013943077	0.64551657066215	0.14513013943077	0.14551657066215	0.11670702066215	12	3	4	0.02880955000000	0.14551657066215	0.00419226691832
92470435	0	2011-08-15 T 10:17:05 UTC	Ernährung_des_Menschen	17512	1.00000000000000	7	6306	0	11	16	1	6	0.48531672727273	0.43384840000000	2	219	249	142	176	0.64519478295492	0.64513013943077	0.14519478295492	0.14513013943077	0.21128173943077	22	3	4	-0.06615160000000	0.14513013943077	-0.00960059093157
92749131	0	2011-08-22 T 15:10:16 UTC	Ernährung_des_Menschen	17551	0.00000000000000	75	5401	0	22	27	2	11	0.48073595454546	0.50362814285714	2	220	249	117	176	0.64393799161093	0.64519478295492	0.14393799161093	0.14519478295492	0.14156664009778	15	3	4	0.00362814285714	0.14519478295492	0.00052678741467
94092944	0	2011-09-26 T 19:33:32 UTC	Ernährung_des_Menschen	17621	1.00000000000000	6	809	1	1	1	1	1	1.00000000000000	-999	2	221	249	28	176	0.64399346954568	0.64393799161093	0.14399346954568	0.14393799161093	-999	-999	-999	4	-999	0.14393799161093	-999
94581556	0	2011-10-09 T 19:03:57 UTC	Ernährung_des_Menschen	17666	1.00000000000000	8	6306	0	15	16	1	6	0.48923226666667	0.45274885714286	2	222	249	142	176	0.64406741323848	0.64399346954568	0.14406741323848	0.14399346954568	0.19124461240282	20	3	4	-0.04725114285714	0.14399346954568	-0.00680385600000
97068547	0	2011-12-13 T 08:46:08 UTC	Ernährung_des_Menschen	17899	0.50000000000000	33	3764	1	1	2	1	1	0.50000000000000	-999	2	223	249	76	176	0.64394408544858	0.64406741323848	0.14394408544858	0.14406741323848	-999	-999	-999	4	-999	0.14406741323848	-999
97068554	0	2011-12-13 T 08:46:17 UTC	Ernährung_des_Menschen	17900	1.00000000000000	13	5574	0	1	4	1	4	1.00000000000000	-999	2	224	249	122	176	0.64406411726418	0.64394408544858	0.14406411726418	0.14394408544858	-999	-999	-999	4	-999	0.14394408544858	-999
97068638	0	2011-12-13 T 08:48:54 UTC	Ernährung_des_Menschen	17901	0.00000000000000	5	3764	1	2	2	1	1	0.25000000000000	0.50000000000000	2	225	249	76	176	0.64398061896675	0.64406411726418	0.14398061896675	0.14406411726418	0.14406411726418	15	3	4	0.00000000000000	0.14406411726418	0.00000000000000
99838370	0	2012-02-18 T 19:16:34 UTC	Ernährung_des_Menschen	18117	0.00000000000000	15	5401	0	24	27	2	11	0.48234129166667	0.50331265217391	2	226	249	117	176	0.64373025392341	0.64398061896675	0.14373025392341	0.14398061896675	0.14066796679284	15	3	4	0.00331265217391	0.14398061896675	0.00047695771042
100120238	0	2012-02-25 T 13:45:02 UTC	Ernährung_des_Menschen	18140	0.00000000000000	14	6306	0	16	16	1	6	0.45865525000000	0.48923226666667	2	227	249	142	176	0.64349675545710	0.64373025392341	0.14349675545710	0.14373025392341	0.15449798725674	16	3	4	-0.01076773333333	0.14373025392341	-0.00154764904618
102982223	0	2012-05-08 T 17:05:16 UTC	Ernährung_des_Menschen	18324	1.00000000000000	16	6667	0	13	15	2	14	0.47202800000000	0.42803033333333	2	228	249	150	176	0.64364448098414	0.64349675545710	0.14364448098414	0.14349675545710	0.21546642212377	22	3	4	-0.07196966666667	0.14349675545710	-0.01032741365800
103361455	0	2012-05-18 T 00:54:23 UTC	Ernährung_des_Menschen	18368	0.00000000000000	1	7067	0	1	1	1	1	0.00000000000000	-999	2	229	249	166	176	0.64362781208645	0.64364448098414	0.14362781208645	0.14364448098414	-999	-999	-999	4	-999	0.14364448098414	-999
103478517	0	2012-05-21 T 08:55:07 UTC	Ernährung_des_Menschen	18376	1.00000000000000	67	555	1	1	1	1	1	1.00000000000000	-999	2	230	249	18	176	0.64424509822779	0.64362781208645	0.14424509822779	0.14362781208645	-999	-999	-999	4	-999	0.14362781208645	-999
103478535	0	2012-05-21 T 08:55:41 UTC	Ernährung_des_Menschen	18377	1.00000000000000	65	6393	0	2	2	1	2	1.00000000000000	1.00000000000000	2	231	249	143	176	0.64484191769367	0.64424509822779	0.14484191769367	0.14424509822779	0.35575490177221	36	5	4	0.50000000000000	0.14424509822779	0.07212254911390
104475948	0	2012-06-17 T 01:37:35 UTC	Ernährung_des_Menschen	18465	0.00000000000000	3	728	1	1	1	1	1	0.00000000000000	-999	2	232	249	23	176	0.64479199251584	0.64484191769367	0.14479199251584	0.14484191769367	-999	-999	-999	4	-999	0.14484191769367	-999
108925005	0	2012-10-05 T 15:09:56 UTC	Ernährung_des_Menschen	18817	1.00000000000000	63	5401	0	25	27	2	11	0.50304764000000	0.48234129166667	2	233	249	117	176	0.64536857689087	0.64479199251584	0.14536857689087	0.14479199251584	0.16245070084917	17	3	4	-0.01765870833333	0.14479199251584	-0.00255683956484
109635429	0	2012-10-23 T 06:56:33 UTC	Ernährung_des_Menschen	18859	0.80000000000000	708	7439	0	18	20	1	14	0.54156466666667	0.52636258823529	2	234	249	173	176	0.64813883075444	0.64536857689087	0.14813883075444	0.14536857689087	0.11900598865558	12	3	4	0.02636258823529	0.14536857689087	0.00383229193492
109635449	0	2012-10-23 T 06:57:36 UTC	Ernährung_des_Menschen	18860	0.37500000000000	932	7439	0	19	20	1	14	0.53279810526316	0.54156466666667	2	235	249	173	176	0.64184572937963	0.64813883075444	0.14184572937963	0.14813883075444	0.10657416408777	11	3	4	0.04156466666667	0.14813883075444	0.00615734112070
109647063	0	2012-10-23 T 12:51:24 UTC	Ernährung_des_Menschen	18863	1.00000000000000	76	7180	0	1	1	1	1	1.00000000000000	-999	2	236	249	168	176	0.64251736529517	0.64184572937963	0.14251736529517	0.14184572937963	-999	-999	-999	4	-999	0.14184572937963	-999
109671986	0	2012-10-24 T 07:33:31 UTC	Ernährung_des_Menschen	18871	0.00000000000000	76	5401	0	26	27	2	11	0.48369965384615	0.50304764000000	2	237	249	117	176	0.64131472710481	0.64251736529517	0.14131472710481	0.14251736529517	0.13946972529517	14	3	4	0.00304764000000	0.14251736529517	0.00043434162317
111464477	0	2012-12-09 T 11:45:36 UTC	Ernährung_des_Menschen	19034	1.00000000000000	22	4790	0	14	14	1	3	0.44466992857143	0.40195223076923	2	238	249	100	176	0.64150896658503	0.64131472710481	0.14150896658503	0.14131472710481	0.23936249633558	24	3	4	-0.09804776923077	0.14131472710481	-0.01385559375208
111989521	0	2012-12-23 T 07:17:54 UTC	Ernährung_des_Menschen	19076	0.00000000000000	29	4734	0	1	8	1	2	0.00000000000000	-999	2	239	249	98	176	0.64105136016923	0.64150896658503	0.14105136016923	0.14150896658503	-999	-999	-999	4	-999	0.14150896658503	-999
111991613	0	2012-12-23 T 09:08:44 UTC	Ernährung_des_Menschen	19077	0.40000000000000	271	4734	0	2	8	1	2	0.20000000000000	0.00000000000000	2	240	249	98	176	0.63945516907552	0.64105136016923	0.13945516907552	0.14105136016923	0.64105136016923	65	1	4	-0.50000000000000	0.14105136016923	-0.07052568008462
111991699	0	2012-12-23 T 09:12:35 UTC	Ernährung_des_Menschen	19078	0.50000000000000	38	4734	0	3	8	1	2	0.30000000000000	0.20000000000000	2	241	249	98	176	0.63932580277564	0.63945516907552	0.13932580277564	0.13945516907552	0.43945516907552	44	1	4	-0.30000000000000	0.13945516907552	-0.04183655072266
112026844	0	2012-12-24 T 04:24:13 UTC	Ernährung_des_Menschen	19084	0.40000000000000	764	4734	0	6	8	1	2	0.41309516666667	0.41571420000000	2	242	249	98	176	0.63494392240129	0.63932580277564	0.13494392240129	0.13932580277564	0.22361160277564	23	3	4	-0.08428580000000	0.13932580277564	-0.01174318674759
112048970	0	2012-12-24 T 19:32:31 UTC	Ernährung_des_Menschen	19086	1.00000000000000	99	4734	0	7	8	1	2	0.49693871428571	0.41309516666667	2	243	249	98	176	0.63580798111245	0.63494392240129	0.13580798111245	0.13494392240129	0.22184875573462	23	3	4	-0.08690483333333	0.13494392240129	-0.01172727908563
112049149	0	2012-12-24 T 19:45:37 UTC	Ernährung_des_Menschen	19087	0.00000000000000	19	4734	0	8	8	1	2	0.43482137500000	0.49693871428571	2	244	249	98	176	0.63551929172790	0.63580798111245	0.13551929172790	0.13580798111245	0.13886926682674	14	3	4	-0.00306128571429	0.13580798111245	-0.00041574703247
113763089	0	2013-02-03 T 21:11:47 UTC	Ernährung_des_Menschen	19279	0.50000000000000	201	5940	0	2	4	1	3	0.25000000000000	0.00000000000000	2	245	249	133	176	0.63487145236821	0.63551929172790	0.13487145236821	0.13551929172790	0.63551929172790	64	1	4	-0.50000000000000	0.13551929172790	-0.06775964586395
113767849	0	2013-02-03 T 23:38:07 UTC	Ernährung_des_Menschen	19284	0.50000000000000	148	4980	0	8	8	1	7	0.62500000000000	0.64285714285714	2	246	249	106	176	0.63439838182702	0.63487145236821	0.13439838182702	0.13487145236821	0.00798569048893	1	4	4	0.14285714285714	0.13487145236821	0.01926735033832
114496373	0	2013-02-21 T 14:15:50 UTC	Ernährung_des_Menschen	19381	0.00000000000000	15	6956	0	1	1	1	1	0.00000000000000	-999	2	247	249	161	176	0.63417293552399	0.63439838182702	0.13417293552399	0.13439838182702	-999	-999	-999	4	-999	0.13439838182702	-999
114540245	0	2013-02-22 T 13:57:04 UTC	Ernährung_des_Menschen	19386	1.00000000000000	75	7029	0	1	1	1	1	1.00000000000000	-999	2	248	249	164	176	0.63482180283555	0.63417293552399	0.13482180283555	0.13417293552399	-999	-999	-999	4	-999	0.13417293552399	-999
114541113	0	2013-02-22 T 14:20:21 UTC	Ernährung_des_Menschen	19388	1.00000000000000	55	5590	0	2	2	1	2	1.00000000000000	1.00000000000000	2	249	249	124	176	0.63529617784811	0.63482180283555	0.13529617784811	0.13482180283555	0.36517819716445	37	5	4	0.50000000000000	0.13482180283555	0.06741090141778
8814	0	2002-02-10 T 13:15:53 UTC	Massage	1	0.00000000000000	7	5431	0	1	1	1	1	0.00000000000000	-999	3	1	118	48	85	0.00000000000000	-999	0.50000000000000	-999	-999	-999	-999	-999	-999	-999	-999
8815	0	2002-02-10 T 13:33:24 UTC	Massage	2	1.00000000000000	20	6504	0	1	1	1	1	1.00000000000000	-999	3	2	118	69	85	0.74074074074074	0.00000000000000	0.24074074074074	0.50000000000000	-999	-999	-999	1	-999	-0.50000000000000	-999
96924	0	2002-09-22 T 12:56:48 UTC	Massage	4	0.00000000000000	24	1984	1	1	1	1	1	0.00000000000000	-999	3	3	118	18	85	0.39215686274510	0.74074074074074	0.10784313725490	0.24074074074074	-999	-999	-999	4	-999	0.24074074074074	-999
204452	0	2003-04-21 T 13:04:35 UTC	Massage	73	1.00000000000000	19	1846	1	1	1	1	1	1.00000000000000	-999	3	4	118	15	85	0.55714285714286	0.39215686274510	0.05714285714286	0.10784313725490	-999	-999	-999	2	-999	-0.10784313725490	-999
1551205	0	2004-06-16 T 14:15:53 UTC	Massage	542	0.00000000000000	8	1525	1	1	1	1	1	0.00000000000000	-999	3	5	118	13	85	0.50000000000000	0.55714285714286	0.00000000000000	0.05714285714286	-999	-999	-999	3	-999	0.05714285714286	-999
2841697	0	2004-10-10 T 19:47:28 UTC	Massage	927	0.00000000000000	11	6154	0	1	1	1	1	0.00000000000000	-999	3	6	118	62	85	0.43820224719101	0.50000000000000	0.06179775280899	0.00000000000000	-999	-999	-999	3	-999	0.00000000000000	-999
2883639	0	2004-10-14 T 16:31:39 UTC	Massage	938	1.00000000000000	23	1903	1	1	2	1	1	1.00000000000000	-999	3	7	118	17	85	0.55357142857143	0.43820224719101	0.05357142857143	0.06179775280899	-999	-999	-999	3	-999	-0.06179775280899	-999
2883744	0	2004-10-14 T 16:43:44 UTC	Massage	939	0.85714300000000	145	1903	1	2	2	1	1	0.92857150000000	1.00000000000000	3	8	118	17	85	0.72484721789883	0.55357142857143	0.22484721789883	0.05357142857143	0.44642857142857	45	5	3	0.50000000000000	0.05357142857143	0.02678571428572
2983980	0	2004-10-23 T 18:40:03 UTC	Massage	972	1.00000000000000	144	5602	0	1	1	1	1	1.00000000000000	-999	3	9	118	53	85	0.82365519950125	0.72484721789883	0.32365519950125	0.22484721789883	-999	-999	-999	4	-999	0.22484721789883	-999
3323321	0	2004-11-18 T 11:09:38 UTC	Massage	1062	1.00000000000000	12	1217	1	1	1	1	1	1.00000000000000	-999	3	10	118	9	85	0.82877901937046	0.82365519950125	0.32877901937046	0.32365519950125	-999	-999	-999	5	-999	0.32365519950125	-999
3442814	0	2004-11-21 T 08:04:25 UTC	Massage	1071	0.64285700000000	245	2303	1	1	1	1	1	0.64285700000000	-999	3	11	118	20	85	0.75955273556231	0.82877901937046	0.25955273556231	0.32877901937046	-999	-999	-999	5	-999	0.32877901937046	-999
3874958	0	2004-12-30 T 21:29:00 UTC	Massage	1272	1.00000000000000	165	2804	1	1	2	1	1	1.00000000000000	-999	3	12	118	25	85	0.80775905224787	0.75955273556231	0.30775905224787	0.25955273556231	-999	-999	-999	4	-999	0.25955273556231	-999
3912809	0	2004-12-30 T 21:38:49 UTC	Massage	1273	0.66666700000000	87	2804	1	2	2	1	1	0.83333350000000	1.00000000000000	3	13	118	25	85	0.79427003186813	0.80775905224787	0.29427003186813	0.30775905224787	0.19224094775213	20	5	5	0.50000000000000	0.30775905224787	0.15387952612394
5129483	0	2005-04-03 T 09:19:31 UTC	Massage	1663	1.00000000000000	8	2532	1	1	1	1	1	1.00000000000000	-999	3	14	118	22	85	0.79606288562092	0.79427003186813	0.29606288562092	0.29427003186813	-999	-999	-999	4	-999	0.29427003186813	-999
5806892	0	2005-05-07 T 12:03:53 UTC	Massage	1873	1.00000000000000	144	6644	0	1	1	1	1	1.00000000000000	-999	3	15	118	72	85	0.82371537570622	0.79606288562092	0.32371537570622	0.29606288562092	-999	-999	-999	4	-999	0.29606288562092	-999
5807236	0	2005-05-14 T 13:24:47 UTC	Massage	1896	1.00000000000000	73	3052	1	1	1	1	1	1.00000000000000	-999	3	16	118	28	85	0.83505350572687	0.82371537570622	0.33505350572687	0.32371537570622	-999	-999	-999	5	-999	0.32371537570622	-999
6105016	0	2005-05-29 T 00:15:50 UTC	Massage	2004	0.00000000000000	12	585	1	1	1	1	1	0.00000000000000	-999	3	17	118	5	85	0.82631711333915	0.83505350572687	0.32631711333915	0.33505350572687	-999	-999	-999	5	-999	0.33505350572687	-999
8163105	0	2005-08-03 T 16:44:47 UTC	Massage	2360	1.00000000000000	144	6251	0	1	2	1	2	1.00000000000000	-999	3	18	118	64	85	0.84568995274981	0.82631711333915	0.34568995274981	0.32631711333915	-999	-999	-999	5	-999	0.32631711333915	-999
8571721	0	2005-08-17 T 16:20:37 UTC	Massage	2455	1.00000000000000	257	6629	0	1	1	1	1	1.00000000000000	-999	3	19	118	71	85	0.87130861046512	0.84568995274981	0.37130861046512	0.34568995274981	-999	-999	-999	5	-999	0.34568995274981	-999
9277353	0	2005-09-14 T 19:39:00 UTC	Massage	2650	1.00000000000000	85	2743	1	1	1	1	1	1.00000000000000	-999	3	20	118	24	85	0.87800718248622	0.87130861046512	0.37800718248622	0.37130861046512	-999	-999	-999	5	-999	0.37130861046512	-999
9571065	0	2005-09-28 T 09:46:44 UTC	Massage	2719	0.66666700000000	138	7467	0	5	27	1	7	0.53333340000000	0.50000000000000	3	21	118	85	85	0.86153911631846	0.87800718248622	0.36153911631846	0.37800718248622	0.37800718248622	38	3	5	0.00000000000000	0.37800718248622	0.00000000000000
9912521	0	2005-10-12 T 08:11:32 UTC	Massage	2797	0.00000000000000	10	6682	0	1	1	1	1	0.00000000000000	-999	3	22	118	73	85	0.85670172655811	0.86153911631846	0.35670172655811	0.36153911631846	-999	-999	-999	5	-999	0.36153911631846	-999
10198131	0	2005-10-22 T 19:59:59 UTC	Massage	2868	1.00000000000000	58	5732	0	1	1	1	1	1.00000000000000	-999	3	23	118	55	85	0.86122119358347	0.85670172655811	0.36122119358347	0.35670172655811	-999	-999	-999	5	-999	0.35670172655811	-999
10202605	0	2005-10-22 T 22:45:14 UTC	Massage	2873	1.00000000000000	8	5512	0	1	1	1	1	1.00000000000000	-999	3	24	118	50	85	0.86182229290742	0.86122119358347	0.36182229290742	0.36122119358347	-999	-999	-999	5	-999	0.36122119358347	-999
10865525	0	2005-11-16 T 14:41:40 UTC	Massage	3072	0.58333300000000	309	7427	0	1	1	1	1	0.58333300000000	-999	3	25	118	84	85	0.82190893877551	0.86182229290742	0.32190893877551	0.36182229290742	-999	-999	-999	5	-999	0.36182229290742	-999
11689667	0	2005-12-16 T 11:28:22 UTC	Massage	3326	1.00000000000000	5	5500	0	9	14	1	11	0.56666666666667	0.51250000000000	3	26	118	49	85	0.82232099583526	0.82190893877551	0.32232099583526	0.32190893877551	0.30940893877551	31	3	5	0.01250000000000	0.32190893877551	0.00402386173469
11689906	0	2005-12-16 T 11:36:23 UTC	Massage	3328	1.00000000000000	3	644	1	1	1	1	1	1.00000000000000	-999	3	27	118	6	85	0.82256731608133	0.82232099583526	0.32256731608133	0.32232099583526	-999	-999	-999	5	-999	0.32232099583526	-999
12760158	0	2006-01-18 T 18:30:05 UTC	Massage	3564	0.00000000000000	24	1769	1	1	2	1	1	0.00000000000000	-999	3	28	118	14	85	0.81354463985375	0.82256731608133	0.31354463985375	0.32256731608133	-999	-999	-999	5	-999	0.32256731608133	-999
12784657	0	2006-01-19 T 13:00:06 UTC	Massage	3569	0.88888900000000	624	1769	1	2	2	1	1	0.44444450000000	0.00000000000000	3	29	118	14	85	0.83026401422475	0.81354463985375	0.33026401422475	0.31354463985375	0.81354463985375	82	1	5	-0.50000000000000	0.31354463985375	-0.15677231992688
12787436	0	2006-01-19 T 14:12:18 UTC	Massage	3571	1.00000000000000	17	6862	0	1	31	1	8	1.00000000000000	-999	3	30	118	76	85	0.83128399010251	0.83026401422475	0.33128399010251	0.33026401422475	-999	-999	-999	5	-999	0.33026401422475	-999
12808162	0	2006-01-20 T 00:09:36 UTC	Massage	3575	0.50000000000000	182	6862	0	2	31	1	8	0.75000000000000	1.00000000000000	3	31	118	76	85	0.81125951776818	0.83128399010251	0.31125951776818	0.33128399010251	0.16871600989749	17	5	5	0.50000000000000	0.33128399010251	0.16564199505126
12808223	0	2006-01-20 T 00:13:02 UTC	Massage	3576	0.00000000000000	42	6862	0	3	31	1	8	0.50000000000000	0.75000000000000	3	32	118	76	85	0.80009905273502	0.81125951776818	0.30009905273502	0.31125951776818	0.06125951776818	7	4	5	0.25000000000000	0.31125951776818	0.07781487944205
12813041	0	2006-01-20 T 09:00:10 UTC	Massage	3577	0.50000000000000	31	6862	0	4	31	1	8	0.50000000000000	0.50000000000000	3	33	118	76	85	0.79708249286641	0.80009905273502	0.29708249286641	0.30009905273502	0.30009905273502	31	3	5	0.00000000000000	0.30009905273502	0.00000000000000
12918562	0	2006-01-22 T 23:46:08 UTC	Massage	3597	0.33333300000000	220	6862	0	5	31	1	8	0.46666660000000	0.50000000000000	3	34	118	76	85	0.76620328934625	0.79708249286641	0.26620328934625	0.29708249286641	0.29708249286641	30	3	4	0.00000000000000	0.29708249286641	0.00000000000000
12947139	0	2006-01-23 T 19:00:04 UTC	Massage	3608	1.00000000000000	130	6862	0	7	31	1	8	0.47619042857143	0.38888883333333	3	35	118	76	85	0.77505406755970	0.76620328934625	0.27505406755970	0.26620328934625	0.37731445601292	38	2	4	-0.11111116666667	0.26620328934625	-0.02957815804977
12951144	0	2006-01-23 T 20:34:00 UTC	Massage	3611	0.57142900000000	244	6862	0	8	31	1	8	0.48809525000000	0.47619042857143	3	36	118	76	85	0.76154549864057	0.77505406755970	0.26154549864057	0.27505406755970	0.29886363898827	30	3	4	-0.02380957142857	0.27505406755970	-0.00654891946828
12955634	0	2006-01-23 T 22:20:04 UTC	Massage	3613	0.00000000000000	78	6862	0	9	31	1	8	0.43386244444444	0.48809525000000	3	37	118	76	85	0.74573065601704	0.76154549864057	0.24573065601704	0.26154549864057	0.27345024864057	28	3	4	-0.01190475000000	0.26154549864057	-0.00311363377494
12955833	0	2006-01-23 T 22:26:32 UTC	Massage	3614	0.50000000000000	10	6862	0	10	31	1	8	0.44047620000000	0.43386244444444	3	38	118	76	85	0.74507815825810	0.74573065601704	0.24507815825810	0.24573065601704	0.31186821157260	32	3	4	-0.06613755555556	0.24573065601704	-0.01625202491403
13003691	0	2006-01-25 T 10:49:13 UTC	Massage	3627	0.42857100000000	340	6862	0	11	31	1	8	0.43939390909091	0.44047620000000	3	39	118	76	85	0.71886957720409	0.74507815825810	0.21886957720409	0.24507815825810	0.30460195825810	31	3	4	-0.05952380000000	0.24507815825810	-0.01458798327652
13065328	0	2006-01-26 T 22:33:42 UTC	Massage	3665	1.00000000000000	37	6333	0	1	4	1	1	1.00000000000000	-999	3	40	118	65	85	0.72138027612841	0.71886957720409	0.22138027612841	0.21886957720409	-999	-999	-999	4	-999	0.21886957720409	-999
13065650	0	2006-01-26 T 22:44:00 UTC	Massage	3666	0.00000000000000	13	6333	0	2	4	1	1	0.50000000000000	1.00000000000000	3	41	118	65	85	0.71912379307026	0.72138027612841	0.21912379307026	0.22138027612841	0.27861972387159	28	5	4	0.50000000000000	0.22138027612841	0.11069013806421
13082530	0	2006-01-27 T 13:53:22 UTC	Massage	3680	1.00000000000000	15	6862	0	12	31	1	8	0.48611108333333	0.43939390909091	3	42	118	76	85	0.72013389690722	0.71912379307026	0.22013389690722	0.21912379307026	0.27972988397935	28	3	4	-0.06060609090909	0.21912379307026	-0.01328023652316
13092981	0	2006-01-27 T 18:39:12 UTC	Massage	3689	1.00000000000000	31	6333	0	3	4	1	1	0.66666666666667	0.50000000000000	3	43	118	65	85	0.72219859209900	0.72013389690722	0.22219859209900	0.22013389690722	0.22013389690722	23	3	4	0.00000000000000	0.22013389690722	0.00000000000000
13179250	0	2006-01-30 T 10:17:38 UTC	Massage	3724	0.00000000000000	7	6224	0	1	1	1	1	0.00000000000000	-999	3	44	118	63	85	0.72099750154431	0.72219859209900	0.22099750154431	0.22219859209900	-999	-999	-999	4	-999	0.22219859209900	-999
13287318	0	2006-02-02 T 09:55:04 UTC	Massage	3777	0.50000000000000	270	6862	0	17	31	1	8	0.44741529411765	0.44412875000000	3	45	118	76	85	0.70767548202724	0.72099750154431	0.20767548202724	0.22099750154431	0.27686875154431	28	3	4	-0.05587125000000	0.22099750154431	-0.01234740665816
13447843	0	2006-02-06 T 17:16:17 UTC	Massage	3833	0.00000000000000	1	6333	0	4	4	1	1	0.50000000000000	0.66666666666667	3	46	118	65	85	0.70751751875000	0.70767548202724	0.20751751875000	0.20767548202724	0.04100881536057	5	4	4	0.16666666666667	0.20767548202724	0.03461258033787
13530471	0	2006-02-08 T 23:12:45 UTC	Massage	3855	1.00000000000000	5	6862	0	18	31	1	8	0.47811444444444	0.44741529411765	3	47	118	76	85	0.70784358617614	0.70751751875000	0.20784358617614	0.20751751875000	0.26010222463235	27	3	4	-0.05258470588235	0.20751751875000	-0.01091224768890
13805491	0	2006-02-17 T 22:58:47 UTC	Massage	3912	1.00000000000000	10	4539	0	1	3	1	2	1.00000000000000	-999	3	48	118	37	85	0.70849354482759	0.70784358617614	0.20849354482759	0.20784358617614	-999	-999	-999	4	-999	0.20784358617614	-999
13930263	0	2006-02-21 T 20:24:23 UTC	Massage	3930	0.50000000000000	43	6862	0	19	31	1	8	0.47926631578947	0.47811444444444	3	49	118	76	85	0.70651795592772	0.70849354482759	0.20651795592772	0.20849354482759	0.23037910038315	24	3	4	-0.02188555555556	0.20849354482759	-0.00456299705830
14206381	0	2006-03-02 T 13:49:42 UTC	Massage	3988	0.00000000000000	39	317	1	1	1	1	1	0.00000000000000	-999	3	50	118	2	85	0.70049781166703	0.70651795592772	0.20049781166703	0.20651795592772	-999	-999	-999	4	-999	0.20651795592772	-999
17965193	0	2006-06-17 T 12:31:23 UTC	Massage	5153	1.00000000000000	10	5194	0	1	2	1	1	1.00000000000000	-999	3	51	118	44	85	0.70115074863745	0.70049781166703	0.20115074863745	0.20049781166703	-999	-999	-999	4	-999	0.20049781166703	-999
17965420	0	2006-06-17 T 12:36:38 UTC	Massage	5154	0.50000000000000	33	5194	0	2	2	1	1	0.75000000000000	1.00000000000000	3	52	118	44	85	0.69971395757576	0.70115074863745	0.19971395757576	0.20115074863745	0.29884925136255	30	5	4	0.50000000000000	0.20115074863745	0.10057537431873
18492049	0	2006-07-01 T 10:39:23 UTC	Massage	5316	1.00000000000000	187	3044	1	1	1	1	1	1.00000000000000	-999	3	53	118	27	85	0.71139556563345	0.69971395757576	0.21139556563345	0.19971395757576	-999	-999	-999	4	-999	0.19971395757576	-999
18494689	0	2006-07-01 T 11:56:10 UTC	Massage	5318	0.66666700000000	94	6125	0	13	90	1	21	0.70512823076923	0.70833333333333	3	54	118	61	85	0.71053768251377	0.71139556563345	0.21053768251377	0.21139556563345	0.00306223230012	1	4	4	0.20833333333333	0.21139556563345	0.04404074284030
20619813	0	2006-08-25 T 06:27:12 UTC	Massage	5870	0.00000000000000	20	7079	0	1	1	1	1	0.00000000000000	-999	3	55	118	77	85	0.70764990489738	0.71053768251377	0.20764990489738	0.21053768251377	-999	-999	-999	4	-999	0.21053768251377	-999
22482160	0	2006-10-11 T 17:47:23 UTC	Massage	6433	0.00000000000000	52	2825	1	1	1	1	1	0.00000000000000	-999	3	56	118	26	85	0.70025038849789	0.70764990489738	0.20025038849789	0.20764990489738	-999	-999	-999	4	-999	0.20764990489738	-999
23481169	0	2006-11-06 T 17:03:39 UTC	Massage	6760	1.00000000000000	12	7253	0	1	1	1	1	1.00000000000000	-999	3	57	118	80	85	0.70097195225677	0.70025038849789	0.20097195225677	0.20025038849789	-999	-999	-999	4	-999	0.20025038849789	-999
23552957	0	2006-11-08 T 12:14:37 UTC	Massage	6779	0.00000000000000	16	2723	1	1	1	1	1	0.00000000000000	-999	3	58	118	23	85	0.69872929054189	0.70097195225677	0.19872929054189	0.20097195225677	-999	-999	-999	4	-999	0.20097195225677	-999
24177512	0	2006-11-23 T 11:18:09 UTC	Massage	6895	1.00000000000000	18	367	1	1	1	1	1	1.00000000000000	-999	3	59	118	3	85	0.69980975931461	0.69872929054189	0.19980975931461	0.19872929054189	-999	-999	-999	4	-999	0.19872929054189	-999
24367279	0	2006-11-27 T 17:07:18 UTC	Massage	6923	0.00000000000000	40	1861	1	1	1	1	1	0.00000000000000	-999	3	60	118	16	85	0.69427657284048	0.69980975931461	0.19427657284048	0.19980975931461	-999	-999	-999	4	-999	0.19980975931461	-999
25387314	0	2006-12-21 T 12:08:12 UTC	Massage	7090	1.00000000000000	14	6862	0	30	31	1	8	0.51835013333333	0.50174151724138	3	61	118	76	85	0.69512028030751	0.69427657284048	0.19512028030751	0.19427657284048	0.19253505559910	20	3	4	0.00174151724138	0.19427657284048	0.00033833600120
28486625	0	2007-02-28 T 21:02:03 UTC	Massage	7821	1.00000000000000	27	3904	1	1	1	1	1	1.00000000000000	-999	3	62	118	33	85	0.69673434941177	0.69512028030751	0.19673434941177	0.19512028030751	-999	-999	-999	4	-999	0.19512028030751	-999
31293221	0	2007-05-03 T 08:04:22 UTC	Massage	8511	0.00000000000000	30	5640	0	10	20	1	18	0.55000000000000	0.61111111111111	3	63	118	54	85	0.69265987953216	0.69673434941177	0.19265987953216	0.19673434941177	0.08562323830066	9	4	4	0.11111111111111	0.19673434941177	0.02185937215686
31301364	0	2007-05-03 T 11:16:01 UTC	Massage	8514	0.33333300000000	131	4887	0	1	2	1	2	0.33333300000000	-999	3	64	118	40	85	0.68371256510169	0.69265987953216	0.18371256510169	0.19265987953216	-999	-999	-999	4	-999	0.19265987953216	-999
31305319	0	2007-05-03 T 12:46:33 UTC	Massage	8516	1.00000000000000	7	4510	0	1	1	1	1	1.00000000000000	-999	3	65	118	36	85	0.68413284073652	0.68371256510169	0.18413284073652	0.18371256510169	-999	-999	-999	4	-999	0.18371256510169	-999
32537781	0	2007-05-30 T 18:33:26 UTC	Massage	8745	0.00000000000000	27	984	1	1	1	1	1	0.00000000000000	-999	3	66	118	8	85	0.68064434466478	0.68413284073652	0.18064434466478	0.18413284073652	-999	-999	-999	4	-999	0.18413284073652	-999
32647218	0	2007-06-02 T 12:17:29 UTC	Massage	8783	1.00000000000000	9	662	1	1	1	1	1	1.00000000000000	-999	3	67	118	7	85	0.68118623774510	0.68064434466478	0.18118623774510	0.18064434466478	-999	-999	-999	4	-999	0.18064434466478	-999
32901417	0	2007-06-08 T 12:16:46 UTC	Massage	8838	0.00000000000000	6	1318	1	1	1	1	1	0.00000000000000	-999	3	68	118	11	85	0.68041653578154	0.68118623774510	0.18041653578154	0.18118623774510	-999	-999	-999	4	-999	0.18118623774510	-999
39720964	0	2007-12-05 T 16:21:14 UTC	Massage	10324	0.00000000000000	7	7467	0	22	27	1	7	0.34848486363636	0.36507938095238	3	69	118	85	85	0.67952074572127	0.68041653578154	0.17952074572127	0.18041653578154	0.31533715482916	32	2	4	-0.13492061904762	0.18041653578154	-0.02434191069407
40207348	0	2007-12-18 T 17:03:27 UTC	Massage	10414	0.00000000000000	18	1287	1	10	17	1	11	0.63000000000000	0.70000000000000	3	70	118	10	85	0.67722807966261	0.67952074572127	0.17722807966261	0.17952074572127	0.02047925427873	3	4	4	0.20000000000000	0.17952074572127	0.03590414914425
41770576	0	2008-01-28 T 19:12:21 UTC	Massage	10761	1.00000000000000	11	5125	0	1	1	1	1	1.00000000000000	-999	3	71	118	43	85	0.67789221941639	0.67722807966261	0.17789221941639	0.17722807966261	-999	-999	-999	4	-999	0.17722807966261	-999
43877113	0	2008-03-19 T 08:33:49 UTC	Massage	11101	0.00000000000000	8	6853	0	1	1	1	1	0.00000000000000	-999	3	72	118	75	85	0.67687930612626	0.67789221941639	0.17687930612626	0.17789221941639	-999	-999	-999	4	-999	0.17789221941639	-999
44912987	0	2008-04-14 T 22:23:06 UTC	Massage	11249	1.00000000000000	7	6360	0	4	8	1	5	0.81250000000000	0.75000000000000	3	73	118	66	85	0.67730121339302	0.67687930612626	0.17730121339302	0.17687930612626	0.07312069387374	8	4	4	0.25000000000000	0.17687930612626	0.04421982653157
45811989	0	2008-05-08 T 19:33:43 UTC	Massage	11464	0.00000000000000	29	5535	0	10	10	1	10	0.10000000000000	0.11111111111111	3	74	118	51	85	0.67365710667904	0.67730121339302	0.17365710667904	0.17730121339302	0.56619010228191	57	1	4	-0.38888888888889	0.17730121339302	-0.06895047187506
46876059	0	2008-06-04 T 14:14:53 UTC	Massage	11685	1.00000000000000	7	6112	0	1	1	1	1	1.00000000000000	-999	3	75	118	60	85	0.67408037891421	0.67365710667904	0.17408037891421	0.17365710667904	-999	-999	-999	4	-999	0.17365710667904	-999
48193429	0	2008-07-09 T 16:39:59 UTC	Massage	12039	0.00000000000000	5	2305	1	1	1	1	1	0.00000000000000	-999	3	76	118	21	85	0.67345646149574	0.67408037891421	0.17345646149574	0.17408037891421	-999	-999	-999	4	-999	0.17408037891421	-999
48193942	0	2008-07-09 T 16:54:44 UTC	Massage	12040	0.91666700000000	194	4903	0	16	34	1	19	0.69444443750000	0.67962960000000	3	77	118	42	85	0.68188799195854	0.67345646149574	0.18188799195854	0.17345646149574	0.00617313850426	1	4	4	0.17962960000000	0.17345646149574	0.03115791479590
48725332	0	2008-07-23 T 16:41:43 UTC	Massage	12122	0.00000000000000	43	5803	0	4	6	1	4	0.59523800000000	0.79365066666667	3	78	118	57	85	0.67668827859550	0.68188799195854	0.17668827859550	0.18188799195854	0.11176267470813	12	4	4	0.29365066666667	0.18188799195854	0.05341153009729
48725446	0	2008-07-23 T 16:44:14 UTC	Massage	12123	1.00000000000000	94	5803	0	5	6	1	4	0.67619040000000	0.59523800000000	3	79	118	57	85	0.68198939525554	0.67668827859550	0.18198939525554	0.17668827859550	0.08145027859550	9	3	4	0.09523800000000	0.17668827859550	0.01682743827688
49003847	0	2008-07-31 T 07:19:38 UTC	Massage	12180	0.00000000000000	4	3791	1	1	1	1	1	0.00000000000000	-999	3	80	118	30	85	0.68151389280112	0.68198939525554	0.18151389280112	0.18198939525554	-999	-999	-999	4	-999	0.18198939525554	-999
51146857	0	2008-09-25 T 16:20:42 UTC	Massage	12548	1.00000000000000	14	1287	1	13	17	1	11	0.63846153846154	0.60833333333333	3	81	118	10	85	0.68228920239958	0.68151389280112	0.18228920239958	0.18151389280112	0.07318055946779	8	4	4	0.10833333333333	0.18151389280112	0.01966400505345
51147539	0	2008-09-25 T 16:39:43 UTC	Massage	12549	0.00000000000000	15	1287	1	14	17	1	11	0.59285714285714	0.63846153846154	3	82	118	10	85	0.68051425650364	0.68228920239958	0.18051425650364	0.18228920239958	0.04382766393804	5	4	4	0.13846153846154	0.18228920239958	0.02524004340917
52159486	0	2008-10-23 T 16:21:25 UTC	Massage	12752	1.00000000000000	8	2231	1	1	1	1	1	1.00000000000000	-999	3	83	118	19	85	0.68095691080707	0.68051425650364	0.18095691080707	0.18051425650364	-999	-999	-999	4	-999	0.18051425650364	-999
54331696	0	2008-12-19 T 20:47:10 UTC	Massage	13071	1.00000000000000	7	6104	0	2	2	1	2	0.50000000000000	0.00000000000000	3	84	118	59	85	0.68134322833420	0.68095691080707	0.18134322833420	0.18095691080707	0.68095691080707	69	1	4	-0.50000000000000	0.18095691080707	-0.09047845540354
57143291	0	2009-02-25 T 19:47:08 UTC	Massage	13338	0.00000000000000	9	7467	0	24	27	1	7	0.34150329166667	0.35635126086957	3	85	118	85	85	0.68028414559586	0.68134322833420	0.18028414559586	0.18134322833420	0.32499196746463	33	2	4	-0.14364873913043	0.18134322833420	-0.02604972610005
58075105	0	2009-03-19 T 09:52:06 UTC	Massage	13454	0.00000000000000	45	7292	0	1	1	1	1	0.00000000000000	-999	3	86	118	81	85	0.67503773830334	0.68028414559586	0.17503773830334	0.18028414559586	-999	-999	-999	4	-999	0.18028414559586	-999
58075231	0	2009-03-19 T 09:54:43 UTC	Massage	13455	0.00000000000000	45	5241	0	9	11	1	6	0.00000000000000	0.00000000000000	3	87	118	45	85	0.66987163316327	0.67503773830334	0.16987163316327	0.17503773830334	0.67503773830334	68	1	4	-0.50000000000000	0.17503773830334	-0.08751886915167
59948404	0	2009-05-11 T 18:51:23 UTC	Massage	13666	0.00000000000000	8	460	1	1	1	1	1	0.00000000000000	-999	3	88	118	4	85	0.66896148148777	0.66987163316327	0.16896148148777	0.16987163316327	-999	-999	-999	4	-999	0.16987163316327	-999
61670708	0	2009-06-28 T 22:25:18 UTC	Massage	13822	0.00000000000000	65	6802	0	2	6	1	5	0.00000000000000	0.00000000000000	3	89	118	74	85	0.66165718175710	0.66896148148777	0.16165718175710	0.16896148148777	0.66896148148777	67	1	4	-0.50000000000000	0.16896148148777	-0.08448074074389
62797069	0	2009-07-30 T 16:40:53 UTC	Massage	13966	0.00000000000000	58	1332	1	1	1	1	1	0.00000000000000	-999	3	90	118	12	85	0.65527286691066	0.66165718175710	0.15527286691066	0.16165718175710	-999	-999	-999	4	-999	0.16165718175710	-999
62797075	0	2009-07-30 T 16:41:00 UTC	Massage	13967	0.85714300000000	1546	4899	0	8	9	2	8	0.70959250000000	0.68851385714286	3	91	118	41	85	0.69657116329231	0.65527286691066	0.19657116329231	0.15527286691066	0.03324099023220	4	4	4	0.18851385714286	0.15527286691066	0.02927108705096
63716182	0	2009-08-24 T 12:09:57 UTC	Massage	14152	0.75000000000000	299	5929	0	6	6	1	5	0.91666666666667	0.95000000000000	3	92	118	58	85	0.69860466917006	0.69657116329231	0.19860466917006	0.19657116329231	0.25342883670769	26	5	4	0.45000000000000	0.19657116329231	0.08845702348154
68714224	0	2010-01-02 T 11:07:24 UTC	Massage	14861	0.00000000000000	9	5415	0	1	1	1	1	0.00000000000000	-999	3	93	118	47	85	0.69780524869676	0.69860466917006	0.19780524869676	0.19860466917006	-999	-999	-999	4	-999	0.19860466917006	-999
68911098	0	2010-01-06 T 16:09:02 UTC	Massage	14885	1.00000000000000	87	4331	1	1	1	1	1	1.00000000000000	-999	3	94	118	35	85	0.70111145384809	0.69780524869676	0.20111145384809	0.19780524869676	-999	-999	-999	4	-999	0.19780524869676	-999
68964438	0	2010-01-07 T 16:21:29 UTC	Massage	14888	1.00000000000000	53	5588	0	2	57	1	16	0.60000000000000	0.20000000000000	3	95	118	52	85	0.70309035365397	0.70111145384809	0.20309035365397	0.20111145384809	0.50111145384809	51	1	4	-0.30000000000000	0.20111145384809	-0.06033343615443
70307019	0	2010-02-06 T 11:44:05 UTC	Massage	15117	0.00000000000000	36	7118	0	23	113	1	41	0.37681156521739	0.39393936363636	3	96	118	78	85	0.69994257940555	0.70309035365397	0.19994257940555	0.20309035365397	0.30915099001761	31	2	4	-0.10606063636364	0.20309035365397	-0.02153989214786
72847740	0	2010-04-07 T 10:34:48 UTC	Massage	15486	1.00000000000000	13	6429	0	4	6	1	6	0.42857150000000	0.23809533333333	3	97	118	67	85	0.70042690352620	0.69994257940555	0.20042690352620	0.19994257940555	0.46184724607222	47	2	4	-0.26190466666667	0.19994257940555	-0.05236589461168
73126656	0	2010-04-14 T 10:39:35 UTC	Massage	15512	1.00000000000000	68	3782	1	1	1	1	1	1.00000000000000	-999	3	98	118	29	85	0.70293502597882	0.70042690352620	0.20293502597882	0.20042690352620	-999	-999	-999	4	-999	0.20042690352620	-999
73141846	0	2010-04-14 T 16:52:08 UTC	Massage	15515	1.00000000000000	35	7118	0	33	113	1	41	0.40481739393939	0.38621793750000	3	99	118	78	85	0.70420967034449	0.70293502597882	0.20420967034449	0.20293502597882	0.31671708847882	32	2	4	-0.11378206250000	0.20293502597882	-0.02309036580936
76339799	0	2010-07-05 T 14:38:30 UTC	Massage	15894	1.00000000000000	104	4691	0	1	4	1	2	1.00000000000000	-999	3	100	118	38	85	0.70793345611911	0.70420967034449	0.20793345611911	0.20420967034449	-999	-999	-999	4	-999	0.20420967034449	-999
76341399	0	2010-07-05 T 15:14:16 UTC	Massage	15895	0.00000000000000	30	7248	0	53	80	1	48	0.47882600000000	0.48803419230769	3	101	118	79	85	0.70537188288506	0.70793345611911	0.20537188288506	0.20793345611911	0.21989926381142	22	3	4	-0.01196580769231	0.20793345611911	-0.00248809174872
78235833	0	2010-08-24 T 15:18:56 UTC	Massage	16117	1.00000000000000	107	3873	1	1	1	1	1	1.00000000000000	-999	3	102	118	32	85	0.70912577768516	0.70537188288506	0.20912577768516	0.20537188288506	-999	-999	-999	4	-999	0.20537188288506	-999
81538922	0	2010-11-15 T 13:57:02 UTC	Massage	16453	0.00000000000000	48	154	1	1	2	1	1	0.00000000000000	-999	3	103	118	1	85	0.70509569985792	0.70912577768516	0.20509569985792	0.20912577768516	-999	-999	-999	4	-999	0.20912577768516	-999
81539022	0	2010-11-15 T 14:00:02 UTC	Massage	16454	1.00000000000000	3	154	1	2	2	1	1	0.50000000000000	0.00000000000000	3	104	118	1	85	0.70520041200142	0.70509569985792	0.20520041200142	0.20509569985792	0.70509569985792	71	1	4	-0.50000000000000	0.20509569985792	-0.10254784992896
85509002	0	2011-02-19 T 22:02:39 UTC	Massage	16939	1.00000000000000	17	4257	1	1	2	1	1	1.00000000000000	-999	3	105	118	34	85	0.70579237904559	0.70520041200142	0.20579237904559	0.20520041200142	-999	-999	-999	4	-999	0.20520041200142	-999
85509191	0	2011-02-19 T 22:07:38 UTC	Massage	16940	0.00000000000000	13	4257	1	2	2	1	1	0.50000000000000	1.00000000000000	3	106	118	34	85	0.70471025840311	0.70579237904559	0.20471025840311	0.20579237904559	0.29420762095441	30	5	4	0.50000000000000	0.20579237904559	0.10289618952280
88765771	0	2011-05-12 T 20:13:47 UTC	Massage	17200	0.78571400000000	453	3836	1	1	2	1	1	0.78571400000000	-999	3	107	118	31	85	0.70881848667712	0.70471025840311	0.20881848667712	0.20471025840311	-999	-999	-999	4	-999	0.20471025840311	-999
88765792	0	2011-05-12 T 20:14:13 UTC	Massage	17201	0.80000000000000	663	7382	0	5	8	1	6	0.45333340000000	0.36666675000000	3	108	118	82	85	0.71511899145388	0.70881848667712	0.21511899145388	0.20881848667712	0.34215173667712	35	2	4	-0.13333325000000	0.20881848667712	-0.02784244748874
88765885	0	2011-05-12 T 20:17:16 UTC	Massage	17202	0.80000000000000	80	3836	1	2	2	1	1	0.79285700000000	0.78571400000000	3	109	118	31	85	0.71582084992248	0.71511899145388	0.21582084992248	0.21511899145388	0.07059500854612	8	4	4	0.28571400000000	0.21511899145388	0.06146250752425
88765909	0	2011-05-12 T 20:17:52 UTC	Massage	17203	1.00000000000000	27	7416	0	9	9	1	8	0.69191922222222	0.65340912500000	3	110	118	83	85	0.71661170098949	0.71582084992248	0.21661170098949	0.21582084992248	0.06241172492248	7	4	4	0.15340912500000	0.21582084992248	0.03310888774336
91640640	0	2011-07-24 T 19:11:52 UTC	Massage	17472	1.00000000000000	312	5253	0	1	1	1	1	1.00000000000000	-999	3	111	118	46	85	0.72544105482325	0.71661170098949	0.22544105482325	0.21661170098949	-999	-999	-999	4	-999	0.21661170098949	-999
91647678	0	2011-07-24 T 21:12:00 UTC	Massage	17473	0.00000000000000	102	7118	0	73	113	1	41	0.40630361643836	0.41194672222222	3	112	118	78	85	0.71812640599051	0.72544105482325	0.21812640599051	0.22544105482325	0.31349433260103	32	3	4	-0.08805327777778	0.22544105482325	-0.01985082382287
95984771	0	2011-11-14 T 13:33:26 UTC	Massage	17785	1.00000000000000	7	6543	0	1	1	1	1	1.00000000000000	-999	3	113	118	70	85	0.71832132006322	0.71812640599051	0.21832132006322	0.21812640599051	-999	-999	-999	4	-999	0.21812640599051	-999
109082117	0	2012-10-08 T 19:22:05 UTC	Massage	18822	0.80000000000000	112	6441	0	1	1	1	1	0.80000000000000	-999	3	114	118	68	85	0.71921511704934	0.71832132006322	0.21921511704934	0.21832132006322	-999	-999	-999	4	-999	0.21832132006322	-999
109127300	0	2012-10-09 T 17:24:30 UTC	Massage	18825	0.00000000000000	42	5762	0	2	2	1	2	0.50000000000000	1.00000000000000	3	115	118	56	85	0.71627583176024	0.71921511704934	0.21627583176024	0.21921511704934	0.28078488295066	29	5	4	0.50000000000000	0.21921511704934	0.10960755852467
109915489	0	2012-10-30 T 17:09:27 UTC	Massage	18891	0.90000000000000	179	4692	0	8	9	1	5	0.78437500000000	0.76785714285714	3	116	118	39	85	0.71942107144223	0.71627583176024	0.21942107144223	0.21627583176024	0.05158131109690	6	4	4	0.26785714285714	0.21627583176024	0.05793102636435
109915639	0	2012-10-30 T 17:13:39 UTC	Massage	18892	1.00000000000000	13	4692	0	9	9	1	5	0.80833333333333	0.78437500000000	3	117	118	39	85	0.71976948352278	0.71942107144223	0.21976948352278	0.21942107144223	0.06495392855777	7	4	4	0.28437500000000	0.21942107144223	0.06239786719138
109939111	0	2012-10-31 T 11:17:25 UTC	Massage	18896	1.00000000000000	103	7467	0	27	27	1	7	0.37763255555556	0.35369534615385	3	118	118	85	85	0.72249969003027	0.71976948352278	0.22249969003027	0.21976948352278	0.36607413736893	37	2	4	-0.14630465384615	0.21976948352278	-0.03215329821275
49728	0	2002-12-06 T 20:48:18 UTC	Rohkost	24	0.50000000000000	46	6806	0	1	3	1	3	0.50000000000000	-999	4	1	162	87	97	0.50000000000000	-999	0.00000000000000	-999	-999	-999	-999	-999	-999	-999	-999
49912	0	2002-12-06 T 21:23:18 UTC	Rohkost	25	1.00000000000000	2	6370	0	8	30	1	5	0.57812500000000	0.51785714285714	4	2	162	75	97	0.52083333333333	0.50000000000000	0.02083333333333	0.00000000000000	0.01785714285714	2	3	3	0.01785714285714	0.00000000000000	0.00000000000000
56882	0	2003-01-02 T 19:37:39 UTC	Rohkost	26	0.00000000000000	19	6370	0	9	30	1	5	0.51388888888889	0.57812500000000	4	3	162	75	97	0.37313432835821	0.52083333333333	0.12686567164179	0.02083333333333	0.05729166666667	6	3	3	0.07812500000000	0.02083333333333	0.00162760416667
56898	0	2003-01-02 T 20:09:43 UTC	Rohkost	27	0.66666700000000	110	1239	1	2	3	1	3	0.83333350000000	1.00000000000000	4	4	162	15	97	0.55555576271186	0.37313432835821	0.05555576271186	0.12686567164179	0.62686567164179	63	5	2	0.50000000000000	-0.12686567164179	-0.06343283582090
57056	0	2003-01-03 T 00:19:51 UTC	Rohkost	28	1.00000000000000	25	7406	0	2	12	1	5	0.66666650000000	0.33333300000000	4	5	162	96	97	0.61056123762376	0.55555576271186	0.11056123762376	0.05555576271186	0.22222276271186	23	2	3	-0.16666700000000	0.05555576271186	-0.00925931230390
57057	0	2003-01-03 T 10:08:52 UTC	Rohkost	29	1.00000000000000	16	936	1	1	1	1	1	1.00000000000000	-999	4	6	162	13	97	0.63914389908257	0.61056123762376	0.13914389908257	0.11056123762376	-999	-999	-999	4	-999	0.11056123762376	-999
57071	0	2003-01-03 T 10:34:00 UTC	Rohkost	30	0.50000000000000	83	7406	0	3	12	1	5	0.61111100000000	0.66666650000000	4	7	162	96	97	0.60077531561462	0.63914389908257	0.10077531561462	0.13914389908257	0.02752260091743	3	4	4	0.16666650000000	0.13914389908257	0.02319062665645
57074	0	2003-01-03 T 10:47:39 UTC	Rohkost	31	0.00000000000000	14	6370	0	10	30	1	5	0.46250000000000	0.51388888888889	4	8	162	75	97	0.57407419047619	0.60077531561462	0.07407419047619	0.10077531561462	0.08688642672573	9	3	4	0.01388888888889	0.10077531561462	0.00139965716131
57085	0	2003-01-03 T 10:49:55 UTC	Rohkost	32	0.83333300000000	164	6370	0	11	30	1	5	0.49621209090909	0.46250000000000	4	9	162	75	97	0.66283921085595	0.57407419047619	0.16283921085595	0.07407419047619	0.11157419047619	12	3	3	-0.03750000000000	0.07407419047619	-0.00277778214286
57094	0	2003-01-03 T 10:58:42 UTC	Rohkost	33	1.00000000000000	7	6370	0	12	30	1	5	0.53819441666667	0.49621209090909	4	10	162	75	97	0.66769543621399	0.66283921085595	0.16769543621399	0.16283921085595	0.16662711994686	17	3	4	-0.00378790909091	0.16283921085595	-0.00061682012716
57388	0	2003-01-03 T 11:40:03 UTC	Rohkost	34	0.00000000000000	32	7406	0	4	12	1	5	0.45833325000000	0.61111100000000	4	11	162	96	97	0.62644784169884	0.66769543621399	0.12644784169884	0.16769543621399	0.05658443621399	6	4	4	0.11111100000000	0.16769543621399	0.01863280761317
57391	0	2003-01-04 T 08:22:03 UTC	Rohkost	35	0.00000000000000	38	1483	1	1	1	1	1	0.00000000000000	-999	4	12	162	22	97	0.58363306115108	0.62644784169884	0.08363306115108	0.12644784169884	-999	-999	-999	4	-999	0.12644784169884	-999
57443	0	2003-01-04 T 09:00:23 UTC	Rohkost	36	0.50000000000000	178	7406	0	5	12	1	5	0.46666660000000	0.45833325000000	4	13	162	96	97	0.56335147411444	0.58363306115108	0.06335147411444	0.08363306115108	0.12529981115108	13	3	3	-0.04166675000000	0.08363306115108	-0.00348471785072
57444	0	2003-01-04 T 11:05:17 UTC	Rohkost	37	0.66666700000000	124	935	1	1	3	1	1	0.66666700000000	-999	4	14	162	12	97	0.57828285547786	0.56335147411444	0.07828285547786	0.06335147411444	-999	-999	-999	3	-999	0.06335147411444	-999
57477	0	2003-01-04 T 12:19:11 UTC	Rohkost	38	1.00000000000000	54	7406	0	6	12	1	5	0.55555550000000	0.46666660000000	4	15	162	96	97	0.60325294956140	0.57828285547786	0.10325294956140	0.07828285547786	0.11161625547786	12	3	3	-0.03333340000000	0.07828285547786	-0.00260943373479
57502	0	2003-01-04 T 13:34:09 UTC	Rohkost	39	0.00000000000000	25	935	1	2	3	1	1	0.33333350000000	0.66666700000000	4	16	162	12	97	0.58715762006403	0.60325294956140	0.08715762006403	0.10325294956140	0.06341405043860	7	4	4	0.16666700000000	0.10325294956140	0.01720885934455
57541	0	2003-01-04 T 14:51:32 UTC	Rohkost	40	1.00000000000000	25	935	1	3	3	1	1	0.55555566666667	0.33333350000000	4	17	162	12	97	0.59788637214137	0.58715762006403	0.09788637214137	0.08715762006403	0.25382412006403	26	2	3	-0.16666650000000	0.08715762006403	-0.01452625548440
57588	0	2003-01-04 T 15:14:56 UTC	Rohkost	41	0.00000000000000	5	6370	0	13	30	1	5	0.49679484615385	0.53819441666667	4	18	162	75	97	0.59479492244054	0.59788637214137	0.09479492244054	0.09788637214137	0.05969195547470	6	3	3	0.03819441666667	0.09788637214137	0.00373871288356
57881	0	2003-01-04 T 15:55:32 UTC	Rohkost	42	0.80000000000000	121	7406	0	7	12	1	5	0.59047614285714	0.55555550000000	4	19	162	96	97	0.61761644301471	0.59479492244054	0.11761644301471	0.09479492244054	0.03923942244054	4	3	3	0.05555550000000	0.09479492244054	0.00526637931365
57884	0	2003-01-05 T 12:29:39 UTC	Rohkost	43	1.00000000000000	32	6370	0	14	30	1	5	0.53273807142857	0.49679484615385	4	20	162	75	97	0.62854168750000	0.61761644301471	0.12854168750000	0.11761644301471	0.12082159686086	13	3	4	-0.00320515384615	0.11761644301471	-0.00037697879470
57885	0	2003-01-05 T 12:44:51 UTC	Rohkost	44	0.00000000000000	9	6370	0	15	30	1	5	0.49722220000000	0.53273807142857	4	21	162	75	97	0.62353116917626	0.62854168750000	0.12353116917626	0.12854168750000	0.09580361607143	10	3	4	0.03273807142857	0.12854168750000	0.00420820694692
60180	0	2003-01-12 T 08:16:14 UTC	Rohkost	46	1.00000000000000	22	6370	0	16	30	1	5	0.52864581250000	0.49722220000000	4	22	162	75	97	0.63072692441355	0.62353116917626	0.13072692441355	0.12353116917626	0.12630896917626	13	3	4	-0.00277780000000	0.12353116917626	-0.00034314488174
102433	0	2003-02-01 T 01:54:43 UTC	Rohkost	49	0.90909100000000	302	6370	0	17	30	1	5	0.55102494117647	0.52864581250000	4	23	162	75	97	0.68858373847213	0.63072692441355	0.18858373847213	0.13072692441355	0.10208111191355	11	3	4	0.02864581250000	0.13072692441355	0.00374477896545
369991	0	2003-08-18 T 05:59:39 UTC	Rohkost	96	0.50000000000000	105	7457	0	1	1	1	1	0.50000000000000	-999	4	24	162	97	97	0.67587430808729	0.68858373847213	0.17587430808729	0.18858373847213	-999	-999	-999	4	-999	0.18858373847213	-999
538685	0	2003-12-23 T 13:02:23 UTC	Rohkost	222	0.50000000000000	26	6256	0	1	3	2	3	0.50000000000000	-999	4	25	162	74	97	0.67298748232323	0.67587430808729	0.17298748232323	0.17587430808729	-999	-999	-999	4	-999	0.17587430808729	-999
629535	0	2004-01-18 T 12:34:47 UTC	Rohkost	234	1.00000000000000	26	1711	1	1	2	2	2	1.00000000000000	-999	4	26	162	28	97	0.67826842981367	0.67298748232323	0.17826842981367	0.17298748232323	-999	-999	-999	4	-999	0.17298748232323	-999
1887067	0	2004-06-16 T 15:18:08 UTC	Rohkost	543	1.00000000000000	18	7394	0	1	16	2	13	1.00000000000000	-999	4	27	162	95	97	0.68182565847666	0.67826842981367	0.18182565847666	0.17826842981367	-999	-999	-999	4	-999	0.17826842981367	-999
2232891	0	2004-08-12 T 10:11:18 UTC	Rohkost	733	1.00000000000000	54	7337	0	2	7	1	7	1.00000000000000	1.00000000000000	4	28	162	92	97	0.69204053032105	0.68182565847666	0.19204053032105	0.18182565847666	0.31817434152334	32	5	4	0.50000000000000	0.18182565847666	0.09091282923833
2307247	0	2004-08-27 T 11:56:02 UTC	Rohkost	803	1.00000000000000	26	1278	1	1	2	1	1	1.00000000000000	-999	4	29	162	16	97	0.69672843793911	0.69204053032105	0.19672843793911	0.19204053032105	-999	-999	-999	4	-999	0.19204053032105	-999
2588184	0	2004-08-27 T 11:57:39 UTC	Rohkost	804	0.50000000000000	29	1278	1	2	2	1	1	0.75000000000000	1.00000000000000	4	30	162	16	97	0.69344396776051	0.69672843793911	0.19344396776051	0.19672843793911	0.30327156206089	31	5	4	0.50000000000000	0.19672843793911	0.09836421896956
2619600	0	2004-09-21 T 05:17:47 UTC	Rohkost	861	1.00000000000000	11	1487	1	1	1	1	1	1.00000000000000	-999	4	31	162	23	97	0.69537309610984	0.69344396776051	0.19537309610984	0.19344396776051	-999	-999	-999	4	-999	0.19344396776051	-999
3108909	0	2004-11-03 T 14:01:11 UTC	Rohkost	1002	0.00000000000000	49	6400	0	14	440	1	88	0.34795921428571	0.37472530769231	4	32	162	76	97	0.67641189315526	0.69537309610984	0.17641189315526	0.19537309610984	0.32064778841753	33	2	4	-0.12527469230769	0.19537309610984	-0.02447530450036
3844943	0	2004-12-28 T 19:42:17 UTC	Rohkost	1257	0.50000000000000	309	5032	0	3	3	1	2	0.50000000000000	0.50000000000000	4	33	162	60	97	0.65052809686610	0.67641189315526	0.15052809686610	0.17641189315526	0.17641189315526	18	3	4	0.00000000000000	0.17641189315526	0.00000000000000
4305994	0	2005-01-27 T 11:06:31 UTC	Rohkost	1391	1.00000000000000	14	2023	1	1	1	1	1	1.00000000000000	-999	4	34	162	31	97	0.65283593018868	0.65052809686610	0.15283593018868	0.15052809686610	-999	-999	-999	4	-999	0.15052809686610	-999
4306121	0	2005-01-31 T 20:05:10 UTC	Rohkost	1422	0.50000000000000	143	2235	1	1	2	1	1	0.50000000000000	-999	4	35	162	32	97	0.64317815819708	0.65283593018868	0.14317815819708	0.15283593018868	-999	-999	-999	4	-999	0.15283593018868	-999
4446069	0	2005-01-31 T 20:12:17 UTC	Rohkost	1423	0.00000000000000	4	2235	1	2	2	1	1	0.25000000000000	0.50000000000000	4	36	162	32	97	0.64204330480812	0.64317815819708	0.14204330480812	0.14317815819708	0.14317815819708	15	3	4	0.00000000000000	0.14317815819708	0.00000000000000
4463982	0	2005-02-11 T 18:19:39 UTC	Rohkost	1475	0.00000000000000	15	2698	1	1	1	1	1	0.00000000000000	-999	4	37	162	35	97	0.63782303768624	0.64204330480812	0.13782303768624	0.14204330480812	-999	-999	-999	4	-999	0.14204330480812	-999
6266262	0	2005-05-27 T 09:37:02 UTC	Rohkost	1997	0.66666700000000	104	1871	1	1	1	1	1	0.66666700000000	-999	4	38	162	29	97	0.63908027661358	0.63782303768624	0.13908027661358	0.13782303768624	-999	-999	-999	4	-999	0.13782303768624	-999
6462837	0	2005-06-14 T 20:02:04 UTC	Rohkost	2110	1.00000000000000	33	7394	0	10	16	2	13	0.66000000000000	0.62222222222222	4	39	162	95	97	0.64400394377842	0.63908027661358	0.14400394377842	0.13908027661358	0.01685805439136	2	4	4	0.12222222222222	0.13908027661358	0.01699870047499
6463095	0	2005-06-16 T 15:34:39 UTC	Rohkost	2123	0.00000000000000	21	3170	1	1	1	1	1	0.00000000000000	-999	4	40	162	39	97	0.63846128688525	0.64400394377842	0.13846128688525	0.14400394377842	-999	-999	-999	4	-999	0.14400394377842	-999
7376484	0	2005-07-02 T 10:30:47 UTC	Rohkost	2178	0.40000000000000	330	1442	1	3	12	1	5	0.60086600000000	0.70129900000000	4	41	162	20	97	0.61005254151625	0.63846128688525	0.11005254151625	0.13846128688525	0.06283771311475	7	4	4	0.20129900000000	0.13846128688525	0.02787211858871
7505145	0	2005-07-07 T 13:23:19 UTC	Rohkost	2217	0.44444400000000	440	1442	1	5	12	1	5	0.44940840000000	0.45064950000000	4	42	162	20	97	0.58735230529595	0.61005254151625	0.08735230529595	0.11005254151625	0.15940304151625	16	3	4	-0.04935050000000	0.11005254151625	-0.00543114795010
7507105	0	2005-07-07 T 14:40:24 UTC	Rohkost	2220	1.00000000000000	35	1442	1	6	12	1	5	0.54117366666667	0.44940840000000	4	43	162	20	97	0.59180305084746	0.58735230529595	0.09180305084746	0.08735230529595	0.13794390529595	14	3	3	-0.05059160000000	0.08735230529595	-0.00441929288861
8840871	0	2005-08-27 T 11:56:15 UTC	Rohkost	2522	1.00000000000000	18	1682	1	1	1	1	1	1.00000000000000	-999	4	44	162	27	97	0.59405482684646	0.59180305084746	0.09405482684646	0.09180305084746	-999	-999	-999	3	-999	0.09180305084746	-999
9882117	0	2005-10-10 T 23:51:03 UTC	Rohkost	2790	0.40000000000000	355	1323	1	1	3	1	1	0.40000000000000	-999	4	45	162	17	97	0.57501406854616	0.59405482684646	0.07501406854616	0.09405482684646	-999	-999	-999	3	-999	0.09405482684646	-999
9882186	0	2005-10-10 T 23:56:20 UTC	Rohkost	2791	0.00000000000000	17	1323	1	2	3	1	1	0.20000000000000	0.40000000000000	4	46	162	17	97	0.57232486932600	0.57501406854616	0.07232486932600	0.07501406854616	0.17501406854616	18	2	3	-0.10000000000000	0.07501406854616	-0.00750140685462
9882274	0	2005-10-11 T 00:04:56 UTC	Rohkost	2792	1.00000000000000	17	1323	1	3	3	1	1	0.46666666666667	0.20000000000000	4	47	162	17	97	0.57431569003286	0.57232486932600	0.07431569003286	0.07232486932600	0.37232486932600	38	1	3	-0.30000000000000	0.07232486932600	-0.02169746079780
10425113	0	2005-10-31 T 12:27:10 UTC	Rohkost	2931	1.00000000000000	27	6542	0	1	2	1	1	1.00000000000000	-999	4	48	162	80	97	0.57743976624083	0.57431569003286	0.07743976624083	0.07431569003286	-999	-999	-999	3	-999	0.07431569003286	-999
10581466	0	2005-11-06 T 10:27:55 UTC	Rohkost	2979	1.00000000000000	8	2244	1	1	1	1	1	1.00000000000000	-999	4	49	162	33	97	0.57835663140765	0.57743976624083	0.07835663140765	0.07743976624083	-999	-999	-999	3	-999	0.07743976624083	-999
10806911	0	2005-11-14 T 14:22:40 UTC	Rohkost	3050	0.00000000000000	18	6542	0	2	2	1	1	0.50000000000000	1.00000000000000	4	50	162	80	97	0.57554680161943	0.57835663140765	0.07554680161943	0.07835663140765	0.42164336859235	43	5	3	0.50000000000000	0.07835663140765	0.03917831570383
11503051	0	2005-12-10 T 14:45:18 UTC	Rohkost	3272	0.50000000000000	223	3274	1	1	1	1	1	0.50000000000000	-999	4	51	162	41	97	0.57125786659878	0.57554680161943	0.07125786659878	0.07554680161943	-999	-999	-999	3	-999	0.07554680161943	-999
13385073	0	2006-02-04 T 23:19:54 UTC	Rohkost	3802	0.00000000000000	73	1538	1	1	2	1	1	0.00000000000000	-999	4	52	162	25	97	0.56083501624594	0.57125786659878	0.06083501624594	0.07125786659878	-999	-999	-999	3	-999	0.07125786659878	-999
13385098	0	2006-02-04 T 23:20:39 UTC	Rohkost	3803	0.00000000000000	73	4761	0	1	1	1	1	0.00000000000000	-999	4	53	162	57	97	0.55078568973981	0.56083501624594	0.05078568973981	0.06083501624594	-999	-999	-999	3	-999	0.06083501624594	-999
13385167	0	2006-02-04 T 23:22:43 UTC	Rohkost	3804	1.00000000000000	15	1538	1	2	2	1	1	0.50000000000000	0.00000000000000	4	54	162	25	97	0.55243357789191	0.55078568973981	0.05243357789191	0.05078568973981	0.55078568973981	56	1	3	-0.50000000000000	0.05078568973981	-0.02539284486991
13387109	0	2006-02-05 T 00:20:27 UTC	Rohkost	3807	0.00000000000000	64	6664	0	60	257	1	83	0.42888890000000	0.43615820338983	4	55	162	83	97	0.54392027450036	0.55243357789191	0.04392027450036	0.05243357789191	0.11627537450208	12	3	3	-0.06384179661017	0.05243357789191	-0.00334745381532
13569379	0	2006-02-10 T 08:02:22 UTC	Rohkost	3856	0.60000000000000	313	3867	1	1	1	1	1	0.60000000000000	-999	4	56	162	48	97	0.54785062695925	0.54392027450036	0.04785062695925	0.04392027450036	-999	-999	-999	3	-999	0.04392027450036	-999
13570288	0	2006-02-10 T 08:44:05 UTC	Rohkost	3857	0.33333300000000	210	541	1	1	1	1	1	0.33333300000000	-999	4	57	162	6	97	0.53821660179641	0.54785062695925	0.03821660179641	0.04785062695925	-999	-999	-999	3	-999	0.04785062695925	-999
15284340	0	2006-04-02 T 16:25:14 UTC	Rohkost	4199	0.28571400000000	660	549	1	1	1	1	1	0.28571400000000	-999	4	58	162	7	97	0.50698502061469	0.53821660179641	0.00698502061469	0.03821660179641	-999	-999	-999	3	-999	0.03821660179641	-999
15285967	0	2006-04-02 T 17:10:42 UTC	Rohkost	4201	0.28571400000000	660	6656	0	1	1	1	1	0.28571400000000	-999	4	59	162	82	97	0.48262897098065	0.50698502061469	0.01737102901935	0.00698502061469	-999	-999	-999	3	-999	0.00698502061469	-999
15417249	0	2006-04-06 T 16:18:50 UTC	Rohkost	4231	0.28571400000000	660	5057	0	1	15	3	11	0.28571400000000	-999	4	60	162	61	97	0.46310314753606	0.48262897098065	0.03689685246394	0.01737102901935	-999	-999	-999	3	-999	-0.01737102901935	-999
15464103	0	2006-04-08 T 10:00:11 UTC	Rohkost	4240	0.00000000000000	2	582	1	1	8	1	2	0.00000000000000	-999	4	61	162	8	97	0.46296403574647	0.46310314753606	0.03703596425353	0.03689685246394	-999	-999	-999	3	-999	-0.03689685246394	-999
15465270	0	2006-04-08 T 10:38:10 UTC	Rohkost	4241	0.50000000000000	474	582	1	2	8	1	2	0.25000000000000	0.00000000000000	4	62	162	8	97	0.46542548373528	0.46296403574647	0.03457451626472	0.03703596425353	0.46296403574647	47	1	3	-0.50000000000000	-0.03703596425353	0.01851798212677
15466815	0	2006-04-08 T 11:40:43 UTC	Rohkost	4244	0.00000000000000	9	1430	1	1	1	1	1	0.00000000000000	-999	4	63	162	19	97	0.46483889511273	0.46542548373528	0.03516110488727	0.03457451626472	-999	-999	-999	3	-999	-0.03457451626472	-999
15803125	0	2006-04-18 T 21:43:57 UTC	Rohkost	4358	1.00000000000000	28	5640	0	3	20	2	18	0.44444433333333	0.16666650000000	4	64	162	68	97	0.46692907657972	0.46483889511273	0.03307092342028	0.03516110488727	0.29817239511273	30	1	3	-0.33333350000000	-0.03516110488727	0.01172037415594
15954262	0	2006-04-23 T 19:34:31 UTC	Rohkost	4396	0.00000000000000	1	3412	1	1	1	1	1	0.00000000000000	-999	4	65	162	43	97	0.46686395397490	0.46692907657972	0.03313604602510	0.03307092342028	-999	-999	-999	3	-999	-0.03307092342028	-999
15954803	0	2006-04-23 T 19:51:21 UTC	Rohkost	4397	0.00000000000000	18	6664	0	83	257	1	83	0.38588198795181	0.39058786585366	4	66	162	83	97	0.46569484557596	0.46686395397490	0.03430515442404	0.03313604602510	0.07627608812124	8	2	3	-0.10941213414634	-0.03313604602510	0.00362548551278
16491339	0	2006-05-09 T 14:28:53 UTC	Rohkost	4562	0.00000000000000	19	615	1	1	1	1	1	0.00000000000000	-999	4	67	162	9	97	0.46446712224227	0.46569484557596	0.03553287775774	0.03430515442404	-999	-999	-999	3	-999	-0.03430515442404	-999
17042373	0	2006-05-24 T 11:05:43 UTC	Rohkost	4754	0.50000000000000	429	5071	0	53	614	3	102	0.49605764150943	0.49598182692308	4	68	162	62	97	0.46646340361446	0.46446712224227	0.03353659638554	0.03553287775774	0.03151470468081	4	3	3	-0.00401817307692	-0.03553287775773	0.00014277725275
17042543	0	2006-05-24 T 11:11:33 UTC	Rohkost	4755	0.00000000000000	107	5071	0	54	614	3	102	0.48687138888889	0.49605764150943	4	69	162	62	97	0.46001737698567	0.46646340361446	0.03998262301434	0.03353659638554	0.02959423789497	3	3	3	-0.00394235849057	-0.03353659638554	0.00013221328551
18584500	0	2006-07-03 T 20:39:01 UTC	Rohkost	5361	1.00000000000000	17	2540	1	1	1	1	1	1.00000000000000	-999	4	70	162	34	97	0.46120032860825	0.46001737698567	0.03879967139175	0.03998262301434	-999	-999	-999	3	-999	-0.03998262301433	-999
18596596	0	2006-07-04 T 08:51:03 UTC	Rohkost	5363	1.00000000000000	17	6664	0	100	257	1	83	0.38694872000000	0.38075628282828	4	71	162	83	97	0.46237810852514	0.46120032860825	0.03762189147486	0.03879967139175	0.08044404577997	9	2	3	-0.11924371717172	-0.03879967139175	0.00462661704179
19277313	0	2006-07-22 T 19:27:24 UTC	Rohkost	5541	0.00000000000000	37	5071	0	111	614	3	102	0.48185891081081	0.48623944636364	4	72	162	62	97	0.46018870616842	0.46237810852514	0.03981129383158	0.03762189147486	0.02386133783850	3	3	3	-0.01376055363636	-0.03762189147486	0.00051769805554
19337896	0	2006-07-24 T 11:58:01 UTC	Rohkost	5552	1.00000000000000	162	5071	0	114	614	3	102	0.48306729912281	0.47849267345133	4	73	162	62	97	0.47115277708124	0.46018870616842	0.02884722291876	0.03981129383158	0.01830396728291	2	3	3	-0.02150732654867	-0.03981129383158	0.00085623449676
19480899	0	2006-07-27 T 19:10:54 UTC	Rohkost	5579	0.33333300000000	271	5071	0	115	614	3	102	0.48176526173913	0.48306729912281	4	74	162	62	97	0.46662395937917	0.47115277708124	0.03337604062083	0.02884722291876	0.01191452204157	2	3	3	-0.01693270087719	-0.02884722291876	0.00048846139682
19481048	0	2006-07-27 T 19:14:55 UTC	Rohkost	5580	1.00000000000000	9	5071	0	116	614	3	102	0.48623280258621	0.48176526173913	4	75	162	62	97	0.46720540128392	0.46662395937917	0.03279459871609	0.03337604062083	0.01514130235996	2	3	3	-0.01823473826087	-0.03337604062083	0.00060860336491
19805982	0	2006-08-04 T 23:14:30 UTC	Rohkost	5655	1.00000000000000	82	3476	1	1	1	1	1	1.00000000000000	-999	4	76	162	44	97	0.47244516586712	0.46720540128392	0.02755483413289	0.03279459871609	-999	-999	-999	3	-999	-0.03279459871608	-999
19806039	0	2006-08-04 T 23:17:11 UTC	Rohkost	5656	0.20000000000000	197	5576	0	20	37	1	23	0.45914530000000	0.47278452631579	4	77	162	67	97	0.46615674200352	0.47244516586712	0.03384325799649	0.02755483413289	0.00033936044867	1	3	3	-0.02721547368421	-0.02755483413288	0.00074991786322
20494426	0	2006-08-22 T 09:50:44 UTC	Rohkost	5820	1.00000000000000	38	1932	1	1	1	1	1	1.00000000000000	-999	4	78	162	30	97	0.46852301329756	0.46615674200352	0.03147698670244	0.03384325799649	-999	-999	-999	3	-999	-0.03384325799648	-999
20494492	0	2006-08-22 T 09:52:27 UTC	Rohkost	5821	0.00000000000000	38	4501	0	1	2	1	2	0.00000000000000	-999	4	79	162	52	97	0.46645543990245	0.46852301329756	0.03354456009755	0.03147698670244	-999	-999	-999	3	-999	-0.03147698670244	-999
20633504	0	2006-08-25 T 12:17:37 UTC	Rohkost	5881	0.33333300000000	621	1481	1	1	1	1	1	0.33333300000000	-999	4	80	162	21	97	0.45750082170711	0.46645543990245	0.04249917829289	0.03354456009755	-999	-999	-999	3	-999	-0.03354456009755	-999
20634885	0	2006-08-25 T 12:47:21 UTC	Rohkost	5882	0.41176500000000	1102	5071	0	133	614	3	102	0.47646861729323	0.47695879621212	4	81	162	62	97	0.45262363228179	0.45750082170711	0.04737636771821	0.04249917829289	0.01945797450501	2	3	3	-0.02304120378788	-0.04249917829289	0.00097923222786
20845807	0	2006-08-30 T 09:45:01 UTC	Rohkost	5952	1.00000000000000	41	497	1	1	4	1	1	1.00000000000000	-999	4	82	162	4	97	0.45478675816868	0.45262363228179	0.04521324183133	0.04737636771821	-999	-999	-999	3	-999	-0.04737636771821	-999
20845968	0	2006-08-30 T 09:48:18 UTC	Rohkost	5953	1.00000000000000	19	5500	0	12	14	2	11	0.63333333333333	0.60000000000000	4	83	162	66	97	0.45578339580527	0.45478675816868	0.04421660419473	0.04521324183133	0.14521324183132	15	3	3	0.10000000000000	-0.04521324183132	-0.00452132418313
20847191	0	2006-08-30 T 10:15:20 UTC	Rohkost	5954	1.00000000000000	10	497	1	2	4	1	1	1.00000000000000	1.00000000000000	4	84	162	4	97	0.45630647981546	0.45578339580527	0.04369352018454	0.04421660419473	0.54421660419473	55	5	3	0.50000000000000	-0.04421660419473	-0.02210830209737
20847413	0	2006-08-30 T 10:20:45 UTC	Rohkost	5955	0.00000000000000	11	497	1	3	4	1	1	0.66666666666667	1.00000000000000	4	85	162	4	97	0.45582454306289	0.45630647981546	0.04417545693711	0.04369352018454	0.54369352018454	55	5	3	0.50000000000000	-0.04369352018454	-0.02184676009227
20847445	0	2006-08-30 T 10:21:38 UTC	Rohkost	5956	1.00000000000000	9	497	1	4	4	1	1	0.75000000000000	0.66666666666667	4	86	162	4	97	0.45629437989256	0.45582454306289	0.04370562010744	0.04417545693711	0.21084212360378	22	4	3	0.16666666666667	-0.04417545693711	-0.00736257615619
20847820	0	2006-08-30 T 10:30:37 UTC	Rohkost	5957	1.00000000000000	12	6510	0	1	3	2	3	1.00000000000000	-999	4	87	162	79	97	0.45691956841702	0.45629437989256	0.04308043158298	0.04370562010744	-999	-999	-999	3	-999	-0.04370562010744	-999
22120833	0	2006-10-02 T 00:38:14 UTC	Rohkost	6321	0.00000000000000	110	6419	0	1	2	1	2	0.00000000000000	-999	4	88	162	77	97	0.45215367115494	0.45691956841702	0.04784632884506	0.04308043158298	-999	-999	-999	3	-999	-0.04308043158298	-999
22120924	0	2006-10-02 T 00:47:03 UTC	Rohkost	6323	1.00000000000000	27	710	1	1	4	1	2	1.00000000000000	-999	4	89	162	10	97	0.45355269232952	0.45215367115494	0.04644730767048	0.04784632884506	-999	-999	-999	3	-999	-0.04784632884506	-999
22120949	0	2006-10-02 T 00:50:11 UTC	Rohkost	6324	0.00000000000000	24	710	1	2	4	1	2	0.50000000000000	1.00000000000000	4	90	162	10	97	0.45252548985562	0.45355269232952	0.04747451014438	0.04644730767048	0.54644730767048	55	5	3	0.50000000000000	-0.04644730767048	-0.02322365383524
22768830	0	2006-10-19 T 12:07:20 UTC	Rohkost	6529	1.00000000000000	36	3120	1	1	1	1	1	1.00000000000000	-999	4	91	162	37	97	0.45437906667921	0.45252548985562	0.04562093332079	0.04747451014438	-999	-999	-999	3	-999	-0.04747451014438	-999
25693488	0	2006-12-29 T 15:34:58 UTC	Rohkost	7135	0.00000000000000	32	1520	1	1	1	1	1	0.00000000000000	-999	4	92	162	24	97	0.45301571645570	0.45437906667921	0.04698428354430	0.04562093332079	-999	-999	-999	3	-999	-0.04562093332079	-999
27354426	0	2007-02-04 T 16:44:35 UTC	Rohkost	7449	0.50000000000000	29	3809	1	1	1	1	1	0.50000000000000	-999	4	93	162	47	97	0.45314312848326	0.45301571645570	0.04685687151674	0.04698428354430	-999	-999	-999	3	-999	-0.04698428354430	-999
27362075	0	2007-02-04 T 19:31:54 UTC	Rohkost	7454	0.50000000000000	29	5071	0	277	614	3	102	0.46759948050542	0.46748208731884	4	94	162	62	97	0.45326985134757	0.45314312848326	0.04673014865243	0.04685687151674	0.01433895883558	2	3	3	-0.03251791268116	-0.04685687151674	0.00152368765649
30019847	0	2007-04-02 T 14:53:25 UTC	Rohkost	8238	0.00000000000000	12	3345	1	1	1	1	1	0.00000000000000	-999	4	95	162	42	97	0.45276316870051	0.45326985134757	0.04723683129949	0.04673014865243	-999	-999	-999	3	-999	-0.04673014865243	-999
31008862	0	2007-04-26 T 11:16:41 UTC	Rohkost	8445	1.00000000000000	20	511	1	1	3	1	3	1.00000000000000	-999	4	96	162	5	97	0.45378081041376	0.45276316870051	0.04621918958624	0.04723683129949	-999	-999	-999	3	-999	-0.04723683129949	-999
33808688	0	2007-06-30 T 11:28:31 UTC	Rohkost	9076	1.00000000000000	70	5071	0	347	614	3	102	0.47385023083574	0.47232956676301	4	97	162	62	97	0.45731294374134	0.45378081041376	0.04268705625866	0.04621918958624	0.01854875634925	2	3	3	-0.02767043323699	-0.04621918958624	0.00127890499971
33808809	0	2007-06-30 T 11:31:38 UTC	Rohkost	9077	0.00000000000000	38	5071	0	348	614	3	102	0.47248859224138	0.47385023083574	4	98	162	62	97	0.45571321145172	0.45731294374134	0.04428678854828	0.04268705625866	0.01653728709440	2	3	3	-0.02614976916426	-0.04268705625866	0.00111625666747
36952191	0	2007-09-21 T 06:55:48 UTC	Rohkost	9903	0.00000000000000	37	3230	1	1	1	1	1	0.00000000000000	-999	4	99	162	40	97	0.45416629504587	0.45571321145172	0.04583370495413	0.04428678854828	-999	-999	-999	3	-999	-0.04428678854828	-999
36959288	0	2007-09-21 T 11:00:59 UTC	Rohkost	9907	0.00000000000000	37	5071	0	440	614	3	102	0.47560668227273	0.47669006879271	4	100	162	62	97	0.45262984511292	0.45416629504587	0.04737015488708	0.04583370495413	0.02252377374684	3	3	3	-0.02330993120729	-0.04583370495413	0.00106838050946
37561696	0	2007-10-07 T 11:33:40 UTC	Rohkost	10014	0.50000000000000	56	5071	0	463	614	3	102	0.47609850367171	0.47604676883117	4	101	162	62	97	0.45287115582644	0.45262984511292	0.04712884417356	0.04737015488708	0.02341692371825	3	3	3	-0.02395323116883	-0.04737015488708	0.00113466827051
37562137	0	2007-10-07 T 11:46:37 UTC	Rohkost	10015	1.00000000000000	15	5071	0	464	614	3	102	0.47722760172414	0.47609850367171	4	102	162	62	97	0.45361669840116	0.45287115582644	0.04638330159884	0.04712884417356	0.02322734784527	3	3	3	-0.02390149632829	-0.04712884417356	0.00112644989597
42918724	0	2008-02-24 T 10:08:14 UTC	Rohkost	10934	1.00000000000000	22	5191	0	1	1	1	1	1.00000000000000	-999	4	103	162	63	97	0.45470649283772	0.45361669840116	0.04529350716228	0.04638330159884	-999	-999	-999	3	-999	-0.04638330159884	-999
43210292	0	2008-03-02 T 13:12:56 UTC	Rohkost	10966	1.00000000000000	9	4134	1	1	1	1	1	1.00000000000000	-999	4	104	162	49	97	0.45515106585742	0.45470649283772	0.04484893414259	0.04529350716228	-999	-999	-999	3	-999	-0.04529350716228	-999
44429943	0	2008-04-02 T 09:44:13 UTC	Rohkost	11186	1.00000000000000	18	3131	1	1	1	1	1	1.00000000000000	-999	4	105	162	38	97	0.45603804069820	0.45515106585742	0.04396195930180	0.04484893414259	-999	-999	-999	3	-999	-0.04484893414258	-999
44812862	0	2008-04-12 T 13:03:00 UTC	Rohkost	11234	1.00000000000000	41	5220	0	1	1	1	1	1.00000000000000	-999	4	106	162	64	97	0.45804763164534	0.45603804069820	0.04195236835466	0.04396195930180	-999	-999	-999	3	-999	-0.04396195930180	-999
45436398	0	2008-04-29 T 09:15:36 UTC	Rohkost	11396	0.50000000000000	162	4852	0	1	6	1	1	0.50000000000000	-999	4	107	162	58	97	0.45865120923623	0.45804763164534	0.04134879076377	0.04195236835466	-999	-999	-999	3	-999	-0.04195236835466	-999
45436548	0	2008-04-29 T 09:19:39 UTC	Rohkost	11397	0.00000000000000	11	4852	0	2	6	1	1	0.25000000000000	0.50000000000000	4	108	162	58	97	0.45820358583977	0.45865120923623	0.04179641416023	0.04134879076377	0.04134879076377	5	3	3	0.00000000000000	-0.04134879076377	0.00000000000000
45437365	0	2008-04-29 T 09:43:59 UTC	Rohkost	11398	0.60000000000000	163	4852	0	3	6	1	1	0.36666666666667	0.25000000000000	4	109	162	58	97	0.46022499702641	0.45820358583977	0.03977500297359	0.04179641416023	0.20820358583977	21	2	3	-0.25000000000000	-0.04179641416023	0.01044910354006
45437598	0	2008-04-29 T 09:50:27 UTC	Rohkost	11399	1.00000000000000	36	4852	0	4	6	1	1	0.52500000000000	0.36666666666667	4	110	162	58	97	0.46191914699215	0.46022499702641	0.03808085300785	0.03977500297359	0.09355833035974	10	2	3	-0.13333333333333	-0.03977500297359	0.00530333372981
45692113	0	2008-05-06 T 07:10:29 UTC	Rohkost	11444	0.00000000000000	88	4683	0	1	1	1	1	0.00000000000000	-999	4	111	162	54	97	0.45840219899637	0.46191914699215	0.04159780100363	0.03808085300785	-999	-999	-999	3	-999	-0.03808085300785	-999
46027737	0	2008-05-14 T 10:49:50 UTC	Rohkost	11500	1.00000000000000	3	5071	0	541	614	3	102	0.48073717042514	0.47977557259259	4	112	162	62	97	0.45854273990139	0.45840219899637	0.04145726009861	0.04159780100363	0.02137337359622	3	3	3	-0.02022442740741	-0.04159780100363	0.00084129170671
46989332	0	2008-06-07 T 14:53:46 UTC	Rohkost	11715	0.00000000000000	176	6400	0	341	440	1	88	0.42106746920821	0.42230590294118	4	113	162	76	97	0.45166674755048	0.45854273990139	0.04833325244952	0.04145726009861	0.03623683696021	4	3	3	-0.07769409705882	-0.04145726009861	0.00322098438989
46991184	0	2008-06-07 T 15:45:41 UTC	Rohkost	11717	1.00000000000000	95	6838	0	1	3	1	1	1.00000000000000	-999	4	114	162	88	97	0.45606935564571	0.45166674755048	0.04393064435429	0.04833325244952	-999	-999	-999	3	-999	-0.04833325244952	-999
46992123	0	2008-06-07 T 16:15:21 UTC	Rohkost	11718	0.50000000000000	108	6400	0	342	440	1	88	0.42129826608187	0.42106746920821	4	115	162	76	97	0.45646671825796	0.45606935564571	0.04353328174204	0.04393064435429	0.03500188643750	4	3	3	-0.07893253079179	-0.04393064435429	0.00346755693820
46992525	0	2008-06-07 T 16:28:08 UTC	Rohkost	11719	1.00000000000000	95	6838	0	2	3	1	1	1.00000000000000	1.00000000000000	4	116	162	88	97	0.46075717623598	0.45646671825796	0.03924282376402	0.04353328174204	0.54353328174204	55	5	3	0.50000000000000	-0.04353328174204	-0.02176664087102
46993494	0	2008-06-07 T 17:03:59 UTC	Rohkost	11720	0.50000000000000	108	6400	0	343	440	1	88	0.42152771720117	0.42129826608187	4	117	162	76	97	0.46110620242115	0.46075717623598	0.03889379757885	0.03924282376402	0.03945891015411	4	3	3	-0.07870173391813	-0.03924282376402	0.00308847827407
46993582	0	2008-06-07 T 17:06:46 UTC	Rohkost	11721	1.00000000000000	95	6838	0	3	3	1	1	1.00000000000000	1.00000000000000	4	118	162	88	97	0.46528947671188	0.46110620242115	0.03471052328812	0.03889379757885	0.53889379757885	54	5	3	0.50000000000000	-0.03889379757885	-0.01944689878943
46994239	0	2008-06-07 T 17:32:19 UTC	Rohkost	11722	0.50000000000000	108	6400	0	344	440	1	88	0.42175583430233	0.42152771720117	4	119	162	76	97	0.46559311647497	0.46528947671188	0.03440688352503	0.03471052328812	0.04376175951071	5	3	3	-0.07847228279883	-0.03471052328812	0.00272381399956
47027916	0	2008-06-08 T 17:07:40 UTC	Rohkost	11736	1.00000000000000	95	462	1	1	1	1	1	1.00000000000000	-999	4	120	162	2	97	0.46967386994615	0.46559311647497	0.03032613005385	0.03440688352503	-999	-999	-999	3	-999	-0.03440688352503	-999
47028099	0	2008-06-08 T 17:12:39 UTC	Rohkost	11737	0.50000000000000	108	6764	0	2	2	1	2	0.25000000000000	0.00000000000000	4	121	162	85	97	0.46993486461073	0.46967386994615	0.03006513538927	0.03032613005385	0.46967386994615	47	1	3	-0.50000000000000	-0.03032613005385	0.01516306502693
47028189	0	2008-06-08 T 17:15:14 UTC	Rohkost	11738	1.00000000000000	95	7227	0	1	1	1	1	1.00000000000000	-999	4	122	162	91	97	0.47391747991142	0.46993486461073	0.02608252008858	0.03006513538927	-999	-999	-999	3	-999	-0.03006513538927	-999
47028226	0	2008-06-08 T 17:16:59 UTC	Rohkost	11739	0.50000000000000	108	5272	0	4	10	1	10	0.53750000000000	0.55000000000000	4	123	162	65	97	0.47413837954831	0.47391747991142	0.02586162045169	0.02608252008858	0.07608252008858	8	3	3	0.05000000000000	-0.02608252008858	-0.00130412600443
47074390	0	2008-06-09 T 22:10:09 UTC	Rohkost	11753	0.00000000000000	12	6779	0	1	3	1	2	0.00000000000000	-999	4	124	162	86	97	0.47369262112191	0.47413837954831	0.02630737887809	0.02586162045169	-999	-999	-999	3	-999	-0.02586162045169	-999
47575636	0	2008-06-23 T 14:34:13 UTC	Rohkost	11854	0.57142900000000	317	4852	0	5	6	1	1	0.53428580000000	0.52500000000000	4	125	162	58	97	0.47606112751319	0.47369262112191	0.02393887248681	0.02630737887809	0.05130737887809	6	3	3	0.02500000000000	-0.02630737887809	-0.00065768447195
47576933	0	2008-06-23 T 15:02:02 UTC	Rohkost	11855	1.00000000000000	13	4852	0	6	6	1	1	0.61190483333333	0.53428580000000	4	126	162	58	97	0.47658130510157	0.47606112751319	0.02341869489843	0.02393887248681	0.05822467248681	6	3	3	0.03428580000000	-0.02393887248681	-0.00082076339431
47586467	0	2008-06-23 T 19:02:06 UTC	Rohkost	11856	0.33333300000000	134	6219	0	19	82	1	22	0.60319915789474	0.61819172222222	4	127	162	72	97	0.47513019587239	0.47658130510157	0.02486980412761	0.02341869489843	0.14161041712065	15	4	3	0.11819172222222	-0.02341869489843	-0.00276789588224
47586618	0	2008-06-23 T 19:05:41 UTC	Rohkost	11857	1.00000000000000	20	6219	0	20	82	1	22	0.62303920000000	0.60319915789474	4	128	162	72	97	0.47592257178442	0.47513019587239	0.02407742821558	0.02486980412761	0.12806896202235	13	4	3	0.10319915789474	-0.02486980412761	-0.00256654284298
50678653	0	2008-09-13 T 02:30:13 UTC	Rohkost	12499	0.00000000000000	1	4653	0	1	1	1	1	0.00000000000000	-999	4	129	162	53	97	0.47588665038871	0.47592257178442	0.02411334961129	0.02407742821558	-999	-999	-999	3	-999	-0.02407742821558	-999
50679222	0	2008-09-13 T 05:27:27 UTC	Rohkost	12500	0.00000000000000	2	6400	0	383	440	1	88	0.42713572323760	0.42825387958115	4	130	162	76	97	0.47581482386235	0.47588665038871	0.02418517613765	0.02411334961129	0.04763277080756	5	3	3	-0.07174612041885	-0.02411334961129	0.00173003928491
51014978	0	2008-09-22 T 04:49:11 UTC	Rohkost	12535	0.83333300000000	261	5960	0	1	1	1	1	0.83333300000000	-999	4	131	162	71	97	0.48272070337478	0.47581482386235	0.01727929662522	0.02418517613765	-999	-999	-999	3	-999	-0.02418517613765	-999
62521051	0	2009-07-23 T 08:29:54 UTC	Rohkost	13942	1.00000000000000	14	7346	0	1	1	1	1	1.00000000000000	-999	4	132	162	93	97	0.48325611001035	0.48272070337478	0.01674388998965	0.01727929662522	-999	-999	-999	3	-999	-0.01727929662522	-999
66520102	0	2009-11-07 T 11:52:05 UTC	Rohkost	14569	0.50000000000000	92	7376	0	1	2	1	1	0.50000000000000	-999	4	133	162	94	97	0.48336922778675	0.48325611001035	0.01663077221325	0.01674388998965	-999	-999	-999	3	-999	-0.01674388998965	-999
66521873	0	2009-11-07 T 12:40:11 UTC	Rohkost	14571	1.00000000000000	7	4709	0	3	3	1	3	0.33333333333333	0.00000000000000	4	134	162	56	97	0.48363465277064	0.48336922778675	0.01636534722936	0.01663077221325	0.48336922778675	49	1	3	-0.50000000000000	-0.01663077221325	0.00831538610662
66902111	0	2009-11-16 T 20:07:11 UTC	Rohkost	14609	1.00000000000000	14	7376	0	2	2	1	1	0.75000000000000	0.50000000000000	4	135	162	94	97	0.48416468538749	0.48363465277064	0.01583531461251	0.01636534722936	0.01636534722936	2	3	3	0.00000000000000	-0.01636534722936	0.00000000000000
66904260	0	2009-11-16 T 20:59:16 UTC	Rohkost	14611	0.00000000000000	5	6779	0	2	3	1	2	0.00000000000000	0.00000000000000	4	136	162	86	97	0.48398725769569	0.48416468538749	0.01601274230431	0.01583531461251	0.48416468538749	49	1	3	-0.50000000000000	-0.01583531461251	0.00791765730625
70855934	0	2010-02-18 T 20:35:10 UTC	Rohkost	15173	0.00000000000000	1	6237	0	1	1	1	1	0.00000000000000	-999	4	137	162	73	97	0.48395178776109	0.48398725769569	0.01604821223892	0.01601274230431	-999	-999	-999	3	-999	-0.01601274230431	-999
71204399	0	2010-02-27 T 08:04:28 UTC	Rohkost	15230	1.00000000000000	24	3544	1	1	1	1	1	1.00000000000000	-999	4	138	162	45	97	0.48485786407199	0.48395178776109	0.01514213592801	0.01604821223892	-999	-999	-999	3	-999	-0.01604821223891	-999
75878260	0	2010-06-22 T 13:43:53 UTC	Rohkost	15829	0.00000000000000	7	3603	1	1	1	1	1	0.00000000000000	-999	4	139	162	46	97	0.48460969172273	0.48485786407199	0.01539030827727	0.01514213592801	-999	-999	-999	3	-999	-0.01514213592801	-999
78476776	0	2010-08-30 T 19:21:09 UTC	Rohkost	16150	1.00000000000000	39	6917	0	1	1	1	1	1.00000000000000	-999	4	140	162	89	97	0.48607525658039	0.48460969172273	0.01392474341961	0.01539030827727	-999	-999	-999	3	-999	-0.01539030827727	-999
80865766	0	2010-10-29 T 12:34:33 UTC	Rohkost	16365	0.00000000000000	13	7176	0	2	15	1	5	0.50000000000000	1.00000000000000	4	141	162	90	97	0.48561495804196	0.48607525658039	0.01438504195804	0.01392474341961	0.51392474341961	52	5	3	0.50000000000000	-0.01392474341961	-0.00696237170980
81320964	0	2010-11-09 T 20:28:11 UTC	Rohkost	16416	0.50000000000000	73	4476	1	1	1	1	1	0.50000000000000	-999	4	142	162	51	97	0.48569104731541	0.48561495804196	0.01430895268459	0.01438504195804	-999	-999	-999	3	-999	-0.01438504195804	-999
85703952	0	2011-02-24 T 12:38:16 UTC	Rohkost	16956	0.00000000000000	3	7176	0	10	15	1	5	0.31666670000000	0.35185188888889	4	143	162	90	97	0.48558549290061	0.48569104731541	0.01441450709939	0.01430895268459	0.13383915842652	14	2	3	-0.14814811111111	-0.01430895268459	0.00211984431220
85928072	0	2011-03-01 T 19:43:51 UTC	Rohkost	16981	1.00000000000000	37	824	1	1	1	1	1	1.00000000000000	-999	4	144	162	11	97	0.48696063463623	0.48558549290061	0.01303936536377	0.01441450709939	-999	-999	-999	3	-999	-0.01441450709939	-999
85928076	0	2011-03-01 T 19:43:56 UTC	Rohkost	16982	0.00000000000000	37	6667	0	9	15	3	14	0.45959600000000	0.51704550000000	4	145	162	84	97	0.48566235365326	0.48696063463623	0.01433764634674	0.01303936536377	0.03008486536377	4	3	3	0.01704550000000	-0.01303936536377	-0.00022226250231
91148117	0	2011-07-12 T 14:08:47 UTC	Rohkost	17425	0.00000000000000	12	4686	0	1	1	1	1	0.00000000000000	-999	4	146	162	55	97	0.48524277494600	0.48566235365326	0.01475722505400	0.01433764634674	-999	-999	-999	3	-999	-0.01433764634674	-999
96773711	0	2011-12-05 T 15:45:38 UTC	Rohkost	17880	1.00000000000000	26	469	1	1	1	1	1	1.00000000000000	-999	4	147	162	3	97	0.48620452313883	0.48524277494600	0.01379547686117	0.01475722505400	-999	-999	-999	3	-999	-0.01475722505400	-999
104067468	0	2012-06-06 T 06:50:26 UTC	Rohkost	18432	1.00000000000000	4	939	1	1	1	1	1	1.00000000000000	-999	4	148	162	14	97	0.48635216551724	0.48620452313883	0.01364783448276	0.01379547686117	-999	-999	-999	3	-999	-0.01379547686117	-999
104878321	0	2012-06-26 T 21:12:10 UTC	Rohkost	18505	1.00000000000000	55	1540	1	1	1	1	1	1.00000000000000	-999	4	149	162	26	97	0.48837367756708	0.48635216551724	0.01162632243292	0.01364783448276	-999	-999	-999	3	-999	-0.01364783448276	-999
106460825	0	2012-08-06 T 20:28:44 UTC	Rohkost	18610	0.00000000000000	11	2808	1	1	1	1	1	0.00000000000000	-999	4	150	162	36	97	0.48798957128557	0.48837367756708	0.01201042871443	0.01162632243292	-999	-999	-999	3	-999	-0.01162632243292	-999
106471091	0	2012-08-07 T 04:49:57 UTC	Rohkost	18611	1.00000000000000	80	10	1	1	1	1	1	1.00000000000000	-999	4	151	162	1	97	0.49090161694867	0.48798957128557	0.00909838305133	0.01201042871443	-999	-999	-999	3	-999	-0.01201042871443	-999
106779158	0	2012-08-13 T 20:28:29 UTC	Rohkost	18625	1.00000000000000	13	1382	1	1	1	1	1	1.00000000000000	-999	4	152	162	18	97	0.49137169855814	0.49090161694867	0.00862830144186	0.00909838305133	-999	-999	-999	3	-999	-0.00909838305133	-999
107236840	0	2012-08-25 T 14:29:10 UTC	Rohkost	18669	1.00000000000000	11	5901	0	1	1	1	1	1.00000000000000	-999	4	153	162	69	97	0.49176878239886	0.49137169855814	0.00823121760114	0.00862830144186	-999	-999	-999	3	-999	-0.00862830144186	-999
108324580	0	2012-09-20 T 19:35:08 UTC	Rohkost	18769	0.66666700000000	186	4414	1	1	2	1	1	0.66666700000000	-999	4	154	162	50	97	0.49404750672457	0.49176878239886	0.00595249327543	0.00823121760114	-999	-999	-999	3	-999	-0.00823121760114	-999
108324585	0	2012-09-20 T 19:35:19 UTC	Rohkost	18770	0.33333300000000	108	6557	0	22	23	1	15	0.55914809090909	0.56990119047619	4	155	162	81	97	0.49284080714683	0.49404750672457	0.00715919285317	0.00595249327543	0.07585368375162	8	3	3	0.06990119047619	-0.00595249327543	-0.00041608636625
108325528	0	2012-09-20 T 19:59:07 UTC	Rohkost	18771	0.50000000000000	93	4414	1	2	2	1	1	0.58333350000000	0.66666700000000	4	156	162	50	97	0.49288679767908	0.49284080714683	0.00711320232092	0.00715919285317	0.17382619285317	18	4	3	0.16666700000000	-0.00715919285317	-0.00119320119526
108589068	0	2012-09-27 T 14:10:07 UTC	Rohkost	18794	0.00000000000000	24	5940	0	1	4	2	3	0.00000000000000	-999	4	157	162	70	97	0.49207104130750	0.49288679767908	0.00792895869250	0.00711320232092	-999	-999	-999	3	-999	-0.00711320232092	-999
113722203	0	2013-02-02 T 21:29:18 UTC	Rohkost	19270	1.00000000000000	28	4922	0	1	1	1	1	1.00000000000000	-999	4	158	162	59	97	0.49304991190034	0.49207104130750	0.00695008809966	0.00792895869250	-999	-999	-999	3	-999	-0.00792895869250	-999
113906528	0	2013-02-07 T 11:49:47 UTC	Rohkost	19307	0.00000000000000	25	6442	0	14	17	1	5	0.50000000000000	0.53846153846154	4	159	162	78	97	0.49220297993679	0.49304991190034	0.00779702006321	0.00695008809966	0.04541162656120	5	3	3	0.03846153846154	-0.00695008809966	-0.00026731108076
113906965	0	2013-02-07 T 12:03:44 UTC	Rohkost	19308	1.00000000000000	27	6442	0	15	17	1	5	0.53333333333333	0.50000000000000	4	160	162	78	97	0.49314328029628	0.49220297993679	0.00685671970372	0.00779702006321	0.00779702006321	1	3	3	0.00000000000000	-0.00779702006321	0.00000000000000
113913082	0	2013-02-07 T 15:07:25 UTC	Rohkost	19309	0.00000000000000	14	6442	0	16	17	1	5	0.50000000000000	0.53333333333333	4	161	162	78	97	0.49267024117849	0.49314328029628	0.00732975882151	0.00685671970372	0.04019005303705	5	3	3	0.03333333333333	-0.00685671970372	-0.00022855732346
113913439	0	2013-02-07 T 15:18:22 UTC	Rohkost	19310	1.00000000000000	27	6442	0	17	17	1	5	0.52941176470588	0.50000000000000	4	162	162	78	97	0.49360704212830	0.49267024117849	0.00639295787170	0.00732975882151	0.00732975882151	1	3	3	0.00000000000000	-0.00732975882151	0.00000000000000
77573	0	2002-09-26 T 18:47:49 UTC	Vegetarismus	5	0.33333300000000	97	7406	0	1	12	2	5	0.33333300000000	-999	5	1	784	381	383	0.33333300000000	-999	0.16666700000000	-999	-999	-999	-999	-999	-999	-999	-999
136896	0	2003-02-09 T 17:03:05 UTC	Vegetarismus	52	1.00000000000000	16	5345	0	2	3	2	3	1.00000000000000	1.00000000000000	5	2	784	246	383	0.42772832743363	0.33333300000000	0.07227167256637	0.16666700000000	0.66666700000000	67	5	2	0.50000000000000	-0.16666700000000	-0.08333350000000
194852	0	2003-05-22 T 19:49:30 UTC	Vegetarismus	75	0.50000000000000	17	2569	1	1	1	1	1	0.50000000000000	-999	5	3	784	103	383	0.43717923846154	0.42772832743363	0.06282076153846	0.07227167256637	-999	-999	-999	3	-999	-0.07227167256637	-999
198035	0	2003-07-08 T 14:54:44 UTC	Vegetarismus	87	0.00000000000000	7	2085	1	1	2	1	1	0.00000000000000	-999	5	4	784	80	383	0.41484161313869	0.43717923846154	0.08515838686131	0.06282076153846	-999	-999	-999	3	-999	-0.06282076153846	-999
198054	0	2003-07-08 T 14:56:42 UTC	Vegetarismus	88	1.00000000000000	11	2085	1	2	2	1	1	0.50000000000000	0.00000000000000	5	5	784	80	383	0.45833311486487	0.41484161313869	0.04166688513514	0.08515838686131	0.41484161313869	42	1	3	-0.50000000000000	-0.08515838686131	0.04257919343066
8369399	0	2005-08-10 T 20:22:10 UTC	Vegetarismus	2408	0.67500000000000	1547	5126	0	1	26	1	3	0.67500000000000	-999	5	6	784	238	383	0.65608159351032	0.45833311486487	0.15608159351032	0.04166688513514	-999	-999	-999	3	-999	-0.04166688513513	-999
9059558	0	2005-09-05 T 01:45:06 UTC	Vegetarismus	2565	1.00000000000000	11	941	1	1	2	1	1	1.00000000000000	-999	5	7	784	32	383	0.65829912133646	0.65608159351032	0.15829912133646	0.15608159351032	-999	-999	-999	4	-999	0.15608159351032	-999
9059606	0	2005-09-05 T 01:55:18 UTC	Vegetarismus	2566	0.00000000000000	12	941	1	2	2	1	1	0.50000000000000	1.00000000000000	5	8	784	32	383	0.65370099010477	0.65829912133646	0.15370099010477	0.15829912133646	0.34170087866354	35	5	4	0.50000000000000	0.15829912133646	0.07914956066823
9642970	0	2005-10-01 T 07:02:01 UTC	Vegetarismus	2747	0.75000000000000	129	6310	0	1	2	1	1	0.75000000000000	-999	5	9	784	308	383	0.66042680075799	0.65370099010477	0.16042680075799	0.15370099010477	-999	-999	-999	4	-999	0.15370099010477	-999
9686408	0	2005-10-02 T 21:58:34 UTC	Vegetarismus	2751	0.00000000000000	38	6013	0	1	1	1	1	0.00000000000000	-999	5	10	784	287	383	0.64711315702918	0.66042680075799	0.14711315702918	0.16042680075799	-999	-999	-999	4	-999	0.16042680075799	-999
9818295	0	2005-10-08 T 12:37:15 UTC	Vegetarismus	2780	1.00000000000000	15	176	1	1	1	1	1	1.00000000000000	-999	5	11	784	4	383	0.64989910578947	0.64711315702918	0.14989910578947	0.14711315702918	-999	-999	-999	4	-999	0.14711315702918	-999
10016265	0	2005-10-16 T 11:28:06 UTC	Vegetarismus	2823	1.00000000000000	23	3336	1	1	1	1	1	1.00000000000000	-999	5	12	784	131	383	0.65408647997920	0.64989910578947	0.15408647997920	0.14989910578947	-999	-999	-999	4	-999	0.14989910578947	-999
10498053	0	2005-11-03 T 10:21:55 UTC	Vegetarismus	2957	0.00000000000000	31	6955	0	1	1	1	1	0.00000000000000	-999	5	13	784	353	383	0.64370946827022	0.65408647997920	0.14370946827022	0.15408647997920	-999	-999	-999	4	-999	0.15408647997920	-999
10746571	0	2005-11-12 T 10:51:40 UTC	Vegetarismus	3028	0.00000000000000	91	6896	0	2	6	1	3	0.50000000000000	1.00000000000000	5	14	784	347	383	0.61506518386308	0.64370946827022	0.11506518386308	0.14370946827022	0.35629053172978	36	5	4	0.50000000000000	0.14370946827022	0.07185473413511
10771865	0	2005-11-13 T 10:45:39 UTC	Vegetarismus	3038	1.00000000000000	26	1828	1	1	1	1	1	1.00000000000000	-999	5	15	784	73	383	0.61989777933366	0.61506518386308	0.11989777933366	0.11506518386308	-999	-999	-999	4	-999	0.11506518386308	-999
10789195	0	2005-11-13 T 20:56:07 UTC	Vegetarismus	3044	0.00000000000000	32	1259	1	1	1	1	1	0.00000000000000	-999	5	16	784	49	383	0.61046519305754	0.61989777933366	0.11046519305754	0.11989777933366	-999	-999	-999	4	-999	0.11989777933366	-999
10918483	0	2005-11-18 T 21:28:31 UTC	Vegetarismus	3084	0.00000000000000	21	6896	0	3	6	1	3	0.33333333333333	0.50000000000000	5	17	784	347	383	0.60442952024482	0.61046519305754	0.10442952024482	0.11046519305754	0.11046519305754	12	3	4	0.00000000000000	0.11046519305754	0.00000000000000
10999686	0	2005-11-22 T 12:24:42 UTC	Vegetarismus	3131	0.00000000000000	1	7115	0	3	20	1	11	0.11111100000000	0.16666650000000	5	18	784	362	383	0.60414508282353	0.60442952024482	0.10414508282353	0.10442952024482	0.43776302024482	44	1	4	-0.33333350000000	0.10442952024482	-0.03480985748653
11047649	0	2005-11-24 T 12:12:11 UTC	Vegetarismus	3166	1.00000000000000	14	3330	1	1	1	1	1	1.00000000000000	-999	5	19	784	130	383	0.60673599859748	0.60414508282353	0.10673599859748	0.10414508282353	-999	-999	-999	4	-999	0.10414508282353	-999
11079172	0	2005-11-25 T 16:39:53 UTC	Vegetarismus	3183	1.00000000000000	2	6312	0	1	1	1	1	1.00000000000000	-999	5	20	784	309	383	0.60710336338160	0.60673599859748	0.10710336338160	0.10673599859748	-999	-999	-999	4	-999	0.10673599859748	-999
11290065	0	2005-12-03 T 11:09:04 UTC	Vegetarismus	3233	1.00000000000000	23	4707	0	1	2	1	1	1.00000000000000	-999	5	21	784	208	383	0.61127925184843	0.60710336338160	0.11127925184843	0.10710336338160	-999	-999	-999	4	-999	0.10710336338160	-999
11506444	0	2005-12-10 T 16:49:07 UTC	Vegetarismus	3273	1.00000000000000	4	3658	1	1	1	1	1	1.00000000000000	-999	5	22	784	144	383	0.61199644880074	0.61127925184843	0.11199644880074	0.11127925184843	-999	-999	-999	4	-999	0.11127925184843	-999
11538249	0	2005-12-11 T 17:16:22 UTC	Vegetarismus	3274	1.00000000000000	64	2312	1	1	2	1	1	1.00000000000000	-999	5	23	784	87	383	0.62312199865591	0.61199644880074	0.12312199865591	0.11199644880074	-999	-999	-999	4	-999	0.11199644880074	-999
11538642	0	2005-12-11 T 17:27:17 UTC	Vegetarismus	3275	0.75000000000000	96	2312	1	2	2	1	1	0.87500000000000	1.00000000000000	5	24	784	87	383	0.62835408118557	0.62312199865591	0.12835408118557	0.12312199865591	0.37687800134409	38	5	4	0.50000000000000	0.12312199865591	0.06156099932796
11539813	0	2005-12-11 T 17:57:34 UTC	Vegetarismus	3276	1.00000000000000	11	5500	0	8	14	3	11	0.51250000000000	0.44285714285714	5	25	784	259	383	0.63010188157332	0.62835408118557	0.13010188157332	0.12835408118557	0.18549693832843	19	3	4	-0.05714285714286	0.12835408118557	-0.00733451892489
11542737	0	2005-12-11 T 19:13:56 UTC	Vegetarismus	3280	0.50000000000000	106	2314	1	1	1	1	1	0.50000000000000	-999	5	26	784	89	383	0.62446147280164	0.63010188157332	0.12446147280164	0.13010188157332	-999	-999	-999	4	-999	0.13010188157332	-999
11543600	0	2005-12-11 T 19:37:13 UTC	Vegetarismus	3281	1.00000000000000	95	2313	1	1	1	1	1	1.00000000000000	-999	5	27	784	88	383	0.63850720511811	0.62446147280164	0.13850720511811	0.12446147280164	-999	-999	-999	4	-999	0.12446147280164	-999
11605503	0	2005-12-13 T 17:53:10 UTC	Vegetarismus	3303	0.42857100000000	420	6310	0	2	2	1	1	0.58928550000000	0.75000000000000	5	28	784	308	383	0.60871895979730	0.63850720511811	0.10871895979730	0.13850720511811	0.11149279488189	12	4	4	0.25000000000000	0.13850720511811	0.03462680127953
11627846	0	2005-12-14 T 13:08:28 UTC	Vegetarismus	3310	0.00000000000000	17	4707	0	2	2	1	1	0.50000000000000	1.00000000000000	5	29	784	208	383	0.60524290258650	0.60871895979730	0.10524290258650	0.10871895979730	0.39128104020270	40	5	4	0.50000000000000	0.10871895979730	0.05435947989865
11968648	0	2005-12-25 T 19:52:05 UTC	Vegetarismus	3390	1.00000000000000	11	4522	0	1	62	1	2	1.00000000000000	-999	5	30	784	201	383	0.60669615829987	0.60524290258650	0.10669615829987	0.10524290258650	-999	-999	-999	4	-999	0.10524290258650	-999
12485131	0	2006-01-10 T 22:21:16 UTC	Vegetarismus	3496	1.00000000000000	54	3667	1	1	1	1	1	1.00000000000000	-999	5	31	784	145	383	0.61367788330046	0.60669615829987	0.11367788330046	0.10669615829987	-999	-999	-999	4	-999	0.10669615829987	-999
12524595	0	2006-01-12 T 00:52:04 UTC	Vegetarismus	3502	1.00000000000000	62	4559	0	1	1	1	1	1.00000000000000	-999	5	32	784	203	383	0.62139436887887	0.61367788330046	0.12139436887887	0.11367788330046	-999	-999	-999	4	-999	0.11367788330046	-999
13076331	0	2006-01-27 T 10:49:04 UTC	Vegetarismus	3676	0.00000000000000	47	2663	1	1	1	1	1	0.00000000000000	-999	5	33	784	107	383	0.61212571278959	0.62139436887887	0.11212571278959	0.12139436887887	-999	-999	-999	4	-999	0.12139436887887	-999
13076447	0	2006-01-27 T 10:52:14 UTC	Vegetarismus	3677	0.60000000000000	266	4987	0	4	15	2	11	0.53834000000000	0.51778666666667	5	34	784	226	383	0.61118177377817	0.61212571278959	0.11118177377817	0.11212571278959	0.09433904612292	10	3	4	0.01778666666667	0.11212571278959	0.00199434267815
13330771	0	2006-02-03 T 14:44:15 UTC	Vegetarismus	3792	0.61224500000000	1967	6438	0	1	1	1	1	0.61224500000000	-999	5	35	784	319	383	0.61157021471025	0.61118177377817	0.11157021471025	0.11118177377817	-999	-999	-999	4	-999	0.11118177377817	-999
13474555	0	2006-02-07 T 13:55:07 UTC	Vegetarismus	3836	1.00000000000000	7	1442	1	12	12	2	5	0.62475350000000	0.59064018181818	5	36	784	61	383	0.61207457540345	0.61157021471025	0.11207457540345	0.11157021471025	0.02093003289207	3	3	4	0.09064018181818	0.11157021471025	0.01011274454683
13491098	0	2006-02-07 T 21:44:44 UTC	Vegetarismus	3843	0.70000000000000	705	1248	1	1	1	1	1	0.70000000000000	-999	5	37	784	48	383	0.62224311614173	0.61207457540345	0.12224311614173	0.11207457540345	-999	-999	-999	4	-999	0.11207457540345	-999
13765207	0	2006-02-16 T 17:47:58 UTC	Vegetarismus	3905	0.60000000000000	292	4905	0	2	2	1	2	0.80000000000000	1.00000000000000	5	38	784	220	383	0.62122636756418	0.62224311614173	0.12122636756418	0.12224311614173	0.37775688385827	38	5	4	0.50000000000000	0.12224311614173	0.06112155807087
14719755	0	2006-03-16 T 14:23:55 UTC	Vegetarismus	4071	0.00000000000000	59	3117	1	1	1	1	1	0.00000000000000	-999	5	39	784	119	383	0.61554118752908	0.62122636756418	0.11554118752908	0.12122636756418	-999	-999	-999	4	-999	0.12122636756418	-999
14818735	0	2006-03-19 T 13:49:32 UTC	Vegetarismus	4092	1.00000000000000	10	2749	1	1	1	1	1	1.00000000000000	-999	5	40	784	109	383	0.61613660151773	0.61554118752908	0.11613660151773	0.11554118752908	-999	-999	-999	4	-999	0.11554118752908	-999
14992448	0	2006-03-24 T 22:26:41 UTC	Vegetarismus	4114	1.00000000000000	11	924	1	1	1	1	1	1.00000000000000	-999	5	41	784	31	383	0.61678943042672	0.61613660151773	0.11678943042672	0.11613660151773	-999	-999	-999	4	-999	0.11613660151773	-999
15509971	0	2006-04-09 T 17:27:55 UTC	Vegetarismus	4257	0.50000000000000	131	7270	0	26	26	1	2	0.76923076923077	0.78000000000000	5	42	784	371	383	0.61447098590696	0.61678943042672	0.11447098590696	0.11678943042672	0.16321056957328	17	4	4	0.28000000000000	0.11678943042672	0.03270104051948
15773608	0	2006-04-18 T 03:54:22 UTC	Vegetarismus	4347	1.00000000000000	6	2885	1	1	1	1	1	1.00000000000000	-999	5	43	784	113	383	0.61482120151401	0.61447098590696	0.11482120151401	0.11447098590696	-999	-999	-999	4	-999	0.11447098590696	-999
15877757	0	2006-04-21 T 13:07:01 UTC	Vegetarismus	4373	1.00000000000000	122	6428	0	1	62	1	2	1.00000000000000	-999	5	44	784	316	383	0.62180675427382	0.61482120151401	0.12180675427382	0.11482120151401	-999	-999	-999	4	-999	0.11482120151401	-999
15916446	0	2006-04-22 T 18:16:06 UTC	Vegetarismus	4378	0.00000000000000	16	6428	0	2	62	1	2	0.50000000000000	1.00000000000000	5	45	784	316	383	0.62033131187899	0.62180675427382	0.12033131187899	0.12180675427382	0.37819324572618	38	5	4	0.50000000000000	0.12180675427382	0.06090337713691
16004638	0	2006-04-25 T 10:19:08 UTC	Vegetarismus	4411	1.00000000000000	10	4497	0	1	8	1	1	1.00000000000000	-999	5	46	784	198	383	0.62089353413298	0.62033131187899	0.12089353413298	0.12033131187899	-999	-999	-999	4	-999	0.12033131187899	-999
16155030	0	2006-04-29 T 15:14:07 UTC	Vegetarismus	4459	1.00000000000000	6	4522	0	2	62	1	2	1.00000000000000	1.00000000000000	5	47	784	201	383	0.62123006894511	0.62089353413298	0.12123006894511	0.12089353413298	0.37910646586702	38	5	4	0.50000000000000	0.12089353413298	0.06044676706649
16155244	0	2006-04-29 T 15:20:31 UTC	Vegetarismus	4460	0.66666700000000	221	4522	0	3	62	1	2	0.88888900000000	1.00000000000000	5	48	784	201	383	0.62266868810888	0.62123006894511	0.12266868810888	0.12123006894511	0.37876993105489	38	5	4	0.50000000000000	0.12123006894511	0.06061503447256
16155300	0	2006-04-29 T 15:22:04 UTC	Vegetarismus	4461	0.50000000000000	67	4522	0	4	62	1	2	0.79166675000000	0.88888900000000	5	49	784	201	383	0.62150240428551	0.62266868810888	0.12150240428551	0.12266868810888	0.26622031189112	27	5	4	0.38888900000000	0.12266868810888	0.04770450344997
16155371	0	2006-04-29 T 15:23:49 UTC	Vegetarismus	4462	0.66666700000000	75	4522	0	5	62	1	2	0.76666680000000	0.79166675000000	5	50	784	201	383	0.62197802134232	0.62150240428551	0.12197802134232	0.12150240428551	0.17016434571449	18	4	4	0.29166675000000	0.12150240428551	0.03543821137514
16155501	0	2006-04-29 T 15:27:07 UTC	Vegetarismus	4463	0.00000000000000	24	4522	0	6	62	1	2	0.63888900000000	0.76666680000000	5	51	784	201	383	0.61988909431850	0.62197802134232	0.11988909431850	0.12197802134232	0.14468877865768	15	4	4	0.26666680000000	0.12197802134232	0.03252748862169
16155656	0	2006-04-29 T 15:30:41 UTC	Vegetarismus	4464	0.50000000000000	110	4522	0	7	62	1	2	0.61904771428571	0.63888900000000	5	52	784	201	383	0.61807159151047	0.61988909431850	0.11807159151047	0.11988909431850	0.01899990568150	2	4	4	0.13888900000000	0.11988909431850	0.01665127642080
16156033	0	2006-04-29 T 15:40:31 UTC	Vegetarismus	4465	1.00000000000000	98	4522	0	8	62	1	2	0.66666675000000	0.61904771428571	5	53	784	201	383	0.62316120043514	0.61807159151047	0.12316120043514	0.11807159151047	0.00097612277524	1	4	4	0.11904771428571	0.11807159151047	0.01405615309140
16156100	0	2006-04-29 T 15:42:11 UTC	Vegetarismus	4466	0.66666700000000	102	4522	0	9	62	1	2	0.66666677777778	0.66666675000000	5	54	784	201	383	0.62375637097640	0.62316120043514	0.12375637097640	0.12316120043514	0.04350554956486	5	4	4	0.16666675000000	0.12316120043514	0.02052687700262
16156200	0	2006-04-29 T 15:45:22 UTC	Vegetarismus	4467	0.00000000000000	6	4522	0	10	62	1	2	0.60000010000000	0.66666677777778	5	55	784	201	383	0.62325482471187	0.62375637097640	0.12325482471187	0.12375637097640	0.04291040680138	5	4	4	0.16666677777778	0.12375637097640	0.02062607558011
16156396	0	2006-04-29 T 15:51:33 UTC	Vegetarismus	4468	0.66666700000000	155	4522	0	11	62	1	2	0.60606072727273	0.60000010000000	5	56	784	201	383	0.62413822856768	0.62325482471187	0.12413822856768	0.12325482471187	0.02325472471187	3	4	4	0.10000010000000	0.12325482471187	0.01232549479667
16156627	0	2006-04-29 T 15:57:29 UTC	Vegetarismus	4470	0.25000000000000	96	4522	0	12	62	1	2	0.57638900000000	0.60606072727273	5	57	784	201	383	0.61948151004797	0.62413822856768	0.11948151004797	0.12413822856768	0.01807750129495	2	4	4	0.10606072727273	0.12413822856768	0.01316619080424
16156644	0	2006-04-29 T 15:58:00 UTC	Vegetarismus	4471	1.00000000000000	35	4522	0	13	62	1	2	0.60897446153846	0.57638900000000	5	58	784	201	383	0.62120042423851	0.61948151004797	0.12120042423851	0.11948151004797	0.04309251004797	5	3	4	0.07638900000000	0.11948151004797	0.00912707307105
16156733	0	2006-04-29 T 16:00:37 UTC	Vegetarismus	4472	0.66666700000000	133	4522	0	14	62	1	2	0.61309535714286	0.60897446153846	5	59	784	201	383	0.62196771957873	0.62120042423851	0.12196771957873	0.12120042423851	0.01222596270005	2	4	4	0.10897446153846	0.12120042423851	0.01320775096962
16156915	0	2006-04-29 T 16:06:01 UTC	Vegetarismus	4473	0.33333300000000	151	4522	0	15	62	1	2	0.59444453333333	0.61309535714286	5	60	784	201	383	0.61654144434761	0.62196771957873	0.11654144434761	0.12196771957873	0.00887236243587	1	4	4	0.11309535714286	0.12196771957873	0.01379398280566
16157946	0	2006-04-29 T 16:33:36 UTC	Vegetarismus	4474	0.00000000000000	99	4522	0	16	62	1	2	0.55729175000000	0.59444453333333	5	61	784	201	383	0.60903466744558	0.61654144434761	0.10903466744558	0.11654144434761	0.02209691101428	3	3	4	0.09444453333333	0.11654144434761	0.01100670232540
16159264	0	2006-04-29 T 17:10:24 UTC	Vegetarismus	4475	1.00000000000000	15	4522	0	17	62	1	2	0.58333341176471	0.55729175000000	5	62	784	201	383	0.60975458887798	0.60903466744558	0.10975458887798	0.10903466744558	0.05174291744558	6	3	4	0.05729175000000	0.10903466744558	0.00624678690863
16159693	0	2006-04-29 T 17:21:51 UTC	Vegetarismus	4476	0.66666700000000	70	4522	0	18	62	1	2	0.58796305555556	0.58333341176471	5	63	784	201	383	0.61023948040409	0.60975458887798	0.11023948040409	0.10975458887798	0.02642117711327	3	3	4	0.08333341176471	0.10975458887798	0.00914622434804
16159739	0	2006-04-29 T 17:23:00 UTC	Vegetarismus	4477	1.00000000000000	10	4522	0	19	62	1	2	0.60964921052632	0.58796305555556	5	64	784	201	383	0.61071329576951	0.61023948040409	0.11071329576951	0.11023948040409	0.02227642484853	3	3	4	0.08796305555556	0.11023948040409	0.00969700153920
16160217	0	2006-04-29 T 17:36:29 UTC	Vegetarismus	4478	0.00000000000000	104	4522	0	20	62	1	2	0.57916675000000	0.60964921052632	5	65	784	201	383	0.60308854393758	0.61071329576951	0.10308854393758	0.11071329576951	0.00106408524319	1	4	4	0.10964921052632	0.11071329576951	0.01213962547589
16162398	0	2006-04-29 T 18:42:43 UTC	Vegetarismus	4479	0.33333300000000	138	4522	0	21	62	1	2	0.56746038095238	0.57916675000000	5	66	784	201	383	0.59869243327822	0.60308854393758	0.09869243327822	0.10308854393758	0.02392179393758	3	3	4	0.07916675000000	0.10308854393758	0.00816118498577
16206320	0	2006-04-30 T 22:46:59 UTC	Vegetarismus	4485	0.41666700000000	384	6428	0	3	62	1	2	0.47222233333333	0.50000000000000	5	67	784	316	383	0.59079616504745	0.59869243327822	0.09079616504745	0.09869243327822	0.09869243327822	10	3	3	0.00000000000000	0.09869243327822	0.00000000000000
16224172	0	2006-05-01 T 14:17:26 UTC	Vegetarismus	4489	1.00000000000000	15	6428	0	4	62	1	2	0.60416675000000	0.47222233333333	5	68	784	316	383	0.59148840115033	0.59079616504745	0.09148840115033	0.09079616504745	0.11857383171412	12	3	3	-0.02777766666667	0.09079616504745	-0.00252210560730
16225416	0	2006-05-01 T 15:11:27 UTC	Vegetarismus	4490	0.25000000000000	397	6428	0	5	62	1	2	0.53333340000000	0.60416675000000	5	69	784	316	383	0.57685423715458	0.59148840115033	0.07685423715458	0.09148840115033	0.01267834884967	2	4	3	0.10416675000000	0.09148840115033	0.00953004941053
16253671	0	2006-05-02 T 11:43:28 UTC	Vegetarismus	4496	0.75000000000000	404	6428	0	6	62	1	2	0.56944450000000	0.53333340000000	5	70	784	316	383	0.58408953796028	0.57685423715458	0.08408953796028	0.07685423715458	0.04352083715458	5	3	3	0.03333340000000	0.07685423715458	0.00256181302877
16394479	0	2006-05-06 T 17:38:42 UTC	Vegetarismus	4526	0.00000000000000	21	6020	0	56	86	1	4	0.58450257142857	0.59512989090909	5	71	784	289	383	0.58282357859428	0.58408953796028	0.08282357859428	0.08408953796028	0.01104035294881	2	3	3	0.09512989090909	0.08408953796028	0.00799942857276
16400805	0	2006-05-06 T 21:04:38 UTC	Vegetarismus	4529	1.00000000000000	13	5264	0	2	2	1	2	1.00000000000000	1.00000000000000	5	72	784	243	383	0.58338256575964	0.58282357859428	0.08338256575964	0.08282357859428	0.41717642140572	42	5	3	0.50000000000000	0.08282357859428	0.04141178929714
16401176	0	2006-05-06 T 21:18:03 UTC	Vegetarismus	4530	1.00000000000000	258	6020	0	57	86	1	4	0.59179200000000	0.58450257142857	5	73	784	289	383	0.59417446315261	0.58338256575964	0.09417446315261	0.08338256575964	0.00112000566893	1	3	3	0.08450257142857	0.08338256575964	0.00704604121900
16426867	0	2006-05-07 T 17:33:16 UTC	Vegetarismus	4532	0.50000000000000	266	5640	0	5	20	3	18	0.56666660000000	0.58333325000000	5	74	784	263	383	0.59172478515549	0.59417446315261	0.09172478515549	0.09417446315261	0.01084121315261	2	3	3	0.08333325000000	0.09417446315261	0.00784786408151
16434387	0	2006-05-07 T 21:09:14 UTC	Vegetarismus	4534	0.00000000000000	17	6428	0	7	62	1	2	0.48809528571429	0.56944450000000	5	75	784	316	383	0.59074271727033	0.59172478515549	0.09074271727033	0.09172478515549	0.02228028515549	3	3	3	0.06944450000000	0.09172478515549	0.00636978184273
16434610	0	2006-05-07 T 21:15:23 UTC	Vegetarismus	4535	0.50000000000000	25	6428	0	8	62	1	2	0.48958337500000	0.48809528571429	5	76	784	316	383	0.59052178155434	0.59074271727033	0.09052178155434	0.09074271727033	0.10264743155604	11	3	3	-0.01190471428571	0.09074271727033	-0.00108026612261
16437507	0	2006-05-07 T 23:04:11 UTC	Vegetarismus	4537	0.00000000000000	5	6428	0	9	62	1	2	0.43518522222222	0.48958337500000	5	77	784	316	383	0.59023436707875	0.59052178155434	0.09023436707875	0.09052178155434	0.10093840655434	11	3	3	-0.01041662500000	0.09052178155434	-0.00094293145278
16531947	0	2006-05-10 T 16:37:16 UTC	Vegetarismus	4575	0.00000000000000	36	894	1	1	1	1	1	0.00000000000000	-999	5	78	784	30	383	0.58817321301775	0.59023436707875	0.08817321301775	0.09023436707875	-999	-999	-999	3	-999	0.09023436707875	-999
16535423	0	2006-05-10 T 18:20:16 UTC	Vegetarismus	4576	1.00000000000000	36	4522	0	22	62	1	2	0.58712127272727	0.56746038095238	5	79	784	201	383	0.58960634635089	0.58817321301775	0.08960634635089	0.08817321301775	0.02071283206537	3	3	3	0.06746038095238	0.08817321301775	0.00594819853997
16543536	0	2006-05-10 T 23:02:15 UTC	Vegetarismus	4582	0.00000000000000	44	6428	0	10	62	1	2	0.39166670000000	0.43518522222222	5	80	784	316	383	0.58710921676774	0.58960634635089	0.08710921676774	0.08960634635089	0.15442112412867	16	3	3	-0.06481477777778	0.08960634635089	-0.00580781542621
16566904	0	2006-05-11 T 18:00:58 UTC	Vegetarismus	4593	1.00000000000000	48	61	1	1	2	1	1	1.00000000000000	-999	5	81	784	1	383	0.58900811085561	0.58710921676774	0.08900811085561	0.08710921676774	-999	-999	-999	3	-999	0.08710921676774	-999
16566940	0	2006-05-11 T 18:02:26 UTC	Vegetarismus	4594	0.00000000000000	9	61	1	2	2	1	1	0.50000000000000	1.00000000000000	5	82	784	1	383	0.58850063689451	0.58900811085561	0.08850063689450	0.08900811085561	0.41099188914439	42	5	3	0.50000000000000	0.08900811085561	0.04450405542781
16566960	0	2006-05-11 T 18:03:19 UTC	Vegetarismus	4595	0.00000000000000	57	6859	0	1	31	2	24	0.00000000000000	-999	5	83	784	341	383	0.58530683166714	0.58850063689451	0.08530683166714	0.08850063689450	-999	-999	-999	3	-999	0.08850063689451	-999
16673439	0	2006-05-14 T 16:35:20 UTC	Vegetarismus	4635	0.20000000000000	577	6428	0	11	62	1	2	0.37424245454546	0.39166670000000	5	84	784	316	383	0.56524166543321	0.58530683166714	0.06524166543321	0.08530683166714	0.19364013166714	20	2	3	-0.10833330000000	0.08530683166714	-0.00924157058705
16674246	0	2006-05-14 T 16:54:26 UTC	Vegetarismus	4636	1.00000000000000	14	6428	0	12	62	1	2	0.42638891666667	0.37424245454546	5	85	784	316	383	0.56579030584100	0.56524166543321	0.06579030584100	0.06524166543321	0.19099921088775	20	2	3	-0.12575754545454	0.06524166543321	-0.00820463170625
16914651	0	2006-05-20 T 19:53:15 UTC	Vegetarismus	4708	0.75000000000000	225	6020	0	59	86	1	4	0.60139227118644	0.59883006896552	5	86	784	289	383	0.56945204108137	0.56579030584100	0.06945204108137	0.06579030584100	0.03303976312452	4	3	3	0.09883006896552	0.06579030584100	0.00650206046353
16959221	0	2006-05-22 T 00:38:54 UTC	Vegetarismus	4721	0.40000000000000	322	6428	0	13	62	1	2	0.42435900000000	0.42638891666667	5	87	784	316	383	0.56476485293360	0.56945204108137	0.06476485293360	0.06945204108137	0.14306312441470	15	3	3	-0.07361108333333	0.06945204108137	-0.00511243998371
16959359	0	2006-05-22 T 00:55:46 UTC	Vegetarismus	4722	0.33333300000000	85	6428	0	14	62	1	2	0.41785714285714	0.42435900000000	5	88	784	316	383	0.56308723844448	0.56476485293360	0.06308723844448	0.06476485293360	0.14040585293360	15	3	3	-0.07564100000000	0.06476485293360	-0.00489887824075
16959507	0	2006-05-22 T 01:14:07 UTC	Vegetarismus	4723	0.50000000000000	413	6428	0	15	62	1	2	0.42333333333333	0.41785714285714	5	89	784	316	383	0.56094084834006	0.56308723844448	0.06094084834006	0.06308723844448	0.14523009558734	15	3	3	-0.08214285714286	0.06308723844448	-0.00518216601508
16960143	0	2006-05-22 T 03:10:34 UTC	Vegetarismus	4724	1.00000000000000	4	6428	0	16	62	1	2	0.45937500000000	0.42333333333333	5	90	784	316	383	0.56108547788850	0.56094084834006	0.06108547788850	0.06094084834006	0.13760751500673	14	3	3	-0.07666666666667	0.06094084834006	-0.00467213170607
17030065	0	2006-05-23 T 22:10:59 UTC	Vegetarismus	4749	1.00000000000000	19	6020	0	61	86	1	4	0.59806793442623	0.59136906666667	5	91	784	289	383	0.56177116905114	0.56108547788850	0.06177116905114	0.06108547788850	0.03028358877817	4	3	3	0.09136906666667	0.06108547788850	0.00558132310156
17056127	0	2006-05-24 T 17:26:13 UTC	Vegetarismus	4760	1.00000000000000	12	1016	1	1	3	1	1	1.00000000000000	-999	5	92	784	35	383	0.56220313438475	0.56177116905114	0.06220313438475	0.06177116905114	-999	-999	-999	3	-999	0.06177116905114	-999
17056555	0	2006-05-24 T 17:38:27 UTC	Vegetarismus	4761	0.50000000000000	33	1016	1	2	3	1	1	0.75000000000000	1.00000000000000	5	93	784	35	383	0.56203497648890	0.56220313438475	0.06203497648890	0.06220313438475	0.43779686561525	44	5	3	0.50000000000000	0.06220313438475	0.03110156719238
17057002	0	2006-05-24 T 17:51:42 UTC	Vegetarismus	4762	1.00000000000000	16	1016	1	3	3	1	1	0.83333333333333	0.75000000000000	5	94	784	35	383	0.56260827603698	0.56203497648890	0.06260827603698	0.06203497648890	0.18796502351110	19	4	3	0.25000000000000	0.06203497648890	0.01550874412223
17059293	0	2006-05-24 T 19:09:22 UTC	Vegetarismus	4765	0.00000000000000	11	4522	0	23	62	1	2	0.56159426086957	0.58712127272727	5	95	784	201	383	0.56210241605362	0.56260827603698	0.06210241605362	0.06260827603698	0.02451299669029	3	3	3	0.08712127272727	0.06260827603698	0.00545451269160
17059542	0	2006-05-24 T 19:16:07 UTC	Vegetarismus	4766	0.33333300000000	363	4522	0	24	62	1	2	0.55208337500000	0.56159426086957	5	96	784	201	383	0.55551010851790	0.56210241605362	0.05551010851790	0.06210241605362	0.00050815518405	1	3	3	0.06159426086957	0.06210241605362	0.00382515241504
17066395	0	2006-05-24 T 23:00:41 UTC	Vegetarismus	4769	0.75000000000000	163	6428	0	17	62	1	2	0.47647058823529	0.45937500000000	5	97	784	316	383	0.55799457970219	0.55551010851790	0.05799457970219	0.05551010851790	0.09613510851790	10	3	3	-0.04062500000000	0.05551010851790	-0.00225509815854
17070373	0	2006-05-25 T 07:02:50 UTC	Vegetarismus	4770	1.00000000000000	131	6996	0	10	117	1	21	0.74666660000000	0.71851844444444	5	98	784	355	383	0.56248629563261	0.55799457970219	0.06248629563261	0.05799457970219	0.16052386474225	17	4	3	0.21851844444444	0.05799457970219	0.01267288534273
17070792	0	2006-05-25 T 07:31:02 UTC	Vegetarismus	4771	1.00000000000000	10	5126	0	2	26	1	3	0.83750000000000	0.67500000000000	5	99	784	238	383	0.56282542725370	0.56248629563261	0.06282542725370	0.06248629563261	0.11251370436739	12	4	3	0.17500000000000	0.06248629563261	0.01093510173571
17076498	0	2006-05-25 T 10:43:19 UTC	Vegetarismus	4775	1.00000000000000	20	1418	1	2	2	1	2	1.00000000000000	1.00000000000000	5	100	784	57	383	0.56350211570312	0.56282542725370	0.06350211570312	0.06282542725370	0.43717457274630	44	5	3	0.50000000000000	0.06282542725370	0.03141271362685
17076890	0	2006-05-25 T 10:55:02 UTC	Vegetarismus	4777	0.75000000000000	391	6996	0	11	117	1	21	0.74696963636364	0.74666660000000	5	101	784	355	383	0.56897993066406	0.56350211570312	0.06897993066406	0.06350211570312	0.18316448429688	19	4	3	0.24666660000000	0.06350211570312	0.01566385097330
17078477	0	2006-05-25 T 11:36:00 UTC	Vegetarismus	4779	1.00000000000000	63	6996	0	12	117	1	21	0.76805550000000	0.74696963636364	5	102	784	355	383	0.57101015603738	0.56897993066406	0.07101015603738	0.06897993066406	0.17798970569958	18	4	3	0.24696963636364	0.06897993066406	0.01703594839249
17078638	0	2006-05-25 T 11:40:17 UTC	Vegetarismus	4780	1.00000000000000	14	4522	0	25	62	1	2	0.57000004000000	0.55208337500000	5	103	784	201	383	0.57145872260811	0.57101015603738	0.07145872260811	0.07101015603738	0.01892678103738	2	3	3	0.05208337500000	0.07101015603738	0.00369844858570
17092278	0	2006-05-25 T 17:16:15 UTC	Vegetarismus	4789	0.66666700000000	159	6428	0	18	62	1	2	0.48703705555556	0.47647058823529	5	104	784	316	383	0.57257609167405	0.57145872260811	0.07257609167405	0.07145872260811	0.09498813437282	10	3	3	-0.02352941176471	0.07145872260811	-0.00168138170843
17096219	0	2006-05-25 T 19:00:10 UTC	Vegetarismus	4793	0.00000000000000	26	1853	1	1	1	1	1	0.00000000000000	-999	5	105	784	74	383	0.57147936422573	0.57257609167405	0.07147936422573	0.07257609167405	-999	-999	-999	3	-999	0.07257609167405	-999
17117091	0	2006-05-26 T 11:57:49 UTC	Vegetarismus	4801	0.33333300000000	221	6020	0	62	86	1	4	0.59379801612903	0.59806793442623	5	106	784	289	383	0.56766418869156	0.57147936422573	0.06766418869155	0.07147936422573	0.02658857020050	3	3	3	0.09806793442623	0.07147936422573	0.00700983360372
17117204	0	2006-05-26 T 12:00:48 UTC	Vegetarismus	4802	0.50000000000000	115	6020	0	63	86	1	4	0.59230915873016	0.59379801612903	5	107	784	289	383	0.56710477951114	0.56766418869156	0.06710477951114	0.06766418869155	0.02613382743747	3	3	3	0.09379801612903	0.06766418869156	0.00634676666225
17118363	0	2006-05-26 T 12:31:04 UTC	Vegetarismus	4803	1.00000000000000	115	6020	0	64	86	1	4	0.59867932812500	0.59230915873016	5	108	784	289	383	0.57065436598931	0.56710477951114	0.07065436598930	0.06710477951114	0.02520437921902	3	3	3	0.09230915873016	0.06710477951114	0.00619438574345
17120847	0	2006-05-26 T 13:35:50 UTC	Vegetarismus	4805	0.00000000000000	23	6020	0	65	86	1	4	0.58946887692308	0.59867932812500	5	109	784	289	383	0.56972006570330	0.57065436598931	0.06972006570330	0.07065436598930	0.02802496213569	3	3	3	0.09867932812500	0.07065436598931	0.00697212536492
17167528	0	2006-05-27 T 19:14:40 UTC	Vegetarismus	4833	1.00000000000000	3	5166	0	1	1	1	1	1.00000000000000	-999	5	110	784	241	383	0.56981193388371	0.56972006570330	0.06981193388371	0.06972006570330	-999	-999	-999	3	-999	0.06972006570330	-999
17169975	0	2006-05-27 T 20:26:41 UTC	Vegetarismus	4834	0.00000000000000	13	6428	0	19	62	1	2	0.46140352631579	0.48703705555556	5	111	784	316	383	0.56928523058874	0.56981193388371	0.06928523058874	0.06981193388371	0.08277487832815	9	3	3	-0.01296294444444	0.06981193388371	-0.00090496822049
17248264	0	2006-05-29 T 20:38:30 UTC	Vegetarismus	4879	0.00000000000000	99	4522	0	26	62	1	2	0.54807696153846	0.57000004000000	5	112	784	201	383	0.56530590150392	0.56928523058874	0.06530590150392	0.06928523058874	0.00071480941126	1	3	3	0.07000004000000	0.06928523058874	0.00484996891262
17278359	0	2006-05-30 T 16:08:41 UTC	Vegetarismus	4897	0.00000000000000	35	1431	1	2	3	1	2	0.50000000000000	1.00000000000000	5	113	784	59	383	0.56391234561206	0.56530590150392	0.06391234561206	0.06530590150392	0.43469409849608	44	5	3	0.50000000000000	0.06530590150392	0.03265295075196
17316572	0	2006-05-31 T 15:12:42 UTC	Vegetarismus	4912	1.00000000000000	10	4099	1	1	1	1	1	1.00000000000000	-999	5	114	784	164	383	0.56421927667511	0.56391234561206	0.06421927667511	0.06391234561206	-999	-999	-999	3	-999	0.06391234561206	-999
17317554	0	2006-05-31 T 15:37:48 UTC	Vegetarismus	4913	0.00000000000000	35	1431	1	3	3	1	2	0.33333333333333	0.50000000000000	5	115	784	59	383	0.56283279386365	0.56421927667511	0.06283279386365	0.06421927667511	0.06421927667511	7	3	3	0.00000000000000	0.06421927667511	0.00000000000000
17332625	0	2006-05-31 T 22:10:57 UTC	Vegetarismus	4928	0.70588200000000	2828	4987	0	7	15	2	11	0.59060600000000	0.57139333333333	5	116	784	226	383	0.58653047735926	0.56283279386365	0.08653047735926	0.06283279386365	0.00856053946968	1	3	3	0.07139333333333	0.06283279386365	0.00448584259657
17363182	0	2006-06-01 T 18:19:53 UTC	Vegetarismus	4940	0.00000000000000	38	2926	1	1	1	1	1	0.00000000000000	-999	5	117	784	115	383	0.58522776193816	0.58653047735926	0.08522776193816	0.08653047735926	-999	-999	-999	3	-999	0.08653047735926	-999
17430702	0	2006-06-03 T 16:03:40 UTC	Vegetarismus	4968	0.00000000000000	90	4522	0	27	62	1	2	0.52777781481482	0.54807696153846	5	118	784	201	383	0.58216534560149	0.58522776193816	0.08216534560149	0.08522776193816	0.03715080039970	4	3	3	0.04807696153846	0.08522776193816	0.00409749183271
17481546	0	2006-06-04 T 23:17:45 UTC	Vegetarismus	4984	1.00000000000000	19	6428	0	20	62	1	2	0.48833335000000	0.46140352631579	5	119	784	316	383	0.58262642461378	0.58216534560149	0.08262642461378	0.08216534560149	0.12076181928570	13	3	3	-0.03859647368421	0.08216534560149	-0.00317129259926
17565656	0	2006-06-07 T 05:51:04 UTC	Vegetarismus	5018	0.25000000000000	210	7293	0	1	26	1	19	0.25000000000000	-999	5	120	784	374	383	0.57861841743172	0.58262642461378	0.07861841743172	0.08262642461378	-999	-999	-999	3	-999	0.08262642461378	-999
17565787	0	2006-06-07 T 05:58:06 UTC	Vegetarismus	5019	0.00000000000000	28	606	1	1	1	1	1	0.00000000000000	-999	5	121	784	14	383	0.57769029439734	0.57861841743172	0.07769029439734	0.07861841743172	-999	-999	-999	3	-999	0.07861841743172	-999
17707315	0	2006-06-10 T 19:34:27 UTC	Vegetarismus	5070	1.00000000000000	29	6020	0	73	86	1	4	0.58651338356164	0.58077051388889	5	122	784	289	383	0.57839072227624	0.57769029439734	0.07839072227624	0.07769029439734	0.00308021949155	1	3	3	0.08077051388889	0.07769029439734	0.00627508500265
17765930	0	2006-06-12 T 11:29:51 UTC	Vegetarismus	5083	1.00000000000000	47	1169	1	1	2	1	1	1.00000000000000	-999	5	123	784	40	383	0.57952097758385	0.57839072227624	0.07952097758385	0.07839072227624	-999	-999	-999	3	-999	0.07839072227624	-999
17767082	0	2006-06-12 T 11:52:48 UTC	Vegetarismus	5085	0.00000000000000	47	1169	1	2	2	1	1	0.50000000000000	1.00000000000000	5	124	784	40	383	0.57797154439957	0.57952097758385	0.07797154439957	0.07952097758385	0.42047902241615	43	5	3	0.50000000000000	0.07952097758385	0.03976048879193
17813881	0	2006-06-13 T 13:53:01 UTC	Vegetarismus	5125	0.66666700000000	308	5304	0	1	1	1	1	0.66666700000000	-999	5	125	784	245	383	0.57949881002963	0.57797154439957	0.07949881002963	0.07797154439957	-999	-999	-999	3	-999	0.07797154439957	-999
17833827	0	2006-06-14 T 07:02:46 UTC	Vegetarismus	5131	0.50000000000000	84	2989	1	1	1	1	1	0.50000000000000	-999	5	126	784	117	383	0.57912721690501	0.57949881002963	0.07912721690501	0.07949881002963	-999	-999	-999	3	-999	0.07949881002963	-999
17833830	0	2006-06-14 T 07:02:51 UTC	Vegetarismus	5132	0.00000000000000	38	4540	0	10	19	2	14	0.48668250000000	0.54075833333333	5	127	784	202	383	0.57790522599811	0.57912721690501	0.07790522599811	0.07912721690501	0.03836888357168	4	3	3	0.04075833333333	0.07912721690501	0.00322509348235
17860835	0	2006-06-14 T 17:37:34 UTC	Vegetarismus	5137	1.00000000000000	3	1015	1	1	1	1	1	1.00000000000000	-999	5	128	784	34	383	0.57797552825894	0.57790522599811	0.07797552825894	0.07790522599811	-999	-999	-999	3	-999	0.07790522599811	-999
18057663	0	2006-06-19 T 17:20:24 UTC	Vegetarismus	5171	1.00000000000000	7	6866	0	2	3	2	3	1.00000000000000	1.00000000000000	5	129	784	343	383	0.57813947583107	0.57797552825894	0.07813947583107	0.07797552825894	0.42202447174106	43	5	3	0.50000000000000	0.07797552825894	0.03898776412947
18261578	0	2006-06-25 T 09:43:49 UTC	Vegetarismus	5210	0.00000000000000	30	3070	1	1	1	1	1	0.00000000000000	-999	5	130	784	118	383	0.57717852595712	0.57813947583107	0.07717852595712	0.07813947583107	-999	-999	-999	3	-999	0.07813947583107	-999
18305027	0	2006-06-26 T 11:31:42 UTC	Vegetarismus	5216	1.00000000000000	41	6099	0	1	1	1	1	1.00000000000000	-999	5	131	784	293	383	0.57813682780542	0.57717852595712	0.07813682780542	0.07717852595712	-999	-999	-999	3	-999	0.07717852595712	-999
18407074	0	2006-06-28 T 22:40:55 UTC	Vegetarismus	5277	1.00000000000000	9	6815	0	1	1	1	1	1.00000000000000	-999	5	132	784	340	383	0.57834660561357	0.57813682780542	0.07834660561357	0.07813682780542	-999	-999	-999	3	-999	0.07813682780542	-999
18441555	0	2006-06-29 T 18:37:27 UTC	Vegetarismus	5291	0.63291100000000	4230	6861	0	1	5	1	5	0.63291100000000	-999	5	133	784	342	383	0.58868327041068	0.57834660561357	0.08868327041068	0.07834660561357	-999	-999	-999	3	-999	0.07834660561357	-999
18582764	0	2006-07-03 T 19:56:05 UTC	Vegetarismus	5359	0.63291100000000	4230	5145	0	3	5	2	5	0.65214666666667	0.66176450000000	5	134	784	239	383	0.59572733442524	0.58868327041068	0.09572733442524	0.08868327041068	0.07308122958932	8	4	3	0.16176450000000	0.08868327041068	0.01434580489635
18612126	0	2006-07-04 T 16:02:35 UTC	Vegetarismus	5368	0.63291100000000	4230	5010	0	2	2	1	2	0.64978900000000	0.66666700000000	5	135	784	228	383	0.60083587661178	0.59572733442524	0.10083587661178	0.09572733442524	0.07093966557476	8	4	3	0.16666700000000	0.09572733442524	0.01595458764665
18612297	0	2006-07-04 T 16:07:18 UTC	Vegetarismus	5369	0.63291100000000	4230	7293	0	2	26	1	19	0.44145550000000	0.25000000000000	5	136	784	374	383	0.60471028113310	0.60083587661178	0.10471028113310	0.10083587661178	0.35083587661178	36	2	4	-0.25000000000000	0.10083587661178	-0.02520896915295
18674672	0	2006-07-06 T 12:22:18 UTC	Vegetarismus	5378	0.50000000000000	194	5972	0	1	2	1	1	0.50000000000000	-999	5	137	784	285	383	0.60413339775083	0.60471028113310	0.10413339775083	0.10471028113310	-999	-999	-999	4	-999	0.10471028113310	-999
18685243	0	2006-07-06 T 16:39:22 UTC	Vegetarismus	5381	0.00000000000000	55	5972	0	2	2	1	1	0.25000000000000	0.50000000000000	5	138	784	285	383	0.60319125935692	0.60413339775083	0.10319125935692	0.10413339775083	0.10413339775083	11	3	4	0.00000000000000	0.10413339775083	0.00000000000000
18757703	0	2006-07-08 T 16:04:48 UTC	Vegetarismus	5409	0.00000000000000	5	4522	0	28	62	1	2	0.50892860714286	0.52777781481482	5	139	784	201	383	0.60310575610240	0.60319125935692	0.10310575610240	0.10319125935692	0.07541344454210	8	3	4	0.02777781481482	0.10319125935692	0.00286642769292
18757806	0	2006-07-08 T 16:07:04 UTC	Vegetarismus	5410	0.50000000000000	111	4522	0	29	62	1	2	0.50862072413793	0.50892860714286	5	140	784	201	383	0.60278231220326	0.60310575610240	0.10278231220326	0.10310575610240	0.09417714895954	10	3	4	0.00892860714286	0.10310575610240	0.00092059079041
18758051	0	2006-07-08 T 16:13:41 UTC	Vegetarismus	5411	0.00000000000000	23	4522	0	30	62	1	2	0.49166670000000	0.50862072413793	5	141	784	201	383	0.60239075140509	0.60278231220326	0.10239075140509	0.10278231220326	0.09416158806533	10	3	4	0.00862072413793	0.10278231220326	0.00088605795976
18758158	0	2006-07-08 T 16:16:21 UTC	Vegetarismus	5412	1.00000000000000	10	4522	0	31	62	1	2	0.50806454838710	0.49166670000000	5	142	784	201	383	0.60250301648926	0.60239075140509	0.10250301648926	0.10239075140509	0.11072405140509	12	3	4	-0.00833330000000	0.10239075140509	-0.00085325284868
19186350	0	2006-07-20 T 09:04:07 UTC	Vegetarismus	5509	0.60000000000000	258	6020	0	75	86	1	4	0.59220636000000	0.59210104054054	5	143	784	289	383	0.60248491478627	0.60250301648926	0.10248491478627	0.10250301648926	0.01040197594872	2	3	4	0.09210104054054	0.10250301648926	0.00944063447720
19189287	0	2006-07-20 T 10:21:40 UTC	Vegetarismus	5512	0.33333300000000	88	6020	0	76	86	1	4	0.58880013157895	0.59220636000000	5	144	784	289	383	0.60182262782764	0.60248491478627	0.10182262782764	0.10248491478627	0.01027855478627	2	3	4	0.09220636000000	0.10248491478627	0.00944976094735
19193382	0	2006-07-20 T 12:15:36 UTC	Vegetarismus	5514	1.00000000000000	5	6020	0	77	86	1	4	0.59414038961039	0.58880013157895	5	145	784	289	383	0.60187828894543	0.60182262782764	0.10187828894543	0.10182262782764	0.01302249624869	2	3	4	0.08880013157895	0.10182262782764	0.00904186274881
19568532	0	2006-07-30 T 01:48:06 UTC	Vegetarismus	5600	0.00000000000000	1	6358	0	1	1	1	1	0.00000000000000	-999	5	146	784	311	383	0.60186146213201	0.60187828894543	0.10186146213201	0.10187828894543	-999	-999	-999	4	-999	0.10187828894543	-999
19579424	0	2006-07-30 T 12:22:53 UTC	Vegetarismus	5605	1.00000000000000	39	6486	0	1	1	1	1	1.00000000000000	-999	5	147	784	322	383	0.60229509157172	0.60186146213201	0.10229509157172	0.10186146213201	-999	-999	-999	4	-999	0.10186146213201	-999
19580952	0	2006-07-30 T 13:07:03 UTC	Vegetarismus	5606	0.00000000000000	31	7318	0	9	9	1	3	0.22222222222222	0.25000000000000	5	148	784	375	383	0.60177411866961	0.60229509157172	0.10177411866961	0.10229509157172	0.35229509157172	36	2	4	-0.25000000000000	0.10229509157172	-0.02557377289293
19595704	0	2006-07-30 T 19:36:58 UTC	Vegetarismus	5609	0.00000000000000	25	6347	0	1	1	1	1	0.00000000000000	-999	5	149	784	310	383	0.60135463526099	0.60177411866961	0.10135463526099	0.10177411866961	-999	-999	-999	4	-999	0.10177411866961	-999
19925012	0	2006-08-08 T 07:17:40 UTC	Vegetarismus	5683	0.33333300000000	35	6020	0	78	86	1	4	0.59079670512821	0.59414038961039	5	150	784	289	383	0.60109332555224	0.60135463526099	0.10109332555224	0.10135463526099	0.00721424565060	1	3	4	0.09414038961039	0.10135463526099	0.00954156485229
19926342	0	2006-08-08 T 07:58:26 UTC	Vegetarismus	5684	1.00000000000000	7	5358	0	2	2	1	2	0.82142850000000	0.64285700000000	5	151	784	248	383	0.60117109380048	0.60109332555224	0.10117109380048	0.10109332555224	0.04176367444776	5	4	4	0.14285700000000	0.10109332555224	0.01444188920842
19938673	0	2006-08-08 T 13:18:28 UTC	Vegetarismus	5688	0.00000000000000	7	6020	0	79	86	1	4	0.58331826582279	0.59079670512821	5	152	784	289	383	0.60105391624203	0.60117109380048	0.10105391624203	0.10117109380048	0.01037438867227	2	3	4	0.09079670512821	0.10117109380048	0.00918600197130
19978302	0	2006-08-09 T 13:04:39 UTC	Vegetarismus	5701	1.00000000000000	4	6020	0	80	86	1	4	0.58852678750000	0.58331826582279	5	153	784	289	383	0.60109834601999	0.60105391624203	0.10109834601999	0.10105391624203	0.01773565041924	2	3	4	0.08331826582279	0.10105391624203	0.00841963705589
21047320	0	2006-09-04 T 11:24:18 UTC	Vegetarismus	6016	0.00000000000000	9	5071	0	144	614	4	102	0.45747791041667	0.46067705664336	5	154	784	236	383	0.60094776189946	0.60109834601999	0.10094776189946	0.10109834601999	0.14042128937663	15	3	4	-0.03932294335664	0.10109834601999	-0.00397548453399
21047365	0	2006-09-04 T 11:25:14 UTC	Vegetarismus	6017	1.00000000000000	39	5071	0	145	614	4	102	0.46121944206897	0.45747791041667	5	155	784	236	383	0.60138048919783	0.60094776189946	0.10138048919783	0.10094776189946	0.14346985148279	15	3	4	-0.04252208958333	0.10094776189946	-0.00429250977473
21103409	0	2006-09-05 T 16:26:10 UTC	Vegetarismus	6036	0.00000000000000	32	5906	0	1	2	1	1	0.00000000000000	-999	5	156	784	277	383	0.60084588421257	0.60138048919783	0.10084588421257	0.10138048919783	-999	-999	-999	4	-999	0.10138048919783	-999
22087929	0	2006-10-01 T 07:46:09 UTC	Vegetarismus	6304	0.50000000000000	74	6374	0	1	1	1	1	0.50000000000000	-999	5	157	784	312	383	0.60063899792077	0.60084588421257	0.10063899792077	0.10084588421257	-999	-999	-999	4	-999	0.10084588421257	-999
22281680	0	2006-10-06 T 12:53:19 UTC	Vegetarismus	6381	0.50000000000000	15	4522	0	35	62	1	2	0.49523811428571	0.49509805882353	5	158	784	201	383	0.60059716493931	0.60063899792077	0.10059716493931	0.10063899792077	0.10554093909724	11	3	4	-0.00490194117647	0.10063899792077	-0.00049332644787
22446812	0	2006-10-10 T 18:46:23 UTC	Vegetarismus	6420	0.00000000000000	81	3870	1	1	1	1	1	0.00000000000000	-999	5	159	784	151	383	0.59925206110543	0.60059716493931	0.09925206110543	0.10059716493931	-999	-999	-999	4	-999	0.10059716493931	-999
22446866	0	2006-10-10 T 18:47:38 UTC	Vegetarismus	6421	1.00000000000000	81	4587	0	1	1	1	1	1.00000000000000	-999	5	160	784	205	383	0.60014757487310	0.59925206110543	0.10014757487310	0.09925206110543	-999	-999	-999	3	-999	0.09925206110543	-999
22513811	0	2006-10-12 T 16:05:23 UTC	Vegetarismus	6443	1.00000000000000	90	1462	1	1	1	1	1	1.00000000000000	-999	5	161	784	63	383	0.60113790781001	0.60014757487310	0.10113790781001	0.10014757487310	-999	-999	-999	4	-999	0.10014757487310	-999
22916659	0	2006-10-23 T 09:54:30 UTC	Vegetarismus	6581	0.00000000000000	13	3253	1	1	1	1	1	0.00000000000000	-999	5	162	784	124	383	0.60092292630189	0.60113790781001	0.10092292630189	0.10113790781001	-999	-999	-999	4	-999	0.10113790781001	-999
23109152	0	2006-10-28 T 10:44:49 UTC	Vegetarismus	6637	0.00000000000000	66	4493	0	1	2	1	1	0.00000000000000	-999	5	163	784	196	383	0.59983384941099	0.60092292630189	0.09983384941099	0.10092292630189	-999	-999	-999	4	-999	0.10092292630189	-999
23109515	0	2006-10-28 T 10:57:00 UTC	Vegetarismus	6639	1.00000000000000	85	4493	0	2	2	1	1	0.50000000000000	0.00000000000000	5	164	784	196	383	0.60076569212646	0.59983384941099	0.10076569212646	0.09983384941099	0.59983384941099	60	1	3	-0.50000000000000	0.09983384941099	-0.04991692470550
23158488	0	2006-10-29 T 16:39:35 UTC	Vegetarismus	6664	0.00000000000000	58	2281	1	1	1	1	1	0.00000000000000	-999	5	165	784	85	383	0.59981261745077	0.60076569212646	0.09981261745077	0.10076569212646	-999	-999	-999	4	-999	0.10076569212646	-999
23200556	0	2006-10-30 T 17:26:26 UTC	Vegetarismus	6679	0.00000000000000	1	5003	0	1	5	1	1	0.00000000000000	-999	5	166	784	227	383	0.59979621164629	0.59981261745077	0.09979621164629	0.09981261745077	-999	-999	-999	3	-999	0.09981261745077	-999
23261665	0	2006-11-01 T 09:30:08 UTC	Vegetarismus	6706	0.00000000000000	5	1466	1	1	1	1	1	0.00000000000000	-999	5	167	784	64	383	0.59971419608379	0.59979621164629	0.09971419608379	0.09979621164629	-999	-999	-999	3	-999	0.09979621164629	-999
23358264	0	2006-11-03 T 14:32:15 UTC	Vegetarismus	6741	0.63636400000000	3817	6019	0	10	30	1	17	0.61111110000000	0.60830522222222	5	168	784	288	383	0.60317833449719	0.59971419608379	0.10317833449719	0.09971419608379	0.00859102613843	1	4	3	0.10830522222222	0.09971419608379	0.01079956816556
23501567	0	2006-11-07 T 08:11:31 UTC	Vegetarismus	6765	0.00000000000000	11	6272	0	1	5	1	2	0.00000000000000	-999	5	169	784	303	383	0.60301407837798	0.60317833449719	0.10301407837798	0.10317833449719	-999	-999	-999	4	-999	0.10317833449719	-999
23503154	0	2006-11-07 T 09:10:07 UTC	Vegetarismus	6766	1.00000000000000	14	6272	0	2	5	1	2	0.50000000000000	0.00000000000000	5	170	784	303	383	0.60315162052069	0.60301407837798	0.10315162052069	0.10301407837798	0.60301407837798	61	1	4	-0.50000000000000	0.10301407837798	-0.05150703918899
23626507	0	2006-11-10 T 08:15:27 UTC	Vegetarismus	6789	1.00000000000000	19	1641	1	1	1	1	1	1.00000000000000	-999	5	171	784	72	383	0.60333813248572	0.60315162052069	0.10333813248572	0.10315162052069	-999	-999	-999	4	-999	0.10315162052069	-999
23671793	0	2006-11-11 T 12:59:30 UTC	Vegetarismus	6793	1.00000000000000	19	3854	1	1	1	1	1	1.00000000000000	-999	5	172	784	150	383	0.60352446921822	0.60333813248572	0.10352446921822	0.10333813248572	-999	-999	-999	4	-999	0.10333813248572	-999
23742262	0	2006-11-13 T 08:17:09 UTC	Vegetarismus	6806	1.00000000000000	31	6272	0	3	5	1	2	0.66666666666667	0.50000000000000	5	173	784	303	383	0.60382811675767	0.60352446921822	0.10382811675767	0.10352446921822	0.10352446921822	11	3	4	0.00000000000000	0.10352446921822	0.00000000000000
23802765	0	2006-11-14 T 16:37:56 UTC	Vegetarismus	6825	1.00000000000000	11	3277	1	1	2	1	1	1.00000000000000	-999	5	174	784	128	383	0.60393575088915	0.60382811675767	0.10393575088915	0.10382811675767	-999	-999	-999	4	-999	0.10382811675767	-999
23802914	0	2006-11-14 T 16:41:02 UTC	Vegetarismus	6826	0.00000000000000	37	3277	1	2	2	1	1	0.50000000000000	1.00000000000000	5	175	784	128	383	0.60338434748920	0.60393575088915	0.10338434748920	0.10393575088915	0.39606424911085	40	5	4	0.50000000000000	0.10393575088915	0.05196787544458
23925857	0	2006-11-17 T 16:24:38 UTC	Vegetarismus	6850	0.00000000000000	8	5003	0	2	5	1	1	0.00000000000000	0.00000000000000	5	176	784	227	383	0.60326525749389	0.60338434748920	0.10326525749389	0.10338434748920	0.60338434748920	61	1	4	-0.50000000000000	0.10338434748920	-0.05169217374460
23940859	0	2006-11-17 T 23:06:55 UTC	Vegetarismus	6852	0.00000000000000	32	1055	1	1	1	1	1	0.00000000000000	-999	5	177	784	36	383	0.60278936723777	0.60326525749389	0.10278936723777	0.10326525749389	-999	-999	-999	4	-999	0.10326525749389	-999
24351683	0	2006-11-27 T 11:40:12 UTC	Vegetarismus	6922	0.75000000000000	139	1991	1	1	1	1	1	0.75000000000000	-999	5	178	784	78	383	0.60329207650354	0.60278936723777	0.10329207650354	0.10278936723777	-999	-999	-999	4	-999	0.10278936723777	-999
24369253	0	2006-11-27 T 17:42:48 UTC	Vegetarismus	6924	1.00000000000000	12	5003	0	3	5	1	1	0.33333333333333	0.00000000000000	5	179	784	227	383	0.60340899602122	0.60329207650354	0.10340899602122	0.10329207650354	0.60329207650354	61	1	4	-0.50000000000000	0.10329207650354	-0.05164603825177
24497217	0	2006-11-30 T 14:18:51 UTC	Vegetarismus	6938	0.00000000000000	46	5003	0	4	5	1	1	0.25000000000000	0.33333333333333	5	180	784	227	383	0.60272804774054	0.60340899602122	0.10272804774054	0.10340899602122	0.27007566268789	28	2	4	-0.16666666666667	0.10340899602122	-0.01723483267020
24592757	0	2006-12-02 T 19:58:32 UTC	Vegetarismus	6946	0.00000000000000	13	3326	1	1	1	1	1	0.00000000000000	-999	5	181	784	129	383	0.60253588429185	0.60272804774054	0.10253588429185	0.10272804774054	-999	-999	-999	4	-999	0.10272804774054	-999
24994614	0	2006-12-11 T 18:19:30 UTC	Vegetarismus	7001	0.00000000000000	4	4004	1	1	1	1	1	0.00000000000000	-999	5	182	784	159	383	0.60247678172589	0.60253588429185	0.10247678172589	0.10253588429185	-999	-999	-999	4	-999	0.10253588429185	-999
25279071	0	2006-12-18 T 15:07:41 UTC	Vegetarismus	7061	0.61616200000000	5008	6019	0	12	30	1	17	0.56060608333333	0.55555554545455	5	183	784	288	383	0.60397361648503	0.60247678172589	0.10397361648503	0.10247678172589	0.04692123627134	5	3	4	0.05555554545455	0.10247678172589	0.00569315350521
25305119	0	2006-12-19 T 09:14:28 UTC	Vegetarismus	7065	1.00000000000000	12	2836	1	1	1	1	1	1.00000000000000	-999	5	184	784	111	383	0.60407738112186	0.60397361648503	0.10407738112186	0.10397361648503	-999	-999	-999	4	-999	0.10397361648503	-999
25346226	0	2006-12-20 T 10:50:01 UTC	Vegetarismus	7071	0.00000000000000	10	3139	1	1	1	1	1	0.00000000000000	-999	5	185	784	120	383	0.60394551241023	0.60407738112186	0.10394551241023	0.10407738112186	-999	-999	-999	4	-999	0.10407738112186	-999
25561792	0	2006-12-26 T 15:58:56 UTC	Vegetarismus	7114	1.00000000000000	27	7186	0	1	1	1	1	1.00000000000000	-999	5	186	784	366	383	0.60417881093464	0.60394551241023	0.10417881093464	0.10394551241023	-999	-999	-999	4	-999	0.10394551241023	-999
25676497	0	2006-12-29 T 08:58:54 UTC	Vegetarismus	7128	1.00000000000000	17	6433	0	1	4	1	3	1.00000000000000	-999	5	187	784	318	383	0.60432556164264	0.60417881093464	0.10432556164264	0.10417881093464	-999	-999	-999	4	-999	0.10417881093464	-999
25710740	0	2006-12-29 T 22:05:02 UTC	Vegetarismus	7139	1.00000000000000	17	6896	0	4	6	1	3	0.50000000000000	0.33333333333333	5	188	784	347	383	0.60447220357532	0.60432556164264	0.10447220357532	0.10432556164264	0.27099222830931	28	2	4	-0.16666666666667	0.10432556164264	-0.01738759360711
25737175	0	2006-12-30 T 15:10:34 UTC	Vegetarismus	7143	0.00000000000000	62	4974	0	1	49	1	14	0.00000000000000	-999	5	189	784	223	383	0.60365627401376	0.60447220357532	0.10365627401376	0.10447220357532	-999	-999	-999	4	-999	0.10447220357532	-999
25817980	0	2007-01-01 T 16:26:00 UTC	Vegetarismus	7154	1.00000000000000	51	5148	0	2	2	1	2	1.00000000000000	1.00000000000000	5	190	784	240	383	0.60409586103560	0.60365627401376	0.10409586103560	0.10365627401376	0.39634372598624	40	5	4	0.50000000000000	0.10365627401376	0.05182813700688
26281026	0	2007-01-11 T 17:24:12 UTC	Vegetarismus	7220	0.00000000000000	17	2282	1	1	1	1	1	0.00000000000000	-999	5	191	784	86	383	0.60387260821739	0.60409586103560	0.10387260821739	0.10409586103560	-999	-999	-999	4	-999	0.10409586103560	-999
26403838	0	2007-01-14 T 13:41:20 UTC	Vegetarismus	7233	1.00000000000000	43	3261	1	1	1	1	1	1.00000000000000	-999	5	192	784	125	383	0.60424255539387	0.60387260821739	0.10424255539387	0.10387260821739	-999	-999	-999	4	-999	0.10387260821739	-999
26451847	0	2007-01-15 T 13:55:15 UTC	Vegetarismus	7240	0.50000000000000	91	1147	1	1	2	1	2	0.50000000000000	-999	5	193	784	39	383	0.60403693540556	0.60424255539387	0.10403693540556	0.10424255539387	-999	-999	-999	4	-999	0.10424255539387	-999
26668070	0	2007-01-20 T 12:45:55 UTC	Vegetarismus	7265	1.00000000000000	6	5003	0	5	5	1	1	0.40000000000000	0.25000000000000	5	194	784	227	383	0.60408842605115	0.60403693540556	0.10408842605115	0.10403693540556	0.35403693540556	36	2	4	-0.25000000000000	0.10403693540556	-0.02600923385139
26954419	0	2007-01-26 T 15:50:20 UTC	Vegetarismus	7351	1.00000000000000	7	672	1	1	1	1	1	1.00000000000000	-999	5	195	784	16	383	0.60414848154810	0.60408842605115	0.10414848154810	0.10408842605115	-999	-999	-999	4	-999	0.10408842605115	-999
27085311	0	2007-01-29 T 15:10:38 UTC	Vegetarismus	7393	1.00000000000000	32	1219	1	1	1	1	1	1.00000000000000	-999	5	196	784	47	383	0.60442278910327	0.60414848154810	0.10442278910327	0.10414848154810	-999	-999	-999	4	-999	0.10414848154810	-999
27573005	0	2007-02-09 T 08:07:33 UTC	Vegetarismus	7523	0.00000000000000	55	675	1	1	1	1	1	0.00000000000000	-999	5	197	784	17	383	0.60370376731410	0.60442278910327	0.10370376731410	0.10442278910327	-999	-999	-999	4	-999	0.10442278910327	-999
27741536	0	2007-02-12 T 19:38:10 UTC	Vegetarismus	7572	1.00000000000000	45	6020	0	82	86	1	4	0.58636759756098	0.58126102469136	5	198	784	289	383	0.60408911121675	0.60370376731410	0.10408911121675	0.10370376731410	0.02244274262274	3	3	4	0.08126102469136	0.10370376731410	0.00842707439630
27895900	0	2007-02-16 T 09:11:55 UTC	Vegetarismus	7627	0.25000000000000	197	6020	0	83	86	1	4	0.58231497590361	0.58636759756098	5	199	784	289	383	0.60258821710130	0.60408911121675	0.10258821710130	0.10408911121675	0.01772151365577	2	3	4	0.08636759756098	0.10408911121675	0.00898992646805
27896187	0	2007-02-16 T 09:18:16 UTC	Vegetarismus	7628	1.00000000000000	11	6020	0	84	86	1	4	0.58728741666667	0.58231497590361	5	200	784	289	383	0.60268225478091	0.60258821710130	0.10268225478091	0.10258821710130	0.02027324119769	3	3	4	0.08231497590361	0.10258821710130	0.00844454661869
28005448	0	2007-02-18 T 18:35:25 UTC	Vegetarismus	7651	0.00000000000000	73	2709	1	1	2	1	1	0.00000000000000	-999	5	201	784	108	383	0.60173732770619	0.60268225478091	0.10173732770619	0.10268225478091	-999	-999	-999	4	-999	0.10268225478091	-999
28039863	0	2007-02-19 T 14:37:31 UTC	Vegetarismus	7662	0.50000000000000	92	5126	0	3	26	1	3	0.72500000000000	0.83750000000000	5	202	784	238	383	0.60153669677613	0.60173732770619	0.10153669677613	0.10173732770619	0.23576267229381	24	5	4	0.33750000000000	0.10173732770619	0.03433634810084
28041045	0	2007-02-19 T 15:02:47 UTC	Vegetarismus	7663	0.66666700000000	249	5126	0	4	26	1	3	0.71041675000000	0.72500000000000	5	203	784	238	383	0.60188247715401	0.60153669677613	0.10188247715401	0.10153669677613	0.12346330322387	13	4	4	0.22500000000000	0.10153669677613	0.02284575677463
28041837	0	2007-02-19 T 15:22:00 UTC	Vegetarismus	7664	0.42857100000000	782	5126	0	5	26	1	3	0.65404760000000	0.71041675000000	5	204	784	238	383	0.59904017329027	0.60188247715401	0.09904017329027	0.10188247715401	0.10853427284599	11	4	4	0.21041675000000	0.10188247715401	0.02143777972470
28064810	0	2007-02-20 T 00:43:42 UTC	Vegetarismus	7672	1.00000000000000	21	992	1	1	1	1	1	1.00000000000000	-999	5	205	784	33	383	0.59921668168288	0.59904017329027	0.09921668168288	0.09904017329027	-999	-999	-999	3	-999	0.09904017329027	-999
28079935	0	2007-02-20 T 12:36:26 UTC	Vegetarismus	7675	1.00000000000000	14	4974	0	2	49	1	14	0.50000000000000	0.00000000000000	5	206	784	223	383	0.59933426763486	0.59921668168288	0.09933426763485	0.09921668168288	0.59921668168288	60	1	3	-0.50000000000000	0.09921668168288	-0.04960834084144
28091332	0	2007-02-20 T 16:26:23 UTC	Vegetarismus	7677	1.00000000000000	15	6678	0	1	2	1	1	1.00000000000000	-999	5	207	784	336	383	0.59946017604173	0.59933426763486	0.09946017604173	0.09933426763485	-999	-999	-999	3	-999	0.09933426763486	-999
28127801	0	2007-02-21 T 11:52:49 UTC	Vegetarismus	7687	1.00000000000000	14	5126	0	6	26	1	3	0.71170633333333	0.65404760000000	5	208	784	238	383	0.59957761918026	0.59946017604173	0.09957761918026	0.09946017604173	0.05458742395827	6	4	3	0.15404760000000	0.09946017604173	0.01532160141481
28128075	0	2007-02-21 T 11:58:57 UTC	Vegetarismus	7689	0.00000000000000	3	4974	0	3	49	1	14	0.33333333333333	0.50000000000000	5	209	784	223	383	0.59953994938220	0.59957761918026	0.09953994938220	0.09957761918026	0.09957761918026	10	3	3	0.00000000000000	0.09957761918026	0.00000000000000
28161589	0	2007-02-22 T 01:43:44 UTC	Vegetarismus	7697	0.00000000000000	26	3424	1	1	1	1	1	0.00000000000000	-999	5	210	784	133	383	0.59921367596701	0.59953994938220	0.09921367596701	0.09953994938220	-999	-999	-999	3	-999	0.09953994938220	-999
28213345	0	2007-02-23 T 09:40:00 UTC	Vegetarismus	7729	1.00000000000000	12	4110	1	1	1	1	1	1.00000000000000	-999	5	211	784	169	383	0.59931431704612	0.59921367596701	0.09931431704612	0.09921367596701	-999	-999	-999	3	-999	0.09921367596701	-999
28217808	0	2007-02-23 T 11:20:19 UTC	Vegetarismus	7735	0.50000000000000	51	4974	0	4	49	1	14	0.37500000000000	0.33333333333333	5	212	784	223	383	0.59920844045653	0.59931431704612	0.09920844045653	0.09931431704612	0.26598098371279	27	2	3	-0.16666666666667	0.09931431704612	-0.01655238617435
28218224	0	2007-02-23 T 11:29:32 UTC	Vegetarismus	7736	1.00000000000000	7	4974	0	5	49	1	14	0.50000000000000	0.37500000000000	5	213	784	223	383	0.59926707735234	0.59920844045653	0.09926707735234	0.09920844045653	0.22420844045653	23	2	3	-0.12500000000000	0.09920844045653	-0.01240105505707
28246974	0	2007-02-23 T 22:07:16 UTC	Vegetarismus	7742	1.00000000000000	12	4113	1	1	1	1	1	1.00000000000000	-999	5	214	784	170	383	0.59936755783777	0.59926707735234	0.09936755783777	0.09926707735234	-999	-999	-999	3	-999	0.09926707735234	-999
28306324	0	2007-02-25 T 11:01:26 UTC	Vegetarismus	7759	0.00000000000000	12	2709	1	2	2	1	1	0.00000000000000	0.00000000000000	5	215	784	108	383	0.59921730902444	0.59936755783777	0.09921730902444	0.09936755783777	0.59936755783777	60	1	3	-0.50000000000000	0.09936755783777	-0.04968377891889
28343459	0	2007-02-25 T 23:20:20 UTC	Vegetarismus	7773	1.00000000000000	12	4107	1	1	1	1	1	1.00000000000000	-999	5	216	784	167	383	0.59931775161856	0.59921730902444	0.09931775161856	0.09921730902444	-999	-999	-999	3	-999	0.09921730902444	-999
28354759	0	2007-02-26 T 09:27:47 UTC	Vegetarismus	7777	0.00000000000000	26	392	1	1	1	1	1	0.00000000000000	-999	5	217	784	9	383	0.59899249776655	0.59931775161856	0.09899249776655	0.09931775161856	-999	-999	-999	3	-999	0.09931775161856	-999
28357519	0	2007-02-26 T 10:29:15 UTC	Vegetarismus	7778	0.00000000000000	18	4974	0	6	49	1	14	0.41666666666667	0.50000000000000	5	218	784	223	383	0.59876752875266	0.59899249776655	0.09876752875266	0.09899249776655	0.09899249776655	10	3	3	0.00000000000000	0.09899249776655	0.00000000000000
28383542	0	2007-02-26 T 19:57:20 UTC	Vegetarismus	7787	1.00000000000000	11	4497	0	2	8	1	1	1.00000000000000	1.00000000000000	5	219	784	198	383	0.59885959870246	0.59876752875266	0.09885959870246	0.09876752875266	0.40123247124734	41	5	3	0.50000000000000	0.09876752875266	0.04938376437633
28643381	0	2007-03-04 T 07:39:25 UTC	Vegetarismus	7864	1.00000000000000	14	473	1	1	1	1	1	1.00000000000000	-999	5	220	784	10	383	0.59897671754499	0.59885959870246	0.09897671754499	0.09885959870246	-999	-999	-999	3	-999	0.09885959870246	-999
28752785	0	2007-03-06 T 12:10:13 UTC	Vegetarismus	7905	1.00000000000000	47	333	1	1	1	1	1	1.00000000000000	-999	5	221	784	7	383	0.59936940253761	0.59897671754499	0.09936940253761	0.09897671754499	-999	-999	-999	3	-999	0.09897671754499	-999
28759828	0	2007-03-06 T 14:47:07 UTC	Vegetarismus	7907	1.00000000000000	47	5126	0	8	26	1	3	0.78377975000000	0.75289114285714	5	222	784	238	383	0.59976131924238	0.59936940253761	0.09976131924238	0.09936940253761	0.15352174031953	16	4	3	0.25289114285714	0.09936940253761	0.02512964177277
28773211	0	2007-03-06 T 19:10:42 UTC	Vegetarismus	7914	1.00000000000000	34	6678	0	2	2	1	1	1.00000000000000	1.00000000000000	5	223	784	336	383	0.60004435581023	0.59976131924238	0.10004435581023	0.09976131924238	0.40023868075762	41	5	3	0.50000000000000	0.09976131924238	0.04988065962119
28920423	0	2007-03-09 T 20:45:40 UTC	Vegetarismus	7952	1.00000000000000	10	4497	0	3	8	1	1	1.00000000000000	1.00000000000000	5	224	784	198	383	0.60012752569195	0.60004435581023	0.10012752569195	0.10004435581023	0.39995564418977	40	5	4	0.50000000000000	0.10004435581023	0.05002217790512
28990947	0	2007-03-11 T 15:25:17 UTC	Vegetarismus	7970	0.66666700000000	150	6901	0	7	19	2	9	0.76360542857143	0.77976183333333	5	225	784	349	383	0.60033443133150	0.60012752569195	0.10033443133150	0.10012752569195	0.17963430764138	18	4	4	0.27976183333333	0.10012752569195	0.02801186015471
28990985	0	2007-03-11 T 15:26:18 UTC	Vegetarismus	7971	0.00000000000000	43	1917	1	1	1	1	1	0.00000000000000	-999	5	226	784	75	383	0.59979977285531	0.60033443133150	0.09979977285531	0.10033443133150	-999	-999	-999	4	-999	0.10033443133150	-999
28990993	0	2007-03-11 T 15:26:30 UTC	Vegetarismus	7972	0.66666700000000	149	6901	0	8	19	2	9	0.75148812500000	0.76360542857143	5	227	784	349	383	0.60000549268031	0.59979977285531	0.10000549268031	0.09979977285531	0.16380565571612	17	4	3	0.26360542857143	0.09979977285531	0.02630776189486
29271660	0	2007-03-17 T 15:00:21 UTC	Vegetarismus	8054	1.00000000000000	22	5906	0	2	2	1	1	0.50000000000000	0.00000000000000	5	228	784	277	383	0.60018710948755	0.60000549268031	0.10018710948755	0.10000549268031	0.60000549268031	61	1	4	-0.50000000000000	0.10000549268031	-0.05000274634016
29488384	0	2007-03-21 T 20:50:57 UTC	Vegetarismus	8104	0.50000000000000	12	4675	0	1	2	1	1	0.50000000000000	-999	5	229	784	206	383	0.60016230302280	0.60018710948755	0.10016230302280	0.10018710948755	-999	-999	-999	4	-999	0.10018710948755	-999
29493249	0	2007-03-21 T 23:02:40 UTC	Vegetarismus	8105	1.00000000000000	12	4108	1	1	1	1	1	1.00000000000000	-999	5	230	784	168	383	0.60026127887452	0.60016230302280	0.10026127887452	0.10016230302280	-999	-999	-999	4	-999	0.10016230302280	-999
29504894	0	2007-03-22 T 10:08:34 UTC	Vegetarismus	8108	0.00000000000000	5	577	1	1	1	1	1	0.00000000000000	-999	5	231	784	13	383	0.60019937329318	0.60026127887452	0.10019937329318	0.10026127887452	-999	-999	-999	4	-999	0.10026127887452	-999
29557364	0	2007-03-23 T 12:06:52 UTC	Vegetarismus	8129	0.00000000000000	62	5640	0	9	20	3	18	0.61111111111111	0.68750000000000	5	232	784	263	383	0.59943280355966	0.60019937329318	0.09943280355966	0.10019937329318	0.08730062670682	9	4	4	0.18750000000000	0.10019937329318	0.01878738249247
29566594	0	2007-03-23 T 15:44:53 UTC	Vegetarismus	8131	0.00000000000000	7	7010	0	1	1	1	1	0.00000000000000	-999	5	233	784	356	383	0.59934637836502	0.59943280355966	0.09934637836502	0.09943280355966	-999	-999	-999	3	-999	0.09943280355966	-999
30054420	0	2007-04-03 T 12:09:15 UTC	Vegetarismus	8245	1.00000000000000	10	2887	1	1	1	1	1	1.00000000000000	-999	5	234	784	114	383	0.59942888358971	0.59934637836502	0.09942888358971	0.09934637836502	-999	-999	-999	3	-999	0.09934637836502	-999
30375904	0	2007-04-11 T 13:55:22 UTC	Vegetarismus	8318	1.00000000000000	9	1419	1	2	2	1	2	0.75000000000000	0.50000000000000	5	235	784	58	383	0.59950310924439	0.59942888358971	0.09950310924439	0.09942888358971	0.09942888358971	10	3	3	0.00000000000000	0.09942888358971	0.00000000000000
30375914	0	2007-04-11 T 13:55:39 UTC	Vegetarismus	8319	0.59183700000000	5211	5017	0	2	6	2	6	0.79591850000000	1.00000000000000	5	236	784	231	383	0.59876031726818	0.59950310924439	0.09876031726818	0.09950310924439	0.40049689075561	41	5	3	0.50000000000000	0.09950310924439	0.04975155462220
30412307	0	2007-04-12 T 10:52:03 UTC	Vegetarismus	8322	1.00000000000000	6	3266	1	1	1	1	1	1.00000000000000	-999	5	237	784	127	383	0.59880507600350	0.59876031726818	0.09880507600350	0.09876031726818	-999	-999	-999	3	-999	0.09876031726818	-999
30412324	0	2007-04-12 T 10:52:23 UTC	Vegetarismus	8323	0.00000000000000	6	6520	0	4	27	3	22	0.39473675000000	0.52631566666667	5	238	784	324	383	0.59873828607811	0.59880507600350	0.09873828607811	0.09880507600350	0.07248940933683	8	3	3	0.02631566666667	0.09880507600350	0.00260012144508
30543209	0	2007-04-15 T 13:06:44 UTC	Vegetarismus	8351	0.00000000000000	29	6608	0	1	1	1	1	0.00000000000000	-999	5	239	784	331	383	0.59841567803129	0.59873828607811	0.09841567803129	0.09873828607811	-999	-999	-999	3	-999	0.09873828607811	-999
30673151	0	2007-04-18 T 10:45:16 UTC	Vegetarismus	8373	1.00000000000000	49	1210	1	1	1	1	1	1.00000000000000	-999	5	240	784	44	383	0.59878095121680	0.59841567803129	0.09878095121680	0.09841567803129	-999	-999	-999	3	-999	0.09841567803129	-999
30675770	0	2007-04-18 T 11:50:46 UTC	Vegetarismus	8375	1.00000000000000	83	6025	0	1	7	2	5	1.00000000000000	-999	5	241	784	291	383	0.59939816552990	0.59878095121680	0.09939816552990	0.09878095121680	-999	-999	-999	3	-999	0.09878095121680	-999
30675784	0	2007-04-18 T 11:51:02 UTC	Vegetarismus	8376	0.42307700000000	1814	6025	0	2	7	2	5	0.71153850000000	1.00000000000000	5	242	784	291	383	0.59366285864654	0.59939816552990	0.09366285864654	0.09939816552990	0.40060183447010	41	5	3	0.50000000000000	0.09939816552990	0.04969908276495
30675796	0	2007-04-18 T 11:51:23 UTC	Vegetarismus	8377	0.62500000000000	293	7439	0	8	20	2	14	0.53462437500000	0.52171357142857	5	243	784	383	383	0.59382664064144	0.59366285864654	0.09382664064144	0.09366285864654	0.07194928721797	8	3	3	0.02171357142857	0.09366285864654	0.00203375517143
30931649	0	2007-04-24 T 15:51:09 UTC	Vegetarismus	8434	1.00000000000000	13	3451	1	1	1	1	1	1.00000000000000	-999	5	244	784	134	383	0.59392080645219	0.59382664064144	0.09392080645219	0.09382664064144	-999	-999	-999	3	-999	0.09382664064144	-999
31550862	0	2007-05-08 T 17:05:34 UTC	Vegetarismus	8546	0.00000000000000	45	867	1	1	1	1	1	0.00000000000000	-999	5	245	784	29	383	0.59344456068355	0.59392080645219	0.09344456068355	0.09392080645219	-999	-999	-999	3	-999	0.09392080645219	-999
31676379	0	2007-05-11 T 10:40:29 UTC	Vegetarismus	8560	0.00000000000000	182	574	1	1	1	1	1	0.00000000000000	-999	5	246	784	12	383	0.59152617717270	0.59344456068355	0.09152617717270	0.09344456068355	-999	-999	-999	3	-999	0.09344456068355	-999
31678209	0	2007-05-11 T 11:20:07 UTC	Vegetarismus	8561	0.50000000000000	165	3217	1	1	1	1	1	0.50000000000000	-999	5	247	784	123	383	0.59125872739348	0.59152617717270	0.09125872739348	0.09152617717270	-999	-999	-999	3	-999	0.09152617717270	-999
32307215	0	2007-05-25 T 15:01:00 UTC	Vegetarismus	8699	0.00000000000000	9	4050	1	1	1	1	1	0.00000000000000	-999	5	248	784	161	383	0.59116450289509	0.59125872739348	0.09116450289509	0.09125872739348	-999	-999	-999	3	-999	0.09125872739348	-999
32557392	0	2007-05-31 T 08:45:39 UTC	Vegetarismus	8762	0.00000000000000	2	6282	0	2	5	2	3	0.50000000000000	1.00000000000000	5	249	784	304	383	0.59114356819590	0.59116450289509	0.09114356819590	0.09116450289509	0.40883549710491	41	5	3	0.50000000000000	0.09116450289509	0.04558225144755
32557425	0	2007-05-31 T 08:46:40 UTC	Vegetarismus	8763	0.00000000000000	95	3265	1	1	1	1	1	0.00000000000000	-999	5	250	784	126	383	0.59015087500884	0.59114356819590	0.09015087500884	0.09114356819590	-999	-999	-999	3	-999	0.09114356819590	-999
32557441	0	2007-05-31 T 08:47:01 UTC	Vegetarismus	8764	0.00000000000000	47	6282	0	3	5	2	3	0.33333333333333	0.50000000000000	5	251	784	304	383	0.58966098484608	0.59015087500884	0.08966098484608	0.09015087500884	0.09015087500884	10	3	3	0.00000000000000	0.09015087500884	0.00000000000000
32908186	0	2007-06-08 T 15:01:17 UTC	Vegetarismus	8841	0.00000000000000	16	7293	0	3	26	1	19	0.29430366666667	0.44145550000000	5	252	784	374	383	0.58949439924075	0.58966098484608	0.08949439924075	0.08966098484608	0.14820548484608	15	3	3	-0.05854450000000	0.08966098484608	-0.00524915752732
32918274	0	2007-06-08 T 19:45:12 UTC	Vegetarismus	8846	1.00000000000000	4	4522	0	43	62	1	2	0.49806202325581	0.48611111904762	5	253	784	201	383	0.58952339026113	0.58949439924075	0.08952339026113	0.08949439924075	0.10338328019313	11	3	3	-0.01388888095238	0.08949439924075	-0.00124297705696
32987350	0	2007-06-10 T 16:06:37 UTC	Vegetarismus	8854	0.00000000000000	36	6591	0	4	7	1	3	0.61622800000000	0.82163733333333	5	254	784	330	383	0.58914892458756	0.58952339026113	0.08914892458756	0.08952339026113	0.23211394307220	24	5	3	0.32163733333333	0.08952339026113	0.02879406451455
32990806	0	2007-06-10 T 17:31:07 UTC	Vegetarismus	8856	1.00000000000000	106	6805	0	1	13	1	1	1.00000000000000	-999	5	255	784	339	383	0.58991591026928	0.58914892458756	0.08991591026928	0.08914892458756	-999	-999	-999	3	-999	0.08914892458756	-999
32996199	0	2007-06-10 T 19:38:17 UTC	Vegetarismus	8858	0.50000000000000	84	4522	0	44	62	1	2	0.49810606818182	0.49806202325581	5	256	784	201	383	0.58978308803306	0.58991591026928	0.08978308803306	0.08991591026928	0.09185388701347	10	3	3	-0.00193797674419	0.08991591026928	-0.00017425494303
32999497	0	2007-06-10 T 21:00:31 UTC	Vegetarismus	8859	0.00000000000000	265	4522	0	45	62	1	2	0.48703704444444	0.49810606818182	5	257	784	201	383	0.58704735342202	0.58978308803306	0.08704735342202	0.08978308803306	0.09167701985124	10	3	3	-0.00189393181818	0.08978308803306	-0.00017004304716
33039721	0	2007-06-11 T 19:45:00 UTC	Vegetarismus	8867	0.00000000000000	7	2245	1	1	1	1	1	0.00000000000000	-999	5	258	784	83	383	0.58697543274936	0.58704735342202	0.08697543274936	0.08704735342202	-999	-999	-999	3	-999	0.08704735342202	-999
33046688	0	2007-06-11 T 22:54:29 UTC	Vegetarismus	8868	1.00000000000000	5	7091	0	3	28	1	8	0.66666666666667	0.50000000000000	5	259	784	361	383	0.58701157294109	0.58697543274936	0.08701157294109	0.08697543274936	0.08697543274936	9	3	3	0.00000000000000	0.08697543274936	0.00000000000000
33061851	0	2007-06-12 T 11:27:26 UTC	Vegetarismus	8873	0.00000000000000	92	6897	0	1	4	1	2	0.00000000000000	-999	5	260	784	348	383	0.58606798932453	0.58701157294109	0.08606798932453	0.08701157294109	-999	-999	-999	3	-999	0.08701157294109	-999
33063106	0	2007-06-12 T 11:57:51 UTC	Vegetarismus	8874	0.50000000000000	195	6897	0	2	4	1	2	0.25000000000000	0.00000000000000	5	261	784	348	383	0.58577574572080	0.58606798932453	0.08577574572080	0.08606798932453	0.58606798932453	59	1	3	-0.50000000000000	0.08606798932453	-0.04303399466227
33125138	0	2007-06-13 T 19:49:06 UTC	Vegetarismus	8883	1.00000000000000	32	4522	0	46	62	1	2	0.49818841304348	0.48703704444444	5	262	784	201	383	0.58600642698526	0.58577574572080	0.08600642698526	0.08577574572080	0.09873870127636	10	3	3	-0.01296295555556	0.08577574572080	-0.00111190717952
33126147	0	2007-06-13 T 20:13:25 UTC	Vegetarismus	8885	0.00000000000000	122	3216	1	1	1	1	1	0.00000000000000	-999	5	263	784	122	383	0.58476486638418	0.58600642698526	0.08476486638418	0.08600642698526	-999	-999	-999	3	-999	0.08600642698526	-999
33136402	0	2007-06-14 T 06:34:30 UTC	Vegetarismus	8886	1.00000000000000	31	5716	0	1	6	1	5	1.00000000000000	-999	5	264	784	269	383	0.58498828932204	0.58476486638418	0.08498828932204	0.08476486638418	-999	-999	-999	3	-999	0.08476486638418	-999
33139571	0	2007-06-14 T 08:32:49 UTC	Vegetarismus	8888	1.00000000000000	5	6805	0	2	13	1	1	1.00000000000000	1.00000000000000	5	265	784	339	383	0.58502430276471	0.58498828932204	0.08502430276471	0.08498828932204	0.41501171067796	42	5	3	0.50000000000000	0.08498828932204	0.04249414466102
33145422	0	2007-06-14 T 11:07:36 UTC	Vegetarismus	8894	0.00000000000000	92	6591	0	5	7	1	3	0.49298240000000	0.61622800000000	5	266	784	330	383	0.58409168617768	0.58502430276471	0.08409168617768	0.08502430276471	0.03120369723529	4	4	3	0.11622800000000	0.08502430276471	0.00988220466174
33149238	0	2007-06-14 T 12:46:12 UTC	Vegetarismus	8896	0.33333300000000	26	4522	0	47	62	1	2	0.49468085106383	0.49818841304348	5	267	784	201	383	0.58397876507266	0.58409168617768	0.08397876507266	0.08409168617768	0.08590327313420	9	3	3	-0.00181158695652	0.08409168617768	-0.00015233940183
33149351	0	2007-06-14 T 12:49:08 UTC	Vegetarismus	8897	0.50000000000000	174	4522	0	48	62	1	2	0.49479166666667	0.49468085106383	5	268	784	201	383	0.58372644159141	0.58397876507266	0.08372644159141	0.08397876507266	0.08929791400883	9	3	3	-0.00531914893617	0.08397876507266	-0.00044669555890
33154828	0	2007-06-14 T 14:56:50 UTC	Vegetarismus	8898	0.00000000000000	125	5126	0	9	26	1	3	0.69669311111111	0.78377975000000	5	269	784	238	383	0.58246919082983	0.58372644159141	0.08246919082983	0.08372644159141	0.20005330840859	21	4	3	0.28377975000000	0.08372644159141	0.02375986866320
33164377	0	2007-06-14 T 19:17:47 UTC	Vegetarismus	8904	0.66666700000000	447	5126	0	10	26	1	3	0.69369050000000	0.69669311111111	5	270	784	238	383	0.58311273546159	0.58246919082983	0.08311273546159	0.08246919082983	0.11422392028128	12	4	3	0.19669311111111	0.08246919082983	0.01622112171514
33167375	0	2007-06-14 T 20:31:44 UTC	Vegetarismus	8905	0.00000000000000	5	4503	0	2	3	1	3	0.50000000000000	1.00000000000000	5	271	784	199	383	0.58306288654083	0.58311273546159	0.08306288654083	0.08311273546159	0.41688726453841	42	5	3	0.50000000000000	0.08311273546159	0.04155636773080
33176435	0	2007-06-15 T 06:50:23 UTC	Vegetarismus	8906	0.00000000000000	4	5126	0	11	26	1	3	0.63062772727273	0.69369050000000	5	272	784	238	383	0.58302301354031	0.58306288654083	0.08302301354031	0.08306288654083	0.11062761345917	12	4	3	0.19369050000000	0.08306288654083	0.01608849202554
33192711	0	2007-06-15 T 14:26:52 UTC	Vegetarismus	8912	1.00000000000000	25	3486	1	1	1	1	1	1.00000000000000	-999	5	273	784	136	383	0.58320115706547	0.58302301354031	0.08320115706547	0.08302301354031	-999	-999	-999	3	-999	0.08302301354031	-999
33220258	0	2007-06-16 T 09:45:47 UTC	Vegetarismus	8915	0.00000000000000	53	7394	0	14	16	3	13	0.65000000000000	0.70000000000000	5	274	784	380	383	0.58267341826874	0.58320115706547	0.08267341826874	0.08320115706547	0.11679884293453	12	4	3	0.20000000000000	0.08320115706547	0.01664023141309
33521131	0	2007-06-23 T 11:44:27 UTC	Vegetarismus	8979	1.00000000000000	14	746	1	1	1	1	1	1.00000000000000	-999	5	275	784	21	383	0.58277314809504	0.58267341826874	0.08277314809504	0.08267341826874	-999	-999	-999	3	-999	0.08267341826874	-999
33574788	0	2007-06-24 T 17:40:05 UTC	Vegetarismus	8990	0.00000000000000	7	5126	0	12	26	1	3	0.57807541666667	0.63062772727273	5	276	784	238	383	0.58270352286187	0.58277314809504	0.08270352286187	0.08277314809504	0.04785457917769	5	4	3	0.13062772727273	0.08277314809504	0.01081246821486
33575250	0	2007-06-24 T 17:50:23 UTC	Vegetarismus	8991	1.00000000000000	31	5126	0	13	26	1	3	0.61053115384615	0.57807541666667	5	277	784	238	383	0.58292419412507	0.58270352286187	0.08292419412507	0.08270352286187	0.00462810619520	1	3	3	0.07807541666667	0.08270352286187	0.00645711200724
33602948	0	2007-06-25 T 11:47:53 UTC	Vegetarismus	8998	1.00000000000000	38	7047	0	3	5	1	3	0.33333333333333	0.00000000000000	5	278	784	359	383	0.58319437620184	0.58292419412507	0.08319437620184	0.08292419412507	0.58292419412507	59	1	3	-0.50000000000000	0.08292419412507	-0.04146209706254
33604956	0	2007-06-25 T 12:31:16 UTC	Vegetarismus	8999	0.00000000000000	25	5736	0	2	5	1	3	0.00000000000000	0.00000000000000	5	279	784	270	383	0.58294593350942	0.58319437620184	0.08294593350941	0.08319437620184	0.58319437620184	59	1	3	-0.50000000000000	0.08319437620184	-0.04159718810092
33605356	0	2007-06-25 T 12:40:29 UTC	Vegetarismus	9000	1.00000000000000	33	6805	0	3	13	1	1	1.00000000000000	1.00000000000000	5	280	784	339	383	0.58318032133247	0.58294593350942	0.08318032133247	0.08294593350941	0.41705406649058	42	5	3	0.50000000000000	0.08294593350942	0.04147296675471
33605438	0	2007-06-25 T 12:42:16 UTC	Vegetarismus	9001	1.00000000000000	12	7047	0	4	5	1	3	0.50000000000000	0.33333333333333	5	281	784	359	383	0.58326548796186	0.58318032133247	0.08326548796186	0.08318032133247	0.24984698799914	25	2	3	-0.16666666666667	0.08318032133247	-0.01386338688875
33605601	0	2007-06-25 T 12:45:34 UTC	Vegetarismus	9002	1.00000000000000	12	6805	0	4	13	1	1	1.00000000000000	1.00000000000000	5	282	784	339	383	0.58335061979504	0.58326548796186	0.08335061979504	0.08326548796186	0.41673451203814	42	5	3	0.50000000000000	0.08326548796186	0.04163274398093
33616853	0	2007-06-25 T 16:37:01 UTC	Vegetarismus	9008	0.00000000000000	11	6805	0	5	13	1	1	0.80000000000000	1.00000000000000	5	283	784	339	383	0.58324140227733	0.58335061979504	0.08324140227733	0.08335061979504	0.41664938020496	42	5	3	0.50000000000000	0.08335061979504	0.04167530989752
33617264	0	2007-06-25 T 16:47:05 UTC	Vegetarismus	9009	0.00000000000000	13	6591	0	6	7	1	3	0.41081866666667	0.49298240000000	5	284	784	330	383	0.58311237974339	0.58324140227733	0.08311237974339	0.08324140227733	0.09025900227733	10	3	3	-0.00701760000000	0.08324140227733	-0.00058415486462
33617468	0	2007-06-25 T 16:52:10 UTC	Vegetarismus	9010	0.00000000000000	34	6805	0	6	13	1	1	0.66666666666667	0.80000000000000	5	285	784	339	383	0.58277520591837	0.58311237974339	0.08277520591837	0.08311237974339	0.21688762025661	22	4	3	0.30000000000000	0.08311237974339	0.02493371392302
33617569	0	2007-06-25 T 16:55:01 UTC	Vegetarismus	9011	0.50000000000000	146	6591	0	7	7	1	3	0.42355885714286	0.41081866666667	5	286	784	330	383	0.58257018471143	0.58277520591837	0.08257018471143	0.08277520591837	0.17195653925170	18	3	3	-0.08918133333333	0.08277520591837	-0.00738200323074
33621233	0	2007-06-25 T 18:26:47 UTC	Vegetarismus	9013	1.00000000000000	31	5126	0	14	26	1	3	0.63835035714286	0.61053115384615	5	287	784	238	383	0.58278959777540	0.58257018471143	0.08278959777540	0.08257018471143	0.02796096913472	3	4	3	0.11053115384615	0.08257018471143	0.00912657778944
33639042	0	2007-06-26 T 08:27:55 UTC	Vegetarismus	9024	0.00000000000000	45	5736	0	3	5	1	3	0.00000000000000	0.00000000000000	5	288	784	270	383	0.58234526291891	0.58278959777540	0.08234526291891	0.08278959777540	0.58278959777540	59	1	3	-0.50000000000000	0.08278959777540	-0.04139479888770
33660380	0	2007-06-26 T 17:31:17 UTC	Vegetarismus	9029	0.50000000000000	35	5126	0	15	26	1	3	0.62912700000000	0.63835035714286	5	289	784	238	383	0.58229646118157	0.58234526291891	0.08229646118157	0.08234526291891	0.05600509422395	6	4	3	0.13835035714286	0.08234526291891	0.01139249653385
33698994	0	2007-06-27 T 14:17:34 UTC	Vegetarismus	9041	1.00000000000000	106	4522	0	50	62	1	2	0.51500000000000	0.50510204081633	5	290	784	201	383	0.58304484404104	0.58229646118157	0.08304484404104	0.08229646118157	0.07719442036524	8	3	3	0.00510204081633	0.08229646118157	0.00041987990399
33701001	0	2007-06-27 T 14:56:46 UTC	Vegetarismus	9042	1.00000000000000	6	5464	0	1	7	1	1	1.00000000000000	-999	5	291	784	256	383	0.58308712514999	0.58304484404104	0.08308712514999	0.08304484404104	-999	-999	-999	3	-999	0.08304484404104	-999
33704505	0	2007-06-27 T 16:13:47 UTC	Vegetarismus	9044	0.80000000000000	186	6805	0	7	13	1	1	0.68571428571429	0.66666666666667	5	292	784	339	383	0.58376686223570	0.58308712514999	0.08376686223570	0.08308712514999	0.08357954151668	9	4	3	0.16666666666667	0.08308712514999	0.01384785419167
33705858	0	2007-06-27 T 16:47:53 UTC	Vegetarismus	9045	1.00000000000000	131	6805	0	8	13	1	1	0.72500000000000	0.68571428571429	5	293	784	339	383	0.58468349036748	0.58376686223570	0.08468349036748	0.08376686223570	0.10194742347859	11	4	3	0.18571428571429	0.08376686223570	0.01555670298663
33706341	0	2007-06-27 T 17:00:20 UTC	Vegetarismus	9047	0.50000000000000	169	5126	0	16	26	1	3	0.62105656250000	0.62912700000000	5	294	784	238	383	0.58444358575140	0.58468349036748	0.08444358575140	0.08468349036748	0.04444350963252	5	4	3	0.12912700000000	0.08468349036748	0.01093492506068
33736491	0	2007-06-28 T 12:15:38 UTC	Vegetarismus	9057	0.57142900000000	263	5464	0	2	7	1	1	0.78571450000000	1.00000000000000	5	295	784	256	383	0.58438646041256	0.58444358575140	0.08438646041256	0.08444358575140	0.41555641424860	42	5	3	0.50000000000000	0.08444358575140	0.04222179287570
33736570	0	2007-06-28 T 12:17:41 UTC	Vegetarismus	9058	0.00000000000000	16	5464	0	3	7	1	1	0.52380966666667	0.78571450000000	5	296	784	256	383	0.58423045241432	0.58438646041256	0.08423045241432	0.08438646041256	0.20132803958744	21	4	3	0.28571450000000	0.08438646041256	0.02411043534354
33736633	0	2007-06-28 T 12:19:24 UTC	Vegetarismus	9059	1.00000000000000	7	5464	0	4	7	1	1	0.64285725000000	0.52380966666667	5	297	784	256	383	0.58427900660650	0.58423045241432	0.08427900660650	0.08423045241432	0.06042078574765	7	3	3	0.02380966666667	0.08423045241432	0.00200549899517
33737477	0	2007-06-28 T 12:39:58 UTC	Vegetarismus	9060	0.50000000000000	64	5464	0	5	7	1	1	0.61428580000000	0.64285725000000	5	298	784	256	383	0.58418911649029	0.58427900660650	0.08418911649029	0.08427900660650	0.05857824339350	6	4	3	0.14285725000000	0.08427900660650	0.01203986711654
33737583	0	2007-06-28 T 12:42:43 UTC	Vegetarismus	9061	0.00000000000000	9	5464	0	6	7	1	1	0.51190483333333	0.61428580000000	5	299	784	256	383	0.58410150856467	0.58418911649029	0.08410150856467	0.08418911649029	0.03009668350971	4	4	3	0.11428580000000	0.08418911649029	0.00962162052939
33738173	0	2007-06-28 T 12:55:44 UTC	Vegetarismus	9063	1.00000000000000	7	5464	0	7	7	1	1	0.58163271428571	0.51190483333333	5	300	784	256	383	0.58415001307876	0.58410150856467	0.08415001307876	0.08410150856467	0.07219667523134	8	3	3	0.01190483333333	0.08410150856467	0.00100121444254
33738504	0	2007-06-28 T 13:03:23 UTC	Vegetarismus	9064	1.00000000000000	13	5817	0	1	1	1	1	1.00000000000000	-999	5	301	784	274	383	0.58424006288103	0.58415001307876	0.08424006288103	0.08415001307876	-999	-999	-999	3	-999	0.08415001307876	-999
33763544	0	2007-06-29 T 02:26:07 UTC	Vegetarismus	9068	0.00000000000000	6	6300	0	1	1	1	1	0.00000000000000	-999	5	302	784	306	383	0.58418167779814	0.58424006288103	0.08418167779813	0.08424006288103	-999	-999	-999	3	-999	0.08424006288103	-999
33765259	0	2007-06-29 T 06:37:59 UTC	Vegetarismus	9070	0.60000000000000	551	6805	0	9	13	1	1	0.71111111111111	0.72500000000000	5	303	784	339	383	0.58432552582067	0.58418167779814	0.08432552582067	0.08418167779813	0.14081832220186	15	4	3	0.22500000000000	0.08418167779814	0.01894087750458
33802051	0	2007-06-30 T 07:55:57 UTC	Vegetarismus	9073	0.00000000000000	22	5736	0	4	5	1	3	0.00000000000000	0.00000000000000	5	304	784	270	383	0.58411343993863	0.58432552582067	0.08411343993863	0.08432552582067	0.58432552582067	59	1	3	-0.50000000000000	0.08432552582067	-0.04216276291034
33840177	0	2007-07-01 T 08:18:21 UTC	Vegetarismus	9081	1.00000000000000	8	4339	1	1	1	1	1	1.00000000000000	-999	5	305	784	185	383	0.58416832343577	0.58411343993863	0.08416832343577	0.08411343993863	-999	-999	-999	3	-999	0.08411343993863	-999
33848537	0	2007-07-01 T 12:12:54 UTC	Vegetarismus	9085	0.00000000000000	40	5126	0	17	26	1	3	0.58452382352941	0.62105656250000	5	306	784	238	383	0.58378312152784	0.58416832343577	0.08378312152784	0.08416832343577	0.03688823906423	4	4	3	0.12105656250000	0.08416832343577	0.01018912790652
33889616	0	2007-07-02 T 11:59:42 UTC	Vegetarismus	9092	1.00000000000000	27	321	1	1	1	1	1	1.00000000000000	-999	5	307	784	6	383	0.58396829579159	0.58378312152784	0.08396829579159	0.08378312152784	-999	-999	-999	3	-999	0.08378312152784	-999
33932259	0	2007-07-03 T 10:33:53 UTC	Vegetarismus	9096	1.00000000000000	55	5868	0	1	1	1	1	1.00000000000000	-999	5	308	784	276	383	0.58434499341488	0.58396829579159	0.08434499341488	0.08396829579159	-999	-999	-999	3	-999	0.08396829579159	-999
33947546	0	2007-07-03 T 16:30:21 UTC	Vegetarismus	9097	0.00000000000000	134	1286	1	1	1	1	1	0.00000000000000	-999	5	309	784	51	383	0.58305875675543	0.58434499341488	0.08305875675543	0.08434499341488	-999	-999	-999	3	-999	0.08434499341488	-999
33954695	0	2007-07-03 T 19:13:45 UTC	Vegetarismus	9098	0.00000000000000	10	4522	0	51	62	1	2	0.50490196078431	0.51500000000000	5	310	784	201	383	0.58296299595973	0.58305875675543	0.08296299595973	0.08305875675543	0.06805875675543	7	3	3	0.01500000000000	0.08305875675543	0.00124588135133
33973003	0	2007-07-04 T 08:57:38 UTC	Vegetarismus	9103	0.00000000000000	87	6805	0	10	13	1	1	0.64000000000000	0.71111111111111	5	311	784	339	383	0.58213120239774	0.58296299595973	0.08213120239774	0.08296299595973	0.12814811515138	13	4	3	0.21111111111111	0.08296299595973	0.01751441025817
33973210	0	2007-07-04 T 09:02:18 UTC	Vegetarismus	9104	1.00000000000000	12	6805	0	11	13	1	1	0.67272727272727	0.64000000000000	5	312	784	339	383	0.58221342496639	0.58213120239774	0.08221342496639	0.08213120239774	0.05786879760226	6	4	3	0.14000000000000	0.08213120239774	0.01149836833568
34000471	0	2007-07-04 T 19:19:54 UTC	Vegetarismus	9111	0.00000000000000	39	4522	0	53	62	1	2	0.49528301886793	0.50480769230769	5	313	784	201	383	0.58184134264646	0.58221342496639	0.08184134264646	0.08221342496639	0.07740573265870	8	3	3	0.00480769230769	0.08221342496639	0.00039525685080
34047195	0	2007-07-05 T 22:07:45 UTC	Vegetarismus	9129	0.00000000000000	11	4126	1	1	2	1	1	0.00000000000000	-999	5	314	784	172	383	0.58173648232191	0.58184134264646	0.08173648232191	0.08184134264646	-999	-999	-999	3	-999	0.08184134264646	-999
34047294	0	2007-07-05 T 22:11:07 UTC	Vegetarismus	9130	1.00000000000000	15	4126	1	2	2	1	1	0.50000000000000	0.00000000000000	5	315	784	172	383	0.58183924808766	0.58173648232191	0.08183924808766	0.08173648232191	0.58173648232191	59	1	3	-0.50000000000000	0.08173648232191	-0.04086824116096
34159748	0	2007-07-08 T 20:31:41 UTC	Vegetarismus	9151	0.00000000000000	31	4131	1	1	1	1	1	0.00000000000000	-999	5	316	784	176	383	0.58154395623915	0.58183924808766	0.08154395623915	0.08183924808766	-999	-999	-999	3	-999	0.08183924808766	-999
34267078	0	2007-07-11 T 13:38:34 UTC	Vegetarismus	9171	1.00000000000000	17	4914	0	1	10	1	3	1.00000000000000	-999	5	317	784	221	383	0.58166038617653	0.58154395623915	0.08166038617653	0.08154395623915	-999	-999	-999	3	-999	0.08154395623915	-999
34288891	0	2007-07-12 T 01:04:04 UTC	Vegetarismus	9176	0.25000000000000	77	4104	1	1	2	1	1	0.25000000000000	-999	5	318	784	166	383	0.58124293734471	0.58166038617653	0.08124293734471	0.08166038617653	-999	-999	-999	3	-999	0.08166038617653	-999
34289343	0	2007-07-12 T 02:18:33 UTC	Vegetarismus	9177	0.62500000000000	445	4104	1	2	2	1	1	0.43750000000000	0.25000000000000	5	319	784	166	383	0.58155893177651	0.58124293734471	0.08155893177650	0.08124293734471	0.33124293734471	34	2	3	-0.25000000000000	0.08124293734471	-0.02031073433618
34306736	0	2007-07-12 T 14:30:52 UTC	Vegetarismus	9181	0.00000000000000	64	4103	1	1	3	1	1	0.00000000000000	-999	5	320	784	165	383	0.58095554729675	0.58155893177651	0.08095554729675	0.08155893177650	-999	-999	-999	3	-999	0.08155893177651	-999
34321479	0	2007-07-12 T 20:58:40 UTC	Vegetarismus	9191	0.15384600000000	840	4103	1	2	3	1	1	0.07692300000000	0.00000000000000	5	321	784	165	383	0.57521749020392	0.58095554729675	0.07521749020392	0.08095554729675	0.58095554729675	59	1	3	-0.50000000000000	0.08095554729675	-0.04047777364838
34327794	0	2007-07-13 T 03:41:43 UTC	Vegetarismus	9192	0.66666700000000	282	4103	1	3	3	1	1	0.27350433333333	0.07692300000000	5	322	784	165	383	0.57562809350869	0.57521749020392	0.07562809350869	0.07521749020392	0.49829449020392	50	1	3	-0.42307700000000	0.07521749020392	-0.03182279010300
34352396	0	2007-07-13 T 18:25:07 UTC	Vegetarismus	9206	0.63157900000000	956	4125	1	1	2	1	1	0.63157900000000	-999	5	323	784	171	383	0.57646696662641	0.57562809350869	0.07646696662641	0.07562809350869	-999	-999	-999	3	-999	0.07562809350869	-999
34361353	0	2007-07-13 T 23:05:15 UTC	Vegetarismus	9208	0.91666700000000	530	4125	1	2	2	1	1	0.77412300000000	0.63157900000000	5	324	784	171	383	0.57927140906475	0.57646696662641	0.07927140906475	0.07646696662641	0.05511203337359	6	4	3	0.13157900000000	0.07646696662641	0.01006144700174
34389908	0	2007-07-14 T 21:02:49 UTC	Vegetarismus	9221	0.53333300000000	747	4130	1	1	1	1	1	0.53333300000000	-999	5	325	784	175	383	0.57874379541820	0.57927140906475	0.07874379541820	0.07927140906475	-999	-999	-999	3	-999	0.07927140906475	-999
34435518	0	2007-07-16 T 06:50:51 UTC	Vegetarismus	9231	0.00000000000000	189	5126	0	18	26	1	3	0.55205027777778	0.58452382352941	5	326	784	238	383	0.57706689438747	0.57874379541820	0.07706689438747	0.07874379541820	0.00578002811121	1	3	3	0.08452382352941	0.07874379541820	0.00665572666796
34446774	0	2007-07-16 T 12:33:52 UTC	Vegetarismus	9246	0.33333300000000	249	6897	0	3	4	1	2	0.27777766666667	0.25000000000000	5	327	784	348	383	0.57614002216012	0.57706689438747	0.07614002216011	0.07706689438747	0.32706689438747	33	2	3	-0.25000000000000	0.07706689438747	-0.01926672359687
34499093	0	2007-07-17 T 19:51:26 UTC	Vegetarismus	9261	0.66666700000000	74	4083	1	1	1	1	1	0.66666700000000	-999	5	328	784	163	383	0.57624221578289	0.57614002216012	0.07624221578289	0.07614002216011	-999	-999	-999	3	-999	0.07614002216012	-999
34567645	0	2007-07-19 T 16:56:42 UTC	Vegetarismus	9268	0.40000000000000	313	7193	0	1	2	1	1	0.40000000000000	-999	5	329	784	367	383	0.57540468729978	0.57624221578289	0.07540468729978	0.07624221578289	-999	-999	-999	3	-999	0.07624221578289	-999
34568052	0	2007-07-19 T 17:09:20 UTC	Vegetarismus	9269	1.00000000000000	93	7193	0	2	2	1	1	0.70000000000000	0.40000000000000	5	330	784	367	383	0.57600336166955	0.57540468729978	0.07600336166955	0.07540468729978	0.17540468729978	18	2	3	-0.10000000000000	0.07540468729978	-0.00754046872998
34569508	0	2007-07-19 T 17:54:10 UTC	Vegetarismus	9270	0.00000000000000	116	4129	1	1	2	1	1	0.00000000000000	-999	5	331	784	174	383	0.57499212593456	0.57600336166955	0.07499212593456	0.07600336166955	-999	-999	-999	3	-999	0.07600336166955	-999
34580522	0	2007-07-20 T 00:31:54 UTC	Vegetarismus	9272	0.50000000000000	169	4129	1	2	2	1	1	0.25000000000000	0.00000000000000	5	332	784	174	383	0.57480080505110	0.57499212593456	0.07480080505110	0.07499212593456	0.57499212593456	58	1	3	-0.50000000000000	0.07499212593456	-0.03749606296728
34809330	0	2007-07-26 T 00:56:15 UTC	Vegetarismus	9301	0.00000000000000	8	4128	1	1	1	1	1	0.00000000000000	-999	5	333	784	173	383	0.57473139619025	0.57480080505110	0.07473139619025	0.07480080505110	-999	-999	-999	3	-999	0.07480080505110	-999
35248531	0	2007-08-06 T 19:43:23 UTC	Vegetarismus	9402	0.00000000000000	6	1512	1	1	1	1	1	0.00000000000000	-999	5	334	784	67	383	0.57467935054409	0.57473139619025	0.07467935054409	0.07473139619025	-999	-999	-999	3	-999	0.07473139619025	-999
35248554	0	2007-08-06 T 19:43:56 UTC	Vegetarismus	9403	0.00000000000000	6	5513	0	1	35	1	18	0.00000000000000	-999	5	335	784	260	383	0.57462731432323	0.57467935054409	0.07462731432323	0.07467935054409	-999	-999	-999	3	-999	0.07467935054409	-999
35571541	0	2007-08-15 T 11:26:55 UTC	Vegetarismus	9496	1.00000000000000	21	3189	1	1	1	1	1	1.00000000000000	-999	5	336	784	121	383	0.57476208027578	0.57462731432323	0.07476208027578	0.07462731432323	-999	-999	-999	3	-999	0.07462731432323	-999
35801798	0	2007-08-21 T 14:04:29 UTC	Vegetarismus	9576	0.75000000000000	324	7207	0	2	6	1	4	0.87500000000000	1.00000000000000	5	337	784	369	383	0.57561448668328	0.57476208027578	0.07561448668328	0.07476208027578	0.42523791972422	43	5	3	0.50000000000000	0.07476208027578	0.03738104013789
36017745	0	2007-08-27 T 12:30:38 UTC	Vegetarismus	9635	1.00000000000000	32	2977	1	1	1	1	1	1.00000000000000	-999	5	338	784	116	383	0.57581827324430	0.57561448668328	0.07581827324430	0.07561448668328	-999	-999	-999	3	-999	0.07561448668328	-999
36022935	0	2007-08-27 T 14:36:44 UTC	Vegetarismus	9637	0.00000000000000	25	1447	1	1	1	1	1	0.00000000000000	-999	5	339	784	62	383	0.57560233599340	0.57581827324430	0.07560233599340	0.07581827324430	-999	-999	-999	3	-999	0.07581827324430	-999
36035487	0	2007-08-27 T 20:08:48 UTC	Vegetarismus	9644	1.00000000000000	15	4002	1	1	1	1	1	1.00000000000000	-999	5	340	784	158	383	0.57569780637373	0.57560233599340	0.07569780637373	0.07560233599340	-999	-999	-999	3	-999	0.07560233599340	-999
36035650	0	2007-08-27 T 20:12:46 UTC	Vegetarismus	9645	1.00000000000000	15	6641	0	75	105	1	26	0.50898410666667	0.50234875675676	5	341	784	334	383	0.57579323381063	0.57569780637373	0.07579323381063	0.07569780637373	0.07334904961697	8	3	3	0.00234875675676	0.07569780637373	0.00017779573419
36096065	0	2007-08-29 T 12:39:29 UTC	Vegetarismus	9660	1.00000000000000	21	1592	1	1	1	1	1	1.00000000000000	-999	5	342	784	70	383	0.57592676013250	0.57579323381063	0.07592676013250	0.07579323381063	-999	-999	-999	3	-999	0.07579323381063	-999
36117561	0	2007-08-30 T 00:27:29 UTC	Vegetarismus	9671	0.00000000000000	16	7284	0	1	1	1	1	0.00000000000000	-999	5	343	784	372	383	0.57578867303543	0.57592676013250	0.07578867303543	0.07592676013250	-999	-999	-999	3	-999	0.07592676013250	-999
36123541	0	2007-08-30 T 08:20:41 UTC	Vegetarismus	9675	0.80000000000000	98	5013	0	1	1	1	1	0.80000000000000	-999	5	344	784	230	383	0.57611745816250	0.57578867303543	0.07611745816250	0.07578867303543	-999	-999	-999	3	-999	0.07578867303543	-999
36131502	0	2007-08-30 T 11:54:41 UTC	Vegetarismus	9677	0.25000000000000	132	4914	0	2	10	1	3	0.62500000000000	1.00000000000000	5	345	784	221	383	0.57547459348586	0.57611745816250	0.07547459348586	0.07611745816250	0.42388254183750	43	5	3	0.50000000000000	0.07611745816250	0.03805872908125
36135432	0	2007-08-30 T 13:40:53 UTC	Vegetarismus	9682	0.33333300000000	253	5126	0	19	26	1	3	0.54053884210526	0.55205027777778	5	346	784	238	383	0.57456316265715	0.57547459348586	0.07456316265715	0.07547459348586	0.02342431570808	3	3	3	0.05205027777778	0.07547459348586	0.00392847355610
36174744	0	2007-08-31 T 15:14:41 UTC	Vegetarismus	9690	0.50000000000000	15	4914	0	3	10	1	3	0.58333333333333	0.62500000000000	5	347	784	221	383	0.57454652652090	0.57456316265715	0.07454652652090	0.07456316265715	0.05043683734285	6	4	3	0.12500000000000	0.07456316265715	0.00932039533214
36176290	0	2007-08-31 T 15:59:30 UTC	Vegetarismus	9692	0.66666700000000	150	4914	0	4	10	1	3	0.60416675000000	0.58333333333333	5	348	784	221	383	0.57475160326506	0.57454652652090	0.07475160326506	0.07454652652090	0.00878680681243	1	3	3	0.08333333333333	0.07454652652090	0.00621221054341
36195060	0	2007-09-01 T 06:16:57 UTC	Vegetarismus	9694	1.00000000000000	21	3487	1	1	1	1	1	1.00000000000000	-999	5	349	784	137	383	0.57488409709055	0.57475160326506	0.07488409709055	0.07475160326506	-999	-999	-999	3	-999	0.07475160326506	-999
36199212	0	2007-09-01 T 09:44:24 UTC	Vegetarismus	9696	0.50000000000000	321	6428	0	21	62	1	2	0.48888890476191	0.48833335000000	5	350	784	316	383	0.57452914899147	0.57488409709055	0.07452914899147	0.07488409709055	0.08655074709055	9	3	3	-0.01166665000000	0.07488409709055	-0.00087364655132
36200535	0	2007-09-01 T 10:26:40 UTC	Vegetarismus	9697	1.00000000000000	17	5126	0	20	26	1	3	0.56351190000000	0.54053884210526	5	351	784	238	383	0.57463592654158	0.57452914899147	0.07463592654158	0.07452914899147	0.03399030688621	4	3	3	0.04053884210526	0.07452914899147	0.00302132540320
36226844	0	2007-09-01 T 23:59:18 UTC	Vegetarismus	9710	1.00000000000000	8	6428	0	22	62	1	2	0.51212122727273	0.48888890476191	5	352	784	316	383	0.57468615625784	0.57463592654158	0.07468615625784	0.07463592654158	0.08574702177967	9	3	3	-0.01111109523809	0.07463592654158	-0.00082928688799
36262166	0	2007-09-02 T 22:23:56 UTC	Vegetarismus	9721	0.00000000000000	3	6428	0	23	62	1	2	0.48985508695652	0.51212122727273	5	353	784	316	383	0.57466070890037	0.57468615625784	0.07466070890037	0.07468615625784	0.06256492898511	7	3	3	0.01212122727273	0.07468615625784	0.00090528787413
36262523	0	2007-09-02 T 22:40:26 UTC	Vegetarismus	9722	1.00000000000000	41	6428	0	24	62	1	2	0.51111112500000	0.48985508695652	5	354	784	316	383	0.57491795412370	0.57466070890037	0.07491795412370	0.07466070890037	0.08480562194385	9	3	3	-0.01014491304348	0.07466070890037	-0.00075742639956
36573355	0	2007-09-11 T 09:43:21 UTC	Vegetarismus	9801	0.00000000000000	11	857	1	1	1	1	1	0.00000000000000	-999	5	355	784	28	383	0.57482468110085	0.57491795412370	0.07482468110085	0.07491795412370	-999	-999	-999	3	-999	0.07491795412370	-999
36703722	0	2007-09-14 T 14:43:32 UTC	Vegetarismus	9822	0.00000000000000	16	5126	0	23	26	1	3	0.53348860869565	0.55773809090909	5	356	784	238	383	0.57468906526291	0.57482468110085	0.07468906526291	0.07482468110085	0.01708659019176	2	3	3	0.05773809090909	0.07482468110085	0.00432023423964
36705477	0	2007-09-14 T 15:34:25 UTC	Vegetarismus	9824	0.50000000000000	152	6805	0	12	13	1	1	0.65833333333333	0.67272727272727	5	357	784	339	383	0.57452203954686	0.57468906526291	0.07452203954686	0.07468906526291	0.09803820746436	10	4	3	0.17272727272727	0.07468906526291	0.01290083854541
36706001	0	2007-09-14 T 15:50:01 UTC	Vegetarismus	9825	0.00000000000000	42	5126	0	24	26	1	3	0.51125991666667	0.53348860869565	5	358	784	238	383	0.57416725030877	0.57452203954686	0.07416725030877	0.07452203954686	0.04103343085121	5	3	3	0.03348860869565	0.07452203954686	0.00249563942159
36712875	0	2007-09-14 T 19:30:26 UTC	Vegetarismus	9832	0.00000000000000	28	6805	0	13	13	1	1	0.60769230769231	0.65833333333333	5	359	784	339	383	0.57393096748971	0.57416725030877	0.07393096748971	0.07416725030877	0.08416608302456	9	4	3	0.15833333333333	0.07416725030877	0.01174314796556
36837470	0	2007-09-18 T 10:05:47 UTC	Vegetarismus	9874	0.00000000000000	14	1506	1	1	1	1	1	0.00000000000000	-999	5	360	784	66	383	0.57381289899198	0.57393096748971	0.07381289899198	0.07393096748971	-999	-999	-999	3	-999	0.07393096748971	-999
37043507	0	2007-09-23 T 17:46:13 UTC	Vegetarismus	9929	1.00000000000000	13	4894	0	1	1	1	1	1.00000000000000	-999	5	361	784	219	383	0.57389429573802	0.57381289899198	0.07389429573802	0.07381289899198	-999	-999	-999	3	-999	0.07381289899198	-999
37126352	0	2007-09-25 T 20:06:53 UTC	Vegetarismus	9939	1.00000000000000	9	5775	0	1	2	1	2	1.00000000000000	-999	5	362	784	272	383	0.57395062912040	0.57389429573802	0.07395062912040	0.07389429573802	-999	-999	-999	3	-999	0.07389429573802	-999
37245168	0	2007-09-28 T 22:08:37 UTC	Vegetarismus	9952	0.00000000000000	15	6428	0	25	62	1	2	0.49066668000000	0.51111112500000	5	363	784	316	383	0.57382419156717	0.57395062912040	0.07382419156717	0.07395062912040	0.06283950412040	7	3	3	0.01111112500000	0.07395062912040	0.00082167468399
37297410	0	2007-09-30 T 11:58:40 UTC	Vegetarismus	9960	0.00000000000000	15	4144	1	1	1	1	1	0.00000000000000	-999	5	364	784	178	383	0.57369780970840	0.57382419156717	0.07369780970840	0.07382419156717	-999	-999	-999	3	-999	0.07382419156717	-999
37422012	0	2007-10-03 T 16:19:51 UTC	Vegetarismus	9985	0.00000000000000	59	2459	1	1	1	1	1	0.00000000000000	-999	5	365	784	99	383	0.57320124738502	0.57369780970840	0.07320124738502	0.07369780970840	-999	-999	-999	3	-999	0.07369780970840	-999
37422023	0	2007-10-03 T 16:20:08 UTC	Vegetarismus	9986	0.00000000000000	59	6469	0	5	8	1	6	0.16764700000000	0.20955875000000	5	366	784	321	383	0.57270554391417	0.57320124738502	0.07270554391417	0.07320124738502	0.36364249738502	37	2	3	-0.29044125000000	0.07320124738502	-0.02126066179206
37477469	0	2007-10-05 T 02:12:12 UTC	Vegetarismus	9999	1.00000000000000	63	6428	0	26	62	1	2	0.51025642307692	0.49066668000000	5	367	784	316	383	0.57309975585397	0.57270554391417	0.07309975585397	0.07270554391417	0.08203886391417	9	3	3	-0.00933332000000	0.07270554391417	-0.00067858410712
37531843	0	2007-10-06 T 15:24:08 UTC	Vegetarismus	10010	0.00000000000000	35	3627	1	1	1	1	1	0.00000000000000	-999	5	368	784	140	383	0.57280616826205	0.57309975585397	0.07280616826205	0.07309975585397	-999	-999	-999	3	-999	0.07309975585397	-999
37536261	0	2007-10-06 T 17:17:33 UTC	Vegetarismus	10012	1.00000000000000	22	1302	1	1	1	1	1	1.00000000000000	-999	5	369	784	52	383	0.57294368237153	0.57280616826205	0.07294368237153	0.07280616826205	-999	-999	-999	3	-999	0.07280616826205	-999
37705689	0	2007-10-11 T 08:53:27 UTC	Vegetarismus	10034	1.00000000000000	20	3670	1	1	1	1	1	1.00000000000000	-999	5	370	784	146	383	0.57306861839565	0.57294368237153	0.07306861839565	0.07294368237153	-999	-999	-999	3	-999	0.07294368237153	-999
39011045	0	2007-11-15 T 17:56:33 UTC	Vegetarismus	10217	1.00000000000000	92	6641	0	78	105	1	26	0.52017702564103	0.51394555844156	5	371	784	334	383	0.57364238383779	0.57306861839565	0.07364238383779	0.07306861839565	0.05912305995409	6	3	3	0.01394555844156	0.07306861839565	0.00101898268808
39045047	0	2007-11-16 T 18:16:48 UTC	Vegetarismus	10222	1.00000000000000	40	3964	1	1	1	1	1	1.00000000000000	-999	5	372	784	154	383	0.57389136632796	0.57364238383779	0.07389136632796	0.07364238383779	-999	-999	-999	3	-999	0.07364238383779	-999
39123753	0	2007-11-18 T 21:06:54 UTC	Vegetarismus	10234	1.00000000000000	39	4494	0	1	3	1	1	1.00000000000000	-999	5	373	784	197	383	0.57413384442985	0.57389136632796	0.07413384442985	0.07389136632796	-999	-999	-999	3	-999	0.07389136632796	-999
39175347	0	2007-11-20 T 12:34:25 UTC	Vegetarismus	10244	0.00000000000000	72	4494	0	2	3	1	1	0.50000000000000	1.00000000000000	5	374	784	197	383	0.57353131645459	0.57413384442985	0.07353131645459	0.07413384442985	0.42586615557015	43	5	3	0.50000000000000	0.07413384442985	0.03706692221493
39175579	0	2007-11-20 T 12:42:32 UTC	Vegetarismus	10245	1.00000000000000	55	5266	0	4	5	1	5	0.25000000000000	0.00000000000000	5	375	784	244	383	0.57387292866506	0.57353131645459	0.07387292866506	0.07353131645459	0.57353131645459	58	1	3	-0.50000000000000	0.07353131645459	-0.03676565822730
39219529	0	2007-11-21 T 16:31:44 UTC	Vegetarismus	10254	0.00000000000000	9	4932	0	1	1	1	1	0.00000000000000	-999	5	376	784	222	383	0.57379771705669	0.57387292866506	0.07379771705669	0.07387292866506	-999	-999	-999	3	-999	0.07387292866506	-999
39219939	0	2007-11-21 T 16:42:00 UTC	Vegetarismus	10255	0.50000000000000	54	6428	0	27	62	1	2	0.50987655555556	0.51025642307692	5	377	784	316	383	0.57373973121863	0.57379771705669	0.07373973121863	0.07379771705669	0.06354129397977	7	3	3	0.01025642307692	0.07379771705669	0.00075690060824
39220006	0	2007-11-21 T 16:43:33 UTC	Vegetarismus	10256	0.00000000000000	13	1203	1	1	3	1	1	0.00000000000000	-999	5	378	784	42	383	0.57363122331171	0.57373973121863	0.07363122331171	0.07373973121863	-999	-999	-999	3	-999	0.07373973121863	-999
39220093	0	2007-11-21 T 16:45:18 UTC	Vegetarismus	10257	0.50000000000000	62	7054	0	2	6	2	4	0.52777800000000	0.55555600000000	5	379	784	360	383	0.57356486959302	0.57363122331171	0.07356486959302	0.07363122331171	0.01807522331171	2	3	3	0.05555600000000	0.07363122331171	0.00409065624231
39220149	0	2007-11-21 T 16:46:48 UTC	Vegetarismus	10258	0.00000000000000	21	1203	1	2	3	1	1	0.00000000000000	0.00000000000000	5	380	784	42	383	0.57338985234158	0.57356486959302	0.07338985234158	0.07356486959302	0.57356486959302	58	1	3	-0.50000000000000	0.07356486959302	-0.03678243479651
39220244	0	2007-11-21 T 16:48:57 UTC	Vegetarismus	10259	1.00000000000000	66	6415	0	2	9	1	8	0.83333350000000	0.66666700000000	5	381	784	315	383	0.57379858359342	0.57338985234158	0.07379858359342	0.07338985234158	0.09327714765842	10	4	3	0.16666700000000	0.07338985234158	0.01223166652021
39220324	0	2007-11-21 T 16:50:46 UTC	Vegetarismus	10260	0.00000000000000	19	1203	1	3	3	1	1	0.00000000000000	0.00000000000000	5	382	784	42	383	0.57364036554146	0.57379858359342	0.07364036554146	0.07379858359342	0.57379858359342	58	1	3	-0.50000000000000	0.07379858359342	-0.03689929179671
39220367	0	2007-11-21 T 16:51:53 UTC	Vegetarismus	10261	0.50000000000000	64	6415	0	3	9	1	8	0.72222233333333	0.83333350000000	5	383	784	315	383	0.57357203172394	0.57364036554146	0.07357203172394	0.07364036554146	0.25969313445854	26	5	3	0.33333350000000	0.07364036554146	0.02454680078721
39220465	0	2007-11-21 T 16:53:57 UTC	Vegetarismus	10262	0.50000000000000	54	7054	0	3	6	2	4	0.51851866666667	0.52777800000000	5	384	784	360	383	0.57351447363236	0.57357203172394	0.07351447363236	0.07357203172394	0.04579403172394	5	3	3	0.02777800000000	0.07357203172394	0.00204368389723
39220616	0	2007-11-21 T 16:57:33 UTC	Vegetarismus	10263	0.00000000000000	21	6428	0	28	62	1	2	0.49166667857143	0.50987655555556	5	385	784	316	383	0.57334003951046	0.57351447363236	0.07334003951046	0.07351447363236	0.06363791807680	7	3	3	0.00987655555556	0.07351447363236	0.00072606978297
39220846	0	2007-11-21 T 17:03:33 UTC	Vegetarismus	10264	0.00000000000000	19	1204	1	1	1	1	1	0.00000000000000	-999	5	386	784	43	383	0.57318230956794	0.57334003951046	0.07318230956794	0.07334003951046	-999	-999	-999	3	-999	0.07334003951046	-999
39221116	0	2007-11-21 T 17:10:45 UTC	Vegetarismus	10265	0.00000000000000	21	6142	0	9	15	1	8	0.61111111111111	0.68750000000000	5	387	784	295	383	0.57300807741188	0.57318230956794	0.07300807741188	0.07318230956794	0.11431769043206	12	4	3	0.18750000000000	0.07318230956794	0.01372168304399
39287345	0	2007-11-23 T 13:57:59 UTC	Vegetarismus	10274	0.00000000000000	72	6428	0	29	62	1	2	0.47471265517241	0.49166667857143	5	388	784	316	383	0.57241151333921	0.57300807741188	0.07241151333921	0.07300807741188	0.08134139884045	9	3	3	-0.00833332142857	0.07300807741188	-0.00060839977596
39419756	0	2007-11-27 T 04:09:17 UTC	Vegetarismus	10291	1.00000000000000	10	6428	0	30	62	1	2	0.49222223333333	0.47471265517241	5	389	784	316	383	0.57247333306346	0.57241151333921	0.07247333306346	0.07241151333921	0.09769885816680	10	3	3	-0.02528734482759	0.07241151333921	-0.00183109490730
39646400	0	2007-12-03 T 14:38:09 UTC	Vegetarismus	10317	0.50000000000000	97	1180	1	1	3	1	1	0.50000000000000	-999	5	390	784	41	383	0.57237183858859	0.57247333306346	0.07237183858859	0.07247333306346	-999	-999	-999	3	-999	0.07247333306346	-999
39646517	0	2007-12-03 T 14:41:24 UTC	Vegetarismus	10318	0.00000000000000	40	1180	1	2	3	1	1	0.25000000000000	0.50000000000000	5	391	784	41	383	0.57204148430105	0.57237183858859	0.07204148430105	0.07237183858859	0.07237183858859	8	3	3	0.00000000000000	0.07237183858859	0.00000000000000
39646818	0	2007-12-03 T 14:50:15 UTC	Vegetarismus	10319	1.00000000000000	17	1180	1	3	3	1	1	0.50000000000000	0.25000000000000	5	392	784	41	383	0.57214643510625	0.57204148430105	0.07214643510625	0.07204148430105	0.32204148430105	33	2	3	-0.25000000000000	0.07204148430105	-0.01801037107526
39680801	0	2007-12-04 T 14:22:05 UTC	Vegetarismus	10323	0.69767400000000	4620	6019	0	20	30	1	17	0.48802515000000	0.47699100000000	5	393	784	288	383	0.57998967971761	0.57214643510625	0.07998967971761	0.07214643510625	0.09515543510625	10	3	3	-0.02300900000000	0.07214643510625	-0.00166001732536
40037260	0	2007-12-13 T 22:27:52 UTC	Vegetarismus	10381	0.00000000000000	14	4133	1	1	1	1	1	0.00000000000000	-999	5	394	784	177	383	0.57987988517342	0.57998967971761	0.07987988517342	0.07998967971761	-999	-999	-999	3	-999	0.07998967971761	-999
40156914	0	2007-12-17 T 11:25:31 UTC	Vegetarismus	10404	0.57142900000000	1007	6901	0	17	19	2	9	0.61123682352941	0.61372481250000	5	395	784	349	383	0.57976636043595	0.57987988517342	0.07976636043595	0.07987988517342	0.03384492732658	4	4	3	0.11372481250000	0.07987988517342	0.00908432496387
40263168	0	2007-12-20 T 09:56:33 UTC	Vegetarismus	10425	1.00000000000000	19	5407	0	1	1	1	1	1.00000000000000	-999	5	396	784	253	383	0.57987284660114	0.57976636043595	0.07987284660114	0.07976636043595	-999	-999	-999	3	-999	0.07976636043595	-999
40634147	0	2007-12-31 T 15:48:26 UTC	Vegetarismus	10506	0.00000000000000	12	763	1	1	1	1	1	0.00000000000000	-999	5	397	784	22	383	0.57978005828544	0.57987284660114	0.07978005828544	0.07987284660114	-999	-999	-999	3	-999	0.07987284660114	-999
40760599	0	2008-01-04 T 01:14:57 UTC	Vegetarismus	10523	1.00000000000000	19	4357	1	1	1	1	1	1.00000000000000	-999	5	398	784	186	383	0.57988649697382	0.57978005828544	0.07988649697382	0.07978005828544	-999	-999	-999	3	-999	0.07978005828544	-999
40796258	0	2008-01-04 T 23:01:47 UTC	Vegetarismus	10530	1.00000000000000	19	3640	1	1	1	1	1	1.00000000000000	-999	5	399	784	142	383	0.57999288175554	0.57988649697382	0.07999288175554	0.07988649697382	-999	-999	-999	3	-999	0.07988649697382	-999
41219331	0	2008-01-15 T 13:03:17 UTC	Vegetarismus	10632	0.00000000000000	4	6428	0	31	62	1	2	0.47634409677419	0.49222223333333	5	400	784	316	383	0.57996196323049	0.57999288175554	0.07996196323049	0.07999288175554	0.08777064842221	9	3	3	-0.00777776666667	0.07999288175554	-0.00062216596929
41292910	0	2008-01-17 T 10:35:58 UTC	Vegetarismus	10672	0.00000000000000	55	2236	1	1	1	1	1	0.00000000000000	-999	5	401	784	82	383	0.57953716754561	0.57996196323049	0.07953716754561	0.07996196323049	-999	-999	-999	3	-999	0.07996196323049	-999
41292912	0	2008-01-17 T 10:36:04 UTC	Vegetarismus	10673	0.00000000000000	130	6901	0	18	19	2	9	0.57727922222222	0.61123682352941	5	402	784	349	383	0.57853557446158	0.57953716754561	0.07853557446158	0.07953716754561	0.03169965598380	4	4	3	0.11123682352941	0.07953716754561	0.00884746187030
42112358	0	2008-02-05 T 10:03:48 UTC	Vegetarismus	10821	1.00000000000000	17	4892	0	4	11	2	9	0.50000000000000	0.33333333333333	5	403	784	218	383	0.57863080546805	0.57853557446158	0.07863080546805	0.07853557446158	0.24520224112825	25	2	3	-0.16666666666667	0.07853557446158	-0.01308926241026
42135747	0	2008-02-05 T 18:56:31 UTC	Vegetarismus	10832	0.00000000000000	19	4914	0	5	10	1	3	0.48333340000000	0.60416675000000	5	404	784	221	383	0.57848471764378	0.57863080546805	0.07848471764378	0.07863080546805	0.02553594453195	3	4	3	0.10416675000000	0.07863080546805	0.00819071545549
42336367	0	2008-02-10 T 15:37:11 UTC	Vegetarismus	10845	0.00000000000000	20	2376	1	1	1	1	1	0.00000000000000	-999	5	405	784	91	383	0.57833102065731	0.57848471764378	0.07833102065731	0.07848471764378	-999	-999	-999	3	-999	0.07848471764378	-999
42342148	0	2008-02-10 T 17:43:15 UTC	Vegetarismus	10846	0.00000000000000	14	4914	0	6	10	1	3	0.40277783333333	0.48333340000000	5	406	784	221	383	0.57822348135211	0.57833102065731	0.07822348135211	0.07833102065731	0.09499762065731	10	3	3	-0.01666660000000	0.07833102065731	-0.00130551178889
42740139	0	2008-02-19 T 21:43:03 UTC	Vegetarismus	10895	1.00000000000000	49	6907	0	1	1	1	1	1.00000000000000	-999	5	407	784	350	383	0.57849780208126	0.57822348135211	0.07849780208126	0.07822348135211	-999	-999	-999	3	-999	0.07822348135211	-999
42969430	0	2008-02-25 T 13:30:45 UTC	Vegetarismus	10943	0.00000000000000	12	4494	0	3	3	1	1	0.33333333333333	0.50000000000000	5	408	784	197	383	0.57840567359425	0.57849780208126	0.07840567359425	0.07849780208126	0.07849780208126	8	3	3	0.00000000000000	0.07849780208126	0.00000000000000
43096465	0	2008-02-28 T 14:56:01 UTC	Vegetarismus	10952	0.50000000000000	182	6641	0	84	105	1	26	0.51992628571429	0.52016636144578	5	409	784	334	383	0.57821675176413	0.57840567359425	0.07821675176413	0.07840567359425	0.05823931214847	6	3	3	0.02016636144578	0.07840567359425	0.00158115715310
43201830	0	2008-03-02 T 09:53:02 UTC	Vegetarismus	10965	1.00000000000000	5	6428	0	32	62	1	2	0.49270834375000	0.47634409677419	5	410	784	316	383	0.57824467037782	0.57821675176413	0.07824467037782	0.07821675176413	0.10187265498994	11	3	3	-0.02365590322581	0.07821675176413	-0.00185028791037
43384859	0	2008-03-06 T 17:27:59 UTC	Vegetarismus	10988	0.00000000000000	37	6428	0	33	62	1	2	0.47777778787879	0.49270834375000	5	411	784	316	383	0.57796157341714	0.57824467037782	0.07796157341714	0.07824467037782	0.08553632662782	9	3	3	-0.00729165625000	0.07824467037782	-0.00057053323979
43609896	0	2008-03-12 T 12:58:15 UTC	Vegetarismus	11066	0.00000000000000	52	7091	0	14	28	1	8	0.54761907142857	0.58974361538462	5	412	784	361	383	0.57756417563833	0.57796157341714	0.07756417563833	0.07796157341714	0.01178204196748	2	3	3	0.08974361538462	0.07796157341714	0.00699655345953
43913384	0	2008-03-20 T 00:58:37 UTC	Vegetarismus	11115	0.00000000000000	40	4242	1	1	1	1	1	0.00000000000000	-999	5	413	784	181	383	0.57725885671429	0.57756417563833	0.07725885671429	0.07756417563833	-999	-999	-999	3	-999	0.07756417563833	-999
43919820	0	2008-03-20 T 09:32:39 UTC	Vegetarismus	11119	0.00000000000000	40	7289	0	1	1	1	1	0.00000000000000	-999	5	414	784	373	383	0.57695386042242	0.57725885671429	0.07695386042242	0.07725885671429	-999	-999	-999	3	-999	0.07725885671429	-999
43986101	0	2008-03-21 T 21:16:08 UTC	Vegetarismus	11127	0.00000000000000	126	6428	0	34	62	1	2	0.46372550000000	0.47777778787879	5	415	784	316	383	0.57599522517901	0.57695386042242	0.07599522517901	0.07695386042242	0.09917607254363	10	3	3	-0.02222221212121	0.07695386042242	-0.00171008500985
44319114	0	2008-03-30 T 10:53:14 UTC	Vegetarismus	11171	0.00000000000000	15	4914	0	7	10	1	3	0.34523814285714	0.40277783333333	5	416	784	221	383	0.57588131408870	0.57599522517901	0.07588131408870	0.07599522517901	0.17321739184568	18	3	3	-0.09722216666667	0.07599522517901	-0.00738842044822
44425117	0	2008-04-02 T 07:04:42 UTC	Vegetarismus	11185	1.00000000000000	4	5929	0	4	6	2	5	1.00000000000000	1.00000000000000	5	417	784	280	383	0.57590367967885	0.57588131408870	0.07590367967885	0.07588131408870	0.42411868591130	43	5	3	0.50000000000000	0.07588131408870	0.03794065704435
44546446	0	2008-04-05 T 12:37:50 UTC	Vegetarismus	11203	0.00000000000000	4	7091	0	15	28	1	8	0.51111113333333	0.54761907142857	5	418	784	361	383	0.57587331141900	0.57590367967885	0.07587331141900	0.07590367967885	0.02828460825028	3	3	3	0.04761907142857	0.07590367967885	0.00361446274432
44628257	0	2008-04-07 T 13:50:25 UTC	Vegetarismus	11218	0.57142900000000	1560	4522	0	55	62	1	2	0.48766234545455	0.48611111111111	5	419	784	201	383	0.57578375466312	0.57587331141900	0.07578375466312	0.07587331141900	0.08976220030789	9	3	3	-0.01388888888889	0.07587331141900	-0.00105379599193
44710996	0	2008-04-09 T 16:59:26 UTC	Vegetarismus	11223	0.20000000000000	350	6428	0	35	62	1	2	0.45619048571429	0.46372550000000	5	420	784	316	383	0.57409247165857	0.57578375466312	0.07409247165857	0.07578375466312	0.11205825466312	12	3	3	-0.03627450000000	0.07578375466312	-0.00274901780853
44711116	0	2008-04-09 T 17:02:11 UTC	Vegetarismus	11224	0.00000000000000	187	6428	0	36	62	1	2	0.44351852777778	0.45619048571429	5	421	784	316	383	0.57271529191949	0.57409247165857	0.07271529191949	0.07409247165857	0.11790198594428	12	3	3	-0.04380951428571	0.07409247165857	-0.00324595519559
44783226	0	2008-04-11 T 15:19:11 UTC	Vegetarismus	11229	0.00000000000000	25	2373	1	1	1	1	1	0.00000000000000	-999	5	422	784	90	383	0.57253167753725	0.57271529191949	0.07253167753725	0.07271529191949	-999	-999	-999	3	-999	0.07271529191949	-999
45033895	0	2008-04-18 T 12:32:02 UTC	Vegetarismus	11295	0.00000000000000	13	1552	1	1	1	1	1	0.00000000000000	-999	5	423	784	68	383	0.57243624457950	0.57253167753725	0.07243624457950	0.07253167753725	-999	-999	-999	3	-999	0.07253167753725	-999
45123068	0	2008-04-21 T 01:13:45 UTC	Vegetarismus	11322	1.00000000000000	14	6563	0	1	1	1	1	1.00000000000000	-999	5	424	784	327	383	0.57251298187296	0.57243624457950	0.07251298187296	0.07243624457950	-999	-999	-999	3	-999	0.07243624457950	-999
45167999	0	2008-04-22 T 07:25:32 UTC	Vegetarismus	11331	1.00000000000000	58	5011	0	1	1	1	1	1.00000000000000	-999	5	425	784	229	383	0.57283060029720	0.57251298187296	0.07283060029720	0.07251298187296	-999	-999	-999	3	-999	0.07251298187296	-999
45443466	0	2008-04-29 T 12:32:04 UTC	Vegetarismus	11401	1.00000000000000	17	4522	0	56	62	1	2	0.49681123214286	0.48766234545455	5	426	784	201	383	0.57292360592982	0.57283060029720	0.07292360592982	0.07283060029720	0.08516825484265	9	3	3	-0.01233765454545	0.07283060029720	-0.00089855878680
45679751	0	2008-05-05 T 19:29:31 UTC	Vegetarismus	11443	0.00000000000000	12	6641	0	89	105	1	26	0.49820758426966	0.50386903409091	5	427	784	334	383	0.57283556767659	0.57292360592982	0.07283556767659	0.07292360592982	0.06905457183891	7	3	3	0.00386903409091	0.07292360592982	0.00028214391737
45785748	0	2008-05-08 T 09:10:46 UTC	Vegetarismus	11451	0.00000000000000	10	1212	1	1	1	1	1	0.00000000000000	-999	5	428	784	45	383	0.57276222313129	0.57283556767659	0.07276222313129	0.07283556767659	-999	-999	-999	3	-999	0.07283556767659	-999
45787494	0	2008-05-08 T 09:53:28 UTC	Vegetarismus	11453	0.00000000000000	10	743	1	1	1	1	1	0.00000000000000	-999	5	429	784	20	383	0.57268889736532	0.57276222313129	0.07268889736532	0.07276222313129	-999	-999	-999	3	-999	0.07276222313129	-999
46020375	0	2008-05-14 T 07:52:20 UTC	Vegetarismus	11492	0.60000000000000	166	4522	0	57	62	1	2	0.49862156140351	0.49681123214286	5	430	784	201	383	0.57274681457114	0.57268889736532	0.07274681457114	0.07268889736532	0.07587766522246	8	3	3	-0.00318876785714	0.07268889736532	-0.00023178801949
46020565	0	2008-05-14 T 07:59:35 UTC	Vegetarismus	11493	0.00000000000000	48	4522	0	58	62	1	2	0.49002463793103	0.49862156140351	5	431	784	201	383	0.57239582196206	0.57274681457114	0.07239582196206	0.07274681457114	0.07412525316763	8	3	3	-0.00137843859649	0.07274681457114	-0.00010027701698
46027243	0	2008-05-14 T 10:36:33 UTC	Vegetarismus	11498	0.00000000000000	9	5071	0	539	614	4	102	0.47881040667904	0.47970038884758	5	432	784	236	383	0.57233005873492	0.57239582196206	0.07233005873492	0.07239582196206	0.09269543311448	10	3	3	-0.02029961115242	0.07239582196206	-0.00146960703489
46027302	0	2008-05-14 T 10:38:00 UTC	Vegetarismus	11499	1.00000000000000	14	5071	0	540	614	4	102	0.47977557259259	0.47881040667904	5	433	784	236	383	0.57240647807885	0.57233005873492	0.07240647807885	0.07233005873492	0.09351965205588	10	3	3	-0.02118959332096	0.07233005873492	-0.00153264452947
46030494	0	2008-05-14 T 12:08:08 UTC	Vegetarismus	11502	1.00000000000000	3	6428	0	37	62	1	2	0.45855856756757	0.44351852777778	5	434	784	316	383	0.57242285009955	0.57240647807885	0.07242285009955	0.07240647807885	0.12888795030107	13	3	3	-0.05648147222222	0.07240647807885	-0.00408962448032
46049193	0	2008-05-14 T 19:55:25 UTC	Vegetarismus	11503	0.50000000000000	599	4522	0	59	62	1	2	0.49019371186441	0.49002463793103	5	435	784	201	383	0.57187337907056	0.57242285009955	0.07187337907056	0.07242285009955	0.08239821216852	9	3	3	-0.00997536206897	0.07242285009955	-0.00072244415181
46056690	0	2008-05-14 T 23:41:43 UTC	Vegetarismus	11505	0.50000000000000	946	6428	0	38	62	1	2	0.45964913157895	0.45855856756757	5	436	784	316	383	0.57102238070266	0.57187337907056	0.07102238070265	0.07187337907056	0.11331481150299	12	3	3	-0.04144143243243	0.07187337907056	-0.00297853578244
46057007	0	2008-05-15 T 00:07:06 UTC	Vegetarismus	11506	0.20000000000000	155	6428	0	39	62	1	2	0.45299146153846	0.45964913157895	5	437	784	316	383	0.57030399179284	0.57102238070266	0.07030399179283	0.07102238070265	0.11137324912371	12	3	3	-0.04035086842105	0.07102238070266	-0.00286581473868
46065884	0	2008-05-15 T 09:50:17 UTC	Vegetarismus	11507	1.00000000000000	16	6428	0	40	62	1	2	0.46666667500000	0.45299146153846	5	438	784	316	383	0.57038985800819	0.57030399179284	0.07038985800819	0.07030399179283	0.11731253025438	12	3	3	-0.04700853846154	0.07030399179284	-0.00330488790219
46095169	0	2008-05-15 T 23:50:40 UTC	Vegetarismus	11510	0.00000000000000	48	6428	0	41	62	1	2	0.45528456097561	0.46666667500000	5	439	784	316	383	0.57004811961406	0.57038985800819	0.07004811961406	0.07038985800819	0.10372318300819	11	3	3	-0.03333332500000	0.07038985800819	-0.00234632801369
46100266	0	2008-05-16 T 07:46:12 UTC	Vegetarismus	11511	1.00000000000000	22	6453	0	1	41	1	4	1.00000000000000	-999	5	440	784	320	383	0.57016615277397	0.57004811961406	0.07016615277396	0.07004811961406	-999	-999	-999	3	-999	0.07004811961406	-999
46109133	0	2008-05-16 T 11:43:59 UTC	Vegetarismus	11513	0.00000000000000	33	3615	1	1	1	1	1	0.00000000000000	-999	5	441	784	139	383	0.56993146088985	0.57016615277397	0.06993146088985	0.07016615277396	-999	-999	-999	3	-999	0.07016615277397	-999
46109149	0	2008-05-16 T 11:44:14 UTC	Vegetarismus	11514	0.71428600000000	4374	5477	0	5	11	2	7	0.74285720000000	0.75000000000000	5	442	784	258	383	0.57739975297179	0.56993146088985	0.07739975297179	0.06993146088985	0.18006853911015	19	4	3	0.25000000000000	0.06993146088985	0.01748286522246
46109843	0	2008-05-16 T 12:03:00 UTC	Vegetarismus	11515	0.00000000000000	44	7091	0	16	28	1	8	0.47916668750000	0.51111113333333	5	443	784	361	383	0.57709941144830	0.57739975297179	0.07709941144830	0.07739975297179	0.06628861963846	7	3	3	0.01111113333333	0.07739975297179	0.00085999897524
46134222	0	2008-05-16 T 23:56:27 UTC	Vegetarismus	11517	0.33333300000000	233	6428	0	42	62	1	2	0.45238095238095	0.45528456097561	5	444	784	316	383	0.57642980245691	0.57709941144830	0.07642980245691	0.07709941144830	0.12181485047269	13	3	3	-0.04471543902439	0.07709941144830	-0.00344753403143
46142919	0	2008-05-17 T 10:42:30 UTC	Vegetarismus	11518	1.00000000000000	74	6738	0	1	5	1	3	1.00000000000000	-999	5	445	784	337	383	0.57679900942329	0.57642980245691	0.07679900942329	0.07642980245691	-999	-999	-999	3	-999	0.07642980245691	-999
46188222	0	2008-05-18 T 12:31:27 UTC	Vegetarismus	11525	1.00000000000000	30	5126	0	25	26	1	3	0.53080952000000	0.51125991666667	5	446	784	238	383	0.57694850462756	0.57679900942329	0.07694850462756	0.07679900942329	0.06553909275662	7	3	3	0.01125991666667	0.07679900942329	0.00086475044619
46213192	0	2008-05-18 T 21:54:18 UTC	Vegetarismus	11533	1.00000000000000	5	6428	0	43	62	1	2	0.46511627906977	0.45238095238095	5	447	784	316	383	0.57697341022713	0.57694850462756	0.07697341022713	0.07694850462756	0.12456755224661	13	3	3	-0.04761904761905	0.07694850462756	-0.00366421450607
46362817	0	2008-05-22 T 15:28:58 UTC	Vegetarismus	11589	0.00000000000000	168	6428	0	44	62	1	2	0.45454545454546	0.46511627906977	5	448	784	316	383	0.57583436590324	0.57697341022713	0.07583436590324	0.07697341022713	0.11185713115736	12	3	3	-0.03488372093023	0.07697341022713	-0.00268511896141
46457504	0	2008-05-24 T 23:21:08 UTC	Vegetarismus	11604	1.00000000000000	17	6428	0	45	62	1	2	0.46666666666667	0.45454545454546	5	449	784	316	383	0.57591908341557	0.57583436590324	0.07591908341557	0.07583436590324	0.12128891135778	13	3	3	-0.04545454545454	0.07583436590324	-0.00344701663197
46672029	0	2008-05-30 T 10:07:31 UTC	Vegetarismus	11627	1.00000000000000	11	4497	0	4	8	1	1	1.00000000000000	1.00000000000000	5	450	784	198	383	0.57597388259894	0.57591908341557	0.07597388259894	0.07591908341557	0.42408091658443	43	5	3	0.50000000000000	0.07591908341557	0.03795954170779
46674698	0	2008-05-30 T 11:23:47 UTC	Vegetarismus	11628	1.00000000000000	11	7091	0	17	28	1	8	0.50980394117647	0.47916668750000	5	451	784	361	383	0.57602866762198	0.57597388259894	0.07602866762198	0.07597388259894	0.09680719509894	10	3	3	-0.02083331250000	0.07597388259894	-0.00158278763802
46698962	0	2008-05-30 T 23:23:59 UTC	Vegetarismus	11631	0.50000000000000	234	6428	0	46	62	1	2	0.46739130434783	0.46666666666667	5	452	784	316	383	0.57582027718690	0.57602866762198	0.07582027718690	0.07602866762198	0.10936200095531	11	3	3	-0.03333333333333	0.07602866762198	-0.00253428892073
46743559	0	2008-06-01 T 08:09:32 UTC	Vegetarismus	11645	1.00000000000000	11	4497	0	5	8	1	1	1.00000000000000	1.00000000000000	5	453	784	198	383	0.57587492479768	0.57582027718690	0.07587492479768	0.07582027718690	0.42417972281310	43	5	3	0.50000000000000	0.07582027718690	0.03791013859345
46827927	0	2008-06-03 T 10:56:21 UTC	Vegetarismus	11658	0.00000000000000	6	6123	0	1	3	1	1	0.00000000000000	-999	5	454	784	294	383	0.57583445998899	0.57587492479768	0.07583445998899	0.07587492479768	-999	-999	-999	3	-999	0.07587492479768	-999
46828218	0	2008-06-03 T 11:03:38 UTC	Vegetarismus	11660	1.00000000000000	93	6123	0	2	3	1	1	0.50000000000000	0.00000000000000	5	455	784	294	383	0.57629593018413	0.57583445998899	0.07629593018413	0.07583445998899	0.57583445998899	58	1	3	-0.50000000000000	0.07583445998899	-0.03791722999450
46864014	0	2008-06-04 T 09:12:48 UTC	Vegetarismus	11670	1.00000000000000	13	4497	0	6	8	1	1	1.00000000000000	1.00000000000000	5	456	784	198	383	0.57636035679280	0.57629593018413	0.07636035679279	0.07629593018413	0.42370406981587	43	5	3	0.50000000000000	0.07629593018413	0.03814796509207
46865229	0	2008-06-04 T 09:48:24 UTC	Vegetarismus	11671	0.00000000000000	13	6123	0	3	3	1	1	0.33333333333333	0.50000000000000	5	457	784	294	383	0.57627273125322	0.57636035679280	0.07627273125322	0.07636035679279	0.07636035679280	8	3	3	0.00000000000000	0.07636035679280	0.00000000000000
46880890	0	2008-06-04 T 16:18:09 UTC	Vegetarismus	11686	0.50000000000000	360	4987	0	11	15	2	11	0.64856745454545	0.66342420000000	5	458	784	226	383	0.57595295923976	0.57627273125322	0.07595295923976	0.07627273125322	0.08715146874678	9	4	3	0.16342420000000	0.07627273125322	0.01246481008687
46896739	0	2008-06-05 T 01:13:10 UTC	Vegetarismus	11696	0.00000000000000	3	6428	0	47	62	1	2	0.45744680851064	0.46739130434783	5	459	784	316	383	0.57593283767512	0.57595295923976	0.07593283767512	0.07595295923976	0.10856165489193	11	3	3	-0.03260869565217	0.07595295923976	-0.00247672693173
46899080	0	2008-06-05 T 06:15:36 UTC	Vegetarismus	11698	1.00000000000000	13	4497	0	7	8	1	1	1.00000000000000	1.00000000000000	5	460	784	198	383	0.57599702743235	0.57593283767512	0.07599702743235	0.07593283767512	0.42406716232488	43	5	3	0.50000000000000	0.07593283767512	0.03796641883756
47032030	0	2008-06-08 T 19:18:29 UTC	Vegetarismus	11741	0.00000000000000	16	2799	1	1	1	1	1	0.00000000000000	-999	5	461	784	110	383	0.57588974044238	0.57599702743235	0.07588974044237	0.07599702743235	-999	-999	-999	3	-999	0.07599702743235	-999
47043215	0	2008-06-09 T 07:24:54 UTC	Vegetarismus	11742	0.00000000000000	32	7091	0	20	28	1	8	0.44444445000000	0.46783626315790	5	462	784	361	383	0.57567528631942	0.57588974044238	0.07567528631942	0.07588974044237	0.10805347728448	11	3	3	-0.03216373684210	0.07588974044238	-0.00244089764060
47043848	0	2008-06-09 T 07:49:52 UTC	Vegetarismus	11743	1.00000000000000	48	6453	0	2	41	1	4	1.00000000000000	1.00000000000000	5	463	784	320	383	0.57591217380786	0.57567528631942	0.07591217380786	0.07567528631942	0.42432471368058	43	5	3	0.50000000000000	0.07567528631942	0.03783764315971
47044075	0	2008-06-09 T 07:57:33 UTC	Vegetarismus	11744	0.00000000000000	24	7091	0	21	28	1	8	0.42328042857143	0.44444445000000	5	464	784	361	383	0.57575146160644	0.57591217380786	0.07575146160644	0.07591217380786	0.13146772380786	14	3	3	-0.05555555000000	0.07591217380786	-0.00421734256759
47121141	0	2008-06-11 T 09:32:39 UTC	Vegetarismus	11778	1.00000000000000	45	6453	0	3	41	1	4	1.00000000000000	1.00000000000000	5	465	784	320	383	0.57597332570977	0.57575146160644	0.07597332570977	0.07575146160644	0.42424853839356	43	5	3	0.50000000000000	0.07575146160644	0.03787573080322
47121454	0	2008-06-11 T 09:41:39 UTC	Vegetarismus	11779	0.00000000000000	19	7091	0	22	28	1	8	0.40404040909091	0.42328042857143	5	466	784	361	383	0.57584617632570	0.57597332570977	0.07584617632570	0.07597332570977	0.15269289713834	16	3	3	-0.07671957142857	0.07597332570977	-0.00582864098846
47139299	0	2008-06-11 T 18:07:14 UTC	Vegetarismus	11783	0.50000000000000	58	6428	0	48	62	1	2	0.45833333333333	0.45744680851064	5	467	784	316	383	0.57579509908738	0.57584617632570	0.07579509908738	0.07584617632570	0.11839936781506	12	3	3	-0.04255319148936	0.07584617632570	-0.00322749686492
47165758	0	2008-06-12 T 13:04:33 UTC	Vegetarismus	11794	0.00000000000000	92	6453	0	4	41	1	4	0.75000000000000	1.00000000000000	5	468	784	320	383	0.57518068969357	0.57579509908738	0.07518068969357	0.07579509908738	0.42420490091262	43	5	3	0.50000000000000	0.07579509908738	0.03789754954369
47171652	0	2008-06-12 T 15:52:31 UTC	Vegetarismus	11795	1.00000000000000	10	6428	0	49	62	1	2	0.46938775510204	0.45833333333333	5	469	784	316	383	0.57522995667301	0.57518068969357	0.07522995667301	0.07518068969357	0.11684735636024	12	3	3	-0.04166666666667	0.07518068969357	-0.00313252873723
47207609	0	2008-06-13 T 15:44:41 UTC	Vegetarismus	11798	1.00000000000000	15	7041	0	2	7	1	5	0.50000000000000	0.00000000000000	5	470	784	358	383	0.57530383572000	0.57522995667301	0.07530383572000	0.07522995667301	0.57522995667301	58	1	3	-0.50000000000000	0.07522995667301	-0.03761497833651
47282114	0	2008-06-15 T 17:14:45 UTC	Vegetarismus	11809	0.00000000000000	73	6453	0	5	41	1	4	0.60000000000000	0.75000000000000	5	471	784	320	383	0.57481728421150	0.57530383572000	0.07481728421150	0.07530383572000	0.17469616428000	18	4	3	0.25000000000000	0.07530383572000	0.01882595893000
47331551	0	2008-06-16 T 23:49:55 UTC	Vegetarismus	11819	0.50000000000000	28	6428	0	50	62	1	2	0.47000000000000	0.46938775510204	5	472	784	316	383	0.57479302214398	0.57481728421150	0.07479302214398	0.07481728421150	0.10542952910946	11	3	3	-0.03061224489796	0.07481728421150	-0.00229032502688
47502102	0	2008-06-21 T 15:02:34 UTC	Vegetarismus	11843	1.00000000000000	9	724	1	1	1	1	1	1.00000000000000	-999	5	473	784	19	383	0.57483733864487	0.57479302214398	0.07483733864486	0.07479302214398	-999	-999	-999	3	-999	0.07479302214398	-999
47899962	0	2008-07-01 T 21:03:08 UTC	Vegetarismus	11971	0.40000000000000	222	6428	0	51	62	1	2	0.46862745098039	0.47000000000000	5	474	784	316	383	0.57438901188565	0.57483733864487	0.07438901188565	0.07483733864486	0.10483733864487	11	3	3	-0.03000000000000	0.07483733864487	-0.00224512015935
47914389	0	2008-07-02 T 09:24:29 UTC	Vegetarismus	11973	0.00000000000000	24	5773	0	1	1	1	1	0.00000000000000	-999	5	475	784	271	383	0.57422982602571	0.57438901188565	0.07422982602570	0.07438901188565	-999	-999	-999	3	-999	0.07438901188565	-999
48344403	0	2008-07-13 T 17:57:24 UTC	Vegetarismus	12068	1.00000000000000	39	4497	0	8	8	1	1	1.00000000000000	1.00000000000000	5	476	784	198	383	0.57442148599922	0.57422982602571	0.07442148599922	0.07422982602570	0.42577017397429	43	5	3	0.50000000000000	0.07422982602571	0.03711491301286
48924182	0	2008-07-29 T 06:49:12 UTC	Vegetarismus	12162	1.00000000000000	2	3848	1	1	1	1	1	1.00000000000000	-999	5	477	784	149	383	0.57443131006464	0.57442148599922	0.07443131006464	0.07442148599922	-999	-999	-999	3	-999	0.07442148599922	-999
48944093	0	2008-07-29 T 15:05:48 UTC	Vegetarismus	12165	0.00000000000000	12	5401	0	8	27	3	11	0.47619050000000	0.54421771428571	5	478	784	252	383	0.57435175995938	0.57443131006464	0.07435175995938	0.07443131006464	0.03021359577893	4	3	3	0.04421771428571	0.07443131006464	0.00329118240235
49089829	0	2008-08-02 T 14:01:21 UTC	Vegetarismus	12187	1.00000000000000	15	6883	0	9	9	1	8	0.50000000000000	0.43750000000000	5	479	784	346	383	0.57442542956373	0.57435175995938	0.07442542956373	0.07435175995938	0.13685175995938	14	3	3	-0.06250000000000	0.07435175995938	-0.00464698499746
49253099	0	2008-08-06 T 19:51:36 UTC	Vegetarismus	12211	1.00000000000000	24	80	1	1	1	1	1	1.00000000000000	-999	5	480	784	2	383	0.57454324790347	0.57442542956373	0.07454324790347	0.07442542956373	-999	-999	-999	3	-999	0.07442542956373	-999
49336093	0	2008-08-09 T 01:14:46 UTC	Vegetarismus	12226	0.00000000000000	24	3458	1	1	1	1	1	0.00000000000000	-999	5	481	784	135	383	0.57438423230122	0.57454324790347	0.07438423230122	0.07454324790347	-999	-999	-999	3	-999	0.07454324790347	-999
49365470	0	2008-08-09 T 21:17:47 UTC	Vegetarismus	12230	0.40000000000000	422	6428	0	52	62	1	2	0.46730769230769	0.46862745098039	5	482	784	316	383	0.57353969845186	0.57438423230122	0.07353969845186	0.07438423230122	0.10575678132083	11	3	3	-0.03137254901961	0.07438423230122	-0.00233362297416
49368307	0	2008-08-09 T 22:50:51 UTC	Vegetarismus	12231	0.00000000000000	62	6428	0	53	62	1	2	0.45849056603774	0.46730769230769	5	483	784	316	383	0.57313190178787	0.57353969845186	0.07313190178786	0.07353969845186	0.10623200614417	11	3	3	-0.03269230769231	0.07353969845186	-0.00240418244939
49619182	0	2008-08-16 T 14:34:01 UTC	Vegetarismus	12258	1.00000000000000	93	4522	0	60	62	1	2	0.49869048333333	0.49019371186441	5	484	784	201	383	0.57358668267424	0.57313190178787	0.07358668267424	0.07313190178786	0.08293818992346	9	3	3	-0.00980628813559	0.07313190178787	-0.00071715250084
49847443	0	2008-08-22 T 10:14:08 UTC	Vegetarismus	12324	0.00000000000000	16	6868	0	1	1	1	1	0.00000000000000	-999	5	485	784	345	383	0.57348156759976	0.57358668267424	0.07348156759976	0.07358668267424	-999	-999	-999	3	-999	0.07358668267424	-999
49956606	0	2008-08-25 T 06:29:23 UTC	Vegetarismus	12351	0.00000000000000	25	4979	0	1	2	1	2	0.00000000000000	-999	5	486	784	224	383	0.57331740240230	0.57348156759976	0.07331740240230	0.07348156759976	-999	-999	-999	3	-999	0.07348156759976	-999
49974526	0	2008-08-25 T 15:14:12 UTC	Vegetarismus	12358	0.00000000000000	7	5779	0	1	3	1	1	0.00000000000000	-999	5	487	784	273	383	0.57327145298832	0.57331740240230	0.07327145298832	0.07331740240230	-999	-999	-999	3	-999	0.07331740240230	-999
50050938	0	2008-08-27 T 13:50:42 UTC	Vegetarismus	12383	0.00000000000000	28	2393	1	1	2	1	1	0.00000000000000	-999	5	488	784	93	383	0.57308772896255	0.57327145298832	0.07308772896255	0.07327145298832	-999	-999	-999	3	-999	0.07327145298832	-999
50051306	0	2008-08-27 T 14:00:43 UTC	Vegetarismus	12384	1.00000000000000	16	2393	1	2	2	1	1	0.50000000000000	0.00000000000000	5	489	784	93	383	0.57316589654857	0.57308772896255	0.07316589654857	0.07308772896255	0.57308772896255	58	1	3	-0.50000000000000	0.07308772896255	-0.03654386448128
50051399	0	2008-08-27 T 14:02:48 UTC	Vegetarismus	12385	1.00000000000000	44	4914	0	8	10	1	3	0.42708337500000	0.34523814285714	5	490	784	221	383	0.57338070988699	0.57316589654857	0.07338070988699	0.07316589654857	0.22792775369143	23	2	3	-0.15476185714286	0.07316589654857	-0.01132329002938
50057011	0	2008-08-27 T 16:35:39 UTC	Vegetarismus	12387	0.00000000000000	8	1439	1	4	5	1	3	0.37500000000000	0.50000000000000	5	491	784	60	383	0.57332824813578	0.57338070988699	0.07332824813578	0.07338070988699	0.07338070988699	8	3	3	0.00000000000000	0.07338070988699	0.00000000000000
50057392	0	2008-08-27 T 16:46:35 UTC	Vegetarismus	12388	0.50000000000000	31	1439	1	5	5	1	3	0.40000000000000	0.37500000000000	5	492	784	60	383	0.57330225918346	0.57332824813578	0.07330225918346	0.07332824813578	0.19832824813578	20	2	3	-0.12500000000000	0.07332824813578	-0.00916603101697
50057690	0	2008-08-27 T 16:55:29 UTC	Vegetarismus	12389	1.00000000000000	18	6641	0	95	105	1	26	0.48779447368421	0.48234547872340	5	493	784	334	383	0.57339005205464	0.57330225918346	0.07339005205464	0.07330225918346	0.09095678046006	10	3	3	-0.01765452127660	0.07330225918346	-0.00129411629438
50134504	0	2008-08-29 T 17:40:53 UTC	Vegetarismus	12400	0.00000000000000	29	6453	0	6	41	1	4	0.50000000000000	0.60000000000000	5	494	784	320	383	0.57320004461001	0.57339005205464	0.07320004461001	0.07339005205464	0.02660994794536	3	3	3	0.10000000000000	0.07339005205464	0.00733900520546
50138570	0	2008-08-29 T 19:50:14 UTC	Vegetarismus	12401	0.00000000000000	13	4522	0	61	62	1	2	0.49051522950820	0.49869048333333	5	495	784	201	383	0.57311490973071	0.57320004461001	0.07311490973071	0.07320004461001	0.07450956127668	8	3	3	-0.00130951666667	0.07320004461001	-0.00009585667842
50140477	0	2008-08-29 T 20:46:23 UTC	Vegetarismus	12402	1.00000000000000	14	3630	1	1	1	1	1	1.00000000000000	-999	5	496	784	141	383	0.57318317935596	0.57311490973071	0.07318317935596	0.07311490973071	-999	-999	-999	3	-999	0.07311490973071	-999
50144887	0	2008-08-29 T 23:40:52 UTC	Vegetarismus	12403	0.33333300000000	70	6428	0	54	62	1	2	0.45617283333333	0.45849056603774	5	497	784	316	383	0.57299154231775	0.57318317935596	0.07299154231775	0.07318317935596	0.11469261331822	12	3	3	-0.04150943396226	0.07318317935596	-0.00303779235062
50227688	0	2008-09-01 T 11:07:18 UTC	Vegetarismus	12419	1.00000000000000	26	6453	0	7	41	1	4	0.57142857142857	0.50000000000000	5	498	784	320	383	0.57311822647968	0.57299154231775	0.07311822647968	0.07299154231775	0.07299154231775	8	3	3	0.00000000000000	0.07299154231775	0.00000000000000
50271725	0	2008-09-02 T 13:06:57 UTC	Vegetarismus	12426	1.00000000000000	4	5970	0	1	3	1	1	1.00000000000000	-999	5	499	784	283	383	0.57313770967926	0.57311822647968	0.07313770967926	0.07311822647968	-999	-999	-999	3	-999	0.07311822647968	-999
50397830	0	2008-09-05 T 14:08:13 UTC	Vegetarismus	12456	0.00000000000000	8	4069	1	1	1	1	1	0.00000000000000	-999	5	500	784	162	383	0.57308539759724	0.57313770967926	0.07308539759723	0.07313770967926	-999	-999	-999	3	-999	0.07313770967926	-999
50397843	0	2008-09-05 T 14:08:28 UTC	Vegetarismus	12457	0.00000000000000	8	5057	0	7	15	4	11	0.33019357142857	0.38522583333333	5	501	784	234	383	0.57303309506371	0.57308539759724	0.07303309506371	0.07308539759723	0.18785956426391	19	2	3	-0.11477416666667	0.07308539759724	-0.00838831560473
50404179	0	2008-09-05 T 16:58:39 UTC	Vegetarismus	12459	0.28571400000000	343	6428	0	55	62	1	2	0.45307358181818	0.45617283333333	5	502	784	316	383	0.57191320359091	0.57303309506371	0.07191320359091	0.07303309506371	0.11686026173038	12	3	3	-0.04382716666667	0.07303309506371	-0.00320083362954
50418559	0	2008-09-05 T 23:17:37 UTC	Vegetarismus	12462	0.00000000000000	15	6428	0	56	62	1	2	0.44498298214286	0.45307358181818	5	503	784	316	383	0.57181573499972	0.57191320359091	0.07181573499972	0.07191320359091	0.11883962177273	12	3	3	-0.04692641818182	0.07191320359091	-0.00337462906450
50628824	0	2008-09-11 T 16:10:36 UTC	Vegetarismus	12485	1.00000000000000	11	4201	1	1	1	1	1	1.00000000000000	-999	5	504	784	179	383	0.57186924222389	0.57181573499972	0.07186924222389	0.07181573499972	-999	-999	-999	3	-999	0.07181573499972	-999
50704463	0	2008-09-13 T 18:41:53 UTC	Vegetarismus	12501	0.00000000000000	34	4380	1	1	1	1	1	0.00000000000000	-999	5	505	784	189	383	0.57164844328867	0.57186924222389	0.07164844328867	0.07186924222389	-999	-999	-999	3	-999	0.07186924222389	-999
51110682	0	2008-09-24 T 16:16:48 UTC	Vegetarismus	12545	0.00000000000000	218	6395	0	4	4	1	3	0.25000000000000	0.33333333333333	5	506	784	313	383	0.57023677378282	0.57164844328867	0.07023677378282	0.07164844328867	0.23831510995534	24	2	3	-0.16666666666667	0.07164844328867	-0.01194140721478
51273456	0	2008-09-29 T 09:18:52 UTC	Vegetarismus	12575	1.00000000000000	91	7337	0	5	7	2	7	1.00000000000000	1.00000000000000	5	507	784	377	383	0.57067933229979	0.57023677378282	0.07067933229979	0.07023677378282	0.42976322621718	43	5	3	0.50000000000000	0.07023677378282	0.03511838689141
51337650	0	2008-09-30 T 22:50:16 UTC	Vegetarismus	12581	0.75000000000000	289	3973	1	1	1	1	1	0.75000000000000	-999	5	508	784	155	383	0.57126386694940	0.57067933229979	0.07126386694940	0.07067933229979	-999	-999	-999	3	-999	0.07067933229979	-999
51337990	0	2008-09-30 T 23:08:40 UTC	Vegetarismus	12582	0.75000000000000	289	6453	0	13	41	1	4	0.59615384615385	0.58333333333333	5	509	784	320	383	0.57184460314569	0.57126386694940	0.07184460314569	0.07126386694940	0.01206946638393	2	3	3	0.08333333333333	0.07126386694940	0.00593865557912
51338412	0	2008-09-30 T 23:33:55 UTC	Vegetarismus	12583	0.75000000000000	289	7091	0	24	28	1	8	0.44328704166667	0.42995169565217	5	510	784	361	383	0.57242157779372	0.57184460314569	0.07242157779372	0.07184460314569	0.14189290749352	15	3	3	-0.07004830434783	0.07184460314569	-0.00503259262690
51339069	0	2008-10-01 T 00:30:30 UTC	Vegetarismus	12584	1.00000000000000	46	6798	0	5	14	1	5	0.40000000000000	0.25000000000000	5	511	784	338	383	0.57264187536122	0.57242157779372	0.07264187536122	0.07242157779372	0.32242157779372	33	2	3	-0.25000000000000	0.07242157779372	-0.01810539444843
51343349	0	2008-10-01 T 07:55:39 UTC	Vegetarismus	12585	0.00000000000000	140	5640	0	18	20	3	18	0.61111111111111	0.64705882352941	5	512	784	263	383	0.57174534137013	0.57264187536122	0.07174534137013	0.07264187536122	0.07441694816819	8	4	3	0.14705882352941	0.07264187536122	0.01068262872959
51348467	0	2008-10-01 T 10:34:50 UTC	Vegetarismus	12587	1.00000000000000	18	6798	0	6	14	1	5	0.50000000000000	0.40000000000000	5	513	784	338	383	0.57183152857782	0.57174534137013	0.07183152857782	0.07174534137013	0.17174534137013	18	2	3	-0.10000000000000	0.07174534137013	-0.00717453413701
51350138	0	2008-10-01 T 11:27:09 UTC	Vegetarismus	12591	0.00000000000000	13	4835	0	1	2	1	2	0.00000000000000	-999	5	514	784	215	383	0.57174842560898	0.57183152857782	0.07174842560898	0.07183152857782	-999	-999	-999	3	-999	0.07183152857782	-999
51351684	0	2008-10-01 T 12:20:53 UTC	Vegetarismus	12592	0.00000000000000	34	6798	0	7	14	1	5	0.42857142857143	0.50000000000000	5	515	784	338	383	0.57153119353649	0.57174842560898	0.07153119353649	0.07174842560898	0.07174842560898	8	3	3	0.00000000000000	0.07174842560898	0.00000000000000
51357374	0	2008-10-01 T 14:43:55 UTC	Vegetarismus	12594	1.00000000000000	30	6453	0	14	41	1	4	0.62500000000000	0.59615384615385	5	516	784	320	383	0.57167478709072	0.57153119353649	0.07167478709072	0.07153119353649	0.02462265261736	3	3	3	0.09615384615385	0.07153119353649	0.00687799937851
51364602	0	2008-10-01 T 18:01:20 UTC	Vegetarismus	12599	1.00000000000000	8	7394	0	15	16	3	13	0.67333333333333	0.65000000000000	5	517	784	380	383	0.57171306245183	0.57167478709072	0.07171306245183	0.07167478709072	0.07832521290928	8	4	3	0.15000000000000	0.07167478709072	0.01075121806361
51365601	0	2008-10-01 T 18:31:17 UTC	Vegetarismus	12600	1.00000000000000	66	7091	0	25	28	1	8	0.46555556000000	0.44328704166667	5	518	784	361	383	0.57202857336116	0.57171306245183	0.07202857336116	0.07171306245183	0.12842602078516	13	3	3	-0.05671295833333	0.07171306245183	-0.00406705992279
51368240	0	2008-10-01 T 19:44:11 UTC	Vegetarismus	12602	0.00000000000000	32	5677	0	4	4	1	4	0.62000000000000	0.82666666666667	5	519	784	267	383	0.57182432987068	0.57202857336116	0.07182432987068	0.07202857336116	0.25463809330551	26	5	3	0.32666666666667	0.07202857336116	0.02352933396465
51369597	0	2008-10-01 T 20:20:35 UTC	Vegetarismus	12603	1.00000000000000	96	6867	0	3	4	1	2	0.50000000000000	0.25000000000000	5	520	784	344	383	0.57228248103523	0.57182432987068	0.07228248103523	0.07182432987068	0.32182432987068	33	2	3	-0.25000000000000	0.07182432987068	-0.01795608246767
51370052	0	2008-10-01 T 20:31:52 UTC	Vegetarismus	12604	0.00000000000000	24	6453	0	15	41	1	4	0.58333333333333	0.62500000000000	5	521	784	320	383	0.57212943534315	0.57228248103523	0.07212943534315	0.07228248103523	0.05271751896477	6	4	3	0.12500000000000	0.07228248103523	0.00903531012940
51370919	0	2008-10-01 T 20:58:01 UTC	Vegetarismus	12605	1.00000000000000	84	6867	0	4	4	1	2	0.62500000000000	0.50000000000000	5	522	784	344	383	0.57252955031338	0.57212943534315	0.07252955031338	0.07212943534315	0.07212943534315	8	3	3	0.00000000000000	0.07212943534315	0.00000000000000
51371247	0	2008-10-01 T 21:08:46 UTC	Vegetarismus	12606	0.00000000000000	24	6453	0	16	41	1	4	0.54687500000000	0.58333333333333	5	523	784	320	383	0.57237662258628	0.57252955031338	0.07237662258628	0.07252955031338	0.01080378301995	2	3	3	0.08333333333333	0.07252955031338	0.00604412919278
51392275	0	2008-10-02 T 13:45:43 UTC	Vegetarismus	12609	0.50000000000000	51	1580	1	1	1	1	1	0.50000000000000	-999	5	524	784	69	383	0.57233556445908	0.57237662258628	0.07233556445908	0.07237662258628	-999	-999	-999	3	-999	0.07237662258628	-999
51394565	0	2008-10-02 T 14:49:03 UTC	Vegetarismus	12611	1.00000000000000	33	5779	0	2	3	1	1	0.50000000000000	0.00000000000000	5	525	784	273	383	0.57249248808584	0.57233556445908	0.07249248808584	0.07233556445908	0.57233556445908	58	1	3	-0.50000000000000	0.07233556445908	-0.03616778222954
51405663	0	2008-10-02 T 20:16:35 UTC	Vegetarismus	12614	0.00000000000000	32	6309	0	1	19	1	4	0.00000000000000	-999	5	526	784	307	383	0.57228886053775	0.57249248808584	0.07228886053775	0.07249248808584	-999	-999	-999	3	-999	0.07249248808584	-999
51674729	0	2008-10-10 T 01:51:20 UTC	Vegetarismus	12669	0.00000000000000	29	6428	0	57	62	1	2	0.43717626315790	0.44498298214286	5	527	784	316	383	0.57210444815325	0.57228886053775	0.07210444815325	0.07228886053775	0.12730587839489	13	3	3	-0.05501701785714	0.07228886053775	-0.00397711753108
51842084	0	2008-10-15 T 01:32:05 UTC	Vegetarismus	12696	1.00000000000000	100	6428	0	58	62	1	2	0.44688012068966	0.43717626315790	5	528	784	316	383	0.57257938106020	0.57210444815325	0.07257938106020	0.07210444815325	0.13492818499535	14	3	3	-0.06282373684210	0.07210444815325	-0.00452987087592
51852074	0	2008-10-15 T 10:43:24 UTC	Vegetarismus	12698	0.00000000000000	11	1215	1	1	1	1	1	0.00000000000000	-999	5	529	784	46	383	0.57250948223778	0.57257938106020	0.07250948223778	0.07257938106020	-999	-999	-999	3	-999	0.07257938106020	-999
51888843	0	2008-10-16 T 11:00:14 UTC	Vegetarismus	12703	0.50000000000000	59	4425	1	1	1	1	1	0.50000000000000	-999	5	530	784	193	383	0.57246203575627	0.57250948223778	0.07246203575627	0.07250948223778	-999	-999	-999	3	-999	0.07250948223778	-999
51899423	0	2008-10-16 T 16:07:46 UTC	Vegetarismus	12706	0.20000000000000	47	6619	0	1	1	1	1	0.20000000000000	-999	5	531	784	332	383	0.57226798705286	0.57246203575627	0.07226798705286	0.07246203575627	-999	-999	-999	3	-999	0.07246203575627	-999
51915818	0	2008-10-17 T 05:20:05 UTC	Vegetarismus	12708	0.00000000000000	13	692	1	1	1	1	1	0.00000000000000	-999	5	532	784	18	383	0.57218553317226	0.57226798705286	0.07218553317226	0.07226798705286	-999	-999	-999	3	-999	0.07226798705286	-999
52769551	0	2008-11-08 T 18:28:12 UTC	Vegetarismus	12853	1.00000000000000	4	2425	1	1	1	1	1	1.00000000000000	-999	5	533	784	96	383	0.57220449868115	0.57218553317226	0.07220449868115	0.07218553317226	-999	-999	-999	3	-999	0.07218553317226	-999
52770035	0	2008-11-08 T 18:41:29 UTC	Vegetarismus	12854	0.00000000000000	4	6798	0	8	14	1	5	0.37500000000000	0.42857142857143	5	534	784	338	383	0.57217913332004	0.57220449868115	0.07217913332003	0.07220449868115	0.14363307010972	15	3	3	-0.07142857142857	0.07220449868115	-0.00515746419151
52799276	0	2008-11-09 T 15:28:42 UTC	Vegetarismus	12857	1.00000000000000	4	4388	1	1	1	1	1	1.00000000000000	-999	5	535	784	190	383	0.57219809743124	0.57217913332004	0.07219809743124	0.07217913332003	-999	-999	-999	3	-999	0.07217913332004	-999
52799346	0	2008-11-09 T 15:30:32 UTC	Vegetarismus	12858	0.00000000000000	4	7091	0	27	28	1	8	0.43106996296296	0.44764957692308	5	536	784	361	383	0.57217273460251	0.57219809743124	0.07217273460251	0.07219809743124	0.12454852050816	13	3	3	-0.05235042307692	0.07219809743124	-0.00377960094587
52842534	0	2008-11-10 T 16:55:20 UTC	Vegetarismus	12861	1.00000000000000	3	813	1	1	1	1	1	1.00000000000000	-999	5	537	784	26	383	0.57218695679539	0.57217273460251	0.07218695679539	0.07217273460251	-999	-999	-999	3	-999	0.07217273460251	-999
52842911	0	2008-11-10 T 17:05:23 UTC	Vegetarismus	12862	0.00000000000000	4	5779	0	3	3	1	1	0.33333333333333	0.50000000000000	5	538	784	273	383	0.57216159642766	0.57218695679539	0.07216159642766	0.07218695679539	0.07218695679539	8	3	3	0.00000000000000	0.07218695679539	0.00000000000000
53435474	0	2008-11-26 T 00:58:23 UTC	Vegetarismus	12957	0.00000000000000	40	6580	0	12	84	1	7	0.50238091666667	0.54805190909091	5	539	784	328	383	0.57190811633754	0.57216159642766	0.07190811633754	0.07216159642766	0.02410968733675	3	3	3	0.04805190909091	0.07216159642766	0.00346750247140
53435659	0	2008-11-26 T 01:15:33 UTC	Vegetarismus	12958	1.00000000000000	36	6580	0	13	84	1	7	0.54065930769231	0.50238091666667	5	540	784	328	383	0.57207873696097	0.57190811633754	0.07207873696097	0.07190811633754	0.06952719967087	7	3	3	0.00238091666667	0.07190811633754	0.00017120723266
53436830	0	2008-11-26 T 03:34:06 UTC	Vegetarismus	12959	0.00000000000000	44	6580	0	14	84	1	7	0.50204078571429	0.54065930769231	5	541	784	328	383	0.57180019604068	0.57207873696097	0.07180019604068	0.07207873696097	0.03141942926866	4	3	3	0.04065930769231	0.07207873696097	0.00293067154417
53475106	0	2008-11-26 T 23:53:49 UTC	Vegetarismus	12967	1.00000000000000	26	6580	0	15	84	1	7	0.53523806666667	0.50204078571429	5	542	784	328	383	0.57192335766359	0.57180019604068	0.07192335766359	0.07180019604068	0.06975941032639	7	3	3	0.00204078571429	0.07180019604068	0.00014652881436
53477013	0	2008-11-27 T 03:11:33 UTC	Vegetarismus	12971	0.00000000000000	30	6580	0	17	84	1	7	0.53109241176471	0.56428568750000	5	543	784	328	383	0.57173361256290	0.57192335766359	0.07173361256290	0.07192335766359	0.00763767016359	1	3	3	0.06428568750000	0.07192335766359	0.00462364249471
53554512	0	2008-11-29 T 11:12:24 UTC	Vegetarismus	12986	1.00000000000000	35	6798	0	9	14	1	5	0.44444444444444	0.37500000000000	5	544	784	338	383	0.57189931368561	0.57173361256290	0.07189931368561	0.07173361256290	0.19673361256290	20	2	3	-0.12500000000000	0.07173361256290	-0.00896670157036
53620415	0	2008-12-01 T 01:29:32 UTC	Vegetarismus	12990	0.00000000000000	18	6453	0	17	41	1	4	0.51470588235294	0.54687500000000	5	545	784	320	383	0.57178553809766	0.57189931368561	0.07178553809766	0.07189931368561	0.02502431368561	3	3	3	0.04687500000000	0.07189931368561	0.00337028032901
53737178	0	2008-12-04 T 01:15:13 UTC	Vegetarismus	13009	0.00000000000000	10	6580	0	22	84	1	7	0.52402595454546	0.54897957142857	5	546	784	328	383	0.57172234899655	0.57178553809766	0.07172234899655	0.07178553809766	0.02280596666909	3	3	3	0.04897957142857	0.07178553809766	0.00351602489079
55074050	0	2009-01-08 T 15:04:37 UTC	Vegetarismus	13133	0.40000000000000	146	6428	0	59	62	1	2	0.44608554237288	0.44688012068966	5	547	784	316	383	0.57144572584240	0.57172234899655	0.07144572584240	0.07172234899655	0.12484222830689	13	3	3	-0.05311987931034	0.07172234899655	-0.00380988252255
55189968	0	2009-01-11 T 12:21:22 UTC	Vegetarismus	13144	0.00000000000000	4	789	1	1	1	1	1	0.00000000000000	-999	5	548	784	24	383	0.57142050702796	0.57144572584240	0.07142050702796	0.07144572584240	-999	-999	-999	3	-999	0.07144572584240	-999
55275635	0	2009-01-13 T 11:58:08 UTC	Vegetarismus	13157	0.00000000000000	91	2396	1	1	1	1	1	0.00000000000000	-999	5	549	784	94	383	0.57084737973526	0.57142050702796	0.07084737973526	0.07142050702796	-999	-999	-999	3	-999	0.07142050702796	-999
55472873	0	2009-01-18 T 10:19:53 UTC	Vegetarismus	13175	1.00000000000000	62	5471	0	2	3	1	2	1.00000000000000	1.00000000000000	5	550	784	257	383	0.57114044251082	0.57084737973526	0.07114044251082	0.07084737973526	0.42915262026474	43	5	3	0.50000000000000	0.07084737973526	0.03542368986763
56412670	0	2009-02-08 T 17:08:23 UTC	Vegetarismus	13253	1.00000000000000	47	5041	0	1	1	1	1	1.00000000000000	-999	5	551	784	233	383	0.57136233642308	0.57114044251082	0.07136233642308	0.07114044251082	-999	-999	-999	3	-999	0.07114044251082	-999
56913328	0	2009-02-20 T 15:46:44 UTC	Vegetarismus	13302	1.00000000000000	10	1097	0	2	82	1	2	0.50000000000000	0.00000000000000	5	552	784	37	383	0.57140951827228	0.57136233642308	0.07140951827228	0.07136233642308	0.57136233642308	58	1	3	-0.50000000000000	0.07136233642308	-0.03568116821154
57016436	0	2009-02-23 T 06:02:17 UTC	Vegetarismus	13316	0.50000000000000	114	6580	0	26	84	1	7	0.50109888461539	0.50114284000000	5	553	784	328	383	0.57132002282272	0.57140951827228	0.07132002282272	0.07140951827228	0.07026667827228	8	3	3	0.00114284000000	0.07140951827228	0.00008160965386
57358869	0	2009-03-02 T 18:24:16 UTC	Vegetarismus	13363	0.66666700000000	406	1097	0	3	82	1	2	0.55555566666667	0.50000000000000	5	554	784	37	383	0.57174370368181	0.57132002282272	0.07174370368181	0.07132002282272	0.07132002282272	8	3	3	0.00000000000000	0.07132002282272	0.00000000000000
57372775	0	2009-03-02 T 23:47:47 UTC	Vegetarismus	13367	0.33333300000000	229	1097	0	4	82	1	2	0.50000000000000	0.55555566666667	5	555	784	37	383	0.57114765740144	0.57174370368181	0.07114765740144	0.07174370368181	0.01618803701514	2	3	3	0.05555566666667	0.07174370368181	0.00398576928718
57373178	0	2009-03-03 T 00:04:46 UTC	Vegetarismus	13368	0.60000000000000	324	1097	0	5	82	1	2	0.52000000000000	0.50000000000000	5	556	784	37	383	0.57124935515279	0.57114765740144	0.07124935515279	0.07114765740144	0.07114765740144	8	3	3	0.00000000000000	0.07114765740144	0.00000000000000
58747920	0	2009-04-06 T 16:01:12 UTC	Vegetarismus	13528	1.00000000000000	52	5591	0	1	4	1	2	1.00000000000000	-999	5	557	784	262	383	0.57149176361541	0.57124935515279	0.07149176361541	0.07124935515279	-999	-999	-999	3	-999	0.07124935515279	-999
58748242	0	2009-04-06 T 16:09:31 UTC	Vegetarismus	13529	0.00000000000000	18	5591	0	2	4	1	2	0.50000000000000	1.00000000000000	5	558	784	262	383	0.57137993907013	0.57149176361541	0.07137993907013	0.07149176361541	0.42850823638459	43	5	3	0.50000000000000	0.07149176361541	0.03574588180771
58784657	0	2009-04-07 T 16:04:03 UTC	Vegetarismus	13531	1.00000000000000	45	5591	0	3	4	1	2	0.66666666666667	0.50000000000000	5	559	784	262	383	0.57158950818158	0.57137993907013	0.07158950818158	0.07137993907013	0.07137993907013	8	3	3	0.00000000000000	0.07137993907013	0.00000000000000
59272946	0	2009-04-21 T 18:36:22 UTC	Vegetarismus	13580	0.00000000000000	1	6162	0	1	7	1	3	0.00000000000000	-999	5	560	784	296	383	0.57158329774982	0.57158950818158	0.07158329774982	0.07158950818158	-999	-999	-999	3	-999	0.07158950818158	-999
61357512	0	2009-06-20 T 13:01:06 UTC	Vegetarismus	13796	1.00000000000000	6	6214	0	1	1	1	1	1.00000000000000	-999	5	561	784	300	383	0.57161122491662	0.57158329774982	0.07161122491662	0.07158329774982	-999	-999	-999	3	-999	0.07158329774982	-999
62473754	0	2009-07-21 T 22:14:47 UTC	Vegetarismus	13933	1.00000000000000	11	6428	0	60	62	1	2	0.45531745000000	0.44608554237288	5	562	784	316	383	0.57166241526713	0.57161122491662	0.07166241526713	0.07161122491662	0.12552568254374	13	3	3	-0.05391445762712	0.07161122491662	-0.00386088035139
63296035	0	2009-08-12 T 22:31:20 UTC	Vegetarismus	14031	0.50000000000000	1196	1097	0	28	82	1	2	0.60313850000000	0.60695844444444	5	563	784	37	383	0.57074329195711	0.57166241526713	0.07074329195710	0.07166241526713	0.03529602917731	4	4	3	0.10695844444444	0.07166241526713	0.00766490046210
63691137	0	2009-08-23 T 17:12:49 UTC	Vegetarismus	14143	0.00000000000000	127	6580	0	66	84	1	7	0.53722942424242	0.54549449230769	5	564	784	328	383	0.56996703658289	0.57074329195711	0.06996703658288	0.07074329195710	0.02524879964942	3	3	3	0.04549449230769	0.07074329195711	0.00321843015176
63698375	0	2009-08-23 T 20:59:17 UTC	Vegetarismus	14148	0.00000000000000	6	5388	0	1	2	1	2	0.00000000000000	-999	5	565	784	251	383	0.56993041533256	0.56996703658289	0.06993041533256	0.06996703658288	-999	-999	-999	3	-999	0.06996703658289	-999
63872631	0	2009-08-28 T 16:05:16 UTC	Vegetarismus	14186	0.00000000000000	37	4718	0	3	3	1	3	0.16666666666667	0.25000000000000	5	566	784	209	383	0.56970468823592	0.56993041533256	0.06970468823592	0.06993041533256	0.31993041533256	32	2	3	-0.25000000000000	0.06993041533256	-0.01748260383314
64202115	0	2009-09-06 T 13:48:37 UTC	Vegetarismus	14240	0.75000000000000	442	1097	0	45	82	1	2	0.60048944444445	0.59709147727273	5	567	784	37	383	0.57055370623895	0.56970468823592	0.07055370623895	0.06970468823592	0.02738678903681	3	3	3	0.09709147727273	0.06970468823592	0.00676773115366
64202280	0	2009-09-06 T 13:53:39 UTC	Vegetarismus	14241	1.00000000000000	178	1097	0	46	82	1	2	0.60917445652174	0.60048944444445	5	568	784	37	383	0.57136656715228	0.57055370623895	0.07136656715228	0.07055370623895	0.02993573820550	3	4	3	0.10048944444445	0.07055370623895	0.00708990274345
65675990	0	2009-10-17 T 11:11:58 UTC	Vegetarismus	14465	0.00000000000000	200	6580	0	75	84	1	7	0.51276189333333	0.51969110810811	5	569	784	328	383	0.57015398954796	0.57136656715228	0.07015398954796	0.07136656715228	0.05167545904417	6	3	3	0.01969110810811	0.07136656715228	0.00140528678910
65685952	0	2009-10-17 T 15:03:27 UTC	Vegetarismus	14466	0.00000000000000	92	6641	0	103	105	1	26	0.46568422330097	0.47024975490196	5	570	784	334	383	0.56959793044778	0.57015398954796	0.06959793044778	0.07015398954796	0.09990423464600	10	3	3	-0.02975024509804	0.07015398954796	-0.00208709838366
65777477	0	2009-10-19 T 21:08:23 UTC	Vegetarismus	14474	0.00000000000000	200	6580	0	76	84	1	7	0.50601502631579	0.51276189333333	5	571	784	328	383	0.56839284025515	0.56959793044778	0.06839284025515	0.06959793044778	0.05683603711445	6	3	3	0.01276189333333	0.06959793044778	0.00088820136460
66211112	0	2009-10-30 T 19:40:14 UTC	Vegetarismus	14531	1.00000000000000	40	6263	0	2	3	1	3	0.50000000000000	0.00000000000000	5	572	784	302	383	0.56857539202935	0.56839284025515	0.06857539202935	0.06839284025515	0.56839284025515	57	1	3	-0.50000000000000	0.06839284025515	-0.03419642012758
66248804	0	2009-10-31 T 20:30:02 UTC	Vegetarismus	14534	0.00000000000000	8	1097	0	56	82	1	2	0.61136012500000	0.62247576363636	5	573	784	37	383	0.56852729937619	0.56857539202935	0.06852729937619	0.06857539202935	0.05390037160701	6	4	3	0.12247576363636	0.06857539202935	0.00839882350546
69896871	0	2010-01-27 T 22:30:22 UTC	Vegetarismus	15072	0.50000000000000	479	4974	0	22	49	1	14	0.28030304545455	0.26984128571429	5	574	784	223	383	0.56818199197341	0.56852729937619	0.06818199197341	0.06852729937619	0.29868601366190	30	2	3	-0.23015871428571	0.06852729937619	-0.01577215511790
70096961	0	2010-02-01 T 16:49:38 UTC	Vegetarismus	15090	0.00000000000000	14	6211	0	1	1	1	1	0.00000000000000	-999	5	575	784	299	383	0.56809832418247	0.56818199197341	0.06809832418247	0.06818199197341	-999	-999	-999	3	-999	0.06818199197341	-999
70398943	0	2010-02-08 T 11:36:26 UTC	Vegetarismus	15124	0.66666700000000	178	7373	0	1	3	1	2	0.66666700000000	-999	5	576	784	378	383	0.56828252407849	0.56809832418247	0.06828252407849	0.06809832418247	-999	-999	-999	3	-999	0.06809832418247	-999
70399642	0	2010-02-08 T 11:52:29 UTC	Vegetarismus	15125	0.00000000000000	199	7373	0	2	3	1	2	0.33333350000000	0.66666700000000	5	577	784	378	383	0.56709773390257	0.56828252407849	0.06709773390257	0.06828252407849	0.09838447592151	10	4	3	0.16666700000000	0.06828252407849	0.01138044344059
70824689	0	2010-02-18 T 08:33:52 UTC	Vegetarismus	15168	0.00000000000000	18	3838	1	1	1	1	1	0.00000000000000	-999	5	578	784	148	383	0.56699081054385	0.56709773390257	0.06699081054385	0.06709773390257	-999	-999	-999	3	-999	0.06709773390257	-999
70964911	0	2010-02-21 T 14:44:49 UTC	Vegetarismus	15195	0.50000000000000	129	1097	0	62	82	1	2	0.61671237096774	0.61862568852459	5	579	784	37	383	0.56690041215729	0.56699081054385	0.06690041215729	0.06699081054385	0.05163487798074	6	4	3	0.11862568852459	0.06699081054385	0.00794683102558
71002988	0	2010-02-22 T 12:26:54 UTC	Vegetarismus	15202	0.00000000000000	12	1097	0	64	82	1	2	0.60004428125000	0.60956879365079	5	580	784	37	383	0.56682925980818	0.56690041215729	0.06682925980818	0.06690041215729	0.04266838149350	5	4	3	0.10956879365079	0.06690041215729	0.00733019745481
71016075	0	2010-02-22 T 17:02:27 UTC	Vegetarismus	15205	1.00000000000000	11	3980	1	1	1	1	1	1.00000000000000	-999	5	581	784	156	383	0.56687909120477	0.56682925980818	0.06687909120477	0.06682925980818	-999	-999	-999	3	-999	0.06682925980818	-999
71016084	0	2010-02-22 T 17:02:32 UTC	Vegetarismus	15206	0.68292700000000	6052	6959	0	6	23	2	16	0.45205650000000	0.40588240000000	5	582	784	354	383	0.57378681352782	0.56687909120477	0.07378681352782	0.06687909120477	0.16099669120477	17	3	3	-0.09411760000000	0.06687909120477	-0.00629449955437
71298688	0	2010-03-01 T 13:58:41 UTC	Vegetarismus	15250	0.00000000000000	10	6557	0	4	23	2	15	0.25000000000000	0.33333333333333	5	583	784	325	383	0.57373038399127	0.57378681352782	0.07373038399127	0.07378681352782	0.24045348019449	25	2	3	-0.16666666666667	0.07378681352782	-0.01229780225464
71454283	0	2010-03-04 T 20:10:26 UTC	Vegetarismus	15283	0.50000000000000	24	5362	0	1	7	1	2	0.50000000000000	-999	5	584	784	249	383	0.57371298551708	0.57373038399127	0.07371298551708	0.07373038399127	-999	-999	-999	3	-999	0.07373038399127	-999
71454335	0	2010-03-04 T 20:12:01 UTC	Vegetarismus	15284	1.00000000000000	18	5362	0	2	7	1	2	0.75000000000000	0.50000000000000	5	585	784	249	383	0.57378841674531	0.57371298551708	0.07378841674531	0.07371298551708	0.07371298551708	8	3	3	0.00000000000000	0.07371298551708	0.00000000000000
71521415	0	2010-03-06 T 12:56:36 UTC	Vegetarismus	15294	1.00000000000000	4	2441	1	1	1	1	1	1.00000000000000	-999	5	586	784	97	383	0.57380517561537	0.57378841674531	0.07380517561537	0.07378841674531	-999	-999	-999	3	-999	0.07378841674531	-999
72062691	0	2010-03-18 T 21:27:26 UTC	Vegetarismus	15365	0.50000000000000	105	7380	0	1	1	1	1	0.50000000000000	-999	5	587	784	379	383	0.57372907510336	0.57380517561537	0.07372907510336	0.07380517561537	-999	-999	-999	3	-999	0.07380517561537	-999
72063662	0	2010-03-18 T 21:54:19 UTC	Vegetarismus	15366	0.00000000000000	69	5408	0	6	7	1	4	0.45555550000000	0.54666660000000	5	588	784	254	383	0.57334059100901	0.57372907510336	0.07334059100901	0.07372907510336	0.02706247510336	3	3	3	0.04666660000000	0.07372907510336	0.00344068525622
72063837	0	2010-03-18 T 21:59:15 UTC	Vegetarismus	15367	0.50000000000000	103	6453	0	26	41	1	4	0.50961538461539	0.51000000000000	5	589	784	320	383	0.57326653502279	0.57334059100901	0.07326653502279	0.07334059100901	0.06334059100901	7	3	3	0.01000000000000	0.07334059100901	0.00073340591009
72068191	0	2010-03-19 T 01:07:29 UTC	Vegetarismus	15370	0.66666700000000	713	1097	0	66	82	1	2	0.60711365151515	0.60619744615385	5	590	784	37	383	0.57391485889523	0.57326653502279	0.07391485889523	0.07326653502279	0.03293091113106	4	4	3	0.10619744615385	0.07326653502279	0.00778071890796
72211475	0	2010-03-22 T 09:33:34 UTC	Vegetarismus	15407	0.00000000000000	78	2850	1	1	1	1	1	0.00000000000000	-999	5	591	784	112	383	0.57347938125997	0.57391485889523	0.07347938125997	0.07391485889523	-999	-999	-999	3	-999	0.07391485889523	-999
72211490	0	2010-03-22 T 09:33:51 UTC	Vegetarismus	15408	0.60000000000000	615	5971	0	1	1	1	1	0.60000000000000	-999	5	592	784	284	383	0.57363710317084	0.57347938125997	0.07363710317084	0.07347938125997	-999	-999	-999	3	-999	0.07347938125997	-999
73163106	0	2010-04-15 T 08:29:24 UTC	Vegetarismus	15521	0.00000000000000	277	5855	0	3	10	1	5	0.33333333333333	0.50000000000000	5	593	784	275	383	0.57210464543631	0.57363710317084	0.07210464543631	0.07363710317084	0.07363710317084	8	3	3	0.00000000000000	0.07363710317084	0.00000000000000
73166720	0	2010-04-15 T 10:15:21 UTC	Vegetarismus	15522	0.00000000000000	293	1097	0	69	82	1	2	0.59521015942029	0.60396325000000	5	594	784	37	383	0.57049255610160	0.57210464543631	0.07049255610160	0.07210464543631	0.03185860456369	4	4	3	0.10396325000000	0.07210464543631	0.00749623327966
73334635	0	2010-04-19 T 11:55:21 UTC	Vegetarismus	15534	0.00000000000000	4	5964	0	9	12	1	4	0.33333333333333	0.37500000000000	5	595	784	281	383	0.57047061091504	0.57049255610160	0.07047061091504	0.07049255610160	0.19549255610160	20	2	3	-0.12500000000000	0.07049255610160	-0.00881156951270
73343364	0	2010-04-19 T 14:59:11 UTC	Vegetarismus	15535	1.00000000000000	10	6798	0	10	14	1	5	0.50000000000000	0.44444444444444	5	596	784	338	383	0.57051191380355	0.57047061091504	0.07051191380355	0.07047061091504	0.12602616647060	13	3	3	-0.05555555555556	0.07047061091504	-0.00391503393972
73366757	0	2010-04-20 T 06:37:51 UTC	Vegetarismus	15541	1.00000000000000	10	5855	0	4	10	1	5	0.50000000000000	0.33333333333333	5	597	784	275	383	0.57055320874958	0.57051191380355	0.07055320874958	0.07051191380355	0.23717858047022	24	2	3	-0.16666666666667	0.07051191380355	-0.01175198563393
73379252	0	2010-04-20 T 11:50:21 UTC	Vegetarismus	15547	1.00000000000000	42	5964	0	11	12	1	4	0.45454545454546	0.40000000000000	5	598	784	281	383	0.57072656084270	0.57055320874958	0.07072656084270	0.07055320874958	0.17055320874958	18	2	3	-0.10000000000000	0.07055320874958	-0.00705532087496
73703919	0	2010-04-28 T 10:44:45 UTC	Vegetarismus	15571	0.00000000000000	102	1942	1	1	1	1	1	0.00000000000000	-999	5	599	784	76	383	0.57016761059636	0.57072656084270	0.07016761059636	0.07072656084270	-999	-999	-999	3	-999	0.07072656084270	-999
73705539	0	2010-04-28 T 11:26:49 UTC	Vegetarismus	15572	1.00000000000000	102	5408	0	7	7	1	4	0.53333328571429	0.45555550000000	5	600	784	254	383	0.57058816199365	0.57016761059636	0.07058816199365	0.07016761059636	0.11461211059636	12	3	3	-0.04444450000000	0.07016761059636	-0.00311856436915
73798318	0	2010-04-30 T 16:42:29 UTC	Vegetarismus	15581	0.50000000000000	276	2508	1	1	1	1	1	0.50000000000000	-999	5	601	784	102	383	0.57040177634487	0.57058816199365	0.07040177634487	0.07058816199365	-999	-999	-999	3	-999	0.07058816199365	-999
73798454	0	2010-04-30 T 16:46:44 UTC	Vegetarismus	15582	0.00000000000000	250	6641	0	104	105	1	26	0.46120649038462	0.46568422330097	5	602	784	334	383	0.56904078639396	0.57040177634487	0.06904078639396	0.07040177634487	0.10471755304390	11	3	3	-0.03431577669903	0.07040177634487	-0.00241589163627
73816886	0	2010-05-01 T 07:50:46 UTC	Vegetarismus	15583	0.00000000000000	12	5454	0	1	1	1	1	0.00000000000000	-999	5	603	784	255	383	0.56897562221226	0.56904078639396	0.06897562221226	0.06904078639396	-999	-999	-999	3	-999	0.06904078639396	-999
73954595	0	2010-05-04 T 13:25:23 UTC	Vegetarismus	15592	0.00000000000000	2	804	1	1	1	1	1	0.00000000000000	-999	5	604	784	25	383	0.56896476296629	0.56897562221226	0.06896476296629	0.06897562221226	-999	-999	-999	3	-999	0.06897562221226	-999
74795538	0	2010-05-26 T 09:00:55 UTC	Vegetarismus	15671	0.00000000000000	10	1374	1	1	1	1	1	0.00000000000000	-999	5	605	784	55	383	0.56891047295350	0.56896476296629	0.06891047295350	0.06896476296629	-999	-999	-999	3	-999	0.06896476296629	-999
74952974	0	2010-05-30 T 11:03:06 UTC	Vegetarismus	15688	1.00000000000000	54	4297	1	1	1	1	1	1.00000000000000	-999	5	606	784	183	383	0.56913248272376	0.56891047295350	0.06913248272376	0.06891047295350	-999	-999	-999	3	-999	0.06891047295350	-999
74955385	0	2010-05-30 T 11:58:38 UTC	Vegetarismus	15689	1.00000000000000	54	5517	0	4	11	1	7	0.39583325000000	0.19444433333333	5	607	784	261	383	0.56935426394304	0.56913248272376	0.06935426394304	0.06913248272376	0.37468814939043	38	1	3	-0.30555566666667	0.06913248272376	-0.02112382184698
75250247	0	2010-06-06 T 15:50:32 UTC	Vegetarismus	15739	0.00000000000000	46	5401	0	11	27	3	11	0.49783554545455	0.54761910000000	5	608	784	252	383	0.56910472560621	0.56935426394304	0.06910472560621	0.06935426394304	0.02173516394304	3	3	3	0.04761910000000	0.06935426394304	0.00330258763013
76010527	0	2010-06-26 T 09:40:24 UTC	Vegetarismus	15853	0.20000000000000	673	5855	0	5	10	1	5	0.44000000000000	0.50000000000000	5	609	784	275	383	0.56675300560458	0.56910472560621	0.06675300560457	0.06910472560621	0.06910472560621	7	3	3	0.00000000000000	0.06910472560621	0.00000000000000
76049503	0	2010-06-27 T 12:40:18 UTC	Vegetarismus	15865	0.50000000000000	454	6245	0	2	7	1	3	0.75000000000000	1.00000000000000	5	610	784	301	383	0.56646732222243	0.56675300560458	0.06646732222243	0.06675300560457	0.43324699439542	44	5	3	0.50000000000000	0.06675300560458	0.03337650280229
76050202	0	2010-06-27 T 13:00:39 UTC	Vegetarismus	15866	0.50000000000000	439	1097	0	73	82	1	2	0.60293075342466	0.60436034722222	5	611	784	37	383	0.56619339356559	0.56646732222243	0.06619339356559	0.06646732222243	0.03789302499979	4	4	3	0.10436034722222	0.06646732222243	0.00693655282606
76051112	0	2010-06-27 T 13:33:35 UTC	Vegetarismus	15867	0.50000000000000	454	6245	0	3	7	1	3	0.66666666666667	0.75000000000000	5	612	784	301	383	0.56591246997897	0.56619339356559	0.06591246997897	0.06619339356559	0.18380660643441	19	4	3	0.25000000000000	0.06619339356559	0.01654834839140
76060754	0	2010-06-27 T 19:10:19 UTC	Vegetarismus	15869	0.50000000000000	439	1097	0	74	82	1	2	0.60153979729730	0.60293075342466	5	613	784	37	383	0.56564308633884	0.56591246997897	0.06564308633884	0.06591246997897	0.03701828344569	4	4	3	0.10293075342466	0.06591246997897	0.00678442019502
76089363	0	2010-06-28 T 15:44:56 UTC	Vegetarismus	15875	0.50000000000000	454	6245	0	4	7	1	3	0.62500000000000	0.66666666666667	5	614	784	301	383	0.56536680457596	0.56564308633884	0.06536680457596	0.06564308633884	0.10102358032783	11	4	3	0.16666666666667	0.06564308633884	0.01094051438981
76093564	0	2010-06-28 T 17:43:41 UTC	Vegetarismus	15876	0.50000000000000	439	6453	0	28	41	1	4	0.52678571428572	0.52777777777778	5	615	784	320	383	0.56510185376753	0.56536680457596	0.06510185376753	0.06536680457596	0.03758902679818	4	3	3	0.02777777777778	0.06536680457596	0.00181574457155
76447767	0	2010-07-08 T 13:39:58 UTC	Vegetarismus	15900	1.00000000000000	33	5713	0	1	1	1	1	1.00000000000000	-999	5	616	784	268	383	0.56523432228171	0.56510185376753	0.06523432228171	0.06510185376753	-999	-999	-999	3	-999	0.06510185376753	-999
76780597	0	2010-07-18 T 00:22:17 UTC	Vegetarismus	15932	0.00000000000000	13	2649	1	1	1	1	1	0.00000000000000	-999	5	617	784	106	383	0.56516650647421	0.56523432228171	0.06516650647421	0.06523432228171	-999	-999	-999	3	-999	0.06523432228171	-999
76842376	0	2010-07-19 T 18:15:40 UTC	Vegetarismus	15944	1.00000000000000	154	4443	1	1	1	1	1	1.00000000000000	-999	5	618	784	194	383	0.56578364968159	0.56516650647421	0.06578364968159	0.06516650647421	-999	-999	-999	3	-999	0.06516650647421	-999
76842390	0	2010-07-19 T 18:16:11 UTC	Vegetarismus	15945	0.00000000000000	76	4513	0	1	1	1	1	0.00000000000000	-999	5	619	784	200	383	0.56538764333275	0.56578364968159	0.06538764333275	0.06578364968159	-999	-999	-999	3	-999	0.06578364968159	-999
77721456	0	2010-08-11 T 15:35:35 UTC	Vegetarismus	16036	1.00000000000000	73	4800	0	10	17	1	5	0.63333330000000	0.59259255555556	5	620	784	213	383	0.56567963551023	0.56538764333275	0.06567963551023	0.06538764333275	0.02720491222281	3	3	3	0.09259255555556	0.06538764333275	0.00605440899793
77721593	0	2010-08-11 T 15:39:26 UTC	Vegetarismus	16037	0.00000000000000	46	4800	0	11	17	1	5	0.57575754545455	0.63333330000000	5	621	784	213	383	0.56544025386837	0.56567963551023	0.06544025386837	0.06567963551023	0.06765366448977	7	4	3	0.13333330000000	0.06567963551023	0.00875728254538
77976577	0	2010-08-17 T 21:24:11 UTC	Vegetarismus	16066	1.00000000000000	41	4675	0	2	2	1	1	0.75000000000000	0.50000000000000	5	622	784	206	383	0.56560409843392	0.56544025386837	0.06560409843392	0.06544025386837	0.06544025386837	7	3	3	0.00000000000000	0.06544025386837	0.00000000000000
78663424	0	2010-09-03 T 19:22:32 UTC	Vegetarismus	16167	1.00000000000000	58	3949	1	1	1	1	1	1.00000000000000	-999	5	623	784	153	383	0.56583566765011	0.56560409843392	0.06583566765011	0.06560409843392	-999	-999	-999	3	-999	0.06560409843392	-999
78663434	0	2010-09-03 T 19:22:46 UTC	Vegetarismus	16168	1.00000000000000	60	7014	0	2	2	1	2	0.50000000000000	0.00000000000000	5	624	784	357	383	0.56607496234648	0.56583566765011	0.06607496234648	0.06583566765011	0.56583566765011	57	1	3	-0.50000000000000	0.06583566765011	-0.03291783382506
78924535	0	2010-09-09 T 20:25:22 UTC	Vegetarismus	16187	0.00000000000000	14	4754	0	2	4	1	2	0.00000000000000	0.00000000000000	5	625	784	212	383	0.56600217199541	0.56607496234648	0.06600217199541	0.06607496234648	0.56607496234648	57	1	3	-0.50000000000000	0.06607496234648	-0.03303748117324
79535369	0	2010-09-25 T 15:49:30 UTC	Vegetarismus	16258	0.00000000000000	34	6162	0	2	7	1	3	0.00000000000000	0.00000000000000	5	626	784	296	383	0.56582547334013	0.56600217199541	0.06582547334013	0.06600217199541	0.56600217199541	57	1	3	-0.50000000000000	0.06600217199541	-0.03300108599771
79547391	0	2010-09-25 T 21:23:09 UTC	Vegetarismus	16259	0.00000000000000	37	6453	0	30	41	1	4	0.50681816666667	0.52429465517241	5	627	784	320	383	0.56563330894205	0.56582547334013	0.06563330894204	0.06582547334013	0.04153081816772	5	3	3	0.02429465517241	0.06582547334013	0.00159920717636
79960344	0	2010-10-06 T 11:57:06 UTC	Vegetarismus	16276	1.00000000000000	5	4403	1	1	1	1	1	1.00000000000000	-999	5	628	784	191	383	0.56565324298079	0.56563330894205	0.06565324298079	0.06563330894204	-999	-999	-999	3	-999	0.06563330894205	-999
79960407	0	2010-10-06 T 11:59:01 UTC	Vegetarismus	16277	0.00000000000000	5	5517	0	5	11	1	7	0.31666660000000	0.39583325000000	5	629	784	261	383	0.56562728510591	0.56565324298079	0.06562728510591	0.06565324298079	0.16981999298079	17	2	3	-0.10416675000000	0.06565324298079	-0.00683888494827
80552520	0	2010-10-21 T 17:28:19 UTC	Vegetarismus	16326	0.00000000000000	36	3879	1	1	2	1	1	0.00000000000000	-999	5	630	784	152	383	0.56544045871257	0.56562728510591	0.06544045871257	0.06562728510591	-999	-999	-999	3	-999	0.06562728510591	-999
80552868	0	2010-10-21 T 17:36:54 UTC	Vegetarismus	16327	0.50000000000000	35	3879	1	2	2	1	1	0.25000000000000	0.00000000000000	5	631	784	152	383	0.56541945092500	0.56544045871257	0.06541945092500	0.06544045871257	0.56544045871257	57	1	3	-0.50000000000000	0.06544045871257	-0.03272022935629
80553068	0	2010-10-21 T 17:41:36 UTC	Vegetarismus	16328	0.00000000000000	14	4860	0	1	2	1	1	0.00000000000000	-999	5	632	784	216	383	0.56534685554975	0.56541945092500	0.06534685554975	0.06541945092500	-999	-999	-999	3	-999	0.06541945092500	-999
80553280	0	2010-10-21 T 17:47:02 UTC	Vegetarismus	16329	1.00000000000000	24	4860	0	2	2	1	1	0.50000000000000	0.00000000000000	5	633	784	216	383	0.56544250195755	0.56534685554975	0.06544250195755	0.06534685554975	0.56534685554975	57	1	3	-0.50000000000000	0.06534685554975	-0.03267342777488
80589525	0	2010-10-22 T 12:52:10 UTC	Vegetarismus	16331	1.00000000000000	3	7184	0	120	188	1	16	0.47928661666667	0.47491087394958	5	634	784	365	383	0.56545445479884	0.56544250195755	0.06545445479884	0.06544250195755	0.09053162800797	10	3	3	-0.02508912605042	0.06544250195755	-0.00164189518067
80858354	0	2010-10-29 T 08:33:30 UTC	Vegetarismus	16363	0.69135800000000	6162	4884	0	1	1	1	1	0.69135800000000	-999	5	635	784	217	383	0.57218722964506	0.56545445479884	0.07218722964506	0.06545445479884	-999	-999	-999	3	-999	0.06545445479884	-999
81856455	0	2010-11-23 T 18:52:34 UTC	Vegetarismus	16470	0.00000000000000	4	6932	0	1	1	1	1	0.00000000000000	-999	5	636	784	351	383	0.57216736789489	0.57218722964506	0.07216736789489	0.07218722964506	-999	-999	-999	3	-999	0.07218722964506	-999
82132001	0	2010-12-01 T 00:06:16 UTC	Vegetarismus	16484	1.00000000000000	157	5910	0	1	6	1	1	1.00000000000000	-999	5	637	784	278	383	0.57274947328648	0.57216736789489	0.07274947328648	0.07216736789489	-999	-999	-999	3	-999	0.07216736789489	-999
82214079	0	2010-12-03 T 09:24:35 UTC	Vegetarismus	16495	0.50000000000000	132	3370	1	1	1	1	1	0.50000000000000	-999	5	638	784	132	383	0.57266634758446	0.57274947328648	0.07266634758446	0.07274947328648	-999	-999	-999	3	-999	0.07274947328648	-999
82214082	0	2010-12-03 T 09:24:43 UTC	Vegetarismus	16496	1.00000000000000	132	6959	0	19	23	2	16	0.50780194736842	0.48045761111111	5	639	784	354	383	0.57315407437638	0.57266634758446	0.07315407437638	0.07266634758446	0.09220873647335	10	3	3	-0.01954238888889	0.07266634758446	-0.00142007402363
82244704	0	2010-12-04 T 00:01:28 UTC	Vegetarismus	16500	1.00000000000000	83	7184	0	128	188	1	16	0.50401870312500	0.50011333858268	5	640	784	365	383	0.57346018137518	0.57315407437638	0.07346018137518	0.07315407437638	0.07304073579370	8	3	3	0.00011333858268	0.07315407437638	0.00000829117911
82493606	0	2010-12-10 T 14:28:59 UTC	Vegetarismus	16530	0.50000000000000	272	5910	0	2	6	1	1	0.75000000000000	1.00000000000000	5	641	784	278	383	0.57328794476338	0.57346018137518	0.07328794476338	0.07346018137518	0.42653981862482	43	5	3	0.50000000000000	0.07346018137518	0.03673009068759
82493645	0	2010-12-10 T 14:29:43 UTC	Vegetarismus	16531	1.00000000000000	80	5910	0	3	6	1	1	0.83333333333333	0.75000000000000	5	642	784	278	383	0.57358200079249	0.57328794476338	0.07358200079249	0.07328794476338	0.17671205523662	18	4	3	0.25000000000000	0.07328794476338	0.01832198619085
82496542	0	2010-12-10 T 15:56:11 UTC	Vegetarismus	16532	1.00000000000000	34	7184	0	129	188	1	16	0.50786351937985	0.50401870312500	5	643	784	365	383	0.57370685191692	0.57358200079249	0.07370685191692	0.07358200079249	0.06956329766749	7	3	3	0.00401870312500	0.07358200079249	0.00029570421653
82670572	0	2010-12-15 T 00:45:37 UTC	Vegetarismus	16552	1.00000000000000	18	4024	1	1	1	1	1	1.00000000000000	-999	5	644	784	160	383	0.57377291997727	0.57370685191692	0.07377291997727	0.07370685191692	-999	-999	-999	3	-999	0.07370685191692	-999
82689491	0	2010-12-15 T 14:54:27 UTC	Vegetarismus	16558	1.00000000000000	18	781	1	1	1	1	1	1.00000000000000	-999	5	645	784	23	383	0.57383896756198	0.57377291997727	0.07383896756198	0.07377291997727	-999	-999	-999	3	-999	0.07377291997727	-999
82962991	0	2010-12-22 T 17:47:18 UTC	Vegetarismus	16587	1.00000000000000	14	1107	1	1	1	1	1	1.00000000000000	-999	5	646	784	38	383	0.57389032375575	0.57383896756198	0.07389032375575	0.07383896756198	-999	-999	-999	3	-999	0.07383896756198	-999
83003300	0	2010-12-23 T 19:35:21 UTC	Vegetarismus	16590	1.00000000000000	9	119	1	1	1	1	1	1.00000000000000	-999	5	647	784	3	383	0.57392333191603	0.57389032375575	0.07392333191603	0.07389032375575	-999	-999	-999	3	-999	0.07389032375575	-999
83471413	0	2011-01-05 T 09:11:32 UTC	Vegetarismus	16622	0.75000000000000	203	6520	0	20	27	3	22	0.45606540000000	0.44059515789474	5	648	784	324	383	0.57423044414277	0.57392333191603	0.07423044414277	0.07392333191603	0.13332817402129	14	3	3	-0.05940484210526	0.07392333191603	-0.00439140386037
83569174	0	2011-01-07 T 09:37:21 UTC	Vegetarismus	16640	0.00000000000000	11	5970	0	2	3	1	1	0.50000000000000	1.00000000000000	5	649	784	283	383	0.57417617698051	0.57423044414277	0.07417617698051	0.07423044414277	0.42576955585723	43	5	3	0.50000000000000	0.07423044414277	0.03711522207139
83728614	0	2011-01-10 T 21:04:44 UTC	Vegetarismus	16646	1.00000000000000	73	6453	0	33	41	1	4	0.52134984848485	0.50639203125000	5	650	784	320	383	0.57444307093672	0.57417617698051	0.07444307093672	0.07417617698051	0.06778414573051	7	3	3	0.00639203125000	0.07417617698051	0.00047413644126
83738442	0	2011-01-11 T 06:55:53 UTC	Vegetarismus	16647	0.53333300000000	3018	6429	0	5	6	2	6	0.44952380000000	0.42857150000000	5	651	784	317	383	0.57340472236543	0.57444307093672	0.07340472236543	0.07444307093672	0.14587157093672	15	3	3	-0.07142850000000	0.07444307093672	-0.00531735689240
83904954	0	2011-01-15 T 09:06:38 UTC	Vegetarismus	16692	1.00000000000000	11	5970	0	3	3	1	1	0.66666666666667	0.50000000000000	5	652	784	283	383	0.57344399087859	0.57340472236543	0.07344399087858	0.07340472236543	0.07340472236543	8	3	3	0.00000000000000	0.07340472236543	0.00000000000000
83937716	0	2011-01-15 T 22:24:28 UTC	Vegetarismus	16703	1.00000000000000	18	4282	1	1	1	1	1	1.00000000000000	-999	5	653	784	182	383	0.57350823285390	0.57344399087859	0.07350823285390	0.07344399087858	-999	-999	-999	3	-999	0.07344399087859	-999
84002051	0	2011-01-17 T 11:12:40 UTC	Vegetarismus	16713	1.00000000000000	18	4448	1	1	1	1	1	1.00000000000000	-999	5	654	784	195	383	0.57357245548166	0.57350823285390	0.07357245548166	0.07350823285390	-999	-999	-999	3	-999	0.07350823285390	-999
84035744	0	2011-01-17 T 23:37:16 UTC	Vegetarismus	16720	1.00000000000000	16	7419	0	1	2	1	1	1.00000000000000	-999	5	655	784	382	383	0.57362952602655	0.57357245548166	0.07362952602655	0.07357245548166	-999	-999	-999	3	-999	0.07357245548166	-999
84205086	0	2011-01-21 T 13:50:25 UTC	Vegetarismus	16758	1.00000000000000	89	5910	0	4	6	1	1	0.87500000000000	0.83333333333333	5	656	784	278	383	0.57394670232364	0.57362952602655	0.07394670232364	0.07362952602655	0.25970380730678	26	5	3	0.33333333333333	0.07362952602655	0.02454317534218
84205564	0	2011-01-21 T 14:01:00 UTC	Vegetarismus	16759	1.00000000000000	89	7184	0	131	188	1	16	0.51537705343512	0.51164918461539	5	657	784	365	383	0.57426340707765	0.57394670232364	0.07426340707765	0.07394670232364	0.06229751770825	7	3	3	0.01164918461539	0.07394670232364	0.00086141878707
84207837	0	2011-01-21 T 14:53:56 UTC	Vegetarismus	16762	1.00000000000000	89	5910	0	5	6	1	1	0.90000000000000	0.87500000000000	5	658	784	278	383	0.57457964133937	0.57426340707765	0.07457964133936	0.07426340707765	0.30073659292235	31	5	3	0.37500000000000	0.07426340707765	0.02784877765412
84209090	0	2011-01-21 T 15:24:56 UTC	Vegetarismus	16767	1.00000000000000	89	7184	0	132	188	1	16	0.51904843939394	0.51537705343512	5	659	784	365	383	0.57489540615644	0.57457964133937	0.07489540615644	0.07457964133936	0.05920258790425	6	3	3	0.01537705343512	0.07457964133937	0.00114681513005
84227258	0	2011-01-21 T 21:49:14 UTC	Vegetarismus	16768	0.50000000000000	72	7184	0	133	188	1	16	0.51890521804511	0.51904843939394	5	660	784	365	383	0.57485046104735	0.57489540615644	0.07485046104735	0.07489540615644	0.05584696676250	6	3	3	0.01904843939394	0.07489540615644	0.00142664060506
84257530	0	2011-01-22 T 17:00:50 UTC	Vegetarismus	16771	1.00000000000000	91	7184	0	134	188	1	16	0.52249547761194	0.51890521804511	5	661	784	365	383	0.57517267815441	0.57485046104735	0.07517267815441	0.07485046104735	0.05594524300224	6	3	3	0.01890521804511	0.07485046104735	0.00141506428688
84258193	0	2011-01-22 T 17:14:32 UTC	Vegetarismus	16772	0.00000000000000	43	7184	0	135	188	1	16	0.51862514074074	0.52249547761194	5	662	784	365	383	0.57496676850965	0.57517267815441	0.07496676850965	0.07517267815441	0.05267720054247	6	3	3	0.02249547761194	0.07517267815441	0.00169104529845
84259076	0	2011-01-22 T 17:34:47 UTC	Vegetarismus	16773	1.00000000000000	25	4982	0	3	3	1	2	0.66666666666667	0.50000000000000	5	663	784	225	383	0.57505521538564	0.57496676850965	0.07505521538564	0.07496676850965	0.07496676850965	8	3	3	0.00000000000000	0.07496676850965	0.00000000000000
84259290	0	2011-01-22 T 17:39:38 UTC	Vegetarismus	16774	0.00000000000000	47	7184	0	136	188	1	16	0.51481172058824	0.51862514074074	5	664	784	365	383	0.57483033212131	0.57505521538564	0.07483033212131	0.07505521538564	0.05643007464490	6	3	3	0.01862514074074	0.07505521538564	0.00139791394988
84303133	0	2011-01-23 T 15:41:17 UTC	Vegetarismus	16781	0.00000000000000	8	6396	0	1	1	1	1	0.00000000000000	-999	5	665	784	314	383	0.57479207163479	0.57483033212131	0.07479207163479	0.07483033212131	-999	-999	-999	3	-999	0.07483033212131	-999
84303348	0	2011-01-23 T 15:42:50 UTC	Vegetarismus	16782	0.00000000000000	219	6959	0	22	23	2	16	0.48401077272727	0.50705890476191	5	666	784	354	383	0.57374666533236	0.57479207163479	0.07374666533236	0.07479207163479	0.06773316687288	7	3	3	0.00705890476191	0.07479207163479	0.00052795011062
84498798	0	2011-01-27 T 21:10:45 UTC	Vegetarismus	16824	0.00000000000000	13	1339	1	1	1	1	1	0.00000000000000	-999	5	667	784	53	383	0.57368472880216	0.57374666533236	0.07368472880216	0.07374666533236	-999	-999	-999	3	-999	0.07374666533236	-999
84545841	0	2011-01-28 T 21:46:06 UTC	Vegetarismus	16831	1.00000000000000	4	1097	0	75	82	1	2	0.60685260000000	0.60153979729730	5	668	784	37	383	0.57369888868960	0.57368472880216	0.07369888868960	0.07368472880216	0.02785506849514	3	4	3	0.10153979729730	0.07368472880216	0.00748193242648
84545980	0	2011-01-28 T 21:50:27 UTC	Vegetarismus	16832	0.00000000000000	13	1097	0	76	82	1	2	0.59886769736842	0.60685260000000	5	669	784	37	383	0.57363696605835	0.57369888868960	0.07363696605835	0.07369888868960	0.03315371131040	4	4	3	0.10685260000000	0.07369888868960	0.00787491787359
84548179	0	2011-01-28 T 22:56:49 UTC	Vegetarismus	16833	0.50000000000000	609	6001	0	3	9	1	4	0.33333333333333	0.25000000000000	5	670	784	286	383	0.57326650309374	0.57363696605835	0.07326650309374	0.07363696605835	0.32363696605835	33	2	3	-0.25000000000000	0.07363696605835	-0.01840924151459
84548739	0	2011-01-28 T 23:16:07 UTC	Vegetarismus	16834	0.66666700000000	352	6001	0	4	9	1	4	0.41666675000000	0.33333333333333	5	671	784	286	383	0.57353731168093	0.57326650309374	0.07353731168093	0.07326650309374	0.23993316976041	24	2	3	-0.16666666666667	0.07326650309374	-0.01221108384896
84549795	0	2011-01-29 T 00:03:37 UTC	Vegetarismus	16835	1.00000000000000	239	6001	0	5	9	1	4	0.53333340000000	0.41666675000000	5	672	784	286	383	0.57437521785239	0.57353731168093	0.07437521785239	0.07353731168093	0.15687056168093	16	3	3	-0.08333325000000	0.07353731168093	-0.00612810317863
84550217	0	2011-01-29 T 00:25:33 UTC	Vegetarismus	16836	0.50000000000000	294	6001	0	6	9	1	4	0.52777783333333	0.53333340000000	5	673	784	286	383	0.57419589169728	0.57437521785239	0.07419589169728	0.07437521785239	0.04104181785239	5	3	3	0.03333340000000	0.07437521785239	0.00247917888676
84550294	0	2011-01-29 T 00:30:43 UTC	Vegetarismus	16837	1.00000000000000	4	6001	0	7	9	1	4	0.59523814285714	0.52777783333333	5	674	784	286	383	0.57420985935706	0.57419589169728	0.07420985935706	0.07419589169728	0.04641805836395	5	3	3	0.02777783333333	0.07419589169728	0.00206100111358
84551930	0	2011-01-29 T 02:31:03 UTC	Vegetarismus	16838	1.00000000000000	65	7184	0	139	188	1	16	0.52168628776978	0.51822024637681	5	675	784	365	383	0.57443670546289	0.57420985935706	0.07443670546289	0.07420985935706	0.05598961298025	6	3	3	0.01822024637681	0.07420985935706	0.00135212192107
84552162	0	2011-01-29 T 02:51:25 UTC	Vegetarismus	16839	1.00000000000000	24	6001	0	8	9	1	4	0.64583337500000	0.59523814285714	5	676	784	286	383	0.57452040293701	0.57443670546289	0.07452040293701	0.07443670546289	0.02080143739425	3	3	3	0.09523814285714	0.07443670546289	0.00708921358869
84552816	0	2011-01-29 T 03:41:41 UTC	Vegetarismus	16840	0.00000000000000	182	7184	0	140	188	1	16	0.51795995714286	0.52168628776978	5	677	784	365	383	0.57366481126904	0.57452040293701	0.07366481126903	0.07452040293701	0.05283411516723	6	3	3	0.02168628776978	0.07452040293701	0.00161607090281
84983543	0	2011-02-07 T 16:30:11 UTC	Vegetarismus	16884	0.00000000000000	16	7419	0	2	2	1	1	0.50000000000000	1.00000000000000	5	678	784	382	383	0.57358971626564	0.57366481126904	0.07358971626564	0.07366481126903	0.42633518873096	43	5	3	0.50000000000000	0.07366481126904	0.03683240563452
85641938	0	2011-02-22 T 21:32:42 UTC	Vegetarismus	16947	0.00000000000000	1	1349	1	1	1	1	1	0.00000000000000	-999	5	679	784	54	383	0.57358502348071	0.57358971626564	0.07358502348071	0.07358971626564	-999	-999	-999	3	-999	0.07358971626564	-999
85863491	0	2011-02-28 T 07:53:01 UTC	Vegetarismus	16975	0.50000000000000	2442	4568	0	2	4	1	3	0.25000000000000	0.00000000000000	5	680	784	204	383	0.57214366126574	0.57358502348071	0.07214366126574	0.07358502348071	0.57358502348071	58	1	3	-0.50000000000000	0.07358502348071	-0.03679251174036
85863515	0	2011-02-28 T 07:54:06 UTC	Vegetarismus	16976	1.00000000000000	43	1498	1	2	2	1	2	1.00000000000000	1.00000000000000	5	681	784	65	383	0.57229118255515	0.57214366126574	0.07229118255515	0.07214366126574	0.42785633873426	43	5	3	0.50000000000000	0.07214366126574	0.03607183063287
85863521	0	2011-02-28 T 07:54:16 UTC	Vegetarismus	16977	0.00000000000000	219	4568	0	3	4	1	3	0.16666666666667	0.25000000000000	5	682	784	204	383	0.57128798266257	0.57229118255515	0.07128798266257	0.07229118255515	0.32229118255515	33	2	3	-0.25000000000000	0.07229118255515	-0.01807279563879
87556036	0	2011-04-10 T 22:35:09 UTC	Vegetarismus	17105	0.00000000000000	31	5910	0	6	6	1	1	0.75000000000000	0.90000000000000	5	683	784	278	383	0.57114626129334	0.57128798266257	0.07114626129334	0.07128798266257	0.32871201733743	33	5	3	0.40000000000000	0.07128798266257	0.02851519306503
87556056	0	2011-04-10 T 22:36:02 UTC	Vegetarismus	17106	1.00000000000000	69	1097	0	77	82	1	2	0.60407720779221	0.59886769736842	5	684	784	37	383	0.57138292797044	0.57114626129334	0.07138292797044	0.07114626129334	0.02772143607508	3	3	3	0.09886769736842	0.07114626129334	0.00703406703044
87558474	0	2011-04-11 T 00:03:48 UTC	Vegetarismus	17107	0.00000000000000	29	7184	0	145	188	1	16	0.52768547586207	0.53134995833333	5	685	784	365	383	0.57125043178929	0.57138292797044	0.07125043178929	0.07138292797044	0.04003296963711	5	3	3	0.03134995833333	0.07138292797044	0.00223785181758
87957363	0	2011-04-21 T 10:14:39 UTC	Vegetarismus	17132	0.00000000000000	29	4311	1	1	1	1	1	0.00000000000000	-999	5	686	784	184	383	0.57111799704213	0.57125043178929	0.07111799704213	0.07125043178929	-999	-999	-999	3	-999	0.07125043178929	-999
87957384	0	2011-04-21 T 10:14:58 UTC	Vegetarismus	17133	0.00000000000000	29	7164	0	1	1	1	1	0.00000000000000	-999	5	687	784	364	383	0.57098562368625	0.57111799704213	0.07098562368625	0.07111799704213	-999	-999	-999	3	-999	0.07111799704213	-999
88092137	0	2011-04-25 T 10:38:39 UTC	Vegetarismus	17140	1.00000000000000	8	2265	1	1	1	1	1	1.00000000000000	-999	5	688	784	84	383	0.57101305273842	0.57098562368625	0.07101305273842	0.07098562368625	-999	-999	-999	3	-999	0.07098562368625	-999
88092194	0	2011-04-25 T 10:39:02 UTC	Vegetarismus	17141	0.66666700000000	249	5383	0	9	9	1	8	0.66931222222222	0.66964287500000	5	689	784	250	383	0.57120302396791	0.57101305273842	0.07120302396790	0.07101305273842	0.09862982226158	10	4	3	0.16964287500000	0.07101305273842	0.01204685842907
88208226	0	2011-04-28 T 11:42:36 UTC	Vegetarismus	17146	0.00000000000000	6	2388	1	1	1	1	1	0.00000000000000	-999	5	690	784	92	383	0.57117568975611	0.57120302396791	0.07117568975611	0.07120302396790	-999	-999	-999	3	-999	0.07120302396791	-999
88842958	0	2011-05-14 T 22:15:13 UTC	Vegetarismus	17212	0.00000000000000	45	5645	0	1	1	1	1	0.00000000000000	-999	5	691	784	265	383	0.57097076652555	0.57117568975611	0.07097076652555	0.07117568975611	-999	-999	-999	3	-999	0.07117568975611	-999
89061296	0	2011-05-20 T 11:55:18 UTC	Vegetarismus	17235	1.00000000000000	34	7332	0	7	10	1	9	1.00000000000000	1.00000000000000	5	692	784	376	383	0.57108703368377	0.57097076652555	0.07108703368377	0.07097076652555	0.42902923347445	43	5	3	0.50000000000000	0.07097076652555	0.03548538326278
89544406	0	2011-06-01 T 21:02:48 UTC	Vegetarismus	17284	0.00000000000000	124	2071	1	1	1	1	1	0.00000000000000	-999	5	693	784	79	383	0.57052315430187	0.57108703368377	0.07052315430187	0.07108703368377	-999	-999	-999	3	-999	0.07108703368377	-999
89544430	0	2011-06-01 T 21:03:19 UTC	Vegetarismus	17285	0.50000000000000	205	6180	0	254	262	1	92	0.48151967716536	0.48144663241107	5	694	784	297	383	0.57040822269656	0.57052315430187	0.07040822269656	0.07052315430187	0.08907652189080	9	3	3	-0.01855336758893	0.07052315430187	-0.00130844200529
89950818	0	2011-06-12 T 14:19:25 UTC	Vegetarismus	17332	0.66666700000000	49	6428	0	62	62	1	2	0.45138248387097	0.44785322950820	5	695	784	316	383	0.57044570455900	0.57040822269656	0.07044570455900	0.07040822269656	0.12255499318836	13	3	3	-0.05214677049180	0.07040822269656	-0.00367156142969
90136872	0	2011-06-17 T 07:14:27 UTC	Vegetarismus	17345	1.00000000000000	9	2598	1	1	1	1	1	1.00000000000000	-999	5	696	784	105	383	0.57047642406713	0.57044570455900	0.07047642406713	0.07044570455900	-999	-999	-999	3	-999	0.07044570455900	-999
90169670	0	2011-06-17 T 23:33:36 UTC	Vegetarismus	17346	0.00000000000000	65	6296	0	6	6	1	6	0.33333333333333	0.40000000000000	5	697	784	305	383	0.57018192733078	0.57047642406713	0.07018192733078	0.07047642406713	0.17047642406713	18	2	3	-0.10000000000000	0.07047642406713	-0.00704764240671
90329300	0	2011-06-21 T 21:44:46 UTC	Vegetarismus	17361	0.00000000000000	12	3762	1	1	1	1	1	0.00000000000000	-999	5	698	784	147	383	0.57012759194759	0.57018192733078	0.07012759194759	0.07018192733078	-999	-999	-999	3	-999	0.07018192733078	-999
90329373	0	2011-06-21 T 21:47:32 UTC	Vegetarismus	17362	1.00000000000000	12	6453	0	34	41	1	4	0.53542779411765	0.52134984848485	5	699	784	320	383	0.57016855265728	0.57012759194759	0.07016855265728	0.07012759194759	0.04877774346274	5	3	3	0.02134984848485	0.07012759194759	0.00149721346269
91877780	0	2011-07-30 T 11:00:23 UTC	Vegetarismus	17487	1.00000000000000	17	336	1	1	1	1	1	1.00000000000000	-999	5	700	784	8	383	0.57022656696889	0.57016855265728	0.07022656696889	0.07016855265728	-999	-999	-999	3	-999	0.07016855265728	-999
91947843	0	2011-08-01 T 09:00:27 UTC	Vegetarismus	17492	1.00000000000000	82	6205	0	3	3	1	2	0.66666666666667	0.50000000000000	5	701	784	298	383	0.57050618090070	0.57022656696889	0.07050618090070	0.07022656696889	0.07022656696889	8	3	3	0.00000000000000	0.07022656696889	0.00000000000000
92741858	0	2011-08-22 T 12:12:50 UTC	Vegetarismus	17550	0.00000000000000	2	4367	1	1	1	1	1	0.00000000000000	-999	5	702	784	187	383	0.57049712797728	0.57050618090070	0.07049712797728	0.07050618090070	-999	-999	-999	3	-999	0.07050618090070	-999
93602551	0	2011-09-13 T 13:34:26 UTC	Vegetarismus	17598	0.00000000000000	45	4752	0	2	2	2	2	0.00000000000000	0.00000000000000	5	703	784	211	383	0.57029351313024	0.57049712797728	0.07029351313024	0.07049712797728	0.57049712797728	58	1	3	-0.50000000000000	0.07049712797728	-0.03524856398864
93649889	0	2011-09-14 T 16:52:13 UTC	Vegetarismus	17599	1.00000000000000	10	6937	0	4	7	1	2	0.75000000000000	0.66666666666667	5	704	784	352	383	0.57032759166647	0.57029351313024	0.07032759166647	0.07029351313024	0.09637315353643	10	4	3	0.16666666666667	0.07029351313024	0.01171558552171
93800788	0	2011-09-18 T 22:27:56 UTC	Vegetarismus	17608	0.00000000000000	37	1097	0	78	82	1	2	0.59633262820513	0.60407720779221	5	705	784	37	383	0.57016028713232	0.57032759166647	0.07016028713232	0.07032759166647	0.03374961612574	4	4	3	0.10407720779221	0.07032759166647	0.00731949937140
94433946	0	2011-10-05 T 23:08:06 UTC	Vegetarismus	17656	0.00000000000000	7	2458	1	1	1	1	1	0.00000000000000	-999	5	706	784	98	383	0.57012864596431	0.57016028713232	0.07012864596431	0.07016028713232	-999	-999	-999	3	-999	0.07016028713232	-999
94818230	0	2011-10-15 T 18:39:34 UTC	Vegetarismus	17684	0.00000000000000	10	842	1	1	1	1	1	0.00000000000000	-999	5	707	784	27	383	0.57008345038725	0.57012864596431	0.07008345038725	0.07012864596431	-999	-999	-999	3	-999	0.07012864596431	-999
94818236	0	2011-10-15 T 18:39:51 UTC	Vegetarismus	17685	0.00000000000000	10	5669	0	7	10	2	9	0.51190471428571	0.59722216666667	5	708	784	266	383	0.57003826197516	0.57008345038725	0.07003826197516	0.07008345038725	0.02713871627942	3	3	3	0.09722216666667	0.07008345038725	0.00681366489412
94890068	0	2011-10-17 T 14:04:16 UTC	Vegetarismus	17688	0.00000000000000	9	2494	1	1	1	1	1	0.00000000000000	-999	5	709	784	101	383	0.56999759852892	0.57003826197516	0.06999759852892	0.07003826197516	-999	-999	-999	3	-999	0.07003826197516	-999
95584425	0	2011-11-04 T 15:10:38 UTC	Vegetarismus	17756	1.00000000000000	9	6560	0	1	1	1	1	1.00000000000000	-999	5	710	784	326	383	0.57002827038637	0.56999759852892	0.07002827038637	0.06999759852892	-999	-999	-999	3	-999	0.06999759852892	-999
95691155	0	2011-11-07 T 10:41:15 UTC	Vegetarismus	17766	1.00000000000000	13	610	1	1	2	1	1	1.00000000000000	-999	5	711	784	15	383	0.57007256645640	0.57002827038637	0.07007256645640	0.07002827038637	-999	-999	-999	3	-999	0.07002827038637	-999
95691196	0	2011-11-07 T 10:42:20 UTC	Vegetarismus	17767	0.00000000000000	13	610	1	2	2	1	1	0.50000000000000	1.00000000000000	5	712	784	15	383	0.57001384312327	0.57007256645640	0.07001384312327	0.07007256645640	0.42992743354360	43	5	3	0.50000000000000	0.07007256645640	0.03503628322820
96119676	0	2011-11-17 T 23:31:50 UTC	Vegetarismus	17793	1.00000000000000	19	5020	0	1	1	1	1	1.00000000000000	-999	5	713	784	232	383	0.57007856929171	0.57001384312327	0.07007856929171	0.07001384312327	-999	-999	-999	3	-999	0.07001384312327	-999
96676663	0	2011-12-02 T 21:49:45 UTC	Vegetarismus	17866	0.53846200000000	695	1097	0	79	82	1	2	0.59560008860760	0.59633262820513	5	714	784	37	383	0.56990543360517	0.57007856929171	0.06990543360517	0.07007856929171	0.02625405891342	3	3	3	0.09633262820513	0.07007856929171	0.00675085276073
96741615	0	2011-12-04 T 18:45:59 UTC	Vegetarismus	17876	0.00000000000000	11	1097	0	80	82	1	2	0.58815508750000	0.59560008860760	5	715	784	37	383	0.56985604293841	0.56990543360517	0.06985604293841	0.06990543360517	0.02569465500243	3	3	3	0.09560008860760	0.06990543360517	0.00668296564681
96741877	0	2011-12-04 T 18:52:05 UTC	Vegetarismus	17877	1.00000000000000	25	1097	0	81	82	1	2	0.59323959259259	0.58815508750000	5	716	784	37	383	0.56994074962781	0.56985604293841	0.06994074962781	0.06985604293841	0.01829904456159	2	3	3	0.08815508750000	0.06985604293841	0.00615816557764
97555947	0	2011-12-26 T 16:18:45 UTC	Vegetarismus	17940	1.00000000000000	118	183	1	1	1	1	1	1.00000000000000	-999	5	717	784	5	383	0.57034011526021	0.56994074962781	0.07034011526021	0.06994074962781	-999	-999	-999	3	-999	0.06994074962781	-999
97555958	0	2011-12-26 T 16:19:06 UTC	Vegetarismus	17941	0.40000000000000	773	6512	0	2	2	1	2	0.55714300000000	0.71428600000000	5	718	784	323	383	0.56931014929366	0.57034011526021	0.06931014929366	0.07034011526021	0.14394588473979	15	4	3	0.21428600000000	0.07034011526021	0.01507290193865
97609509	0	2011-12-27 T 22:07:44 UTC	Vegetarismus	17948	1.00000000000000	21	5642	0	1	5	1	2	1.00000000000000	-999	5	719	784	264	383	0.56938088505666	0.56931014929366	0.06938088505666	0.06931014929366	-999	-999	-999	3	-999	0.06931014929366	-999
97610223	0	2011-12-27 T 22:24:20 UTC	Vegetarismus	17949	0.00000000000000	19	5642	0	2	5	1	2	0.50000000000000	1.00000000000000	5	720	784	264	383	0.56929628959510	0.56938088505666	0.06929628959510	0.06938088505666	0.43061911494334	44	5	3	0.50000000000000	0.06938088505666	0.03469044252833
97749970	0	2011-12-31 T 01:12:41 UTC	Vegetarismus	17966	1.00000000000000	17	6059	0	1	1	1	1	1.00000000000000	-999	5	721	784	292	383	0.56935353760389	0.56929628959510	0.06935353760389	0.06929628959510	-999	-999	-999	3	-999	0.06929628959510	-999
97762095	0	2011-12-31 T 12:21:57 UTC	Vegetarismus	17968	1.00000000000000	23	5642	0	3	5	1	2	0.66666666666667	0.50000000000000	5	722	784	264	383	0.56943096657338	0.56935353760389	0.06943096657338	0.06935353760389	0.06935353760389	7	3	3	0.00000000000000	0.06935353760389	0.00000000000000
97767818	0	2011-12-31 T 14:35:50 UTC	Vegetarismus	17969	1.00000000000000	23	6643	0	9	13	1	4	0.44444444444444	0.37500000000000	5	723	784	335	383	0.56950836770487	0.56943096657338	0.06950836770487	0.06943096657338	0.19443096657338	20	2	3	-0.12500000000000	0.06943096657338	-0.00867887082167
97790309	0	2012-01-01 T 11:40:46 UTC	Vegetarismus	17971	0.00000000000000	3	4540	0	19	19	2	14	0.49612184210526	0.52368416666667	5	724	784	202	383	0.56949501442774	0.56950836770487	0.06949501442774	0.06950836770487	0.04582420103820	5	3	3	0.02368416666667	0.06950836770487	0.00164624776545
98113913	0	2012-01-08 T 23:26:17 UTC	Vegetarismus	17986	1.00000000000000	39	5060	0	1	3	1	1	1.00000000000000	-999	5	725	784	235	383	0.56962619723878	0.56949501442774	0.06962619723878	0.06949501442774	-999	-999	-999	3	-999	0.06949501442774	-999
98114043	0	2012-01-08 T 23:32:10 UTC	Vegetarismus	17987	1.00000000000000	86	6798	0	13	14	1	5	0.53846153846154	0.50000000000000	5	726	784	338	383	0.56991518982143	0.56962619723878	0.06991518982143	0.06962619723878	0.06962619723878	7	3	3	0.00000000000000	0.06962619723878	0.00000000000000
98114070	0	2012-01-08 T 23:33:11 UTC	Vegetarismus	17988	0.00000000000000	48	6798	0	14	14	1	5	0.50000000000000	0.53846153846154	5	727	784	338	383	0.56970167346493	0.56991518982143	0.06970167346493	0.06991518982143	0.03145365135989	4	3	3	0.03846153846154	0.06991518982143	0.00268904576236
98114252	0	2012-01-08 T 23:41:42 UTC	Vegetarismus	17989	0.00000000000000	37	5060	0	2	3	1	1	0.50000000000000	1.00000000000000	5	728	784	235	383	0.56953719710045	0.56970167346493	0.06953719710045	0.06970167346493	0.43029832653507	44	5	3	0.50000000000000	0.06970167346493	0.03485083673247
98114460	0	2012-01-08 T 23:52:19 UTC	Vegetarismus	17990	1.00000000000000	68	5060	0	3	3	1	1	0.66666666666667	0.50000000000000	5	729	784	235	383	0.56976547740708	0.56953719710045	0.06976547740708	0.06953719710045	0.06953719710045	7	3	3	0.00000000000000	0.06953719710045	0.00000000000000
98882172	0	2012-01-26 T 20:18:49 UTC	Vegetarismus	18030	1.00000000000000	7	3649	1	1	1	1	1	1.00000000000000	-999	5	730	784	143	383	0.56978896310622	0.56976547740708	0.06978896310622	0.06976547740708	-999	-999	-999	3	-999	0.06976547740708	-999
98883748	0	2012-01-26 T 21:02:09 UTC	Vegetarismus	18031	0.00000000000000	7	6643	0	10	13	1	4	0.40000000000000	0.44444444444444	5	731	784	335	383	0.56975786108858	0.56978896310622	0.06975786108858	0.06978896310622	0.12534451866178	13	3	3	-0.05555555555556	0.06978896310622	-0.00387716461701
99442537	0	2012-02-09 T 08:42:14 UTC	Vegetarismus	18086	0.00000000000000	3	1978	1	1	1	1	1	0.00000000000000	-999	5	732	784	77	383	0.56974453269184	0.56975786108858	0.06974453269184	0.06975786108858	-999	-999	-999	3	-999	0.06975786108858	-999
99451478	0	2012-02-09 T 12:59:47 UTC	Vegetarismus	18088	0.00000000000000	8	5642	0	4	5	1	2	0.50000000000000	0.66666666666667	5	733	784	264	383	0.56970899334898	0.56974453269184	0.06970899334898	0.06974453269184	0.09692213397483	10	4	3	0.16666666666667	0.06974453269184	0.01162408878197
99452486	0	2012-02-09 T 13:29:38 UTC	Vegetarismus	18089	1.00000000000000	8	6643	0	11	13	1	4	0.45454545454546	0.40000000000000	5	734	784	335	383	0.56973583223010	0.56970899334898	0.06973583223010	0.06970899334898	0.16970899334898	17	2	3	-0.10000000000000	0.06970899334898	-0.00697089933490
99833438	0	2012-02-18 T 17:00:18 UTC	Vegetarismus	18114	1.00000000000000	17	6309	0	19	19	1	4	0.21578947368421	0.17222222222222	5	735	784	307	383	0.56979285373725	0.56973583223010	0.06979285373725	0.06973583223010	0.39751361000788	40	1	3	-0.32777777777778	0.06973583223010	-0.02285785611987
99834771	0	2012-02-18 T 17:29:25 UTC	Vegetarismus	18115	0.00000000000000	24	7184	0	168	188	1	16	0.52032377380952	0.52343948502994	5	736	784	365	383	0.56968626738893	0.56979285373725	0.06968626738893	0.06979285373725	0.04635336870731	5	3	3	0.02343948502994	0.06979285373725	0.00163590855037
99844928	0	2012-02-18 T 22:44:43 UTC	Vegetarismus	18119	1.00000000000000	17	4221	1	1	1	1	1	1.00000000000000	-999	5	737	784	180	383	0.56974327724308	0.56968626738893	0.06974327724308	0.06968626738893	-999	-999	-999	3	-999	0.06968626738893	-999
99848122	0	2012-02-19 T 01:06:56 UTC	Vegetarismus	18120	1.00000000000000	29	5916	0	3	3	1	2	0.66666666666667	0.50000000000000	5	738	784	279	383	0.56984049449145	0.56974327724308	0.06984049449145	0.06974327724308	0.06974327724308	7	3	3	0.00000000000000	0.06974327724308	0.00000000000000
99934220	0	2012-02-21 T 07:54:45 UTC	Vegetarismus	18126	0.00000000000000	28	1412	1	1	1	1	1	0.00000000000000	-999	5	739	784	56	383	0.56971620504152	0.56984049449145	0.06971620504152	0.06984049449145	-999	-999	-999	3	-999	0.06984049449145	-999
100681069	0	2012-03-09 T 20:23:00 UTC	Vegetarismus	18178	0.00000000000000	164	6023	0	2	2	1	2	0.16666650000000	0.33333300000000	5	740	784	290	383	0.56898931137874	0.56971620504152	0.06898931137874	0.06971620504152	0.23638320504152	24	2	3	-0.16666700000000	0.06971620504152	-0.01161939074566
101187240	0	2012-03-22 T 19:18:07 UTC	Vegetarismus	18226	1.00000000000000	35	4522	0	62	62	1	2	0.49873272580645	0.49051522950820	5	741	784	201	383	0.56910664063217	0.56898931137874	0.06910664063217	0.06898931137874	0.07847408187054	8	3	3	-0.00948477049180	0.06898931137874	-0.00065434778481
101201871	0	2012-03-23 T 08:21:42 UTC	Vegetarismus	18227	1.00000000000000	11	2481	1	1	1	1	1	1.00000000000000	-999	5	742	784	100	383	0.56914350234866	0.56910664063217	0.06914350234866	0.06910664063217	-999	-999	-999	3	-999	0.06910664063217	-999
101201880	0	2012-03-23 T 08:22:01 UTC	Vegetarismus	18228	1.00000000000000	11	6025	0	7	7	2	5	0.39377285714286	0.29273500000000	5	743	784	291	383	0.56918035775886	0.56914350234866	0.06918035775886	0.06914350234866	0.27640850234866	28	2	3	-0.20726500000000	0.06914350234866	-0.01433102801430
101254671	0	2012-03-24 T 17:46:25 UTC	Vegetarismus	18233	0.75000000000000	363	7128	0	2	4	1	2	0.37500000000000	0.00000000000000	5	744	784	363	383	0.56968934153756	0.56918035775886	0.06968934153756	0.06918035775886	0.56918035775886	57	1	3	-0.50000000000000	0.06918035775886	-0.03459017887943
101254932	0	2012-03-24 T 17:55:16 UTC	Vegetarismus	18234	0.00000000000000	19	6453	0	36	41	1	4	0.53345958333333	0.54870128571429	5	745	784	320	383	0.56960541884212	0.56968934153756	0.06960541884212	0.06968934153756	0.02098805582327	3	3	3	0.04870128571429	0.06968934153756	0.00339396053346
101255015	0	2012-03-24 T 17:58:18 UTC	Vegetarismus	18235	0.50000000000000	205	6453	0	37	41	1	4	0.53255527027027	0.53345958333333	5	746	784	320	383	0.56949496141877	0.56960541884212	0.06949496141877	0.06960541884212	0.03614583550879	4	3	3	0.03345958333333	0.06960541884212	0.00232896831220
101388705	0	2012-03-28 T 10:04:30 UTC	Vegetarismus	18247	0.00000000000000	123	7128	0	3	4	1	2	0.25000000000000	0.37500000000000	5	747	784	363	383	0.56895323542013	0.56949496141877	0.06895323542013	0.06949496141877	0.19449496141877	20	2	3	-0.12500000000000	0.06949496141877	-0.00868687017735
101389170	0	2012-03-28 T 10:19:43 UTC	Vegetarismus	18248	1.00000000000000	43	7128	0	4	4	1	2	0.43750000000000	0.25000000000000	5	748	784	363	383	0.56909653110987	0.56895323542013	0.06909653110987	0.06895323542013	0.31895323542013	32	2	3	-0.25000000000000	0.06895323542013	-0.01723830885503
102043040	0	2012-04-14 T 15:15:10 UTC	Vegetarismus	18268	0.00000000000000	32	1097	0	82	82	1	2	0.58600496341463	0.59323959259259	5	749	784	37	383	0.56895577450920	0.56909653110987	0.06895577450920	0.06909653110987	0.02414306148272	3	3	3	0.09323959259259	0.06909653110987	0.00644253241025
102049528	0	2012-04-14 T 18:21:20 UTC	Vegetarismus	18270	0.60000000000000	351	4800	0	17	17	1	5	0.56960782352941	0.56770831250000	5	750	784	213	383	0.56903976771936	0.56895577450920	0.06903976771936	0.06895577450920	0.00124746200920	1	3	3	0.06770831250000	0.06895577450920	0.00466887912915
102523177	0	2012-04-26 T 19:29:02 UTC	Vegetarismus	18301	1.00000000000000	230	6453	0	38	41	1	4	0.54485644736842	0.53255527027027	5	751	784	320	383	0.56980246463170	0.56903976771936	0.06980246463170	0.06903976771936	0.03648449744909	4	3	3	0.03255527027027	0.06903976771936	0.00224760829750
102527974	0	2012-04-26 T 22:02:27 UTC	Vegetarismus	18302	1.00000000000000	17	7184	0	173	188	1	16	0.51684620809249	0.51403717441861	5	752	784	365	383	0.56985873075444	0.56980246463170	0.06985873075444	0.06980246463170	0.05576529021309	6	3	3	0.01403717441861	0.06980246463170	0.00097982937088
103718008	0	2012-05-27 T 17:16:14 UTC	Vegetarismus	18401	0.66666700000000	158	3982	1	1	1	1	1	0.66666700000000	-999	5	753	784	157	383	0.56997626707445	0.56985873075444	0.06997626707445	0.06985873075444	-999	-999	-999	3	-999	0.06985873075444	-999
103892898	0	2012-06-01 T 12:01:41 UTC	Vegetarismus	18411	0.00000000000000	8	6453	0	39	41	1	4	0.53088576923077	0.54485644736842	5	754	784	320	383	0.56994123042169	0.56997626707445	0.06994123042169	0.06997626707445	0.02511981970603	3	3	3	0.04485644736842	0.06997626707445	0.00313888674106
104577444	0	2012-06-19 T 19:01:34 UTC	Vegetarismus	18474	1.00000000000000	9	1284	1	1	1	1	1	1.00000000000000	-999	5	755	784	50	383	0.56997096872143	0.56994123042169	0.06997096872143	0.06994123042169	-999	-999	-999	3	-999	0.06994123042169	-999
104578112	0	2012-06-19 T 19:20:41 UTC	Vegetarismus	18475	1.00000000000000	9	6453	0	40	41	1	4	0.54261362500000	0.53088576923077	5	756	784	320	383	0.57000070290868	0.56997096872143	0.07000070290868	0.06997096872143	0.03908519949066	4	3	3	0.03088576923077	0.06997096872143	0.00216110719278
105130619	0	2012-07-03 T 10:39:02 UTC	Vegetarismus	18523	1.00000000000000	18	3570	1	1	1	1	1	1.00000000000000	-999	5	757	784	138	383	0.57006015894915	0.57000070290868	0.07006015894915	0.07000070290868	-999	-999	-999	3	-999	0.07000070290868	-999
105267230	0	2012-07-06 T 20:45:50 UTC	Vegetarismus	18535	1.00000000000000	20	4375	1	1	1	1	1	1.00000000000000	-999	5	758	784	188	383	0.57012620193548	0.57006015894915	0.07012620193548	0.07006015894915	-999	-999	-999	3	-999	0.07006015894915	-999
105267264	0	2012-07-06 T 20:47:06 UTC	Vegetarismus	18536	1.00000000000000	20	5212	0	3	4	1	4	0.75000000000000	0.62500000000000	5	759	784	242	383	0.57019222463523	0.57012620193548	0.07019222463523	0.07012620193548	0.05487379806452	6	4	3	0.12500000000000	0.07012620193548	0.00876577524194
106273187	0	2012-08-01 T 18:48:13 UTC	Vegetarismus	18601	1.00000000000000	36	2162	1	1	1	1	1	1.00000000000000	-999	5	760	784	81	383	0.57031101440241	0.57019222463523	0.07031101440241	0.07019222463523	-999	-999	-999	3	-999	0.07019222463523	-999
106647501	0	2012-08-10 T 19:13:17 UTC	Vegetarismus	18619	1.00000000000000	11	4834	0	1	1	1	1	1.00000000000000	-999	5	761	784	214	383	0.57034729817989	0.57031101440241	0.07034729817989	0.07031101440241	-999	-999	-999	3	-999	0.07031101440241	-999
106677724	0	2012-08-11 T 14:44:39 UTC	Vegetarismus	18620	0.00000000000000	12	5099	0	1	1	1	1	0.00000000000000	-999	5	762	784	237	383	0.57029476348452	0.57034729817989	0.07029476348452	0.07034729817989	-999	-999	-999	3	-999	0.07034729817989	-999
107582158	0	2012-09-02 T 19:25:30 UTC	Vegetarismus	18702	0.00000000000000	11	2578	1	1	1	1	1	0.00000000000000	-999	5	763	784	104	383	0.57024661518152	0.57029476348452	0.07024661518152	0.07029476348452	-999	-999	-999	3	-999	0.07029476348452	-999
107855805	0	2012-09-09 T 17:15:45 UTC	Vegetarismus	18728	1.00000000000000	25	4722	0	1	1	1	1	1.00000000000000	-999	5	764	784	210	383	0.57032906029237	0.57024661518152	0.07032906029237	0.07024661518152	-999	-999	-999	3	-999	0.07024661518152	-999
108090777	0	2012-09-15 T 08:29:57 UTC	Vegetarismus	18741	1.00000000000000	8	2415	1	1	1	1	1	1.00000000000000	-999	5	765	784	95	383	0.57035543604736	0.57032906029237	0.07035543604736	0.07032906029237	-999	-999	-999	3	-999	0.07032906029237	-999
108463371	0	2012-09-24 T 10:40:06 UTC	Vegetarismus	18775	0.00000000000000	152	563	1	1	1	1	1	0.00000000000000	-999	5	766	784	11	383	0.56969098671776	0.57035543604736	0.06969098671776	0.07035543604736	-999	-999	-999	3	-999	0.07035543604736	-999
108463381	0	2012-09-24 T 10:40:35 UTC	Vegetarismus	18776	0.52000000000000	2554	5517	0	8	11	1	7	0.38791662500000	0.36904757142857	5	767	784	261	383	0.56873697834307	0.56969098671776	0.06873697834307	0.06969098671776	0.20064341528919	21	2	3	-0.13095242857143	0.06969098671776	-0.00912620396023
108629685	0	2012-09-28 T 14:46:42 UTC	Vegetarismus	18798	0.00000000000000	219	6643	0	12	13	1	4	0.41666666666667	0.45454545454546	5	768	784	335	383	0.56780222961696	0.56873697834307	0.06780222961696	0.06873697834307	0.11419152379761	12	3	3	-0.04545454545454	0.06873697834307	-0.00312440810650
109956934	0	2012-10-31 T 19:23:55 UTC	Vegetarismus	18897	0.00000000000000	47	6583	0	1	2	1	1	0.00000000000000	-999	5	769	784	329	383	0.56760202177126	0.56780222961696	0.06760202177126	0.06780222961696	-999	-999	-999	3	-999	0.06780222961696	-999
109957077	0	2012-10-31 T 19:29:37 UTC	Vegetarismus	18898	1.00000000000000	14	6583	0	2	2	1	1	0.50000000000000	0.00000000000000	5	770	784	329	383	0.56764743184631	0.56760202177126	0.06764743184631	0.06760202177126	0.56760202177126	57	1	3	-0.50000000000000	0.06760202177126	-0.03380101088563
109974108	0	2012-11-01 T 09:46:03 UTC	Vegetarismus	18899	1.00000000000000	48	1630	1	1	1	1	1	1.00000000000000	-999	5	771	784	71	383	0.56780305114842	0.56764743184631	0.06780305114842	0.06764743184631	-999	-999	-999	3	-999	0.06764743184631	-999
110246981	0	2012-11-08 T 08:01:36 UTC	Vegetarismus	18925	0.50000000000000	101	5348	0	1	1	1	1	0.50000000000000	-999	5	772	784	247	383	0.56775173831468	0.56780305114842	0.06775173831468	0.06780305114842	-999	-999	-999	3	-999	0.06780305114842	-999
110958731	0	2012-11-26 T 11:07:59 UTC	Vegetarismus	18964	1.00000000000000	18	4695	0	1	2	1	2	1.00000000000000	-999	5	773	784	207	383	0.56781002945848	0.56775173831468	0.06781002945848	0.06775173831468	-999	-999	-999	3	-999	0.06775173831468	-999
111501965	0	2012-12-10 T 09:31:06 UTC	Vegetarismus	19037	0.50000000000000	420	6557	0	23	23	2	15	0.55657643478261	0.55914809090909	5	774	784	325	383	0.56759732547649	0.56781002945848	0.06759732547649	0.06781002945848	0.00866193854939	1	3	3	0.05914809090909	0.06781002945848	0.00401083378696
111864663	0	2012-12-19 T 15:29:31 UTC	Vegetarismus	19064	0.00000000000000	3	7255	0	2	2	1	2	0.00000000000000	0.00000000000000	5	775	784	370	383	0.56758460848849	0.56759732547649	0.06758460848849	0.06759732547649	0.56759732547649	57	1	3	-0.50000000000000	0.06759732547649	-0.03379866273825
111864958	0	2012-12-19 T 15:38:29 UTC	Vegetarismus	19065	0.00000000000000	3	6453	0	41	41	1	4	0.52937914634146	0.54261362500000	5	776	784	320	383	0.56757189207032	0.56758460848849	0.06757189207032	0.06758460848849	0.02497098348849	3	3	3	0.04261362500000	0.06758460848849	0.00288002516190
112413076	0	2013-01-02 T 14:16:48 UTC	Vegetarismus	19113	1.00000000000000	3	4411	1	1	1	1	1	1.00000000000000	-999	5	777	784	192	383	0.56758158016504	0.56757189207032	0.06758158016504	0.06757189207032	-999	-999	-999	3	-999	0.06757189207032	-999
112771786	0	2013-01-10 T 15:59:13 UTC	Vegetarismus	19156	1.00000000000000	123	5362	0	6	7	1	2	0.75000000000000	0.70000000000000	5	778	784	249	383	0.56797841862894	0.56758158016504	0.06797841862894	0.06758158016504	0.13241841983496	14	4	3	0.20000000000000	0.06758158016504	0.01351631603301
112779763	0	2013-01-10 T 19:23:55 UTC	Vegetarismus	19158	0.00000000000000	16	5362	0	7	7	1	2	0.64285714285714	0.75000000000000	5	779	784	249	383	0.56791062257169	0.56797841862894	0.06791062257169	0.06797841862894	0.18202158137106	19	4	3	0.25000000000000	0.06797841862894	0.01699460465724
112946696	0	2013-01-14 T 14:08:08 UTC	Vegetarismus	19173	1.00000000000000	140	6937	0	6	7	1	2	0.83333333333333	0.80000000000000	5	780	784	352	383	0.56836144020152	0.56791062257169	0.06836144020151	0.06791062257169	0.23208937742831	24	4	3	0.30000000000000	0.06791062257169	0.02037318677151
113573689	0	2013-01-30 T 07:21:35 UTC	Vegetarismus	19238	0.00000000000000	7	6633	0	1	1	1	1	0.00000000000000	-999	5	781	784	333	383	0.56833179193836	0.56836144020152	0.06833179193836	0.06836144020151	-999	-999	-999	3	-999	0.06836144020152	-999
113731717	0	2013-02-03 T 08:15:08 UTC	Vegetarismus	19274	1.00000000000000	38	5968	0	1	1	1	1	1.00000000000000	-999	5	782	784	282	383	0.56845399646872	0.56833179193836	0.06845399646872	0.06833179193836	-999	-999	-999	3	-999	0.06833179193836	-999
114714135	0	2013-02-26 T 15:31:06 UTC	Vegetarismus	19404	1.00000000000000	26	7196	0	1	1	1	1	1.00000000000000	-999	5	783	784	368	383	0.56853757023575	0.56845399646872	0.06853757023575	0.06845399646872	-999	-999	-999	3	-999	0.06845399646872	-999
114922685	0	2013-03-03 T 16:38:18 UTC	Vegetarismus	19424	0.00000000000000	17	6937	0	7	7	1	2	0.71428571428571	0.83333333333333	5	784	784	352	383	0.56846558844733	0.56853757023575	0.06846558844733	0.06853757023575	0.26479576309758	27	5	3	0.33333333333333	0.06853757023575	0.02284585674525
42589	1	2002-11-14 T 20:27:57 UTC	Homöopathie	7	0.00000000000000	96	6685	0	1	7	2	2	0.00000000000000	-999	6	1	1210	320	384	0.00000000000000	-999	0.50000000000000	-999	-999	-999	-999	-999	-999	-999	-999
42592	0	2002-11-14 T 20:32:39 UTC	Homöopathie	8	1.00000000000000	5	6685	0	2	7	2	2	0.50000000000000	0.00000000000000	6	2	1210	320	384	0.04950495049505	0.00000000000000	0.45049504950495	0.50000000000000	0.00000000000000	1	1	1	-0.50000000000000	-0.50000000000000	0.25000000000000
42593	0	2002-11-14 T 20:41:34 UTC	Homöopathie	9	0.50000000000000	51	4729	0	1	1	1	1	0.50000000000000	-999	6	3	1210	174	384	0.20065789473684	0.04950495049505	0.29934210526316	0.45049504950495	-999	-999	-999	1	-999	-0.45049504950495	-999
42690	0	2002-11-15 T 11:20:34 UTC	Homöopathie	10	0.50000000000000	26	6370	0	1	30	2	5	0.50000000000000	-999	6	4	1210	293	384	0.24438202247191	0.20065789473684	0.25561797752809	0.29934210526316	-999	-999	-999	2	-999	-0.29934210526316	-999
42692	0	2002-11-15 T 11:20:36 UTC	Homöopathie	11	0.62500000000000	172	6370	0	2	30	2	5	0.56250000000000	0.50000000000000	6	5	1210	293	384	0.43142857142857	0.24438202247191	0.06857142857143	0.25561797752809	0.25561797752809	26	3	2	0.00000000000000	-0.25561797752809	0.00000000000000
43002	0	2002-11-16 T 15:34:03 UTC	Homöopathie	12	0.80000000000000	109	6685	0	3	7	2	2	0.60000000000000	0.50000000000000	6	6	1210	320	384	0.51895424836601	0.43142857142857	0.01895424836601	0.06857142857143	0.06857142857143	7	3	3	0.00000000000000	-0.06857142857143	0.00000000000000
43007	0	2002-11-16 T 15:40:30 UTC	Homöopathie	13	0.00000000000000	24	6685	0	4	7	2	2	0.45000000000000	0.60000000000000	6	7	1210	320	384	0.49316770186335	0.51895424836601	0.00683229813665	0.01895424836601	0.08104575163399	9	3	3	0.10000000000000	0.01895424836601	0.00189542483660
43011	0	2002-11-16 T 15:41:52 UTC	Homöopathie	14	1.00000000000000	25	6685	0	5	7	2	2	0.56000000000000	0.45000000000000	6	8	1210	320	384	0.51811023622047	0.49316770186335	0.01811023622047	0.00683229813665	0.04316770186335	5	3	3	-0.05000000000000	-0.00683229813665	0.00034161490683
63622	0	2003-01-10 T 17:25:39 UTC	Homöopathie	45	0.00000000000000	28	59	1	1	2	1	1	0.00000000000000	-999	6	9	1210	7	384	0.49104477611940	0.51811023622047	0.00895522388060	0.01811023622047	-999	-999	-999	3	-999	0.01811023622047	-999
67273	0	2003-01-23 T 22:24:17 UTC	Homöopathie	47	0.00000000000000	101	5641	0	1	4	1	4	0.00000000000000	-999	6	10	1210	246	384	0.41318681318681	0.49104477611940	0.08681318681319	0.00895522388060	-999	-999	-999	3	-999	-0.00895522388060	-999
89161	0	2003-03-04 T 20:49:01 UTC	Homöopathie	58	1.00000000000000	54	1838	1	1	1	1	1	1.00000000000000	-999	6	11	1210	82	384	0.45904486251809	0.41318681318681	0.04095513748191	0.08681318681319	-999	-999	-999	3	-999	-0.08681318681319	-999
89200	0	2003-03-04 T 21:33:53 UTC	Homöopathie	59	0.00000000000000	37	970	1	1	1	1	1	0.00000000000000	-999	6	12	1210	42	384	0.43571428571429	0.45904486251809	0.06428571428571	0.04095513748191	-999	-999	-999	3	-999	-0.04095513748191	-999
89326	0	2003-03-04 T 21:55:16 UTC	Homöopathie	60	0.00000000000000	65	6370	0	18	30	2	5	0.52041244444444	0.55102494117647	6	13	1210	293	384	0.40000000000000	0.43571428571429	0.10000000000000	0.06428571428571	0.11531065546218	12	3	3	0.05102494117647	-0.06428571428571	-0.00328017478992
89327	0	2003-03-05 T 09:39:26 UTC	Homöopathie	61	0.60000000000000	212	6370	0	19	30	2	5	0.52460126315790	0.52041244444444	6	14	1210	293	384	0.44218905472637	0.40000000000000	0.05781094527363	0.10000000000000	0.12041244444444	13	3	2	0.02041244444444	-0.10000000000000	-0.00204124444444
89540	0	2003-03-05 T 09:41:54 UTC	Homöopathie	62	1.00000000000000	126	6370	0	20	30	2	5	0.54837120000000	0.52460126315790	6	15	1210	293	384	0.50433244916004	0.44218905472637	0.00433244916004	0.05781094527363	0.08241220843153	9	3	3	0.02460126315790	-0.05781094527363	-0.00142222227808
89552	0	2003-03-05 T 18:53:21 UTC	Homöopathie	63	0.00000000000000	83	6370	0	21	30	2	5	0.52225828571429	0.54837120000000	6	16	1210	293	384	0.46985172981878	0.50433244916004	0.03014827018122	0.00433244916004	0.04403875083996	5	3	3	0.04837120000000	0.00433244916004	0.00020956576481
93328	0	2003-03-15 T 11:21:20 UTC	Homöopathie	65	1.00000000000000	23	6370	0	22	30	2	5	0.54397381818182	0.52225828571429	6	17	1210	293	384	0.47970897332256	0.46985172981878	0.02029102667745	0.03014827018122	0.05240655589551	6	3	3	0.02225828571429	-0.03014827018122	-0.00067104881149
93340	0	2003-03-15 T 11:30:10 UTC	Homöopathie	66	0.33333300000000	577	5193	0	1	6	1	1	0.33333300000000	-999	6	18	1210	206	384	0.43314947133407	0.47970897332256	0.06685052866593	0.02029102667745	-999	-999	-999	3	-999	-0.02029102667744	-999
93349	0	2003-03-15 T 11:43:14 UTC	Homöopathie	67	0.00000000000000	3	5193	0	2	6	1	1	0.16666650000000	0.33333300000000	6	19	1210	206	384	0.43243430985140	0.43314947133407	0.06756569014860	0.06685052866593	0.09981647133407	10	2	3	-0.16666700000000	-0.06685052866593	0.01114177706116
93361	0	2003-03-15 T 11:49:38 UTC	Homöopathie	68	1.00000000000000	25	6370	0	23	30	2	5	0.56380104347826	0.54397381818182	6	20	1210	293	384	0.44013742725299	0.43243430985140	0.05986257274701	0.06756569014860	0.11153950833042	12	3	3	0.04397381818182	-0.06756569014860	-0.00297112137392
93369	0	2003-03-15 T 12:05:29 UTC	Homöopathie	69	0.00000000000000	56	6370	0	24	30	2	5	0.54030933333333	0.56380104347826	6	21	1210	293	384	0.42715128609062	0.44013742725299	0.07284871390938	0.05986257274701	0.12366361622527	13	3	3	0.06380104347826	-0.05986257274701	-0.00381929460655
93371	0	2003-03-15 T 12:14:00 UTC	Homöopathie	70	1.00000000000000	21	6370	0	25	30	2	5	0.55869696000000	0.54030933333333	6	22	1210	293	384	0.43342008389786	0.42715128609062	0.06657991610214	0.07284871390938	0.11315804724271	12	3	3	0.04030933333333	-0.07284871390938	-0.00293648309188
93382	0	2003-03-15 T 12:34:22 UTC	Homöopathie	71	1.00000000000000	59	5193	0	3	6	1	1	0.44444433333333	0.16666650000000	6	23	1210	206	384	0.45032009150657	0.43342008389786	0.04967990849343	0.06657991610214	0.26675358389786	27	1	3	-0.33333350000000	-0.06657991610214	0.02219331646403
147907	0	2003-05-31 T 11:25:16 UTC	Homöopathie	76	0.62500000000000	357	1658	1	1	2	1	1	0.62500000000000	-999	6	24	1210	70	384	0.47702704111349	0.45032009150657	0.02297295888651	0.04967990849343	-999	-999	-999	3	-999	-0.04967990849343	-999
147930	0	2003-05-31 T 11:34:20 UTC	Homöopathie	77	1.00000000000000	52	5193	0	4	6	1	1	0.58333325000000	0.44444433333333	6	25	1210	206	384	0.48841983284458	0.47702704111349	0.01158016715543	0.02297295888651	0.03258270778016	4	3	3	-0.05555566666667	-0.02297295888651	0.00127627804625
148141	0	2003-05-31 T 11:44:07 UTC	Homöopathie	78	0.50000000000000	288	5193	0	5	6	1	1	0.56666660000000	0.58333325000000	6	26	1210	206	384	0.48966659476636	0.48841983284458	0.01033340523364	0.01158016715543	0.09491341715542	10	3	3	0.08333325000000	-0.01158016715542	-0.00096501296460
148556	0	2003-05-31 T 14:35:09 UTC	Homöopathie	79	0.61111100000000	787	1658	1	2	2	1	1	0.61805550000000	0.62500000000000	6	27	1210	70	384	0.51727397400347	0.48966659476636	0.01727397400347	0.01033340523364	0.13533340523364	14	4	3	0.12500000000000	-0.01033340523364	-0.00129167565421
148595	0	2003-05-31 T 19:49:16 UTC	Homöopathie	81	0.50000000000000	221	5193	0	6	6	1	1	0.55555550000000	0.56666660000000	6	28	1210	206	384	0.51623744175944	0.51727397400347	0.01623744175944	0.01727397400347	0.04939262599653	5	3	3	0.06666660000000	0.01727397400347	0.00115159711530
170376	0	2003-06-15 T 15:47:54 UTC	Homöopathie	84	0.50000000000000	105	6370	0	27	30	2	5	0.53583051851852	0.53720861538462	6	29	1210	293	384	0.51578735427666	0.51623744175944	0.01578735427666	0.01623744175944	0.02097117362518	3	3	3	0.03720861538462	0.01623744175944	0.00060417272526
173670	0	2003-06-18 T 01:17:44 UTC	Homöopathie	85	0.66666700000000	323	7273	0	1	7	1	1	0.66666700000000	-999	6	30	1210	370	384	0.52764192143031	0.51578735427666	0.02764192143031	0.01578735427666	-999	-999	-999	3	-999	0.01578735427666	-999
285319	0	2003-09-12 T 13:23:33 UTC	Homöopathie	108	1.00000000000000	121	1981	1	1	1	1	1	1.00000000000000	-999	6	31	1210	92	384	0.54114743360113	0.52764192143031	0.04114743360113	0.02764192143031	-999	-999	-999	3	-999	0.02764192143031	-999
285322	0	2003-09-14 T 03:26:26 UTC	Homöopathie	110	0.00000000000000	23	7273	0	2	7	1	1	0.33333350000000	0.66666700000000	6	32	1210	370	384	0.53822231233843	0.54114743360113	0.03822231233843	0.04114743360113	0.12551956639887	13	4	3	0.16666700000000	0.04114743360113	0.00685791931600
285328	0	2003-09-14 T 03:31:54 UTC	Homöopathie	111	0.50000000000000	65	7273	0	3	7	1	1	0.38888900000000	0.33333350000000	6	33	1210	370	384	0.53764720810185	0.53822231233843	0.03764720810185	0.03822231233843	0.20488881233843	21	2	3	-0.16666650000000	0.03822231233843	-0.00637037901935
285330	0	2003-09-14 T 03:33:08 UTC	Homöopathie	112	0.00000000000000	26	7273	0	4	7	1	1	0.29166675000000	0.38888900000000	6	34	1210	370	384	0.53443072687529	0.53764720810185	0.03443072687529	0.03764720810185	0.14875820810185	15	2	3	-0.11111100000000	0.03764720810185	-0.00418301893940
285331	0	2003-09-14 T 03:33:22 UTC	Homöopathie	113	1.00000000000000	27	7273	0	5	7	1	1	0.43333340000000	0.29166675000000	6	35	1210	370	384	0.53730526846558	0.53443072687529	0.03730526846558	0.03443072687529	0.24276397687529	25	2	3	-0.20833325000000	0.03443072687529	-0.00717306522979
290625	0	2003-09-14 T 05:35:19 UTC	Homöopathie	114	0.33333300000000	190	2183	1	1	1	1	1	0.33333300000000	-999	6	36	1210	106	384	0.52881201161517	0.53730526846558	0.02881201161517	0.03730526846558	-999	-999	-999	3	-999	0.03730526846558	-999
320329	0	2003-09-17 T 11:13:25 UTC	Homöopathie	117	1.00000000000000	4	59	1	2	2	1	1	0.50000000000000	0.00000000000000	6	37	1210	7	384	0.52922470089775	0.52881201161517	0.02922470089774	0.02881201161517	0.52881201161517	53	1	3	-0.50000000000000	0.02881201161517	-0.01440600580759
320444	0	2003-10-07 T 13:50:59 UTC	Homöopathie	128	0.00000000000000	16	1920	1	1	1	1	1	0.00000000000000	-999	6	38	1210	90	384	0.52737709120663	0.52922470089775	0.02737709120663	0.02922470089774	-999	-999	-999	3	-999	0.02922470089775	-999
355843	0	2003-10-17 T 23:26:18 UTC	Homöopathie	159	1.00000000000000	56	6727	0	1	7	1	4	1.00000000000000	-999	6	39	1210	323	384	0.53308239038586	0.52737709120663	0.03308239038586	0.02737709120663	-999	-999	-999	3	-999	0.02737709120663	-999
488535	0	2003-11-27 T 15:20:14 UTC	Homöopathie	199	0.00000000000000	22	6370	0	28	30	2	5	0.51669371428571	0.53583051851852	6	40	1210	293	384	0.53056623235357	0.53308239038586	0.03056623235357	0.03308239038586	0.00274812813266	1	3	3	0.03583051851852	0.03308239038586	0.00118535920136
551705	0	2003-12-23 T 21:45:47 UTC	Homöopathie	226	1.00000000000000	58	5187	0	4	9	1	4	0.50000000000000	0.33333333333333	6	41	1210	205	384	0.53633592053401	0.53056623235357	0.03633592053401	0.03056623235357	0.19723289902024	20	2	3	-0.16666666666667	0.03056623235357	-0.00509437205893
577706	0	2004-01-24 T 20:05:23 UTC	Homöopathie	242	1.00000000000000	21	2184	1	1	1	1	1	1.00000000000000	-999	6	42	1210	107	384	0.53839012848101	0.53633592053401	0.03839012848101	0.03633592053401	-999	-999	-999	3	-999	0.03633592053401	-999
626611	0	2004-02-16 T 22:04:52 UTC	Homöopathie	259	1.00000000000000	155	2179	1	2	2	1	2	1.00000000000000	1.00000000000000	6	43	1210	104	384	0.55300698855976	0.53839012848101	0.05300698855975	0.03839012848101	0.46160987151899	47	5	3	0.50000000000000	0.03839012848101	0.01919506424051
714426	0	2004-03-03 T 19:40:12 UTC	Homöopathie	300	0.00000000000000	12	7082	0	1	5	1	1	0.00000000000000	-999	6	44	1210	358	384	0.55165461768902	0.55300698855976	0.05165461768902	0.05300698855975	-999	-999	-999	3	-999	0.05300698855976	-999
745986	0	2004-03-06 T 17:43:33 UTC	Homöopathie	305	0.50000000000000	39	960	1	1	1	1	1	0.50000000000000	-999	6	45	1210	40	384	0.55124731277800	0.55165461768902	0.05124731277800	0.05165461768902	-999	-999	-999	3	-999	0.05165461768902	-999
791016	0	2004-03-10 T 11:59:24 UTC	Homöopathie	320	0.50000000000000	113	6507	0	1	5	1	1	0.50000000000000	-999	6	46	1210	302	384	0.55010263075707	0.55124731277800	0.05010263075707	0.05124731277800	-999	-999	-999	3	-999	0.05124731277800	-999
792530	0	2004-03-10 T 13:27:20 UTC	Homöopathie	321	1.00000000000000	35	4727	0	1	1	1	1	1.00000000000000	-999	6	47	1210	173	384	0.55319379839026	0.55010263075707	0.05319379839026	0.05010263075707	-999	-999	-999	3	-999	0.05010263075707	-999
797156	0	2004-03-11 T 00:09:42 UTC	Homöopathie	324	1.00000000000000	21	4526	0	2	2	1	2	1.00000000000000	1.00000000000000	6	48	1210	160	384	0.55502819335288	0.55319379839026	0.05502819335288	0.05319379839026	0.44680620160974	45	5	3	0.50000000000000	0.05319379839026	0.02659689919513
809900	0	2004-03-11 T 09:59:19 UTC	Homöopathie	325	1.00000000000000	7	2181	1	1	1	1	1	1.00000000000000	-999	6	49	1210	105	384	0.55563631569699	0.55502819335288	0.05563631569699	0.05502819335288	-999	-999	-999	3	-999	0.05502819335288	-999
810234	0	2004-03-12 T 11:41:22 UTC	Homöopathie	329	1.00000000000000	21	2185	1	1	2	1	1	1.00000000000000	-999	6	50	1210	108	384	0.55745075034027	0.55563631569699	0.05745075034027	0.05563631569699	-999	-999	-999	3	-999	0.05563631569699	-999
810538	0	2004-03-12 T 12:14:27 UTC	Homöopathie	330	0.50000000000000	347	2185	1	2	2	1	1	0.75000000000000	1.00000000000000	6	51	1210	108	384	0.55381952805100	0.55745075034027	0.05381952805100	0.05745075034027	0.44254924965973	45	5	3	0.50000000000000	0.05745075034027	0.02872537517014
828155	0	2004-03-12 T 12:46:52 UTC	Homöopathie	331	0.62500000000000	328	7082	0	2	5	1	1	0.31250000000000	0.00000000000000	6	52	1210	358	384	0.55783245256102	0.55381952805100	0.05783245256102	0.05381952805100	0.55381952805100	56	1	3	-0.50000000000000	0.05381952805100	-0.02690976402550
909906	0	2004-03-23 T 17:13:25 UTC	Homöopathie	369	1.00000000000000	108	6977	0	1	1	1	1	1.00000000000000	-999	6	53	1210	346	384	0.56589085538306	0.55783245256102	0.06589085538306	0.05783245256102	-999	-999	-999	3	-999	0.05783245256102	-999
923035	0	2004-03-23 T 17:30:32 UTC	Homöopathie	370	1.00000000000000	22	6400	0	1	440	2	88	1.00000000000000	-999	6	54	1210	294	384	0.56749650453934	0.56589085538306	0.06749650453934	0.06589085538306	-999	-999	-999	3	-999	0.06589085538306	-999
1091668	0	2004-04-13 T 18:19:36 UTC	Homöopathie	405	0.50000000000000	71	7082	0	3	5	1	1	0.37500000000000	0.31250000000000	6	55	1210	358	384	0.56670031716232	0.56749650453934	0.06670031716232	0.06749650453934	0.25499650453934	26	2	3	-0.18750000000000	0.06749650453934	-0.01265559460113
1146702	0	2004-04-24 T 07:42:31 UTC	Homöopathie	439	0.16666700000000	183	2186	1	1	1	1	1	0.16666700000000	-999	6	56	1210	109	384	0.55489668977749	0.56670031716232	0.05489668977749	0.06670031716232	-999	-999	-999	3	-999	0.06670031716232	-999
1162645	0	2004-04-26 T 11:53:10 UTC	Homöopathie	446	1.00000000000000	15	7082	0	4	5	1	1	0.53125000000000	0.37500000000000	6	57	1210	358	384	0.55597060801029	0.55489668977749	0.05597060801029	0.05489668977749	0.17989668977749	18	2	3	-0.12500000000000	0.05489668977749	-0.00686208622219
1162783	0	2004-04-26 T 12:10:45 UTC	Homöopathie	447	0.00000000000000	177	7082	0	5	5	1	1	0.42500000000000	0.53125000000000	6	58	1210	358	384	0.54058011729747	0.55597060801029	0.04058011729747	0.05597060801029	0.02472060801029	3	3	3	0.03125000000000	0.05597060801029	0.00174908150032
1246996	0	2004-05-08 T 13:54:10 UTC	Homöopathie	472	0.00000000000000	1	1194	1	1	1	1	1	0.00000000000000	-999	6	59	1210	57	384	0.54049558561376	0.54058011729747	0.04049558561376	0.04058011729747	-999	-999	-999	3	-999	0.04058011729747	-999
1414019	0	2004-05-20 T 12:29:00 UTC	Homöopathie	486	0.50000000000000	61	4638	0	1	34	1	5	0.50000000000000	-999	6	60	1210	168	384	0.54011296003718	0.54049558561376	0.04011296003717	0.04049558561376	-999	-999	-999	3	-999	0.04049558561376	-999
1438459	0	2004-06-04 T 20:00:12 UTC	Homöopathie	512	1.00000000000000	10	6235	0	1	11	1	6	1.00000000000000	-999	6	61	1210	285	384	0.54082419888648	0.54011296003718	0.04082419888648	0.04011296003717	-999	-999	-999	3	-999	0.04011296003718	-999
1641710	0	2004-06-25 T 11:39:07 UTC	Homöopathie	577	0.00000000000000	7	1566	1	1	1	1	1	0.00000000000000	-999	6	62	1210	65	384	0.54023934342654	0.54082419888648	0.04023934342654	0.04082419888648	-999	-999	-999	3	-999	0.04082419888648	-999
[truncated: 17,952 more rows]
