# Supplementary material for: A productive clash of perspectives? The interplay between articles’ and authors’ perspectives and their impact on Wikipedia edits in a controversial domain
Source: PLoS One. 2017 Jun 2;12(6):e0178985. doi: 10.1371/journal.pone.0178985 (PMC5456356; doi:10.1371/journal.pone.0178985)
Supplement: S6 File — (DAT) [file pone.0178985.s011.dat]

1	Diät	0.51945278352372	0.01945278352371	86	110	4.70048036579242
2	Ernährung_des_Menschen	0.63529617784811	0.13529617784811	176	249	5.51745289646471
3	Massage	0.72249969003027	0.22249969003027	85	118	4.77068462446567
4	Rohkost	0.49360704212830	0.00639295787170	97	162	5.08759633523238
5	Vegetarismus	0.56846558844733	0.06846558844733	383	784	6.66440902035041
6	Homöopathie	0.46197445577842	0.03802554422158	384	1210	7.09837563859079
7	Traditionelle_chinesische_Medizin	0.59926585053433	0.09926585053433	109	206	5.32787616878958
8	Qi	0.53924805586885	0.03924805586885	58	106	4.66343909411207
9	Fasten	0.55459641213620	0.05459641213620	98	131	4.87519732320115
10	Eigenharnbehandlung	0.57440978481871	0.07440978481871	38	60	4.09434456222210
11	Akupunktur	0.49489542787761	0.00510457212239	174	356	5.87493073085203
12	Aderlass	0.63572218204884	0.13572218204884	36	45	3.80666248977032
13	Lobotomie	0.57368506471400	0.07368506471400	44	55	4.00733318523247
14	Montignac-Methode	0.55838686877416	0.05838686877416	28	53	3.97029191355212
15	Glykämischer_Index	0.51203018666357	0.01203018666357	42	51	3.93182563272433
16	Sophrologie	0.50842587222222	0.00842587222222	8	10	2.30258509299405
17	Feldenkrais-Methode	0.66267205438067	0.16267205438067	38	45	3.80666248977032
18	Chirophonetik	0.70280373831776	0.20280373831776	6	8	2.07944154167984
19	Allesfresser	0.54871333227219	0.04871333227218	33	60	4.09434456222210
20	Holotropes_Atmen	0.62867446821660	0.12867446821660	23	44	3.78418963391826
21	Atkins-Diät	0.49794648877929	0.00205351122072	71	95	4.55387689160054
22	Germanische_Neue_Medizin	0.45238488638633	0.04761511361367	125	241	5.48479693349065
23	Adipositas	0.61070248241234	0.11070248241234	270	460	6.13122648948314
24	Akupressur	0.74197288619336	0.24197288619336	26	30	3.40119738166216
25	Shiatsu	0.68305610016502	0.18305610016502	60	73	4.29045944114839
26	Schüßler-Salze	0.52957529063371	0.02957529063371	137	223	5.40717177146012
27	Aschura	0.47653951804767	0.02346048195233	48	65	4.17438726989564
28	Klangmassage	0.54439822526818	0.04439822526818	14	23	3.13549421592915
29	Ballaststoff	0.50977036908728	0.00977036908728	126	189	5.24174701505964
30	Kombucha	0.43476686495139	0.06523313504861	73	120	4.78749174278205
31	Meridian_(TCM)	0.52428531974757	0.02428531974757	34	70	4.24849524204936
32	Atemtherapie	0.69491722258327	0.19491722258327	46	58	4.06044301054642
33	Fünf-Elemente-Lehre	0.71526666452649	0.21526666452649	43	59	4.07753744390572
34	Potenzieren_(Homöopathie)	0.45749867832561	0.04250132167439	58	77	4.34380542185368
35	Bach-Blütentherapie	0.59582824015502	0.09582824015502	85	239	5.47646355193151
36	Heilpraktiker	0.53106077835393	0.03106077835393	115	187	5.23110861685459
37	Edward_Bach	0.59046163774734	0.09046163774734	9	10	2.30258509299405
38	Wilhelm_Heinrich_Schüßler	0.59830230010953	0.09830230010953	18	22	3.09104245335832
39	Sebastian_Kneipp	0.60595070170906	0.10595070170906	48	84	4.43081679884331
40	Wickel	0.67331777387173	0.17331777387173	18	19	2.94443897916644
41	Poesie-_und_Bibliotherapie	0.77370155080771	0.27370155080771	22	28	3.33220451017520
42	Chiropraktik	0.36717105485498	0.13282894514502	17	29	3.36729582998647
43	Kirlianfotografie	0.53669824108527	0.03669824108527	36	45	3.80666248977032
44	Deutsche_Gesellschaft_für_Ernährung	0.45597029471643	0.04402970528357	18	40	3.68887945411394
45	Geburtshilfe	0.61324117551463	0.11324117551463	14	17	2.83321334405622
46	Trennkost	0.43584176178510	0.06415823821490	55	73	4.29045944114839
47	Glyx-Diät	0.55360525307798	0.05360525307798	32	45	3.80666248977032
48	Vollwerternährung	0.58431427506126	0.08431427506126	94	188	5.23644196282995
49	Heilfasten	0.53230306250000	0.03230306250000	53	66	4.18965474202643
50	Signaturenlehre	0.61313980532044	0.11313980532044	12	16	2.77258872223978
51	Rolfing	0.48569889657511	0.01430110342489	33	52	3.95124371858143
52	Makrobiotik	0.66058301477191	0.16058301477191	67	163	5.09375020080676
53	Hysterie	0.59226358811174	0.09226358811174	38	45	3.80666248977032
54	Funktionelles_Getränk	0.63513513513514	0.13513513513514	9	11	2.39789527279837
55	Maria_Treben	0.44231360149673	0.05768639850327	10	16	2.77258872223978
56	Clustermedizin	0.62384842598098	0.12384842598098	18	24	3.17805383034795
57	Spagyrik	0.54800644485397	0.04800644485397	82	144	4.96981329957600
58	Misteltherapie	0.38399944529935	0.11600055470065	66	144	4.96981329957600
59	Nosode	0.58327247187728	0.08327247187728	29	32	3.46573590279973
60	Dosha	0.82034896005510	0.32034896005510	8	11	2.39789527279837
61	Blutgruppendiät	0.38483549147261	0.11516450852739	23	35	3.55534806148941
62	Hydrotherapie	0.66880994408946	0.16880994408946	24	27	3.29583686600433
63	Low-Fat	0.45443287148047	0.04556712851953	21	23	3.13549421592915
64	Wassertreten	0.76201814641288	0.26201814641288	16	18	2.89037175789616
65	Guss_(Therapie)	0.81447963800905	0.31447963800905	2	3	1.09861228866811
66	Anthroposophische_Medizin	0.61171439885183	0.11171439885183	42	73	4.29045944114839
67	Ita_Wegman	0.59982691100210	0.09982691100210	17	24	3.17805383034795
68	Konstitutionsbehandlung	0.57809074528010	0.07809074528010	21	32	3.46573590279973
69	Low-Carb	0.58371852110775	0.08371852110775	71	128	4.85203026391962
70	Deepak_Chopra	0.71452150495050	0.21452150495050	11	12	2.48490664978800
71	Franz_Anton_Mesmer	0.71152665635019	0.21152665635019	53	94	4.54329478227000
72	Glykämische_Last	0.61640214087302	0.11640214087302	18	24	3.17805383034795
73	Iridologie	0.66215831238592	0.16215831238592	23	40	3.68887945411394
74	Babynahrung	0.38428150488063	0.11571849511937	67	116	4.75359019110636
75	Clark-Therapie	0.47110851799967	0.02889148200033	39	70	4.24849524204936
76	Colon-Hydro-Therapie	0.43642498945687	0.06357501054313	22	32	3.46573590279973
77	Materia_medica	0.56916920149103	0.06916920149103	42	74	4.30406509320417
78	Beriberi	0.42840945658661	0.07159054341339	40	83	4.41884060779660
79	Logi-Methode	0.52002881961907	0.02002881961907	49	81	4.39444915467244
80	Aromatherapie	0.52270495120210	0.02270495120209	31	42	3.73766961828337
81	Orthomolekulare_Medizin	0.56070337587853	0.06070337587853	83	157	5.05624580534831
82	Augenbadewanne	0.42564102564103	0.07435897435897	6	8	2.07944154167984
83	Masaru_Emoto	0.55059608780358	0.05059608780358	54	64	4.15888308335967
84	Isopathie	0.68947722692953	0.18947722692953	16	18	2.89037175789616
85	Bibergeil	0.66795920816327	0.16795920816327	20	22	3.09104245335832
86	Fastenwandern	0.48901681381958	0.01098318618042	14	16	2.77258872223978
87	Hopi-Kerze	0.35490656414613	0.14509343585387	38	70	4.24849524204936
88	Magnetfeldtherapie	0.45366258115653	0.04633741884347	55	96	4.56434819146784
89	Ölkur	0.55755894590846	0.05755894590846	20	23	3.13549421592915
90	Vollkost	0.25641025641026	0.24358974358974	3	3	1.09861228866811
91	Basische_Ernährung	0.56548932045393	0.06548932045393	40	57	4.04305126783455
92	Fatburner	0.29160305343512	0.20839694656489	9	10	2.30258509299405
93	Kneipp-Medizin	0.70930226328904	0.20930226328904	21	27	3.29583686600433
94	Allopathie	0.60301615038233	0.10301615038233	8	15	2.70805020110221
95	Bioelektrische_Impedanzanalyse	0.60618455330113	0.10618455330113	14	17	2.83321334405622
96	Calipometrie	0.45142853750000	0.04857146250000	9	10	2.30258509299405
97	Schrothkur	0.52750946943433	0.02750946943433	14	44	3.78418963391826
98	Carnitin	0.46444328479210	0.03555671520790	45	62	4.12713438504509
99	Brottrunk	0.54303213462519	0.04303213462519	18	29	3.36729582998647
100	Hippotherapie	0.62896224691992	0.12896224691992	14	18	2.89037175789616
101	Steinzeiternährung	0.56960795550351	0.06960795550351	75	132	4.88280192258637
102	Functional_Food	0.57769566361789	0.07769566361789	46	54	3.98898404656427
103	Gerald_G._Jampolsky	0.77333333333333	0.27333333333333	7	9	2.19722457733622
104	Schröpfen	0.51451607160494	0.01451607160494	20	21	3.04452243772342
105	Frutarier	0.51170835880255	0.01170835880255	54	111	4.70953020131233
106	Bioresonanztherapie	0.58412647502591	0.08412647502591	72	106	4.66343909411207
107	Bioenergetische_Analyse	0.74323898043171	0.24323898043171	24	51	3.93182563272433
108	Liste_homöopathischer_Grundsubstanzen	0.70925232074801	0.20925232074801	88	190	5.24702407216049
109	Matthias_Rath	0.53448787008740	0.03448787008740	74	117	4.76217393479776
110	Jin_Shin_Jyutsu	0.77298767168778	0.27298767168778	40	55	4.00733318523247
111	Eisenmangel	0.55226107574751	0.05226107574751	24	35	3.55534806148941
112	Manfred_Köhnlechner	0.73896188923315	0.23896188923315	13	16	2.77258872223978
113	Moshé_Feldenkrais	0.82973050434202	0.32973050434202	30	34	3.52636052461616
114	Radionik	0.54262176753891	0.04262176753891	57	104	4.64439089914137
115	Hildegard-Medizin	0.41128671055564	0.08871328944436	11	39	3.66356164612965
116	Peter_Mandel	0.62633883280557	0.12633883280557	5	9	2.19722457733622
117	Zilgrei	0.57592784294235	0.07592784294235	19	25	3.21887582486820
118	Alfred_A._Tomatis	0.69054389339651	0.19054389339651	23	31	3.43398720448515
119	Mykotherapie	0.60928378703266	0.10928378703266	12	24	3.17805383034795
120	Dorn-Therapie	0.56789701285086	0.06789701285086	48	56	4.02535169073515
121	Manuelle_Therapie	0.62513388815790	0.12513388815790	19	25	3.21887582486820
122	Cranio-Sacral-Therapie	0.55244834996103	0.05244834996103	60	108	4.68213122712422
123	Frischzellentherapie	0.33542409190974	0.16457590809026	18	39	3.66356164612965
124	Paul_Niehans	0.65995538478747	0.15995538478747	3	4	1.38629436111989
125	Einlauf_(Medizin)	0.47325203919910	0.02674796080090	39	54	3.98898404656427
126	Elektrokrampftherapie	0.43448935879659	0.06551064120341	102	212	5.35658627467201
127	Ausleitende_Verfahren	0.72626345379377	0.22626345379377	17	24	3.17805383034795
128	Malariatherapie	0.62167963400980	0.12167963400980	5	11	2.39789527279837
129	Cantharidenpflaster	0.46470836842105	0.03529163157895	13	18	2.89037175789616
130	Baunscheidttherapie	0.51555858469945	0.01555858469945	13	15	2.70805020110221
131	Blutegelbehandlung	0.61585038440111	0.11585038440111	23	37	3.61091791264422
132	UV-bestrahltes_Blut	0.52550431841046	0.02550431841046	13	22	3.09104245335832
133	Georgos_Vithoulkas	0.78893736899563	0.28893736899563	16	18	2.89037175789616
134	Übergewicht	0.54931318812725	0.04931318812725	168	249	5.51745289646471
135	Globuli	0.50467482317073	0.00467482317073	21	26	3.25809653802148
136	Moxibustion	0.50413702924175	0.00413702924175	26	41	3.71357206670431
137	Urkost	0.47301638835534	0.02698361164466	32	60	4.09434456222210
138	Elektroakupunktur	0.59954115241362	0.09954115241362	29	45	3.80666248977032
139	Buteyko-Methode	0.64935458681990	0.14935458681990	14	32	3.46573590279973
140	Guggul	0.35049019607843	0.14950980392157	5	6	1.79175946922806
141	Chelat-Therapie	0.53988519288337	0.03988519288337	22	35	3.55534806148941
142	Klostermedizin	0.62118754232242	0.12118754232242	34	44	3.78418963391826
143	Augentraining	0.43094600671972	0.06905399328028	36	68	4.21950770517611
144	Lichtnahrung	0.43357528024430	0.06642471975570	28	52	3.95124371858143
145	Antioxidative_Therapie	0.44614047052632	0.05385952947368	10	14	2.63905732961526
146	Nahrungsergänzungsmittel	0.53171450378567	0.03171450378567	67	82	4.40671924726425
147	Anti-Aging	0.51535505507289	0.01535505507289	46	82	4.40671924726425
148	Bildschaffende_Methode	0.73670828848821	0.23670828848821	7	19	2.94443897916644
149	Emotional_Freedom_Techniques	0.58091534177667	0.08091534177667	44	59	4.07753744390572
150	Alexander-Technik	0.79499616941102	0.29499616941102	34	42	3.73766961828337
151	Krebsdiät	0.21811023622047	0.28188976377953	10	12	2.48490664978800
152	Ayurveda	0.65916112643539	0.15916112643539	110	192	5.25749537202778
153	Heilerde	0.71582602687747	0.21582602687747	20	20	2.99573227355399
154	Polarity	0.75551672688545	0.25551672688545	43	70	4.24849524204936
155	Dinner-Cancelling	0.53436520580236	0.03436520580236	16	20	2.99573227355399
156	Zellularmedizin	0.54526876076654	0.04526876076654	39	68	4.21950770517611
157	Eigenbluttherapie	0.37616140894569	0.12383859105431	27	32	3.46573590279973
158	Animalischer_Magnetismus	0.69416667526555	0.19416667526555	19	31	3.43398720448515
159	Urtinktur	0.70057947566064	0.20057947566064	18	26	3.25809653802148
160	Sauerstoffbar	0.51857806645570	0.01857806645570	8	14	2.63905732961526
161	KiSS-Syndrom	0.42232875729730	0.07767124270270	24	37	3.61091791264422
162	Chyawanprash	0.55928860869565	0.05928860869565	5	7	1.94591014905531
163	Panchakarma	0.77097902097902	0.27097902097902	6	6	1.79175946922806
164	Reflexzonenmassage	0.50136306472353	0.00136306472353	45	57	4.04305126783455
165	Dantian	0.71530483268483	0.21530483268483	5	11	2.39789527279837
166	Eiweißpulver	0.47882862514875	0.02117137485125	24	29	3.36729582998647
167	David_R._Hawkins	0.51172426289386	0.01172426289386	22	83	4.41884060779660
168	Sylvester_Graham	0.68732945335516	0.18732945335516	7	12	2.48490664978800
169	Fowlersche_Lösung	1.00000000000000	0.50000000000000	1	1	0.00000000000000
170	Esalen-Massage	0.69315283485714	0.19315283485714	16	19	2.94443897916644
171	Kohlsuppendiät	0.60281274749316	0.10281274749316	15	19	2.94443897916644
172	Ozontherapie	0.47786642655886	0.02213357344114	27	63	4.14313472639153
173	Sauerstoff-Mehrschritt-Therapie	0.73029742657514	0.23029742657514	17	30	3.40119738166216
174	Arnold_Rikli	0.89430577223089	0.39430577223089	9	9	2.19722457733622
175	Farbtherapie	0.80176545432807	0.30176545432807	22	34	3.52636052461616
176	Tuina	0.70511043570691	0.20511043570691	20	34	3.52636052461616
177	Festhaltetherapie	0.44671610842627	0.05328389157373	17	28	3.33220451017520
178	Reflex_auriculo-cardiale	0.28930232558140	0.21069767441861	3	6	1.79175946922806
179	Körpertherapie	0.68047619922929	0.18047619922929	36	51	3.93182563272433
180	Lachsöl	0.47341106225681	0.02658893774319	9	9	2.19722457733622
181	Symbioselenkung	0.44761233616299	0.05238766383701	16	22	3.09104245335832
182	Kartoffelsaft	0.38269230769231	0.11730769230769	6	8	2.07944154167984
183	Tonikum	0.73270504761905	0.23270504761905	11	14	2.63905732961526
184	Max_Otto_Bruker	0.64461500282743	0.14461500282743	57	153	5.03043792139244
185	Therapiehund	0.65136931628454	0.15136931628454	23	34	3.52636052461616
186	Organon_der_Heilkunst	0.81799163179916	0.31799163179916	17	18	2.89037175789616
187	Tiergestützte_Therapie	0.60739507753086	0.10739507753086	48	54	3.98898404656427
188	Geldrollenbildung	0.30700031746032	0.19299968253968	11	17	2.83321334405622
189	Thai-Massage	0.66862418981482	0.16862418981482	19	21	3.04452243772342
190	Orthomolekulare_Psychiatrie	0.39451086646201	0.10548913353799	14	18	2.89037175789616
191	Kurt_Hickethier	0.79393939393939	0.29393939393939	9	11	2.39789527279837
192	Verdauungsleukozytose	0.46121979396092	0.03878020603908	5	8	2.07944154167984
193	Kupferchloridkristallisation	0.49243767704626	0.00756232295374	6	18	2.89037175789616
194	Steigbildmethode	0.85576923076923	0.35576923076923	3	6	1.79175946922806
195	Kolloidales_Silber	0.47814624231342	0.02185375768658	78	145	4.97673374242057
196	Antlitzanalyse	0.64649006622517	0.14649006622517	13	16	2.77258872223978
197	Thought_Field_Therapy	0.52213105209513	0.02213105209513	18	25	3.21887582486820
198	Lebenskraft	0.83113800684932	0.33113800684932	9	9	2.19722457733622
199	Low-Level-Lasertherapie	0.29890090982426	0.20109909017574	34	62	4.12713438504509
200	Klangtherapie	0.39634148780488	0.10365851219512	11	15	2.70805020110221
201	Stirnölguss	0.13450292397661	0.36549707602339	5	6	1.79175946922806
202	Blasenablass	1.00000000000000	0.50000000000000	4	4	1.38629436111989
203	Eicosapentaensäure	0.55136772519084	0.05136772519084	13	15	2.70805020110221
204	Lutz-Diät	0.54344204862024	0.04344204862024	26	36	3.58351893845611
205	Null-Diät	0.61935364543405	0.11935364543405	12	19	2.94443897916644
206	Biodynamik	0.48208112272963	0.01791887727037	31	49	3.89182029811063
207	Synergetik-Therapie	0.58944118242731	0.08944118242731	41	73	4.29045944114839
208	Josef_Issels	0.56422764960106	0.06422764960106	25	32	3.46573590279973
209	Handauflegen	0.60678302093023	0.10678302093023	19	44	3.78418963391826
210	Banlangen	0.87437325905293	0.37437325905293	2	3	1.09861228866811
211	Watsu	0.48613422249240	0.01386577750760	21	32	3.46573590279973
212	Fluoridierung	0.55733145373036	0.05733145373036	52	148	4.99721227376411
213	Qigongkugeln	0.64632585071942	0.14632585071942	14	16	2.77258872223978
214	Entschlackung	0.32292238899111	0.17707761100889	42	86	4.45434729625351
215	Mineralsalze	0.42729499807600	0.07270500192400	19	22	3.09104245335832
216	ALCAT-Test	0.41650908809664	0.08349091190336	19	36	3.58351893845611
217	Emanuel_Felke	0.74496646857840	0.24496646857840	14	18	2.89037175789616
218	Bowen-Therapie	0.61684196141109	0.11684196141109	18	27	3.29583686600433
219	Homotoxikologie	0.71201956672651	0.21201956672651	17	20	2.99573227355399
220	Molke-Fasten	0.56489353073286	0.06489353073286	4	9	2.19722457733622
221	Kurzer_Fuß	0.50717067144720	0.00717067144720	9	11	2.39789527279837
222	Rasterbrille	0.51439788930441	0.01439788930441	27	38	3.63758615972639
223	Magnetische_Kur	0.60439560439560	0.10439560439560	4	5	1.60943791243410
224	Hulu_(Feng_Shui)	1.00000000000000	0.50000000000000	1	1	0.00000000000000
225	5_am_Tag	0.39430294906166	0.10569705093834	6	6	1.79175946922806
226	Drachenknochen	0.52380952380952	0.02380952380952	1	2	0.69314718055995
227	Erdeessen	0.22084759534207	0.27915240465793	6	11	2.39789527279837
228	Gemeiner_Bocksdorn	0.54638507394802	0.04638507394802	14	37	3.61091791264422
229	Heinrich_Lahmann	0.63727734806630	0.13727734806630	11	15	2.70805020110221
230	Johann_Georg_Schnitzer	0.51091766444770	0.01091766444770	48	132	4.88280192258637
231	Therapeutic_Touch	0.59898049423468	0.09898049423468	16	42	3.73766961828337
232	Gelbrote_Taglilie	0.71535260689334	0.21535260689334	6	31	3.43398720448515
233	Christel_Heidemann	0.54388981583477	0.04388981583477	5	7	1.94591014905531
234	Johann_Schroth	0.70169336836028	0.20169336836028	7	7	1.94591014905531
235	Saftfasten	0.57597565673421	0.07597565673421	10	13	2.56494935746154
236	Otto_Buchinger	0.66391970954774	0.16391970954774	15	25	3.21887582486820
237	Hollywood-Diät	0.05641025641026	0.44358974358974	2	3	1.09861228866811
238	Zungendiagnostik	0.86111111111111	0.36111111111111	4	4	1.38629436111989
239	Tibetische_Medizin	0.62175994695341	0.12175994695341	23	38	3.63758615972639
240	Ballonblume	0.74202461231471	0.24202461231471	8	11	2.39789527279837
241	Homöopathisches_Arzneimittel	0.44925438475554	0.05074561524446	32	153	5.03043792139244
242	Gottfried_Hertzka	0.76466019417476	0.26466019417476	7	13	2.56494935746154
243	Primärtherapie	0.57733776577257	0.07733776577257	18	35	3.55534806148941
244	Ernährung_nach_den_5_Elementen	0.80385852090032	0.30385852090032	10	10	2.30258509299405
245	Medicus_curat,_natura_sanat	0.42075471698113	0.07924528301887	4	5	1.60943791243410
246	Hawayo_Takata	0.59119082669323	0.09119082669323	6	16	2.77258872223978
247	Waerland-Kost	0.58069961494253	0.08069961494253	5	7	1.94591014905531
248	Fit_for_Life	0.57557727958173	0.07557727958173	13	18	2.89037175789616
249	Tamara_Lebedewa	0.45982507359468	0.04017492640533	9	17	2.83321334405622
250	Günther_Enderlein	0.56125920689176	0.06125920689176	19	38	3.63758615972639
251	Homöopathische_Polychreste	0.78089128966914	0.28089128966914	28	39	3.66356164612965
252	Unterwasserdruckstrahlmassage	0.51881706559140	0.01881706559140	2	4	1.38629436111989
253	Periostmassage	0.92004870129870	0.42004870129870	2	2	0.69314718055995
254	Pulsierende_Signaltherapie	0.44670057481400	0.05329942518600	14	33	3.49650756146648
255	Johanna_Budwig	0.53977698182703	0.03977698182703	26	58	4.06044301054642
256	Subaquales_Darmbad	0.50000000000000	0.00000000000000	2	2	0.69314718055995
257	Rudolf_Breuß	0.54978223366522	0.04978223366521	25	29	3.36729582998647
258	Luigi_Di_Bella	0.32879818594104	0.17120181405896	3	4	1.38629436111989
259	Regulationstherapie	0.75988709227872	0.25988709227872	4	6	1.79175946922806
260	Fereydoon_Batmanghelidj	0.61482142882250	0.11482142882250	8	9	2.19722457733622
261	Fenchelhonig	0.49438202247191	0.00561797752809	6	6	1.79175946922806
262	Nikolaus_Klehr	0.50464390914509	0.00464390914509	56	104	4.64439089914137
263	Ukrain	0.41326252679118	0.08673747320883	35	75	4.31748811353631
264	Alfons_Weber	0.47227675122669	0.02772324877331	13	29	3.36729582998647
265	Reinhold_Voll	0.70095238095238	0.20095238095238	4	4	1.38629436111989
266	Kreta-Diät	0.30824075702156	0.19175924297845	9	17	2.83321334405622
267	Homöosiniatrie	0.35064935064935	0.14935064935065	2	2	0.69314718055995
268	Aprikosenkern	0.48769851067392	0.01230148932608	28	34	3.52636052461616
269	Bagang	0.79754601226994	0.29754601226994	6	6	1.79175946922806
270	Haifischknorpel	0.01741293532338	0.48258706467662	2	2	0.69314718055995
271	Catherine_Kousmine	0.37760385546875	0.12239614453125	2	3	1.09861228866811
272	Yinshan_zhengyao	0.80000000000000	0.30000000000000	1	1	0.00000000000000
273	Jing	0.83070866141732	0.33070866141732	2	4	1.38629436111989
274	Norman_W._Walker	0.50238410596027	0.00238410596026	6	11	2.39789527279837
275	Faqi	1.00000000000000	0.50000000000000	2	2	0.69314718055995
276	Bolus_Armenicus	0.50174693501048	0.00174693501048	4	5	1.60943791243410
277	Chondroitin	0.44393814767442	0.05606185232558	16	37	3.61091791264422
278	Gelsenkirchener_Behandlungsverfahren	0.37064902086150	0.12935097913850	21	38	3.63758615972639
279	Emma_Kunz	0.89642857142857	0.39642857142857	4	5	1.60943791243410
280	Geschichte_der_Diabetologie	0.54105248681768	0.04105248681768	12	45	3.80666248977032
281	KiDD-Syndrom	0.46838333771429	0.03161666228571	10	26	3.25809653802148
282	Enkoimesis	0.93674513817810	0.43674513817810	7	14	2.63905732961526
283	Rajan_Sankaran	0.90527958488613	0.40527958488613	5	10	2.30258509299405
284	Guided_Imagery_and_Music_Psychotherapie	0.86067755657895	0.36067755657895	9	13	2.56494935746154
285	Pulsdiagnose	0.65829963148559	0.15829963148559	10	17	2.83321334405622
286	Autovaccine	0.56728242414248	0.06728242414248	8	19	2.94443897916644
287	Volumetrics-Diät	0.67875000000000	0.17875000000000	9	16	2.77258872223978
288	Fasziendistorsionsmodell	0.66515979027903	0.16515979027903	14	22	3.09104245335832
289	Trager-Methode	0.71458497362296	0.21458497362296	12	23	3.13549421592915
290	Geschichte_der_Hirnforschung	0.49379823979659	0.00620176020341	17	96	4.56434819146784
291	Deutscher_Zentralverein_homöopathischer_Ärzte	0.78323699421965	0.28323699421965	3	4	1.38629436111989
292	Gfcf-Ernährung	0.51574907808399	0.01574907808399	6	8	2.07944154167984
293	Therapeutisches_Reiten	0.73563361764706	0.23563361764706	28	33	3.49650756146648
294	Typenlehre	0.79206178761062	0.29206178761062	15	21	3.04452243772342
295	Veganismus	0.60091556502714	0.10091556502714	334	867	6.76503897678054
296	Alternative_Ernährung	0.30847457627119	0.19152542372881	6	8	2.07944154167984
297	Miasmentheorien_(Homöopathie)	0.51178784576048	0.01178784576048	27	45	3.80666248977032
298	Anorexia_athletica	0.64882342241670	0.14882342241670	12	16	2.77258872223978
299	Ganzheitliche_Medizin	0.56809313031018	0.06809313031018	12	23	3.13549421592915
300	Betelpfeffer	0.67813825791139	0.17813825791139	4	6	1.79175946922806
301	Andrew_Taylor_Still	0.63126424829675	0.13126424829675	9	14	2.63905732961526
302	Carl-Hermann_Hempen	0.56534090909091	0.06534090909091	4	4	1.38629436111989
303	Bärengalle	0.68041237113402	0.18041237113402	5	5	1.60943791243410
304	Mumijo	0.49779595867769	0.00220404132231	9	12	2.48490664978800
305	Regeneresen	0.38729641693811	0.11270358306189	18	26	3.25809653802148
306	Mesotherapie	0.65008609137804	0.15008609137804	10	11	2.39789527279837
307	Insulin-Trennkost	0.73356401384083	0.23356401384083	4	4	1.38629436111989
308	Früchtefasten	0.71779277827869	0.21779277827869	13	22	3.09104245335832
309	Darmreinigung	0.75208927855153	0.25208927855153	6	6	1.79175946922806
310	Schwelmer_Modell	0.58525916375437	0.08525916375437	7	12	2.48490664978800
311	Gua_Sha	0.72392703058824	0.22392703058824	4	5	1.60943791243410
312	Vokalatmung	0.85128205128205	0.35128205128205	7	9	2.19722457733622
313	Posturologie	0.70205840000000	0.20205840000000	7	10	2.30258509299405
314	Rebalancing_(Therapie)	0.63441976805637	0.13441976805637	16	27	3.29583686600433
315	Organuhr	0.72019766891892	0.22019766891892	5	8	2.07944154167984
316	Akupunktmassage_nach_Penzel	0.50112088011696	0.00112088011696	12	20	2.99573227355399
317	Ernst_Hartmann_(Mediziner)	0.65572207625272	0.15572207625272	10	23	3.13549421592915
318	Ismakogie	0.71843003412969	0.21843003412969	5	7	1.94591014905531
319	Eutonie	0.63846151538462	0.13846151538462	11	22	3.09104245335832
320	August_Engelhardt	0.42529895960591	0.07470104039409	15	24	3.17805383034795
321	Metabolic_Typing	0.76748173738170	0.26748173738170	9	16	2.77258872223978
322	NAET	0.54931512836656	0.04931512836656	15	27	3.29583686600433
323	Galavit	0.33218059558117	0.16781940441883	13	14	2.63905732961526
324	Zhenggu	0.65895964161850	0.15895964161850	1	4	1.38629436111989
325	Carboloading	0.27993850783410	0.22006149216590	5	12	2.48490664978800
326	Haaranalytik	0.12340966921120	0.37659033078880	4	7	1.94591014905531
327	Ashtanga_Hridaya	0.73333351956522	0.23333351956522	4	6	1.79175946922806
328	Alternativmedizin	0.56956441521155	0.06956441521155	147	279	5.63121178182137
329	Neuraltherapie	0.39113869878679	0.10886130121321	68	143	4.96284463025991
330	Ortho-Bionomy	0.68081775943396	0.18081775943396	6	6	1.79175946922806
331	Guideline_Daily_Amount	0.62728377065112	0.12728377065112	9	16	2.77258872223978
332	Meyer-Overton-Korrelation	0.00000000000000	0.50000000000000	1	1	0.00000000000000
333	Geistheilung	0.55656372191660	0.05656372191660	132	216	5.37527840768417
334	Markert-Diät	0.24965862942272	0.25034137057728	7	7	1.94591014905531
335	Repertorium_(Homöopathie)	0.83794466403162	0.33794466403162	3	5	1.60943791243410
336	Sanpaku	0.47071570498915	0.02928429501085	5	7	1.94591014905531
337	Morselle	0.50532849378330	0.00532849378330	7	8	2.07944154167984
338	Nin_Jiom_Pei_Pa_Koa	0.49598393574297	0.00401606425703	2	2	0.69314718055995
339	Posturale_Integration	0.87440996121526	0.37440996121526	8	16	2.77258872223978
340	Abstillen	0.30538389376694	0.19461610623306	9	21	3.04452243772342
341	The_China_Study	0.55412457912458	0.05412457912458	10	18	2.89037175789616
342	Maria_Holl_(Therapeutin)	0.77229409620991	0.27229409620991	11	28	3.33220451017520
343	Terlusollogie	0.55805313311838	0.05805313311838	15	22	3.09104245335832
344	Metabolic-Balance	0.42995172410091	0.07004827589909	27	37	3.61091791264422
345	Lily_Ehrenfried	0.41165738524590	0.08834261475410	3	8	2.07944154167984
346	Ruth_B._Drown	0.07749469214437	0.42250530785563	4	4	1.38629436111989
347	Alan_E._Baklayan	0.82428952454780	0.32428952454780	6	8	2.07944154167984
348	Kalorienrestriktion	0.61469072164949	0.11469072164949	5	10	2.30258509299405
349	Leberreinigung	0.30641944736842	0.19358055263158	8	12	2.48490664978800
350	3-Hydroxy-3-methylbuttersäure	0.13759689922481	0.36240310077519	4	4	1.38629436111989
351	Forschungsgruppe_Akupunktur_und_Chinesische_Medizin	0.78908547123894	0.28908547123894	5	5	1.60943791243410
352	Galvanotherapie	0.57063527754011	0.07063527754011	24	27	3.29583686600433
353	Basenpulver	1.00000000000000	0.50000000000000	1	1	0.00000000000000
354	Wärmetherapie	0.67647058823529	0.17647058823529	2	2	0.69314718055995
355	Intermittierendes_Fasten	0.60919540229885	0.10919540229885	5	15	2.70805020110221
356	Nagelmatte	0.49189189189189	0.00810810810811	2	2	0.69314718055995
357	Marburger_Erklärung_(1992)	0.62844036697248	0.12844036697248	1	2	0.69314718055995
358	Osteopathie_(Alternativmedizin)	0.60473094269622	0.10473094269622	197	468	6.14846829591765
359	Geschichte_der_Psychotherapie	0.57795163696693	0.07795163696693	170	283	5.64544689764324
360	Brigitte-Diät	0.53769848333333	0.03769848333333	10	10	2.30258509299405
361	South-Beach-Diät	0.17149119407895	0.32850880592105	6	6	1.79175946922806
362	Dauerbrause	0.55078125000000	0.05078125000000	4	4	1.38629436111989
363	Funktionelle_Proteomik	0.68251106256921	0.18251106256921	5	10	2.30258509299405
364	Breema	0.92697601804124	0.42697601804124	2	2	0.69314718055995
365	Tapen	0.37632508833922	0.12367491166078	12	15	2.70805020110221
366	Merz_Spezial_Dragees	0.59127625201939	0.09127625201939	8	9	2.19722457733622
367	Fritz_Donner	0.00000000000000	0.50000000000000	1	1	0.00000000000000
368	Resistentes_Dextrin	0.55136494252874	0.05136494252874	2	4	1.38629436111989
369	Senfpflaster	1.00000000000000	0.50000000000000	1	1	0.00000000000000
370	Johann_Reinbacher	0.65072573804574	0.15072573804574	3	16	2.77258872223978
371	Altgriechische_Medizin	0.44071124717874	0.05928875282126	25	26	3.25809653802148
372	Regulationsmedizin	0.65217391304348	0.15217391304348	3	3	1.09861228866811
373	Phyllanthus_emblica	0.65918367346939	0.15918367346939	3	7	1.94591014905531
374	Derdeba	0.99795081967213	0.49795081967213	1	3	1.09861228866811
375	Stambali	0.95856137607506	0.45856137607506	1	3	1.09861228866811
376	Identitätsphilosophie	0.84319727891157	0.34319727891157	4	10	2.30258509299405
377	Klopfakupressur	0.84666670000000	0.34666670000000	6	6	1.79175946922806
378	Proliferationstherapie	0.57449666936672	0.07449666936672	6	8	2.07944154167984
379	Dukan-Diät	0.16017749385246	0.33982250614754	4	7	1.94591014905531
380	De_Medicina	0.62424810870741	0.12424810870741	3	17	2.83321334405622
381	Ernährungsplan	0.70601851851852	0.20601851851852	2	2	0.69314718055995
382	Zuckersucht	0.56848249027237	0.06848249027237	3	3	1.09861228866811
383	Synbiotikum	0.50000000000000	0.00000000000000	1	1	0.00000000000000
384	Harald_Walach	0.53144174846626	0.03144174846626	18	46	3.82864139648910
385	Traubenkernmehl	0.85576923076923	0.35576923076923	3	4	1.38629436111989
386	Tierkinesiologie	0.58328646662519	0.08328646662519	30	123	4.81218435537242
387	Krill-Öl	0.71788281197381	0.21788281197381	5	8	2.07944154167984
388	Lothar_Hirneise	0.84270716141236	0.34270716141236	5	5	1.60943791243410
389	Geschichte_der_Catecholaminforschung	0.49897091824569	0.00102908175431	2	29	3.36729582998647
