# Supplementary material for: A productive clash of perspectives? The interplay between articles’ and authors’ perspectives and their impact on Wikipedia edits in a controversial domain
Source: PLoS One. 2017 Jun 2;12(6):e0178985. doi: 10.1371/journal.pone.0178985 (PMC5456356; doi:10.1371/journal.pone.0178985)
Supplement: S7 File — (DAT) [file pone.0178985.s012.dat]

1	Di�t	0.52362994711814	0.02362994711814	-3.74524042569780	0.15372035362352	0	1	38	0.20073617046193	0.25859464080593	7.83673469387755	-0.04668939430410	-0.01843004063230	0.00000000000000	0.00000000000000	0.00000000000000	7.83673469387755	-0.04668939430410	-0.01843004063230	-0.36589239617907	-0.14443133883272	0.00086048743412	0.00674341172863	0.00000000000000	0.00000000000000	0.00000000000000	0.00000000000000
2	Ern�hrung_des_Menschen	0.69991795248380	0.19991795248380	-1.60984823418556	0.44712185417825	0	1	42	0.26960730537873	0.30042431542855	11.83673469387750	0.02218174061270	0.02339963399032	0.00000000000000	0.00000000000000	0.00000000000000	11.83673469387750	0.02218174061270	0.02339963399032	0.26255937868094	0.27697525947726	0.00051904461161	0.00614379336186	0.00000000000000	0.00000000000000	0.00000000000000	0.00000000000000
3	Massage	0.70049781166703	0.20049781166703	-1.60695194667398	0.44776981996002	0	1	31	0.36917032689817	0.33538021883548	0.83673469387755	0.12174476213214	0.05835553739725	0.00000000000000	0.00000000000000	0.00000000000000	0.83673469387755	0.12174476213214	0.05835553739725	0.10186806627383	0.04882810272015	0.00710448101952	0.00594456575103	0.00000000000000	0.00000000000000	0.00000000000000	0.00000000000000
4	Rohkost	0.57554680161943	0.07554680161943	-2.58300292577991	0.27485778435298	0	1	26	0.23622893896757	0.25873463866947	-4.16326530612245	-0.01119662579846	-0.01829004276876	0.00000000000000	0.00000000000000	0.00000000000000	-4.16326530612245	-0.01119662579846	-0.01829004276876	0.04661452373236	0.07614630050667	0.00020478676472	-0.00085258163271	0.00000000000000	0.00000000000000	0.00000000000000	0.00000000000000
5	Vegetarismus	0.62197802134232	0.12197802134232	-2.10391440341017	0.34925352015738	0	1	39	0.29949961273350	0.32083178877785	8.83673469387755	0.05207404796747	0.04380710733962	0.00000000000000	0.00000000000000	0.00000000000000	8.83673469387755	0.05207404796747	0.04380710733962	0.46016454632479	0.38711178526644	0.00228121340892	0.02015847767474	0.00000000000000	0.00000000000000	0.00000000000000	0.00000000000000
6	Hom�opathie	0.55745075034027	0.05745075034027	-2.85682721401949	0.23968886152734	0	1	24	0.24465751711715	0.31861971846156	-6.16326530612245	-0.00276804764888	0.04159503702333	0.00000000000000	0.00000000000000	0.00000000000000	-6.16326530612245	-0.00276804764888	0.04159503702333	0.01706021204004	-0.25636124859277	-0.00011513704444	0.00070962015143	0.00000000000000	0.00000000000000	0.00000000000000	0.00000000000000
7	Traditionelle_chinesische_Medizin	0.59965558163949	0.09965558163949	-2.30603522145354	0.31568272306145	0	1	33	0.16769556106554	0.23839456916348	2.83673469387755	-0.07973000370049	-0.03863011227475	0.00000000000000	0.00000000000000	0.00000000000000	2.83673469387755	-0.07973000370049	-0.03863011227475	-0.22617286764017	-0.10958337971817	0.00307997899462	0.00873708327044	0.00000000000000	0.00000000000000	0.00000000000000	0.00000000000000
8	Qi	0.56597509824346	0.06597509824346	-2.71847790749253	0.25685618202305	0	1	28	0.27795656940110	0.27212523704331	-2.16326530612245	0.03053100463507	-0.00489944439492	0.00000000000000	0.00000000000000	0.00000000000000	-2.16326530612245	0.03053100463507	-0.00489944439492	-0.06604666308811	0.01059879807881	-0.00014958495953	0.00032359195327	0.00000000000000	0.00000000000000	0.00000000000000	0.00000000000000
9	Fasten	0.67025841893415	0.17025841893415	-1.77043788475430	0.41262382254803	0	1	40	0.24662716759865	0.23077441037838	9.83673469387755	-0.00079839716738	-0.04625027105985	0.00000000000000	0.00000000000000	0.00000000000000	9.83673469387755	-0.00079839716738	-0.04625027105985	-0.00785362111586	-0.45495164593567	0.00003692608540	0.00036323210541	0.00000000000000	0.00000000000000	0.00000000000000	0.00000000000000
10	Eigenharnbehandlung	0.61883421217174	0.11883421217174	-2.13002593226863	0.34472338500853	0	1	28	0.20891563452074	0.17324963614686	-2.16326530612245	-0.03850993024529	-0.10377504529137	0.00000000000000	0.00000000000000	0.00000000000000	-2.16326530612245	-0.03850993024529	-0.10377504529137	0.08330719604083	0.22449295512011	0.00399636975537	-0.00864520804223	0.00000000000000	0.00000000000000	0.00000000000000	0.00000000000000
11	Akupunktur	0.42823885298767	0.07176114701233	-2.63441207735251	0.26788271129793	1	0	35	0.22205517836722	0.16910727415953	4.83673469387755	-0.02537038639881	-0.10791740727870	4.83673469387755	-0.02537038639881	-0.10791740727870	0.00000000000000	0.00000000000000	0.00000000000000	-0.12270982809220	-0.52196786785820	0.00273790632182	0.01324252649533	-0.12270982809220	-0.52196786785820	0.00273790632182	0.01324252649533
13	Lobotomie	0.56852877768756	0.06852877768756	-2.68050150970924	0.26178001773925	0	1	39	0.24690417798074	0.25373676586532	8.83673469387755	-0.00052138678529	-0.02328791557291	0.00000000000000	0.00000000000000	0.00000000000000	8.83673469387755	-0.00052138678529	-0.02328791557291	-0.00460735669450	-0.20578913149123	0.00001214201144	0.00010729573372	0.00000000000000	0.00000000000000	0.00000000000000	0.00000000000000
14	Montignac-Methode	0.55576215025428	0.05576215025428	-2.88665995060696	0.23614010725474	0	1	25	0.20802359257337	0.26364531423557	-5.16326530612245	-0.03940197219266	-0.01337936720266	0.00000000000000	0.00000000000000	0.00000000000000	-5.16326530612245	-0.03940197219266	-0.01337936720266	0.20344283601516	0.06908122249537	0.00052717345447	-0.00272193640780	0.00000000000000	0.00000000000000	0.00000000000000	0.00000000000000
15	Glyk�mischer_Index	0.50372824276938	0.00372824276938	-5.59181826373720	0.06105933810139	0	1	41	0.19853862424206	0.26739639761578	10.83673469387750	-0.04888694052397	-0.00962828382245	0.00000000000000	0.00000000000000	0.00000000000000	10.83673469387750	-0.04888694052397	-0.00962828382245	-0.52977480445363	-0.10433915734124	0.00047069733858	0.00510082217926	0.00000000000000	0.00000000000000	0.00000000000000	0.00000000000000
19	Allesfresser	0.47315722630761	0.02684277369239	-3.61775863047475	0.16383764430799	1	0	24	0.22968964703104	0.24481569827159	-6.16326530612245	-0.01773591773499	-0.03220898316664	-6.16326530612245	-0.01773591773499	-0.03220898316664	0.00000000000000	0.00000000000000	0.00000000000000	0.10931116644831	0.19851250849643	0.00057125587577	-0.00352080152006	0.10931116644831	0.19851250849643	0.00057125587577	-0.00352080152006
21	Atkins-Di�t	0.49355363926474	0.00644636073526	-5.04423953450193	0.08028923175159	1	0	35	0.22926720884988	0.32707172861226	4.83673469387755	-0.01815835591615	0.05004704717403	4.83673469387755	-0.01815835591615	0.05004704717403	0.00000000000000	0.00000000000000	0.00000000000000	-0.08782715004342	0.24206428939276	-0.00090877209514	-0.00439548952138	-0.08782715004342	0.24206428939276	-0.00090877209514	-0.00439548952138
22	Germanische_Neue_Medizin	0.32431541237569	0.17568458762431	-1.73906500747557	0.41914745331960	1	0	25	0.20247005268860	0.27385865954731	-5.16326530612245	-0.04495551207743	-0.00316602189092	-5.16326530612245	-0.04495551207743	-0.00316602189092	0.00000000000000	0.00000000000000	0.00000000000000	0.23211723582836	0.01634701098781	0.00014233013535	-0.00073488824989	0.23211723582836	0.01634701098781	0.00014233013535	-0.00073488824989
23	Adipositas	0.57668580346985	0.07668580346985	-2.56803867939826	0.27692201694674	0	1	36	0.31303063900640	0.34240771716378	5.83673469387755	0.06560507424037	0.06538303572555	0.00000000000000	0.00000000000000	0.00000000000000	5.83673469387755	0.06560507424037	0.06538303572555	0.38291941291318	0.38162343301035	0.00428945891284	0.02503643365451	0.00000000000000	0.00000000000000	0.00000000000000	0.00000000000000
25	Shiatsu	0.72653634684827	0.22653634684827	-1.48484987519697	0.47595834570713	0	1	43	0.30506640082974	0.31808707734714	12.83673469387750	0.05764083606371	0.04106239590891	0.00000000000000	0.00000000000000	0.00000000000000	12.83673469387750	0.05764083606371	0.04106239590891	0.73992012008313	0.52710708217764	0.00236687083097	0.03038289291182	0.00000000000000	0.00000000000000	0.00000000000000	0.00000000000000
26	Sch��ler-Salze	0.54805360800902	0.04805360800902	-3.03543805774759	0.21921133184446	0	1	28	0.27826841571966	0.28864277768433	-2.16326530612245	0.03084285095363	0.01161809624610	0.00000000000000	0.00000000000000	0.00000000000000	-2.16326530612245	0.03084285095363	0.01161809624610	-0.06672126940989	-0.02513302453238	0.00035833521088	-0.00077517412967	0.00000000000000	0.00000000000000	0.00000000000000	0.00000000000000
27	Aschura	0.44258337721671	0.05741662278329	-2.85742142205361	0.23961765958145	1	0	39	0.24301798633524	0.35040443112213	8.83673469387755	-0.00440757843079	0.07337974968390	8.83673469387755	-0.00440757843079	0.07337974968390	0.00000000000000	0.00000000000000	0.00000000000000	-0.03894860123535	0.64843737985977	-0.00032342700196	-0.00285803860919	-0.03894860123535	0.64843737985977	-0.00032342700196	-0.00285803860919
29	Ballaststoff	0.45893161492537	0.04106838507463	-3.19251667307652	0.20265336186363	1	0	29	0.23369458991966	0.29595576676527	-1.16326530612245	-0.01373097484637	0.01893108532704	-1.16326530612245	-0.01373097484637	0.01893108532704	0.00000000000000	0.00000000000000	0.00000000000000	0.01597276665802	-0.02202187476819	-0.00025994225644	0.00030238180851	0.01597276665802	-0.02202187476819	-0.00025994225644	0.00030238180851
30	Kombucha	0.55864103102907	0.05864103102907	-2.83632063920718	0.24215910271776	0	1	35	0.24433344082037	0.30919567176171	4.83673469387755	-0.00309212394566	0.03217099032348	0.00000000000000	0.00000000000000	0.00000000000000	4.83673469387755	-0.00309212394566	0.03217099032348	-0.01495578316574	0.15560254503398	-0.00009947668953	-0.00048114235551	0.00000000000000	0.00000000000000	0.00000000000000	0.00000000000000
31	Meridian_(TCM)	0.55620336631093	0.05620336631093	-2.87877862510536	0.23707249167909	0	1	25	0.21087133432141	0.23479795559624	-5.16326530612245	-0.03655423044462	-0.04222672584199	0.00000000000000	0.00000000000000	0.00000000000000	-5.16326530612245	-0.03655423044462	-0.04222672584199	0.18873918984671	0.21802778853109	0.00154356546735	-0.00796983802530	0.00000000000000	0.00000000000000	0.00000000000000	0.00000000000000
32	Atemtherapie	0.69743771633070	0.19743771633070	-1.62233210472838	0.44433964073747	0	1	39	0.20477873280482	0.27547807375355	8.83673469387755	-0.04264683196121	-0.00154660768468	0.00000000000000	0.00000000000000	0.00000000000000	8.83673469387755	-0.04264683196121	-0.00154660768468	-0.37685873957559	-0.01366696178503	0.00006595791804	0.00058285262267	0.00000000000000	0.00000000000000	0.00000000000000	0.00000000000000
33	F�nf-Elemente-Lehre	0.71228789597737	0.21228789597737	-1.54981192566478	0.46074710631470	0	1	36	0.22098376399092	0.26879084086547	5.83673469387755	-0.02644180077511	-0.00823384057276	0.00000000000000	0.00000000000000	0.00000000000000	5.83673469387755	-0.02644180077511	-0.00823384057276	-0.15433377595268	-0.04805874293488	0.00021771757204	0.00127075970619	0.00000000000000	0.00000000000000	0.00000000000000	0.00000000000000
34	Potenzieren_(Hom�opathie)	0.51531676022454	0.01531676022454	-4.17880761062738	0.12376089941714	0	1	35	0.16908965081394	0.20697882980955	4.83673469387755	-0.07833591395209	-0.07004585162868	0.00000000000000	0.00000000000000	0.00000000000000	4.83673469387755	-0.07833591395209	-0.07004585162868	-0.37889003278868	-0.33879320073464	0.00548710580589	0.02653967502030	0.00000000000000	0.00000000000000	0.00000000000000	0.00000000000000
35	Bach-Bl�tentherapie	0.42617630871080	0.07382369128920	-2.60607557871280	0.27170515506556	1	0	23	0.20978159850984	0.26323263714116	-7.16326530612245	-0.03764396625619	-0.01379204429707	-7.16326530612245	-0.03764396625619	-0.01379204429707	0.00000000000000	0.00000000000000	0.00000000000000	0.26965371746781	0.09879607241371	0.00051918725012	-0.00371907601619	0.26965371746781	0.09879607241371	0.00051918725012	-0.00371907601619
36	Heilpraktiker	0.58831438011527	0.08831438011527	-2.42685232941912	0.29717735464747	0	1	29	0.26847719590092	0.32711635984634	-1.16326530612245	0.02105163113489	0.05009167840811	0.00000000000000	0.00000000000000	0.00000000000000	-1.16326530612245	0.02105163113489	0.05009167840811	-0.02448863213650	-0.05826991161760	0.00105451153678	-0.00122667668564	0.00000000000000	0.00000000000000	0.00000000000000	0.00000000000000
39	Sebastian_Kneipp	0.59185324151287	0.09185324151287	-2.38756317656790	0.30307299700381	0	1	21	0.26510549746714	0.29713884128933	-9.16326530612245	0.01767993270111	0.02011415985110	0.00000000000000	0.00000000000000	0.00000000000000	-9.16326530612245	0.01767993270111	0.02011415985110	-0.16200591393466	-0.18431138312539	0.00035561699251	-0.00325861284971	0.00000000000000	0.00000000000000	0.00000000000000	0.00000000000000
46	Trennkost	0.45574527286158	0.04425472713843	-3.11779308524678	0.21036807537844	1	0	34	0.23028631028366	0.25810889904648	3.83673469387755	-0.01713925448237	-0.01891578239175	3.83673469387755	-0.01713925448237	-0.01891578239175	0.00000000000000	0.00000000000000	0.00000000000000	-0.06575877229971	-0.07257483856427	0.00032420240815	0.00124387862717	-0.06575877229971	-0.07257483856427	0.00032420240815	0.00124387862717
48	Vollwertern�hrung	0.59172858317025	0.09172858317025	-2.38892124523286	0.30286726988939	0	1	33	0.19007626401105	0.19850587722091	2.83673469387755	-0.05734930075498	-0.07851880421732	0.00000000000000	0.00000000000000	0.00000000000000	2.83673469387755	-0.05734930075498	-0.07851880421732	-0.16268475112127	-0.22273701604505	0.00450299851798	0.01277381212243	0.00000000000000	0.00000000000000	0.00000000000000	0.00000000000000
49	Heilfasten	0.52355159694156	0.02355159694156	-3.74856165013680	0.15346529556079	0	1	38	0.24716422589216	0.27131477322739	7.83673469387755	-0.00026133887387	-0.00570990821084	0.00000000000000	0.00000000000000	0.00000000000000	7.83673469387755	-0.00026133887387	-0.00570990821084	-0.00204804341972	-0.04474703577475	0.00000149222098	0.00001169413994	0.00000000000000	0.00000000000000	0.00000000000000	0.00000000000000
51	Rolfing	0.49043747270214	0.00956252729786	-4.64990322515539	0.09778817565463	1	0	32	0.15398691141578	0.25361846085045	1.83673469387755	-0.09343865335025	-0.02340622058778	1.83673469387755	-0.09343865335025	-0.02340622058778	0.00000000000000	0.00000000000000	0.00000000000000	-0.17162201635760	-0.04299101740613	0.00218704573174	0.00401702277259	-0.17162201635760	-0.04299101740613	0.00218704573174	0.00401702277259
52	Makrobiotik	0.59929860809767	0.09929860809767	-2.30962372517255	0.31511681658977	0	1	28	0.23481648286884	0.29413535843020	-2.16326530612245	-0.01260908189719	0.01711067699197	0.00000000000000	0.00000000000000	0.00000000000000	-2.16326530612245	-0.01260908189719	0.01711067699197	0.02727678941025	-0.03701493390100	-0.00021574992751	0.00046672433298	0.00000000000000	0.00000000000000	0.00000000000000	0.00000000000000
57	Spagyrik	0.60646860435610	0.10646860435610	-2.23990513207158	0.32629527173421	0	1	36	0.15724442777368	0.18094885630833	5.83673469387755	-0.09018113699235	-0.09607582512990	0.00000000000000	0.00000000000000	0.00000000000000	5.83673469387755	-0.09018113699235	-0.09607582512990	-0.52636337101657	-0.56076910177860	0.00866422714769	0.05057079518857	0.00000000000000	0.00000000000000	0.00000000000000	0.00000000000000
58	Misteltherapie	0.58196893580150	0.08196893580150	-2.50141493518176	0.28630217568419	0	1	21	0.28445150379022	0.31775716068168	-9.16326530612245	0.03702593902419	0.04073247924345	0.00000000000000	0.00000000000000	0.00000000000000	-9.16326530612245	0.03702593902419	0.04073247924345	-0.33927850248697	-0.37324251388386	0.00150815829277	-0.01381965456030	0.00000000000000	0.00000000000000	0.00000000000000	0.00000000000000
66	Anthroposophische_Medizin	0.58282476282051	0.08282476282051	-2.49102819442225	0.28779291655722	0	1	26	0.20181264675317	0.24977859290871	-4.16326530612245	-0.04561291801286	-0.02724608852952	0.00000000000000	0.00000000000000	0.00000000000000	-4.16326530612245	-0.04561291801286	-0.02724608852952	0.18989867907395	0.11343269510249	0.00124277360227	-0.00517399622169	0.00000000000000	0.00000000000000	0.00000000000000	0.00000000000000
69	Low-Carb	0.48573406917165	0.01426593082835	-4.24988104384476	0.11944007212134	1	0	24	0.33275380339468	0.22127997031823	-6.16326530612245	0.08532823862865	-0.05574471112000	-6.16326530612245	0.08532823862865	-0.05574471112000	0.00000000000000	0.00000000000000	0.00000000000000	-0.52590057277250	0.34356944404571	-0.00475659801273	0.02931617550705	-0.52590057277250	0.34356944404571	-0.00475659801273	0.02931617550705
71	Franz_Anton_Mesmer	0.76112495648604	0.26112495648604	-1.34275622574577	0.51100387130240	0	1	34	0.29522298341375	0.29616248049006	3.83673469387755	0.04779741864772	0.01913779905183	0.00000000000000	0.00000000000000	0.00000000000000	3.83673469387755	0.04779741864772	0.01913779905183	0.18338601440350	0.07342665758661	0.00091473739328	0.00350960469257	0.00000000000000	0.00000000000000	0.00000000000000	0.00000000000000
74	Babynahrung	0.47753312835309	0.02246687164691	-3.79571342602390	0.14988953147872	1	0	29	0.22805156610312	0.22107999451867	-1.16326530612245	-0.01937399866291	-0.05594468691956	-1.16326530612245	-0.01937399866291	-0.05594468691956	0.00000000000000	0.00000000000000	0.00000000000000	0.02253710048543	0.06507851335541	0.00108387228958	-0.00126083103073	0.02253710048543	0.06507851335541	0.00108387228958	-0.00126083103073
75	Clark-Therapie	0.44822157026239	0.05177842973761	-2.96078163077308	0.22754874145468	1	0	30	0.22831532085287	0.30652534237528	-0.16326530612245	-0.01911024391316	0.02950066093705	-0.16326530612245	-0.01911024391316	0.02950066093705	0.00000000000000	0.00000000000000	0.00000000000000	0.00312003982256	-0.00481643443870	-0.00056376482611	0.00009204323692	0.00312003982256	-0.00481643443870	-0.00056376482611	0.00009204323692
77	Materia_medica	0.54299059884837	0.04299059884837	-3.14677381862517	0.20734174410468	0	1	36	0.16922940672887	0.26766904026570	5.83673469387755	-0.07819615803716	-0.00935564117253	0.00000000000000	0.00000000000000	0.00000000000000	5.83673469387755	-0.07819615803716	-0.00935564117253	-0.45641022854342	-0.05460639541518	0.00073157519567	0.00427001032572	0.00000000000000	0.00000000000000	0.00000000000000	0.00000000000000
78	Beriberi	0.44806618005999	0.05193381994001	-2.95778506442418	0.22788992943965	1	0	25	0.25280313073198	0.26298610180456	-5.16326530612245	0.00537756596595	-0.01403857963367	-5.16326530612245	0.00537756596595	-0.01403857963367	0.00000000000000	0.00000000000000	0.00000000000000	-0.02776579978337	0.07248491116977	-0.00007549338805	0.00038979239135	-0.02776579978337	0.07248491116977	-0.00007549338805	0.00038979239135
79	Logi-Methode	0.49030285719633	0.00969714280367	-4.63592399318572	0.09847407173297	1	0	27	0.23737348249443	0.33349803223455	-3.16326530612245	-0.01005208227160	0.05647335079632	-3.16326530612245	-0.01005208227160	0.05647335079632	0.00000000000000	0.00000000000000	0.00000000000000	0.03179740310404	-0.17864019129448	-0.00056767476836	0.00179570589991	0.03179740310404	-0.17864019129448	-0.00056767476836	0.00179570589991
81	Orthomolekulare_Medizin	0.50876237035069	0.00876237035069	-4.73728882265785	0.09360753362145	0	1	30	0.23212802729081	0.29878389960892	-0.16326530612245	-0.01529753747522	0.02175921817069	0.00000000000000	0.00000000000000	0.00000000000000	-0.16326530612245	-0.01529753747522	0.02175921817069	0.00249755713881	-0.00355252541562	-0.00033286245540	0.00005434489068	0.00000000000000	0.00000000000000	0.00000000000000	0.00000000000000
83	Masaru_Emoto	0.59446033666548	0.09446033666548	-2.35957525041423	0.30734400378970	0	1	40	0.29894355421247	0.33518636239795	9.83673469387755	0.05151798944644	0.05816168095972	0.00000000000000	0.00000000000000	0.00000000000000	9.83673469387755	0.05151798944644	0.05816168095972	0.50676879414661	0.57212102495072	0.00299637286587	0.02947452492550	0.00000000000000	0.00000000000000	0.00000000000000	0.00000000000000
87	Hopi-Kerze	0.36172226733333	0.13827773266667	-1.97849106074617	0.37185714013136	1	0	24	0.27903425683561	0.23110913471766	-6.16326530612245	0.03160869206958	-0.04591554672057	-6.16326530612245	0.03160869206958	-0.04591554672057	0.00000000000000	0.00000000000000	0.00000000000000	-0.19481275520435	0.28298969611453	-0.00145133037750	0.00894493416335	-0.19481275520435	0.28298969611453	-0.00145133037750	0.00894493416335
88	Magnetfeldtherapie	0.49289596651826	0.00710403348175	-4.94709256021920	0.08428542864428	1	0	30	0.23063370037814	0.30418639702849	-0.16326530612245	-0.01679186438789	0.02716171559026	-0.16326530612245	-0.01679186438789	0.02716171559026	0.00000000000000	0.00000000000000	0.00000000000000	0.00274152887966	-0.00443456581065	-0.00045609584473	0.00007446462771	0.00274152887966	-0.00443456581065	-0.00045609584473	0.00007446462771
91	Basische_Ern�hrung	0.56640068364997	0.06640068364997	-2.71204792661947	0.25768330106930	0	1	33	0.22360608689987	0.27596432199143	2.83673469387755	-0.02381947786616	-0.00106035944680	0.00000000000000	0.00000000000000	0.00000000000000	2.83673469387755	-0.02381947786616	-0.00106035944680	-0.06756953925298	-0.00300795843072	0.00002525720837	0.00007164799926	0.00000000000000	0.00000000000000	0.00000000000000	0.00000000000000
98	Carnitin	0.46164826764645	0.03835173235355	-3.26095557999745	0.19583598329610	1	0	37	0.23600879881601	0.26013436582150	6.83673469387755	-0.01141676595002	-0.01689031561673	6.83673469387755	-0.01141676595002	-0.01689031561673	0.00000000000000	0.00000000000000	0.00000000000000	-0.07805339986238	-0.11547460676744	0.00019283278022	0.00131834655863	-0.07805339986238	-0.11547460676744	0.00019283278022	0.00131834655863
101	Steinzeitern�hrung	0.51223208481135	0.01223208481135	-4.40369287681581	0.11059875592135	0	1	24	0.20798727617434	0.27690975854156	-6.16326530612245	-0.03943828859169	-0.00011492289667	0.00000000000000	0.00000000000000	0.00000000000000	-6.16326530612245	-0.03943828859169	-0.00011492289667	0.24306863581001	0.00070830030193	0.00000453236236	-0.00002793415172	0.00000000000000	0.00000000000000	0.00000000000000	0.00000000000000
102	Functional_Food	0.57891631171078	0.07891631171078	-2.53936733345124	0.28092047221728	0	1	42	0.20004757805975	0.25049760640869	11.83673469387750	-0.04737798670628	-0.02652707502954	0.00000000000000	0.00000000000000	0.00000000000000	11.83673469387750	-0.04737798670628	-0.02652707502954	-0.56080065897229	-0.31399394932925	0.00125679940811	0.01487640115717	0.00000000000000	0.00000000000000	0.00000000000000	0.00000000000000
105	Frutarier	0.51662408543834	0.01662408543834	-4.09690270518106	0.12893442301550	0	1	29	0.25686735414841	0.32009783972979	-1.16326530612245	0.00944178938238	0.04307315829156	0.00000000000000	0.00000000000000	0.00000000000000	-1.16326530612245	0.00944178938238	0.04307315829156	-0.01098330601624	-0.05010551066569	0.00040668768862	-0.00047308567860	0.00000000000000	0.00000000000000	0.00000000000000	0.00000000000000
106	Bioresonanztherapie	0.43030910335064	0.06969089664936	-2.66368557735878	0.26399033438624	1	0	32	0.26645323869672	0.27191212121233	1.83673469387755	0.01902767393069	-0.00511256022590	1.83673469387755	0.01902767393069	-0.00511256022590	0.00000000000000	0.00000000000000	0.00000000000000	0.03494878885229	-0.00939041674145	-0.00009728012893	-0.00017867778783	0.03494878885229	-0.00939041674145	-0.00009728012893	-0.00017867778783
107	Bioenergetische_Analyse	0.74157068548223	0.24157068548223	-1.42059315520770	0.49149840842289	0	1	24	0.26277801470958	0.30343433780254	-6.16326530612245	0.01535244994355	0.02640965636431	0.00000000000000	0.00000000000000	0.00000000000000	-6.16326530612245	0.01535244994355	0.02640965636431	-0.09462122210106	-0.16276971881677	0.00040545292736	-0.00249891396046	0.00000000000000	0.00000000000000	0.00000000000000	0.00000000000000
108	Liste_hom�opathischer_Grundsubstanzen	0.70202022503726	0.20202022503726	-1.59938746264617	0.44946660058036	0	1	45	0.40939100878443	0.31606762109701	14.83673469387750	0.16196544401840	0.03904293965878	0.00000000000000	0.00000000000000	0.00000000000000	14.83673469387750	0.16196544401840	0.03904293965878	2.40303832247708	0.57926973738639	0.00632360705762	0.09382168022221	0.00000000000000	0.00000000000000	0.00000000000000	0.00000000000000
109	Matthias_Rath	0.60940963066735	0.10940963066735	-2.21265636117458	0.33077126638714	0	1	32	0.27383061118043	0.29395663652507	1.83673469387755	0.02640504641440	0.01693195508684	0.00000000000000	0.00000000000000	0.00000000000000	1.83673469387755	0.02640504641440	0.01693195508684	0.04849906484278	0.03109950934318	0.00044708905995	0.00082118398767	0.00000000000000	0.00000000000000	0.00000000000000	0.00000000000000
110	Jin_Shin_Jyutsu	0.78299044413070	0.28299044413070	-1.26234214823161	0.53196846159401	0	1	36	0.30893763611476	0.28968535239715	5.83673469387755	0.06151207134873	0.01266067095892	0.00000000000000	0.00000000000000	0.00000000000000	5.83673469387755	0.06151207134873	0.01266067095892	0.35902964093340	0.07389697743370	0.00077878409535	0.00454555614836	0.00000000000000	0.00000000000000	0.00000000000000	0.00000000000000
114	Radionik	0.55820757730207	0.05820757730207	-2.84373973852563	0.24126246558897	0	1	28	0.23387190515689	0.26081754324343	-2.16326530612245	-0.01355365960914	-0.01620713819480	0.00000000000000	0.00000000000000	0.00000000000000	-2.16326530612245	-0.01355365960914	-0.01620713819480	0.02932016160345	0.03506033976834	0.00021966603433	-0.00047519591100	0.00000000000000	0.00000000000000	0.00000000000000	0.00000000000000
120	Dorn-Therapie	0.54108474925484	0.04108474925484	-3.19211829070049	0.20269373264815	0	1	44	0.24530362754162	0.22298774818014	13.83673469387750	-0.00212193722441	-0.05403693325809	0.00000000000000	0.00000000000000	0.00000000000000	13.83673469387750	-0.00212193722441	-0.05403693325809	-0.02936068241122	-0.74769470916296	0.00011466298017	0.00158656123587	0.00000000000000	0.00000000000000	0.00000000000000	0.00000000000000
122	Cranio-Sacral-Therapie	0.52756976816137	0.02756976816137	-3.59103546307247	0.16604146518677	0	1	28	0.24438254752520	0.26947286881696	-2.16326530612245	-0.00304301724083	-0.00755181262127	0.00000000000000	0.00000000000000	0.00000000000000	-2.16326530612245	-0.00304301724083	-0.00755181262127	0.00658285362302	0.01633657424193	0.00002298029601	-0.00004971247707	0.00000000000000	0.00000000000000	0.00000000000000	0.00000000000000
125	Einlauf_(Medizin)	0.47362439518604	0.02637560481396	-3.63531575611385	0.16240567974662	1	0	35	0.28526682036667	0.25057567163378	4.83673469387755	0.03784125560064	-0.02644900980445	4.83673469387755	0.03784125560064	-0.02644900980445	0.00000000000000	0.00000000000000	0.00000000000000	0.18302811382350	-0.12792684333989	-0.00100086374039	-0.00484091237701	0.18302811382350	-0.12792684333989	-0.00100086374039	-0.00484091237701
126	Elektrokrampftherapie	0.42611290730956	0.07388709269044	-2.60521712541067	0.27182180319180	1	0	24	0.24120568148257	0.30196713999879	-6.16326530612245	-0.00621988328346	0.02494245856056	-6.16326530612245	-0.00621988328346	0.02494245856056	0.00000000000000	0.00000000000000	0.00000000000000	0.03833479084908	-0.15372698949570	-0.00015513918105	0.00095616393218	0.03833479084908	-0.15372698949570	-0.00015513918105	0.00095616393218
134	�bergewicht	0.49441144759115	0.00558855240885	-5.18703498620101	0.07475662117064	1	0	39	0.18931258283496	0.21511210960200	8.83673469387755	-0.05811298193107	-0.06191257183623	8.83673469387755	-0.05811298193107	-0.06191257183623	0.00000000000000	0.00000000000000	0.00000000000000	-0.51352900359497	-0.54710497153240	0.00359792416842	0.03179390132506	-0.51352900359497	-0.54710497153240	0.00359792416842	0.03179390132506
137	Urkost	0.53025582245250	0.03025582245250	-3.49806663525816	0.17394200887796	0	1	25	0.25195313756627	0.28262414721925	-5.16326530612245	0.00452757280024	0.00559946578102	0.00000000000000	0.00000000000000	0.00000000000000	-5.16326530612245	0.00452757280024	0.00559946578102	-0.02337705956042	-0.02891152739996	0.00002535198897	-0.00013089904507	0.00000000000000	0.00000000000000	0.00000000000000	0.00000000000000
143	Augentraining	0.39460469845253	0.10539530154747	-2.25003722121696	0.32464642543461	1	0	29	0.31401087760547	0.38713359893061	-1.16326530612245	0.06658531283944	0.11010891749238	-1.16326530612245	0.06658531283944	0.11010891749238	0.00000000000000	0.00000000000000	0.00000000000000	-0.07745638432343	-0.12808588361359	0.00733163671764	-0.00852863863073	-0.07745638432343	-0.12808588361359	0.00733163671764	-0.00852863863073
144	Lichtnahrung	0.42955523255264	0.07044476744736	-2.65292631667675	0.26541433165404	1	0	26	0.27164299143165	0.30024276413743	-4.16326530612245	0.02421742666562	0.02321808269920	-4.16326530612245	0.02421742666562	0.02321808269920	0.00000000000000	0.00000000000000	0.00000000000000	-0.10082357224054	-0.09666303817626	0.00056228221508	-0.00234093003831	-0.10082357224054	-0.09666303817626	0.00056228221508	-0.00234093003831
146	Nahrungserg�nzungsmittel	0.52612035226456	0.02612035226456	-3.64504048827281	0.16161792061699	0	1	39	0.31663521375167	0.26540090957388	8.83673469387755	0.06920964898564	-0.01162377186435	0.00000000000000	0.00000000000000	0.00000000000000	8.83673469387755	0.06920964898564	-0.01162377186435	0.61158730634249	-0.10271618810742	-0.00080447717062	-0.00710895132406	0.00000000000000	0.00000000000000	0.00000000000000	0.00000000000000
147	Anti-Aging	0.57306398372330	0.07306398372330	-2.61641973236597	0.27030350298008	0	1	26	0.25612245199736	0.30944644293726	-4.16326530612245	0.00869688723133	0.03242176149903	0.00000000000000	0.00000000000000	0.00000000000000	-4.16326530612245	0.00869688723133	0.03242176149903	-0.03620744888146	-0.13498039481229	0.00028196840360	-0.00117390927212	0.00000000000000	0.00000000000000	0.00000000000000	0.00000000000000
149	Emotional_Freedom_Techniques	0.56590578809326	0.06590578809326	-2.71952900986993	0.25672122641741	0	1	36	0.16571275088011	0.21986702629504	5.83673469387755	-0.08171281388592	-0.05715765514319	0.00000000000000	0.00000000000000	0.00000000000000	5.83673469387755	-0.08171281388592	-0.05715765514319	-0.47693601574231	-0.33361406879495	0.00467051283687	0.02726054431317	0.00000000000000	0.00000000000000	0.00000000000000	0.00000000000000
152	Ayurveda	0.66043405768054	0.16043405768054	-1.82987227640930	0.40054220461837	0	1	24	0.25724253517575	0.28641188787897	-6.16326530612245	0.00981697040972	0.00938720644074	0.00000000000000	0.00000000000000	0.00000000000000	-6.16326530612245	0.00981697040972	0.00938720644074	-0.06050459313746	-0.05785584377762	0.00009215392786	-0.00056796910639	0.00000000000000	0.00000000000000	0.00000000000000	0.00000000000000
154	Polarity	0.76484784965790	0.26484784965790	-1.32859977011877	0.51463370435476	0	1	31	0.29098458553767	0.26122924932282	0.83673469387755	0.04355902077164	-0.01579543211541	0.00000000000000	0.00000000000000	0.00000000000000	0.83673469387755	0.04355902077164	-0.01579543211541	0.03644734391096	-0.01321658605575	-0.00068803355561	-0.00057570154653	0.00000000000000	0.00000000000000	0.00000000000000	0.00000000000000
156	Zellularmedizin	0.56198999953418	0.06198999953418	-2.78078220478275	0.24897790973133	0	1	29	0.22032442771338	0.25619676269817	-1.16326530612245	-0.02710113705265	-0.02082791874006	0.00000000000000	0.00000000000000	0.00000000000000	-1.16326530612245	-0.02710113705265	-0.02082791874006	0.03152581248982	0.02422839526905	0.00056446028030	-0.00065661706075	0.00000000000000	0.00000000000000	0.00000000000000	0.00000000000000
164	Reflexzonenmassage	0.50733764624597	0.00733764624597	-4.91473716271888	0.08566006214083	0	1	39	0.22192287725885	0.29165338854942	8.83673469387755	-0.02550268750718	0.01462870711119	0.00000000000000	0.00000000000000	0.00000000000000	8.83673469387755	-0.02550268750718	0.01462870711119	-0.22536048348182	0.12927000365603	-0.00037307134609	-0.00329673250729	0.00000000000000	0.00000000000000	0.00000000000000	0.00000000000000
167	David_R._Hawkins	0.61153704777190	0.11153704777190	-2.19339847625787	0.33397162719593	0	1	11	0.13726439900529	0.17139836066888	-19.16326530612250	-0.11016116576074	-0.10562632076935	0.00000000000000	0.00000000000000	0.00000000000000	-19.16326530612250	-0.11016116576074	-0.10562632076935	2.11104764590479	2.02414520821265	0.01163591863097	-0.22298219580572	0.00000000000000	0.00000000000000	0.00000000000000	0.00000000000000
172	Ozontherapie	0.44832118601250	0.05167881398750	-2.96270736892941	0.22732974725605	1	0	20	0.19160892847683	0.24030424475440	-10.16326530612250	-0.05581663628920	-0.03672043668383	-10.16326530612250	-0.05581663628920	-0.03672043668383	0.00000000000000	0.00000000000000	0.00000000000000	0.56727928310248	0.37319954017444	0.00204961125876	-0.02083074299721	0.56727928310248	0.37319954017444	0.00204961125876	-0.02083074299721
179	K�rpertherapie	0.67961195401855	0.17961195401855	-1.71695656620567	0.42380650539904	0	1	35	0.19116880938376	0.18422769660303	4.83673469387755	-0.05625675538227	-0.09279698483520	0.00000000000000	0.00000000000000	0.00000000000000	4.83673469387755	-0.05625675538227	-0.09279698483520	-0.27209900052241	-0.44883439603964	0.00522045727609	0.02524996682515	0.00000000000000	0.00000000000000	0.00000000000000	0.00000000000000
184	Max_Otto_Bruker	0.64969045130814	0.14969045130814	-1.89918577510770	0.38689850259227	0	1	18	0.33687599659632	0.31797836238372	-12.16326530612250	0.08945043183029	0.04095368094549	0.00000000000000	0.00000000000000	0.00000000000000	-12.16326530612250	0.08945043183029	0.04095368094549	-1.08800933409904	-0.49813048660229	0.00366332444561	-0.04455798713441	0.00000000000000	0.00000000000000	0.00000000000000	0.00000000000000
187	Tiergest�tzte_Therapie	0.60216512129653	0.10216512129653	-2.28116493836035	0.31963279133489	0	1	44	0.21506251254971	0.27852776250324	13.83673469387750	-0.03236305221632	0.00150308106501	0.00000000000000	0.00000000000000	0.00000000000000	13.83673469387750	-0.03236305221632	0.00150308106501	-0.44779896740133	0.02079773391993	-0.00004864429099	-0.00067307814883	0.00000000000000	0.00000000000000	0.00000000000000	0.00000000000000
195	Kolloidales_Silber	0.55309457865353	0.05309457865353	-2.93568045286683	0.23042260881591	0	1	21	0.23898834477629	0.32127037055800	-9.16326530612245	-0.00843721998974	0.04424568911977	0.00000000000000	0.00000000000000	0.00000000000000	-9.16326530612245	-0.00843721998974	0.04424568911977	0.07731248521211	-0.40543498805667	-0.00037331061270	0.00342074418577	0.00000000000000	0.00000000000000	0.00000000000000	0.00000000000000
199	Low-Level-Lasertherapie	0.34548974819198	0.15451025180802	-1.86749483010125	0.39307792078419	1	0	32	0.23196463322628	0.28105226154235	1.83673469387755	-0.01546093153975	0.00402758010412	1.83673469387755	-0.01546093153975	0.00402758010412	0.00000000000000	0.00000000000000	0.00000000000000	-0.02839762935872	0.00739759610961	-0.00006227014026	-0.00011437372701	-0.02839762935872	0.00739759610961	-0.00006227014026	-0.00011437372701
207	Synergetik-Therapie	0.60183742004740	0.10183742004740	-2.28437765844548	0.31911975815891	0	1	25	0.28922475557955	0.35793764308602	-5.16326530612245	0.04179919081352	0.08091296164779	0.00000000000000	0.00000000000000	0.00000000000000	-5.16326530612245	0.04179919081352	0.08091296164779	-0.21582031175144	-0.41777508769165	0.00338209632320	-0.01746266060756	0.00000000000000	0.00000000000000	0.00000000000000	0.00000000000000
212	Fluoridierung	0.60334184874098	0.10334184874098	-2.26971286639556	0.32146827019316	0	1	16	0.18713124163660	0.24890486724103	-14.16326530612250	-0.06029432312943	-0.02811981419720	0.00000000000000	0.00000000000000	0.00000000000000	-14.16326530612250	-0.06029432312943	-0.02811981419720	0.85396449493519	0.39826838883381	0.00169546516355	-0.02401332292858	0.00000000000000	0.00000000000000	0.00000000000000	0.00000000000000
214	Entschlackung	0.28255377206851	0.21744622793149	-1.52580368692045	0.46631129938217	1	0	26	0.26435211120304	0.33002729731222	-4.16326530612245	0.01692654643701	0.05300261587399	-4.16326530612245	0.01692654643701	0.05300261587399	0.00000000000000	0.00000000000000	0.00000000000000	-0.07046970353367	-0.22066395180192	0.00089715123887	-0.00373507862715	-0.07046970353367	-0.22066395180192	0.00089715123887	-0.00373507862715
230	Johann_Georg_Schnitzer	0.41321092945736	0.08678907054264	-2.44427458065122	0.29459984817145	1	0	18	0.33749672690748	0.33499416157830	-12.16326530612250	0.09007116214145	0.05796948014007	-12.16326530612250	0.09007116214145	0.05796948014007	0.00000000000000	0.00000000000000	0.00000000000000	-1.09555944155723	-0.70509816660167	0.00522137844495	-0.06350901128962	-1.09555944155723	-0.70509816660167	0.00522137844495	-0.06350901128962
241	Hom�opathisches_Arzneimittel	0.23523736309315	0.26476263690685	-1.32892156416910	0.51455090798370	1	0	17	0.25687384388094	0.26209921257832	-13.16326530612250	0.00944827911491	-0.01492546885991	-13.16326530612250	0.00944827911491	-0.01492546885991	0.00000000000000	0.00000000000000	0.00000000000000	-0.12437020467586	0.19646790642127	-0.00014101999571	0.00185628361699	-0.12437020467586	0.19646790642127	-0.00014101999571	0.00185628361699
255	Johanna_Budwig	0.52306112529752	0.02306112529752	-3.76960696665361	0.15185889930300	0	1	21	0.27328786484816	0.26876317736751	-9.16326530612245	0.02586230008213	-0.00826150407072	0.00000000000000	0.00000000000000	0.00000000000000	-9.16326530612245	0.02586230008213	-0.00826150407072	-0.23698311707911	0.07570235362762	-0.00021366149741	0.00195783698644	0.00000000000000	0.00000000000000	0.00000000000000	0.00000000000000
262	Nikolaus_Klehr	0.56024640398148	0.06024640398148	-2.80931239334728	0.24545142896606	0	1	30	0.27323711348890	0.23382837347074	-0.16326530612245	0.02581154872287	-0.04319630796749	0.00000000000000	0.00000000000000	0.00000000000000	-0.16326530612245	0.02581154872287	-0.04319630796749	-0.00421413040373	0.00705245844367	-0.00111496360775	0.00018203487473	0.00000000000000	0.00000000000000	0.00000000000000	0.00000000000000
263	Ukrain	0.43910178185345	0.06089821814655	-2.79855136337167	0.24677564334138	1	0	25	0.21680070967405	0.24197841476353	-5.16326530612245	-0.03062485509198	-0.03504626667470	-5.16326530612245	-0.03062485509198	-0.03504626667470	0.00000000000000	0.00000000000000	0.00000000000000	0.15812425180145	0.18095317283059	0.00107328683843	-0.00554166469637	0.15812425180145	0.18095317283059	0.00107328683843	-0.00554166469637
290	Geschichte_der_Hirnforschung	0.50285216976644	0.00285216976644	-5.85967525280193	0.05340570911841	0	1	10	0.16091731830081	0.22625629740294	-20.16326530612250	-0.08650824646522	-0.05076838403529	0.00000000000000	0.00000000000000	0.00000000000000	-20.16326530612250	-0.08650824646522	-0.05076838403529	1.74428872464566	1.02365639646666	0.00439188387877	-0.08855471984124	0.00000000000000	0.00000000000000	0.00000000000000	0.00000000000000
295	Veganismus	0.52988428569111	0.02988428569111	-3.51042249891194	0.17287071958869	0	1	31	0.35206594132455	0.40830802576019	0.83673469387755	0.10464037655852	0.13128334432196	0.00000000000000	0.00000000000000	0.00000000000000	0.83673469387755	0.10464037655852	0.13128334432196	0.08755623344692	0.10984932892246	0.01373753858571	0.01149467514315	0.00000000000000	0.00000000000000	0.00000000000000	0.00000000000000
328	Alternativmedizin	0.64045623370300	0.14045623370300	-1.96285934262899	0.37477491071709	0	1	30	0.30751926059904	0.27443462362260	-0.16326530612245	0.06009369583301	-0.00259005781563	0.00000000000000	0.00000000000000	0.00000000000000	-0.16326530612245	0.06009369583301	-0.00259005781563	-0.00981121564621	0.00042286658214	-0.00015564614656	0.00002541161577	0.00000000000000	0.00000000000000	0.00000000000000	0.00000000000000
329	Neuraltherapie	0.52689629764385	0.02689629764385	-3.61576663590440	0.16400090744825	0	1	28	0.21616656829280	0.22665788085711	-2.16326530612245	-0.03125899647323	-0.05036680058112	0.00000000000000	0.00000000000000	0.00000000000000	-2.16326530612245	-0.03125899647323	-0.05036680058112	0.06762150257474	0.10895675227753	0.00157441564173	-0.00340587873518	0.00000000000000	0.00000000000000	0.00000000000000	0.00000000000000
333	Geistheilung	0.50615048275862	0.00615048275862	-5.09122470290788	0.07842501360293	0	1	35	0.32372796810633	0.34475970658126	4.83673469387755	0.07630240334030	0.06773502514303	0.00000000000000	0.00000000000000	0.00000000000000	4.83673469387755	0.07630240334030	0.06773502514303	0.36905448146227	0.32761634609996	0.00516834520873	0.02499791458099	0.00000000000000	0.00000000000000	0.00000000000000	0.00000000000000
358	Osteopathie_(Alternativmedizin)	0.71769581413838	0.21769581413838	-1.52465653858666	0.46657884021715	0	1	32	0.34183425856544	0.37040791237754	1.83673469387755	0.09440869379941	0.09338323093931	0.00000000000000	0.00000000000000	0.00000000000000	1.83673469387755	0.09440869379941	0.09338323093931	0.17340372330504	0.17152022009261	0.00881618885575	0.01619299993913	0.00000000000000	0.00000000000000	0.00000000000000	0.00000000000000
359	Geschichte_der_Psychotherapie	0.58225353881106	0.08225353881106	-2.49794886520373	0.28679877756200	0	1	32	0.26795617091933	0.32189757617552	1.83673469387755	0.02053060615330	0.04487289473729	0.00000000000000	0.00000000000000	0.00000000000000	1.83673469387755	0.02053060615330	0.04487289473729	0.03770927660810	0.08241960257870	0.00092126772881	0.00169212439985	0.00000000000000	0.00000000000000	0.00000000000000	0.00000000000000
386	Tierkinesiologie	0.65945396117886	0.15945396117886	-1.83600004306977	0.39931686813715	0	1	15	0.27550671477730	0.27498260461449	-15.16326530612250	0.02808115001127	-0.00204207682374	0.00000000000000	0.00000000000000	0.00000000000000	-15.16326530612250	0.02808115001127	-0.00204207682374	-0.42580192772191	0.03096455265385	-0.00005734386562	0.00086952024810	0.00000000000000	0.00000000000000	0.00000000000000	0.00000000000000
